# Supplementary material for: Integrative Analyses of Biochemical Properties and Transcriptome Reveal the Dynamic Changes in Leaf Senescence of Tobacco (Nicotiana tabacum L.)
Source: Front Genet. 2021 Dec 22;12:790167. doi: 10.3389/fgene.2021.790167 (PMC8727547; doi:10.3389/fgene.2021.790167)
Supplement: Supplementary file 1 [file DataSheet1.ZIP]

Archive with 18 entries (18 files):
- Supplemental tables and figures/Fig. S1.tiff
- Supplemental tables and figures/Fig. S2.tiff
- Supplemental tables and figures/Fig. S3.tiff
- Supplemental tables and figures/Fig. S4.tiff
- Supplemental tables and figures/Fig. S5.tiff
- Supplemental tables and figures/Fig. S6.tiff
- Supplemental tables and figures/Fig. S7.tiff
- Supplemental tables and figures/Table S1.docx
- Supplemental tables and figures/Table S10.xlsx
- Supplemental tables and figures/Table S11.xlsx
- Supplemental tables and figures/Table S2.docx
- Supplemental tables and figures/Table S3.xlsx
- Supplemental tables and figures/Table S4.xlsx
- Supplemental tables and figures/Table S5.xlsx
- Supplemental tables and figures/Table S6.xlsx
- Supplemental tables and figures/Table S7.xlsx
- Supplemental tables and figures/Table S8.xlsx
- Supplemental tables and figures/Table S9.xlsx
