# Supplementary material for: Integrative Analyses of Biochemical Properties and Transcriptome Reveal the Dynamic Changes in Leaf Senescence of Tobacco (Nicotiana tabacum L.)
Source: Front Genet. 2021 Dec 22;12:790167. doi: 10.3389/fgene.2021.790167 (PMC8727547; doi:10.3389/fgene.2021.790167)
Supplement: Supplementary file 1 [file DataSheet1.ZIP › Supplemental tables and figures/Table S10.xlsx]

## Sheet: cp04.M1_vs_M5.all_DEGs.signific
Supplemental Table S10 GO terms enriched with DEGs (P-value £ 0.01) in C4 (M1 vs. M5)
Note: BP, biological process; CC, cellular component; MF, molecular function
No.	Type	GO.ID	Term	Annotated	AnnTotal	Significant	SigTotal	Expected	pvalue	FDR	significantGenes
1	BP	GO:0015979	photosynthesis	181	14638	94	3027	37.43	8.6e-21	1.47404e-17	Nitab4.5_0000017g0250, Nitab4.5_0000019g0250, Nitab4.5_0000040g0080, Nitab4.5_0000043g0320, Nitab4.5_0000100g0280, Nitab4.5_0000108g0110, Nitab4.5_0000123g0170, Nitab4.5_0000187g0260, Nitab4.5_0000220g0160, Nitab4.5_0000225g0040, Nitab4.5_0000233g0050, Nitab4.5_0000321g0050, Nitab4.5_0000385g0230, Nitab4.5_0000441g0070, Nitab4.5_0000445g0090, Nitab4.5_0000611g0110, Nitab4.5_0000634g0080, Nitab4.5…
2	BP	GO:0055114	oxidation-reduction process	1640	14638	461	3027	339.14	1.5e-14	1.2855e-11	Nitab4.5_0000008g0500, Nitab4.5_0000008g0640, Nitab4.5_0000010g0100, Nitab4.5_0000023g0260, Nitab4.5_0000025g0260, Nitab4.5_0000026g0110, Nitab4.5_0000027g0190, Nitab4.5_0000033g0230, Nitab4.5_0000035g0130, Nitab4.5_0000037g0200, Nitab4.5_0000038g0330, Nitab4.5_0000040g0310, Nitab4.5_0000040g0610, Nitab4.5_0000043g0250, Nitab4.5_0000052g0220, Nitab4.5_0000055g0100, Nitab4.5_0000062g0010, Nitab4.5…
3	BP	GO:0051252	regulation of RNA metabolic process	1273	14638	349	3027	263.24	1.1e-09	3.428e-07	Nitab4.5_0000001g0400, Nitab4.5_0000003g0900, Nitab4.5_0000004g0120, Nitab4.5_0000016g0550, Nitab4.5_0000017g0160, Nitab4.5_0000019g0240, Nitab4.5_0000021g0930, Nitab4.5_0000023g0710, Nitab4.5_0000026g0340, Nitab4.5_0000027g0550, Nitab4.5_0000028g0050, Nitab4.5_0000040g0110, Nitab4.5_0000040g0250, Nitab4.5_0000041g0320, Nitab4.5_0000044g0100, Nitab4.5_0000068g0120, Nitab4.5_0000071g0010, Nitab4.5…
4	BP	GO:0006355	regulation of transcription, DNA-templated	1270	14638	348	3027	262.62	1.2e-09	3.428e-07	Nitab4.5_0000001g0400, Nitab4.5_0000003g0900, Nitab4.5_0000004g0120, Nitab4.5_0000016g0550, Nitab4.5_0000017g0160, Nitab4.5_0000019g0240, Nitab4.5_0000021g0930, Nitab4.5_0000023g0710, Nitab4.5_0000026g0340, Nitab4.5_0000027g0550, Nitab4.5_0000028g0050, Nitab4.5_0000040g0110, Nitab4.5_0000040g0250, Nitab4.5_0000041g0320, Nitab4.5_0000044g0100, Nitab4.5_0000068g0120, Nitab4.5_0000071g0010, Nitab4.5…
5	BP	GO:1903506	regulation of nucleic acid-templated transcription	1270	14638	348	3027	262.62	1.2e-09	3.428e-07	Nitab4.5_0000001g0400, Nitab4.5_0000003g0900, Nitab4.5_0000004g0120, Nitab4.5_0000016g0550, Nitab4.5_0000017g0160, Nitab4.5_0000019g0240, Nitab4.5_0000021g0930, Nitab4.5_0000023g0710, Nitab4.5_0000026g0340, Nitab4.5_0000027g0550, Nitab4.5_0000028g0050, Nitab4.5_0000040g0110, Nitab4.5_0000040g0250, Nitab4.5_0000041g0320, Nitab4.5_0000044g0100, Nitab4.5_0000068g0120, Nitab4.5_0000071g0010, Nitab4.5…
6	BP	GO:2001141	regulation of RNA biosynthetic process	1270	14638	348	3027	262.62	1.2e-09	3.428e-07	Nitab4.5_0000001g0400, Nitab4.5_0000003g0900, Nitab4.5_0000004g0120, Nitab4.5_0000016g0550, Nitab4.5_0000017g0160, Nitab4.5_0000019g0240, Nitab4.5_0000021g0930, Nitab4.5_0000023g0710, Nitab4.5_0000026g0340, Nitab4.5_0000027g0550, Nitab4.5_0000028g0050, Nitab4.5_0000040g0110, Nitab4.5_0000040g0250, Nitab4.5_0000041g0320, Nitab4.5_0000044g0100, Nitab4.5_0000068g0120, Nitab4.5_0000071g0010, Nitab4.5…
7	BP	GO:0019219	regulation of nucleobase-containing compound metabolic process	1282	14638	349	3027	265.11	2.6e-09	5.142e-07	Nitab4.5_0000001g0400, Nitab4.5_0000003g0900, Nitab4.5_0000004g0120, Nitab4.5_0000016g0550, Nitab4.5_0000017g0160, Nitab4.5_0000019g0240, Nitab4.5_0000021g0930, Nitab4.5_0000023g0710, Nitab4.5_0000026g0340, Nitab4.5_0000027g0550, Nitab4.5_0000028g0050, Nitab4.5_0000040g0110, Nitab4.5_0000040g0250, Nitab4.5_0000041g0320, Nitab4.5_0000044g0100, Nitab4.5_0000068g0120, Nitab4.5_0000071g0010, Nitab4.5…
8	BP	GO:0009889	regulation of biosynthetic process	1289	14638	350	3027	266.55	3.3e-09	5.142e-07	Nitab4.5_0000001g0400, Nitab4.5_0000003g0900, Nitab4.5_0000004g0120, Nitab4.5_0000016g0550, Nitab4.5_0000017g0160, Nitab4.5_0000019g0240, Nitab4.5_0000021g0930, Nitab4.5_0000023g0710, Nitab4.5_0000026g0340, Nitab4.5_0000027g0550, Nitab4.5_0000028g0050, Nitab4.5_0000040g0110, Nitab4.5_0000040g0250, Nitab4.5_0000041g0320, Nitab4.5_0000044g0100, Nitab4.5_0000068g0120, Nitab4.5_0000071g0010, Nitab4.5…
9	BP	GO:0010556	regulation of macromolecule biosynthetic process	1289	14638	350	3027	266.55	3.3e-09	5.142e-07	Nitab4.5_0000001g0400, Nitab4.5_0000003g0900, Nitab4.5_0000004g0120, Nitab4.5_0000016g0550, Nitab4.5_0000017g0160, Nitab4.5_0000019g0240, Nitab4.5_0000021g0930, Nitab4.5_0000023g0710, Nitab4.5_0000026g0340, Nitab4.5_0000027g0550, Nitab4.5_0000028g0050, Nitab4.5_0000040g0110, Nitab4.5_0000040g0250, Nitab4.5_0000041g0320, Nitab4.5_0000044g0100, Nitab4.5_0000068g0120, Nitab4.5_0000071g0010, Nitab4.5…
10	BP	GO:0031326	regulation of cellular biosynthetic process	1289	14638	350	3027	266.55	3.3e-09	5.142e-07	Nitab4.5_0000001g0400, Nitab4.5_0000003g0900, Nitab4.5_0000004g0120, Nitab4.5_0000016g0550, Nitab4.5_0000017g0160, Nitab4.5_0000019g0240, Nitab4.5_0000021g0930, Nitab4.5_0000023g0710, Nitab4.5_0000026g0340, Nitab4.5_0000027g0550, Nitab4.5_0000028g0050, Nitab4.5_0000040g0110, Nitab4.5_0000040g0250, Nitab4.5_0000041g0320, Nitab4.5_0000044g0100, Nitab4.5_0000068g0120, Nitab4.5_0000071g0010, Nitab4.5…
11	BP	GO:2000112	regulation of cellular macromolecule biosynthetic process	1289	14638	350	3027	266.55	3.3e-09	5.142e-07	Nitab4.5_0000001g0400, Nitab4.5_0000003g0900, Nitab4.5_0000004g0120, Nitab4.5_0000016g0550, Nitab4.5_0000017g0160, Nitab4.5_0000019g0240, Nitab4.5_0000021g0930, Nitab4.5_0000023g0710, Nitab4.5_0000026g0340, Nitab4.5_0000027g0550, Nitab4.5_0000028g0050, Nitab4.5_0000040g0110, Nitab4.5_0000040g0250, Nitab4.5_0000041g0320, Nitab4.5_0000044g0100, Nitab4.5_0000068g0120, Nitab4.5_0000071g0010, Nitab4.5…
12	BP	GO:0010468	regulation of gene expression	1326	14638	358	3027	274.2	4.4e-09	6.28467e-07	Nitab4.5_0000001g0400, Nitab4.5_0000003g0900, Nitab4.5_0000004g0120, Nitab4.5_0000016g0550, Nitab4.5_0000017g0160, Nitab4.5_0000019g0240, Nitab4.5_0000021g0930, Nitab4.5_0000023g0710, Nitab4.5_0000026g0340, Nitab4.5_0000027g0300, Nitab4.5_0000027g0550, Nitab4.5_0000028g0050, Nitab4.5_0000040g0110, Nitab4.5_0000040g0250, Nitab4.5_0000041g0320, Nitab4.5_0000044g0100, Nitab4.5_0000068g0120, Nitab4.5…
13	BP	GO:0031323	regulation of cellular metabolic process	1336	14638	358	3027	276.27	1.1e-08	1.45031e-06	Nitab4.5_0000001g0400, Nitab4.5_0000003g0900, Nitab4.5_0000004g0120, Nitab4.5_0000016g0550, Nitab4.5_0000017g0160, Nitab4.5_0000019g0240, Nitab4.5_0000021g0930, Nitab4.5_0000023g0710, Nitab4.5_0000026g0340, Nitab4.5_0000027g0550, Nitab4.5_0000028g0050, Nitab4.5_0000040g0110, Nitab4.5_0000040g0250, Nitab4.5_0000041g0320, Nitab4.5_0000044g0100, Nitab4.5_0000068g0120, Nitab4.5_0000071g0010, Nitab4.5…
14	BP	GO:0060255	regulation of macromolecule metabolic process	1371	14638	366	3027	283.51	1.2e-08	1.46914e-06	Nitab4.5_0000001g0400, Nitab4.5_0000003g0900, Nitab4.5_0000004g0120, Nitab4.5_0000016g0550, Nitab4.5_0000017g0160, Nitab4.5_0000019g0240, Nitab4.5_0000021g0930, Nitab4.5_0000023g0710, Nitab4.5_0000026g0340, Nitab4.5_0000027g0300, Nitab4.5_0000027g0550, Nitab4.5_0000028g0050, Nitab4.5_0000040g0110, Nitab4.5_0000040g0250, Nitab4.5_0000041g0320, Nitab4.5_0000044g0100, Nitab4.5_0000068g0120, Nitab4.5…
15	BP	GO:0051171	regulation of nitrogen compound metabolic process	1330	14638	356	3027	275.03	1.4e-08	1.49975e-06	Nitab4.5_0000001g0400, Nitab4.5_0000003g0900, Nitab4.5_0000004g0120, Nitab4.5_0000016g0550, Nitab4.5_0000017g0160, Nitab4.5_0000019g0240, Nitab4.5_0000021g0930, Nitab4.5_0000023g0710, Nitab4.5_0000026g0340, Nitab4.5_0000027g0550, Nitab4.5_0000028g0050, Nitab4.5_0000040g0110, Nitab4.5_0000040g0250, Nitab4.5_0000041g0320, Nitab4.5_0000044g0100, Nitab4.5_0000068g0120, Nitab4.5_0000071g0010, Nitab4.5…
16	BP	GO:0080090	regulation of primary metabolic process	1330	14638	356	3027	275.03	1.4e-08	1.49975e-06	Nitab4.5_0000001g0400, Nitab4.5_0000003g0900, Nitab4.5_0000004g0120, Nitab4.5_0000016g0550, Nitab4.5_0000017g0160, Nitab4.5_0000019g0240, Nitab4.5_0000021g0930, Nitab4.5_0000023g0710, Nitab4.5_0000026g0340, Nitab4.5_0000027g0550, Nitab4.5_0000028g0050, Nitab4.5_0000040g0110, Nitab4.5_0000040g0250, Nitab4.5_0000041g0320, Nitab4.5_0000044g0100, Nitab4.5_0000068g0120, Nitab4.5_0000071g0010, Nitab4.5…
17	BP	GO:0019222	regulation of metabolic process	1386	14638	368	3027	286.61	2e-08	2.01647e-06	Nitab4.5_0000001g0400, Nitab4.5_0000003g0900, Nitab4.5_0000004g0120, Nitab4.5_0000016g0550, Nitab4.5_0000017g0160, Nitab4.5_0000019g0240, Nitab4.5_0000021g0930, Nitab4.5_0000023g0710, Nitab4.5_0000026g0340, Nitab4.5_0000027g0300, Nitab4.5_0000027g0550, Nitab4.5_0000028g0050, Nitab4.5_0000040g0110, Nitab4.5_0000040g0250, Nitab4.5_0000041g0320, Nitab4.5_0000044g0100, Nitab4.5_0000068g0120, Nitab4.5…
18	BP	GO:0005975	carbohydrate metabolic process	894	14638	243	3027	184.87	9.5e-07	9.04611e-05	Nitab4.5_0000001g0080, Nitab4.5_0000001g0100, Nitab4.5_0000003g0070, Nitab4.5_0000008g0390, Nitab4.5_0000009g0510, Nitab4.5_0000010g0130, Nitab4.5_0000017g0130, Nitab4.5_0000021g0570, Nitab4.5_0000032g0010, Nitab4.5_0000040g0610, Nitab4.5_0000049g0090, Nitab4.5_0000072g0120, Nitab4.5_0000078g0160, Nitab4.5_0000092g0020, Nitab4.5_0000092g0030, Nitab4.5_0000102g0210, Nitab4.5_0000107g0180, Nitab4.5…
19	BP	GO:0019684	photosynthesis, light reaction	73	14638	33	3027	15.1	2.1e-06	0.000189442	Nitab4.5_0000017g0250, Nitab4.5_0000108g0110, Nitab4.5_0000220g0160, Nitab4.5_0000233g0050, Nitab4.5_0000441g0070, Nitab4.5_0000639g0060, Nitab4.5_0000923g0200, Nitab4.5_0000982g0170, Nitab4.5_0000982g0200, Nitab4.5_0001434g0050, Nitab4.5_0001439g0110, Nitab4.5_0001761g0230, Nitab4.5_0002209g0120, Nitab4.5_0002210g0110, Nitab4.5_0002229g0060, Nitab4.5_0002342g0170, Nitab4.5_0002354g0110, Nitab4.5…
20	BP	GO:0032774	RNA biosynthetic process	1460	14638	366	3027	301.91	1.1e-05	0.0009427	Nitab4.5_0000001g0400, Nitab4.5_0000003g0900, Nitab4.5_0000004g0120, Nitab4.5_0000016g0550, Nitab4.5_0000017g0160, Nitab4.5_0000019g0240, Nitab4.5_0000021g0930, Nitab4.5_0000023g0710, Nitab4.5_0000026g0340, Nitab4.5_0000027g0550, Nitab4.5_0000028g0050, Nitab4.5_0000040g0110, Nitab4.5_0000040g0250, Nitab4.5_0000041g0320, Nitab4.5_0000044g0100, Nitab4.5_0000068g0120, Nitab4.5_0000071g0010, Nitab4.5…
21	BP	GO:0009767	photosynthetic electron transport chain	7	14638	7	3027	1.45	1.6e-05	0.0013059	Nitab4.5_0000220g0160, Nitab4.5_0001439g0110, Nitab4.5_0001761g0230, Nitab4.5_0003961g0020, Nitab4.5_0007859g0010, Nitab4.5_0011099g0030, Nitab4.5_0011952g0020
22	BP	GO:0006351	transcription, DNA-templated	1455	14638	362	3027	300.88	2.5e-05	0.00186304	Nitab4.5_0000001g0400, Nitab4.5_0000003g0900, Nitab4.5_0000004g0120, Nitab4.5_0000016g0550, Nitab4.5_0000017g0160, Nitab4.5_0000019g0240, Nitab4.5_0000021g0930, Nitab4.5_0000023g0710, Nitab4.5_0000026g0340, Nitab4.5_0000027g0550, Nitab4.5_0000028g0050, Nitab4.5_0000040g0110, Nitab4.5_0000040g0250, Nitab4.5_0000041g0320, Nitab4.5_0000044g0100, Nitab4.5_0000068g0120, Nitab4.5_0000071g0010, Nitab4.5…
23	BP	GO:0097659	nucleic acid-templated transcription	1455	14638	362	3027	300.88	2.5e-05	0.00186304	Nitab4.5_0000001g0400, Nitab4.5_0000003g0900, Nitab4.5_0000004g0120, Nitab4.5_0000016g0550, Nitab4.5_0000017g0160, Nitab4.5_0000019g0240, Nitab4.5_0000021g0930, Nitab4.5_0000023g0710, Nitab4.5_0000026g0340, Nitab4.5_0000027g0550, Nitab4.5_0000028g0050, Nitab4.5_0000040g0110, Nitab4.5_0000040g0250, Nitab4.5_0000041g0320, Nitab4.5_0000044g0100, Nitab4.5_0000068g0120, Nitab4.5_0000071g0010, Nitab4.5…
24	BP	GO:0008272	sulfate transport	21	14638	13	3027	4.34	4.6e-05	0.00315376	Nitab4.5_0000085g0060, Nitab4.5_0000214g0050, Nitab4.5_0000252g0160, Nitab4.5_0000426g0260, Nitab4.5_0000678g0050, Nitab4.5_0000759g0290, Nitab4.5_0001399g0050, Nitab4.5_0002438g0030, Nitab4.5_0003249g0020, Nitab4.5_0004230g0040, Nitab4.5_0004355g0040, Nitab4.5_0004386g0020, Nitab4.5_0004817g0020
25	BP	GO:0072348	sulfur compound transport	21	14638	13	3027	4.34	4.6e-05	0.00315376	Nitab4.5_0000085g0060, Nitab4.5_0000214g0050, Nitab4.5_0000252g0160, Nitab4.5_0000426g0260, Nitab4.5_0000678g0050, Nitab4.5_0000759g0290, Nitab4.5_0001399g0050, Nitab4.5_0002438g0030, Nitab4.5_0003249g0020, Nitab4.5_0004230g0040, Nitab4.5_0004355g0040, Nitab4.5_0004386g0020, Nitab4.5_0004817g0020
26	BP	GO:0008152	metabolic process	11093	14638	2372	3027	2293.93	9.7e-05	0.00639454	Nitab4.5_0000001g0080, Nitab4.5_0000001g0100, Nitab4.5_0000001g0400, Nitab4.5_0000002g0160, Nitab4.5_0000002g0190, Nitab4.5_0000003g0070, Nitab4.5_0000003g0900, Nitab4.5_0000004g0020, Nitab4.5_0000004g0120, Nitab4.5_0000005g0020, Nitab4.5_0000005g0200, Nitab4.5_0000005g0240, Nitab4.5_0000005g0380, Nitab4.5_0000006g0380, Nitab4.5_0000007g0300, Nitab4.5_0000007g0320, Nitab4.5_0000008g0310, Nitab4.5…
27	BP	GO:0000160	phosphorelay signal transduction system	83	14638	32	3027	17.16	0.00014	0.00888741	Nitab4.5_0000026g0340, Nitab4.5_0000041g0320, Nitab4.5_0000059g0300, Nitab4.5_0000302g0110, Nitab4.5_0000342g0270, Nitab4.5_0000368g0190, Nitab4.5_0000642g0280, Nitab4.5_0000687g0110, Nitab4.5_0000856g0210, Nitab4.5_0001211g0280, Nitab4.5_0001364g0020, Nitab4.5_0001658g0020, Nitab4.5_0001892g0050, Nitab4.5_0002162g0080, Nitab4.5_0002208g0100, Nitab4.5_0002312g0040, Nitab4.5_0002951g0010, Nitab4.5…
28	BP	GO:0006631	fatty acid metabolic process	157	14638	52	3027	32.47	0.00017	0.0104064	Nitab4.5_0000005g0020, Nitab4.5_0000037g0330, Nitab4.5_0000045g0470, Nitab4.5_0000078g0070, Nitab4.5_0000104g0310, Nitab4.5_0000361g0060, Nitab4.5_0000391g0350, Nitab4.5_0000508g0060, Nitab4.5_0000513g0100, Nitab4.5_0000570g0260, Nitab4.5_0000581g0100, Nitab4.5_0000707g0260, Nitab4.5_0000839g0120, Nitab4.5_0000874g0030, Nitab4.5_0000895g0010, Nitab4.5_0000912g0040, Nitab4.5_0001003g0150, Nitab4.5…
29	BP	GO:0009772	photosynthetic electron transport in photosystem II	5	14638	5	3027	1.03	0.00038	0.0185683	Nitab4.5_0000220g0160, Nitab4.5_0001439g0110, Nitab4.5_0001761g0230, Nitab4.5_0003961g0020, Nitab4.5_0011952g0020
30	BP	GO:0009723	response to ethylene	9	14638	7	3027	1.86	0.00039	0.0185683	Nitab4.5_0000302g0110, Nitab4.5_0000342g0270, Nitab4.5_0000687g0110, Nitab4.5_0000856g0210, Nitab4.5_0003721g0020, Nitab4.5_0004443g0040, Nitab4.5_0004928g0060
31	BP	GO:0009755	hormone-mediated signaling pathway	9	14638	7	3027	1.86	0.00039	0.0185683	Nitab4.5_0000302g0110, Nitab4.5_0000342g0270, Nitab4.5_0000687g0110, Nitab4.5_0000856g0210, Nitab4.5_0003721g0020, Nitab4.5_0004443g0040, Nitab4.5_0004928g0060
32	BP	GO:0009873	ethylene-activated signaling pathway	9	14638	7	3027	1.86	0.00039	0.0185683	Nitab4.5_0000302g0110, Nitab4.5_0000342g0270, Nitab4.5_0000687g0110, Nitab4.5_0000856g0210, Nitab4.5_0003721g0020, Nitab4.5_0004443g0040, Nitab4.5_0004928g0060
33	BP	GO:0032870	cellular response to hormone stimulus	9	14638	7	3027	1.86	0.00039	0.0185683	Nitab4.5_0000302g0110, Nitab4.5_0000342g0270, Nitab4.5_0000687g0110, Nitab4.5_0000856g0210, Nitab4.5_0003721g0020, Nitab4.5_0004443g0040, Nitab4.5_0004928g0060
34	BP	GO:0071310	cellular response to organic substance	9	14638	7	3027	1.86	0.00039	0.0185683	Nitab4.5_0000302g0110, Nitab4.5_0000342g0270, Nitab4.5_0000687g0110, Nitab4.5_0000856g0210, Nitab4.5_0003721g0020, Nitab4.5_0004443g0040, Nitab4.5_0004928g0060
35	BP	GO:0071369	cellular response to ethylene stimulus	9	14638	7	3027	1.86	0.00039	0.0185683	Nitab4.5_0000302g0110, Nitab4.5_0000342g0270, Nitab4.5_0000687g0110, Nitab4.5_0000856g0210, Nitab4.5_0003721g0020, Nitab4.5_0004443g0040, Nitab4.5_0004928g0060
36	BP	GO:0071495	cellular response to endogenous stimulus	9	14638	7	3027	1.86	0.00039	0.0185683	Nitab4.5_0000302g0110, Nitab4.5_0000342g0270, Nitab4.5_0000687g0110, Nitab4.5_0000856g0210, Nitab4.5_0003721g0020, Nitab4.5_0004443g0040, Nitab4.5_0004928g0060
37	BP	GO:0009765	photosynthesis, light harvesting	60	14638	24	3027	12.41	0.00049	0.0226989	Nitab4.5_0000017g0250, Nitab4.5_0000233g0050, Nitab4.5_0000441g0070, Nitab4.5_0000639g0060, Nitab4.5_0000923g0200, Nitab4.5_0000982g0170, Nitab4.5_0000982g0200, Nitab4.5_0001434g0050, Nitab4.5_0002209g0120, Nitab4.5_0002210g0110, Nitab4.5_0002229g0060, Nitab4.5_0002342g0170, Nitab4.5_0002354g0110, Nitab4.5_0002814g0030, Nitab4.5_0002865g0060, Nitab4.5_0003434g0050, Nitab4.5_0003757g0140, Nitab4.5…
38	BP	GO:0006814	sodium ion transport	25	14638	13	3027	5.17	0.00051	0.0230037	Nitab4.5_0000038g0160, Nitab4.5_0000143g0160, Nitab4.5_0000209g0230, Nitab4.5_0000295g0080, Nitab4.5_0000667g0060, Nitab4.5_0001816g0080, Nitab4.5_0002550g0030, Nitab4.5_0003626g0040, Nitab4.5_0003959g0070, Nitab4.5_0004516g0020, Nitab4.5_0005819g0020, Nitab4.5_0006559g0010, Nitab4.5_0011210g0020
39	BP	GO:0006633	fatty acid biosynthetic process	140	14638	45	3027	28.95	0.00094	0.0413118	Nitab4.5_0000005g0020, Nitab4.5_0000037g0330, Nitab4.5_0000045g0470, Nitab4.5_0000078g0070, Nitab4.5_0000361g0060, Nitab4.5_0000391g0350, Nitab4.5_0000508g0060, Nitab4.5_0000581g0100, Nitab4.5_0000707g0260, Nitab4.5_0000839g0120, Nitab4.5_0000874g0030, Nitab4.5_0000912g0040, Nitab4.5_0001003g0150, Nitab4.5_0001040g0120, Nitab4.5_0001217g0040, Nitab4.5_0001254g0040, Nitab4.5_0001664g0110, Nitab4.5…
40	BP	GO:0015977	carbon fixation	15	14638	9	3027	3.1	0.00101	0.0432785	Nitab4.5_0000007g0300, Nitab4.5_0000035g0130, Nitab4.5_0000246g0220, Nitab4.5_0002183g0050, Nitab4.5_0002553g0010, Nitab4.5_0002755g0110, Nitab4.5_0003669g0010, Nitab4.5_0006084g0010, Nitab4.5_0020415g0010
41	BP	GO:0072330	monocarboxylic acid biosynthetic process	158	14638	49	3027	32.67	0.00138	0.0576907	Nitab4.5_0000005g0020, Nitab4.5_0000037g0330, Nitab4.5_0000045g0470, Nitab4.5_0000078g0070, Nitab4.5_0000361g0060, Nitab4.5_0000391g0350, Nitab4.5_0000508g0060, Nitab4.5_0000581g0100, Nitab4.5_0000707g0260, Nitab4.5_0000839g0060, Nitab4.5_0000839g0120, Nitab4.5_0000866g0040, Nitab4.5_0000874g0030, Nitab4.5_0000912g0040, Nitab4.5_0001003g0150, Nitab4.5_0001040g0120, Nitab4.5_0001217g0040, Nitab4.5…
42	BP	GO:0009228	thiamine biosynthetic process	13	14638	8	3027	2.69	0.00156	0.0611586	Nitab4.5_0000102g0140, Nitab4.5_0000397g0010, Nitab4.5_0001769g0060, Nitab4.5_0002699g0040, Nitab4.5_0006062g0010, Nitab4.5_0008278g0010, Nitab4.5_0008435g0030, Nitab4.5_0023901g0010
43	BP	GO:0042724	thiamine-containing compound biosynthetic process	13	14638	8	3027	2.69	0.00156	0.0611586	Nitab4.5_0000102g0140, Nitab4.5_0000397g0010, Nitab4.5_0001769g0060, Nitab4.5_0002699g0040, Nitab4.5_0006062g0010, Nitab4.5_0008278g0010, Nitab4.5_0008435g0030, Nitab4.5_0023901g0010
44	BP	GO:0034654	nucleobase-containing compound biosynthetic process	1659	14638	390	3027	343.07	0.00157	0.0611586	Nitab4.5_0000001g0400, Nitab4.5_0000003g0900, Nitab4.5_0000004g0120, Nitab4.5_0000005g0380, Nitab4.5_0000016g0550, Nitab4.5_0000017g0160, Nitab4.5_0000019g0240, Nitab4.5_0000021g0930, Nitab4.5_0000023g0710, Nitab4.5_0000026g0340, Nitab4.5_0000027g0550, Nitab4.5_0000028g0050, Nitab4.5_0000040g0110, Nitab4.5_0000040g0250, Nitab4.5_0000041g0320, Nitab4.5_0000044g0100, Nitab4.5_0000068g0120, Nitab4.5…
45	BP	GO:0018130	heterocycle biosynthetic process	1877	14638	437	3027	388.15	0.00175	0.0666556	Nitab4.5_0000001g0400, Nitab4.5_0000003g0900, Nitab4.5_0000004g0120, Nitab4.5_0000005g0380, Nitab4.5_0000016g0550, Nitab4.5_0000017g0160, Nitab4.5_0000019g0240, Nitab4.5_0000021g0930, Nitab4.5_0000023g0710, Nitab4.5_0000026g0340, Nitab4.5_0000027g0550, Nitab4.5_0000028g0050, Nitab4.5_0000040g0110, Nitab4.5_0000040g0250, Nitab4.5_0000041g0320, Nitab4.5_0000044g0100, Nitab4.5_0000068g0120, Nitab4.5…
46	BP	GO:0006419	alanyl-tRNA aminoacylation	4	14638	4	3027	0.83	0.00183	0.0681874	Nitab4.5_0000021g0810, Nitab4.5_0002486g0050, Nitab4.5_0003603g0030, Nitab4.5_0009278g0020
47	BP	GO:0006629	lipid metabolic process	713	14638	179	3027	147.44	0.00195	0.0711128	Nitab4.5_0000005g0020, Nitab4.5_0000005g0200, Nitab4.5_0000006g0380, Nitab4.5_0000007g0320, Nitab4.5_0000008g0640, Nitab4.5_0000037g0330, Nitab4.5_0000045g0470, Nitab4.5_0000057g0080, Nitab4.5_0000059g0020, Nitab4.5_0000068g0570, Nitab4.5_0000078g0070, Nitab4.5_0000084g0050, Nitab4.5_0000085g0380, Nitab4.5_0000102g0030, Nitab4.5_0000104g0310, Nitab4.5_0000110g0240, Nitab4.5_0000119g0150, Nitab4.5…
48	BP	GO:0019438	aromatic compound biosynthetic process	1839	14638	426	3027	380.29	0.00293	0.104625	Nitab4.5_0000001g0400, Nitab4.5_0000003g0900, Nitab4.5_0000004g0120, Nitab4.5_0000005g0380, Nitab4.5_0000008g0500, Nitab4.5_0000016g0550, Nitab4.5_0000017g0160, Nitab4.5_0000019g0240, Nitab4.5_0000021g0930, Nitab4.5_0000023g0710, Nitab4.5_0000026g0340, Nitab4.5_0000027g0550, Nitab4.5_0000028g0050, Nitab4.5_0000040g0110, Nitab4.5_0000040g0250, Nitab4.5_0000041g0320, Nitab4.5_0000044g0100, Nitab4.5…
49	BP	GO:0006979	response to oxidative stress	97	14638	32	3027	20.06	0.00306	0.107038	Nitab4.5_0000052g0220, Nitab4.5_0000078g0210, Nitab4.5_0000407g0130, Nitab4.5_0000445g0120, Nitab4.5_0000502g0090, Nitab4.5_0000651g0040, Nitab4.5_0000669g0080, Nitab4.5_0001137g0050, Nitab4.5_0001158g0060, Nitab4.5_0001223g0010, Nitab4.5_0002050g0080, Nitab4.5_0002331g0010, Nitab4.5_0002604g0030, Nitab4.5_0002731g0010, Nitab4.5_0002827g0020, Nitab4.5_0003436g0020, Nitab4.5_0004989g0030, Nitab4.5…
50	BP	GO:1901362	organic cyclic compound biosynthetic process	1927	14638	444	3027	398.49	0.00356	0.122037	Nitab4.5_0000001g0400, Nitab4.5_0000003g0900, Nitab4.5_0000004g0120, Nitab4.5_0000005g0380, Nitab4.5_0000008g0500, Nitab4.5_0000016g0550, Nitab4.5_0000017g0160, Nitab4.5_0000019g0240, Nitab4.5_0000021g0930, Nitab4.5_0000023g0710, Nitab4.5_0000026g0340, Nitab4.5_0000027g0550, Nitab4.5_0000028g0050, Nitab4.5_0000040g0110, Nitab4.5_0000040g0250, Nitab4.5_0000041g0320, Nitab4.5_0000044g0100, Nitab4.5…
51	BP	GO:0006772	thiamine metabolic process	15	14638	8	3027	3.1	0.00524	0.172718	Nitab4.5_0000102g0140, Nitab4.5_0000397g0010, Nitab4.5_0001769g0060, Nitab4.5_0002699g0040, Nitab4.5_0006062g0010, Nitab4.5_0008278g0010, Nitab4.5_0008435g0030, Nitab4.5_0023901g0010
52	BP	GO:0042723	thiamine-containing compound metabolic process	15	14638	8	3027	3.1	0.00524	0.172718	Nitab4.5_0000102g0140, Nitab4.5_0000397g0010, Nitab4.5_0001769g0060, Nitab4.5_0002699g0040, Nitab4.5_0006062g0010, Nitab4.5_0008278g0010, Nitab4.5_0008435g0030, Nitab4.5_0023901g0010
53	BP	GO:0006261	DNA-dependent DNA replication	18	14638	9	3027	3.72	0.00535	0.173017	Nitab4.5_0001231g0030, Nitab4.5_0001301g0020, Nitab4.5_0002113g0010, Nitab4.5_0007244g0010, Nitab4.5_0007593g0010, Nitab4.5_0007687g0010, Nitab4.5_0008235g0010, Nitab4.5_0008661g0010, Nitab4.5_0010575g0040
54	BP	GO:0006869	lipid transport	59	14638	21	3027	12.2	0.00569	0.177321	Nitab4.5_0000046g0200, Nitab4.5_0000252g0030, Nitab4.5_0000468g0150, Nitab4.5_0001059g0030, Nitab4.5_0001157g0050, Nitab4.5_0001254g0030, Nitab4.5_0001599g0040, Nitab4.5_0001711g0010, Nitab4.5_0001711g0040, Nitab4.5_0001711g0060, Nitab4.5_0002140g0020, Nitab4.5_0002374g0010, Nitab4.5_0002757g0090, Nitab4.5_0003007g0030, Nitab4.5_0003323g0030, Nitab4.5_0003434g0070, Nitab4.5_0003583g0060, Nitab4.5…
55	BP	GO:0010876	lipid localization	59	14638	21	3027	12.2	0.00569	0.177321	Nitab4.5_0000046g0200, Nitab4.5_0000252g0030, Nitab4.5_0000468g0150, Nitab4.5_0001059g0030, Nitab4.5_0001157g0050, Nitab4.5_0001254g0030, Nitab4.5_0001599g0040, Nitab4.5_0001711g0010, Nitab4.5_0001711g0040, Nitab4.5_0001711g0060, Nitab4.5_0002140g0020, Nitab4.5_0002374g0010, Nitab4.5_0002757g0090, Nitab4.5_0003007g0030, Nitab4.5_0003323g0030, Nitab4.5_0003434g0070, Nitab4.5_0003583g0060, Nitab4.5…
56	BP	GO:0009719	response to endogenous stimulus	52	14638	19	3027	10.75	0.00604	0.181624	Nitab4.5_0000071g0020, Nitab4.5_0000302g0110, Nitab4.5_0000342g0270, Nitab4.5_0000404g0210, Nitab4.5_0000687g0110, Nitab4.5_0000798g0140, Nitab4.5_0000856g0210, Nitab4.5_0001535g0030, Nitab4.5_0001565g0070, Nitab4.5_0001843g0120, Nitab4.5_0001988g0030, Nitab4.5_0002071g0010, Nitab4.5_0002524g0040, Nitab4.5_0003721g0020, Nitab4.5_0004188g0050, Nitab4.5_0004443g0040, Nitab4.5_0004928g0060, Nitab4.5…
57	BP	GO:0009725	response to hormone	52	14638	19	3027	10.75	0.00604	0.181624	Nitab4.5_0000071g0020, Nitab4.5_0000302g0110, Nitab4.5_0000342g0270, Nitab4.5_0000404g0210, Nitab4.5_0000687g0110, Nitab4.5_0000798g0140, Nitab4.5_0000856g0210, Nitab4.5_0001535g0030, Nitab4.5_0001565g0070, Nitab4.5_0001843g0120, Nitab4.5_0001988g0030, Nitab4.5_0002071g0010, Nitab4.5_0002524g0040, Nitab4.5_0003721g0020, Nitab4.5_0004188g0050, Nitab4.5_0004443g0040, Nitab4.5_0004928g0060, Nitab4.5…
58	BP	GO:0006269	DNA replication, synthesis of RNA primer	5	14638	4	3027	1.03	0.00762	0.225184	Nitab4.5_0001231g0030, Nitab4.5_0007593g0010, Nitab4.5_0008235g0010, Nitab4.5_0008661g0010
59	BP	GO:0042221	response to chemical	151	14638	44	3027	31.23	0.00828	0.240541	Nitab4.5_0000031g0420, Nitab4.5_0000062g0560, Nitab4.5_0000071g0020, Nitab4.5_0000250g0190, Nitab4.5_0000302g0110, Nitab4.5_0000342g0270, Nitab4.5_0000389g0050, Nitab4.5_0000404g0210, Nitab4.5_0000625g0050, Nitab4.5_0000634g0220, Nitab4.5_0000687g0110, Nitab4.5_0000723g0150, Nitab4.5_0000723g0160, Nitab4.5_0000798g0140, Nitab4.5_0000856g0210, Nitab4.5_0001034g0150, Nitab4.5_0001083g0030, Nitab4.5…
60	BP	GO:0006308	DNA catabolic process	3	14638	3	3027	0.62	0.00884	0.252529	Nitab4.5_0001170g0250, Nitab4.5_0003676g0070, Nitab4.5_0014253g0010
61	BP	GO:0006887	exocytosis	54	14638	19	3027	11.17	0.00952	0.267496	Nitab4.5_0000643g0060, Nitab4.5_0000691g0050, Nitab4.5_0001068g0090, Nitab4.5_0001159g0080, Nitab4.5_0001485g0080, Nitab4.5_0001637g0050, Nitab4.5_0002027g0190, Nitab4.5_0002716g0040, Nitab4.5_0002960g0030, Nitab4.5_0003927g0030, Nitab4.5_0004492g0020, Nitab4.5_0006142g0020, Nitab4.5_0006557g0020, Nitab4.5_0006731g0020, Nitab4.5_0007799g0070, Nitab4.5_0009401g0010, Nitab4.5_0010241g0020, Nitab4.5…
62	CC	GO:0009521	photosystem	103	6659	59	1170	18.1	7.4e-20	1.6154e-17	Nitab4.5_0000019g0250, Nitab4.5_0000040g0080, Nitab4.5_0000043g0320, Nitab4.5_0000100g0280, Nitab4.5_0000108g0110, Nitab4.5_0000187g0260, Nitab4.5_0000220g0160, Nitab4.5_0000225g0040, Nitab4.5_0000321g0050, Nitab4.5_0000385g0230, Nitab4.5_0000445g0090, Nitab4.5_0000611g0110, Nitab4.5_0000634g0080, Nitab4.5_0000673g0170, Nitab4.5_0000687g0180, Nitab4.5_0000769g0070, Nitab4.5_0000845g0140, Nitab4.5…
63	CC	GO:0034357	photosynthetic membrane	106	6659	60	1170	18.62	8.2e-20	1.6154e-17	Nitab4.5_0000019g0250, Nitab4.5_0000040g0080, Nitab4.5_0000043g0320, Nitab4.5_0000100g0280, Nitab4.5_0000108g0110, Nitab4.5_0000187g0260, Nitab4.5_0000220g0160, Nitab4.5_0000225g0040, Nitab4.5_0000321g0050, Nitab4.5_0000385g0230, Nitab4.5_0000445g0090, Nitab4.5_0000611g0110, Nitab4.5_0000634g0080, Nitab4.5_0000673g0170, Nitab4.5_0000687g0180, Nitab4.5_0000769g0070, Nitab4.5_0000845g0140, Nitab4.5…
64	CC	GO:0009579	thylakoid	108	6659	60	1170	18.98	2.9e-19	3.80867e-17	Nitab4.5_0000019g0250, Nitab4.5_0000040g0080, Nitab4.5_0000043g0320, Nitab4.5_0000100g0280, Nitab4.5_0000108g0110, Nitab4.5_0000187g0260, Nitab4.5_0000220g0160, Nitab4.5_0000225g0040, Nitab4.5_0000321g0050, Nitab4.5_0000385g0230, Nitab4.5_0000445g0090, Nitab4.5_0000611g0110, Nitab4.5_0000634g0080, Nitab4.5_0000673g0170, Nitab4.5_0000687g0180, Nitab4.5_0000769g0070, Nitab4.5_0000845g0140, Nitab4.5…
65	CC	GO:0009522	photosystem I	41	6659	28	1170	7.2	9.1e-13	8.9635e-11	Nitab4.5_0000043g0320, Nitab4.5_0000100g0280, Nitab4.5_0000321g0050, Nitab4.5_0000385g0230, Nitab4.5_0000611g0110, Nitab4.5_0000673g0170, Nitab4.5_0000687g0180, Nitab4.5_0001219g0180, Nitab4.5_0001312g0020, Nitab4.5_0001315g0130, Nitab4.5_0001348g0080, Nitab4.5_0001348g0130, Nitab4.5_0001557g0070, Nitab4.5_0001968g0090, Nitab4.5_0002005g0010, Nitab4.5_0002859g0140, Nitab4.5_0002946g0010, Nitab4.5…
66	CC	GO:0009538	photosystem I reaction center	20	6659	17	1170	3.51	8.8e-11	6.9344e-09	Nitab4.5_0000043g0320, Nitab4.5_0000321g0050, Nitab4.5_0000385g0230, Nitab4.5_0001219g0180, Nitab4.5_0001312g0020, Nitab4.5_0001315g0130, Nitab4.5_0001348g0080, Nitab4.5_0001348g0130, Nitab4.5_0001557g0070, Nitab4.5_0001968g0090, Nitab4.5_0002859g0140, Nitab4.5_0002946g0010, Nitab4.5_0004777g0040, Nitab4.5_0005250g0030, Nitab4.5_0008761g0030, Nitab4.5_0014875g0010, Nitab4.5_0018837g0020
67	CC	GO:0009523	photosystem II	61	6659	30	1170	10.72	1.3e-08	8.53667e-07	Nitab4.5_0000019g0250, Nitab4.5_0000040g0080, Nitab4.5_0000108g0110, Nitab4.5_0000187g0260, Nitab4.5_0000220g0160, Nitab4.5_0000225g0040, Nitab4.5_0000445g0090, Nitab4.5_0000634g0080, Nitab4.5_0000769g0070, Nitab4.5_0000845g0140, Nitab4.5_0001719g0060, Nitab4.5_0001723g0030, Nitab4.5_0001791g0030, Nitab4.5_0001797g0060, Nitab4.5_0002229g0110, Nitab4.5_0002342g0120, Nitab4.5_0002345g0070, Nitab4.5…
68	CC	GO:0016020	membrane	2966	6659	605	1170	521.13	3.6e-08	2.02629e-06	Nitab4.5_0000001g0390, Nitab4.5_0000003g0010, Nitab4.5_0000003g0620, Nitab4.5_0000005g0380, Nitab4.5_0000007g0040, Nitab4.5_0000008g0640, Nitab4.5_0000010g0100, Nitab4.5_0000012g0180, Nitab4.5_0000017g0250, Nitab4.5_0000019g0250, Nitab4.5_0000019g0370, Nitab4.5_0000021g0570, Nitab4.5_0000027g0530, Nitab4.5_0000028g0060, Nitab4.5_0000031g0420, Nitab4.5_0000033g0010, Nitab4.5_0000036g0520, Nitab4.5…
69	CC	GO:0042651	thylakoid membrane	52	6659	26	1170	9.14	8.2e-08	4.0385e-06	Nitab4.5_0000019g0250, Nitab4.5_0000040g0080, Nitab4.5_0000108g0110, Nitab4.5_0000225g0040, Nitab4.5_0000445g0090, Nitab4.5_0000634g0080, Nitab4.5_0000673g0170, Nitab4.5_0000687g0180, Nitab4.5_0000845g0140, Nitab4.5_0001719g0060, Nitab4.5_0001723g0030, Nitab4.5_0001791g0030, Nitab4.5_0001797g0060, Nitab4.5_0002229g0110, Nitab4.5_0002342g0120, Nitab4.5_0002345g0070, Nitab4.5_0002420g0030, Nitab4.5…
70	CC	GO:0009654	photosystem II oxygen evolving complex	45	6659	22	1170	7.91	1.3e-06	5.69111e-05	Nitab4.5_0000019g0250, Nitab4.5_0000040g0080, Nitab4.5_0000108g0110, Nitab4.5_0000225g0040, Nitab4.5_0000445g0090, Nitab4.5_0000634g0080, Nitab4.5_0000845g0140, Nitab4.5_0001719g0060, Nitab4.5_0001723g0030, Nitab4.5_0001791g0030, Nitab4.5_0001797g0060, Nitab4.5_0002229g0110, Nitab4.5_0002342g0120, Nitab4.5_0002345g0070, Nitab4.5_0002420g0030, Nitab4.5_0002435g0010, Nitab4.5_0002477g0050, Nitab4.5…
71	CC	GO:1990204	oxidoreductase complex	80	6659	32	1170	14.06	1.7e-06	6.698e-05	Nitab4.5_0000010g0100, Nitab4.5_0000019g0250, Nitab4.5_0000040g0080, Nitab4.5_0000040g0610, Nitab4.5_0000108g0110, Nitab4.5_0000132g0030, Nitab4.5_0000225g0040, Nitab4.5_0000445g0090, Nitab4.5_0000634g0080, Nitab4.5_0000845g0140, Nitab4.5_0001450g0180, Nitab4.5_0001719g0060, Nitab4.5_0001723g0030, Nitab4.5_0001791g0030, Nitab4.5_0001797g0060, Nitab4.5_0002229g0110, Nitab4.5_0002342g0120, Nitab4.5…
72	CC	GO:0019898	extrinsic component of membrane	42	6659	19	1170	7.38	2.9e-05	0.00103873	Nitab4.5_0000019g0250, Nitab4.5_0000040g0080, Nitab4.5_0000108g0110, Nitab4.5_0000225g0040, Nitab4.5_0000445g0090, Nitab4.5_0000634g0080, Nitab4.5_0001719g0060, Nitab4.5_0001723g0030, Nitab4.5_0001797g0060, Nitab4.5_0002229g0110, Nitab4.5_0002342g0120, Nitab4.5_0002345g0070, Nitab4.5_0002420g0030, Nitab4.5_0002477g0050, Nitab4.5_0003160g0050, Nitab4.5_0003580g0040, Nitab4.5_0004095g0010, Nitab4.5…
73	CC	GO:0071944	cell periphery	179	6659	51	1170	31.45	0.00017	0.00558167	Nitab4.5_0000108g0110, Nitab4.5_0000217g0040, Nitab4.5_0000244g0350, Nitab4.5_0000335g0140, Nitab4.5_0000357g0140, Nitab4.5_0000366g0170, Nitab4.5_0000396g0010, Nitab4.5_0000446g0010, Nitab4.5_0000446g0040, Nitab4.5_0000566g0210, Nitab4.5_0000643g0060, Nitab4.5_0000691g0050, Nitab4.5_0000761g0040, Nitab4.5_0000762g0010, Nitab4.5_0000856g0100, Nitab4.5_0000905g0050, Nitab4.5_0001068g0090, Nitab4.5…
74	CC	GO:0000145	exocyst	39	6659	16	1170	6.85	0.00049	0.0148508	Nitab4.5_0000643g0060, Nitab4.5_0000691g0050, Nitab4.5_0001068g0090, Nitab4.5_0001159g0080, Nitab4.5_0001485g0080, Nitab4.5_0001637g0050, Nitab4.5_0002716g0040, Nitab4.5_0002960g0030, Nitab4.5_0003927g0030, Nitab4.5_0004492g0020, Nitab4.5_0006557g0020, Nitab4.5_0006731g0020, Nitab4.5_0007799g0070, Nitab4.5_0009401g0010, Nitab4.5_0010913g0020, Nitab4.5_0011801g0020
75	CC	GO:0030312	external encapsulating structure	83	6659	27	1170	14.58	0.00065	0.0182929	Nitab4.5_0000108g0110, Nitab4.5_0000244g0350, Nitab4.5_0000357g0140, Nitab4.5_0000366g0170, Nitab4.5_0000396g0010, Nitab4.5_0000446g0010, Nitab4.5_0000446g0040, Nitab4.5_0000566g0210, Nitab4.5_0000762g0010, Nitab4.5_0000905g0050, Nitab4.5_0001095g0060, Nitab4.5_0001544g0040, Nitab4.5_0001819g0100, Nitab4.5_0002347g0100, Nitab4.5_0002890g0040, Nitab4.5_0003016g0020, Nitab4.5_0003093g0050, Nitab4.5…
76	CC	GO:0005618	cell wall	77	6659	25	1170	13.53	0.00105	0.02758	Nitab4.5_0000244g0350, Nitab4.5_0000357g0140, Nitab4.5_0000366g0170, Nitab4.5_0000396g0010, Nitab4.5_0000446g0010, Nitab4.5_0000446g0040, Nitab4.5_0000566g0210, Nitab4.5_0000762g0010, Nitab4.5_0000905g0050, Nitab4.5_0001095g0060, Nitab4.5_0001544g0040, Nitab4.5_0001819g0100, Nitab4.5_0002347g0100, Nitab4.5_0002890g0040, Nitab4.5_0003016g0020, Nitab4.5_0003093g0050, Nitab4.5_0003594g0010, Nitab4.5…
77	CC	GO:0005938	cell cortex	43	6659	16	1170	7.56	0.0017	0.0418625	Nitab4.5_0000643g0060, Nitab4.5_0000691g0050, Nitab4.5_0001068g0090, Nitab4.5_0001159g0080, Nitab4.5_0001485g0080, Nitab4.5_0001637g0050, Nitab4.5_0002716g0040, Nitab4.5_0002960g0030, Nitab4.5_0003927g0030, Nitab4.5_0004492g0020, Nitab4.5_0006557g0020, Nitab4.5_0006731g0020, Nitab4.5_0007799g0070, Nitab4.5_0009401g0010, Nitab4.5_0010913g0020, Nitab4.5_0011801g0020
78	CC	GO:0099023	vesicle tethering complex	49	6659	17	1170	8.61	0.00295	0.0683706	Nitab4.5_0000643g0060, Nitab4.5_0000691g0050, Nitab4.5_0001068g0090, Nitab4.5_0001159g0080, Nitab4.5_0001485g0080, Nitab4.5_0001637g0050, Nitab4.5_0002716g0040, Nitab4.5_0002960g0030, Nitab4.5_0003927g0030, Nitab4.5_0004053g0020, Nitab4.5_0004492g0020, Nitab4.5_0006557g0020, Nitab4.5_0006731g0020, Nitab4.5_0007799g0070, Nitab4.5_0009401g0010, Nitab4.5_0010913g0020, Nitab4.5_0011801g0020
79	CC	GO:0005874	microtubule	35	6659	13	1170	6.15	0.0046	0.100689	Nitab4.5_0000062g0180, Nitab4.5_0000564g0170, Nitab4.5_0000654g0060, Nitab4.5_0000827g0110, Nitab4.5_0000880g0070, Nitab4.5_0001944g0030, Nitab4.5_0001951g0080, Nitab4.5_0003791g0050, Nitab4.5_0004868g0040, Nitab4.5_0006701g0010, Nitab4.5_0008637g0030, Nitab4.5_0010814g0020, Nitab4.5_0013406g0010
80	CC	GO:0031012	extracellular matrix	3	6659	3	1170	0.53	0.00541	0.112186	Nitab4.5_0000034g0110, Nitab4.5_0003786g0020, Nitab4.5_0006258g0040
81	CC	GO:0110165	cellular anatomical entity	6048	6659	1084	1170	1062.65	0.00879	0.173163	Nitab4.5_0000001g0390, Nitab4.5_0000003g0010, Nitab4.5_0000003g0150, Nitab4.5_0000003g0620, Nitab4.5_0000003g0900, Nitab4.5_0000004g0120, Nitab4.5_0000005g0380, Nitab4.5_0000007g0040, Nitab4.5_0000008g0640, Nitab4.5_0000009g0500, Nitab4.5_0000010g0100, Nitab4.5_0000012g0180, Nitab4.5_0000016g0020, Nitab4.5_0000016g0300, Nitab4.5_0000017g0250, Nitab4.5_0000019g0250, Nitab4.5_0000019g0370, Nitab4.5…
82	MF	GO:0046906	tetrapyrrole binding	426	21606	160	4194	82.69	1.1e-18	1.3882e-15	Nitab4.5_0000025g0260, Nitab4.5_0000027g0190, Nitab4.5_0000037g0200, Nitab4.5_0000052g0220, Nitab4.5_0000062g0010, Nitab4.5_0000068g0020, Nitab4.5_0000068g0040, Nitab4.5_0000069g0530, Nitab4.5_0000078g0210, Nitab4.5_0000080g0050, Nitab4.5_0000100g0280, Nitab4.5_0000105g0360, Nitab4.5_0000107g0130, Nitab4.5_0000123g0430, Nitab4.5_0000132g0260, Nitab4.5_0000156g0120, Nitab4.5_0000170g0130, Nitab4.5…
83	MF	GO:0020037	heme binding	416	21606	155	4194	80.75	8.9e-18	5.6159e-15	Nitab4.5_0000025g0260, Nitab4.5_0000027g0190, Nitab4.5_0000037g0200, Nitab4.5_0000052g0220, Nitab4.5_0000062g0010, Nitab4.5_0000068g0020, Nitab4.5_0000068g0040, Nitab4.5_0000069g0530, Nitab4.5_0000078g0210, Nitab4.5_0000080g0050, Nitab4.5_0000105g0360, Nitab4.5_0000107g0130, Nitab4.5_0000123g0430, Nitab4.5_0000132g0260, Nitab4.5_0000156g0120, Nitab4.5_0000170g0130, Nitab4.5_0000188g0200, Nitab4.5…
84	MF	GO:0016491	oxidoreductase activity	1983	21606	518	4194	384.93	1.1e-14	4.62733e-12	Nitab4.5_0000003g0070, Nitab4.5_0000008g0500, Nitab4.5_0000008g0640, Nitab4.5_0000023g0260, Nitab4.5_0000025g0260, Nitab4.5_0000026g0110, Nitab4.5_0000027g0190, Nitab4.5_0000033g0230, Nitab4.5_0000037g0200, Nitab4.5_0000038g0330, Nitab4.5_0000040g0310, Nitab4.5_0000040g0610, Nitab4.5_0000043g0250, Nitab4.5_0000052g0220, Nitab4.5_0000055g0100, Nitab4.5_0000059g0020, Nitab4.5_0000062g0010, Nitab4.5…
85	MF	GO:0005506	iron ion binding	459	21606	156	4194	89.1	7.5e-14	2.36625e-11	Nitab4.5_0000025g0260, Nitab4.5_0000026g0110, Nitab4.5_0000027g0190, Nitab4.5_0000037g0200, Nitab4.5_0000062g0010, Nitab4.5_0000068g0020, Nitab4.5_0000068g0040, Nitab4.5_0000069g0530, Nitab4.5_0000105g0360, Nitab4.5_0000107g0130, Nitab4.5_0000123g0430, Nitab4.5_0000132g0260, Nitab4.5_0000137g0100, Nitab4.5_0000156g0120, Nitab4.5_0000170g0130, Nitab4.5_0000188g0200, Nitab4.5_0000222g0140, Nitab4.5…
86	MF	GO:0016705	oxidoreductase activity, acting on paired donors, with incorporation or reduction of molecular oxygen	478	21606	159	4194	92.79	3.3e-13	8.3292e-11	Nitab4.5_0000025g0260, Nitab4.5_0000026g0110, Nitab4.5_0000027g0190, Nitab4.5_0000037g0200, Nitab4.5_0000062g0010, Nitab4.5_0000068g0020, Nitab4.5_0000068g0040, Nitab4.5_0000069g0530, Nitab4.5_0000102g0030, Nitab4.5_0000105g0360, Nitab4.5_0000107g0130, Nitab4.5_0000123g0170, Nitab4.5_0000123g0430, Nitab4.5_0000132g0260, Nitab4.5_0000156g0120, Nitab4.5_0000170g0130, Nitab4.5_0000188g0200, Nitab4.5…
87	MF	GO:0003700	DNA-binding transcription factor activity	714	21606	202	4194	138.6	3.6e-09	6.15225e-07	Nitab4.5_0000017g0160, Nitab4.5_0000021g0930, Nitab4.5_0000023g0710, Nitab4.5_0000027g0550, Nitab4.5_0000044g0100, Nitab4.5_0000071g0010, Nitab4.5_0000073g0050, Nitab4.5_0000073g0330, Nitab4.5_0000082g0150, Nitab4.5_0000091g0520, Nitab4.5_0000123g0440, Nitab4.5_0000140g0200, Nitab4.5_0000140g0220, Nitab4.5_0000141g0300, Nitab4.5_0000149g0170, Nitab4.5_0000171g0190, Nitab4.5_0000185g0030, Nitab4.5…
88	MF	GO:0140110	transcription regulator activity	744	21606	209	4194	144.42	3.7e-09	6.15225e-07	Nitab4.5_0000003g0900, Nitab4.5_0000017g0160, Nitab4.5_0000021g0930, Nitab4.5_0000023g0710, Nitab4.5_0000027g0550, Nitab4.5_0000044g0100, Nitab4.5_0000071g0010, Nitab4.5_0000073g0050, Nitab4.5_0000073g0330, Nitab4.5_0000082g0150, Nitab4.5_0000091g0520, Nitab4.5_0000123g0440, Nitab4.5_0000140g0200, Nitab4.5_0000140g0220, Nitab4.5_0000141g0300, Nitab4.5_0000149g0170, Nitab4.5_0000171g0190, Nitab4.5…
89	MF	GO:0048037	cofactor binding	1267	21606	328	4194	245.94	3.9e-09	6.15225e-07	Nitab4.5_0000003g0070, Nitab4.5_0000025g0260, Nitab4.5_0000027g0190, Nitab4.5_0000032g0410, Nitab4.5_0000037g0200, Nitab4.5_0000040g0610, Nitab4.5_0000043g0250, Nitab4.5_0000052g0220, Nitab4.5_0000062g0010, Nitab4.5_0000068g0020, Nitab4.5_0000068g0040, Nitab4.5_0000069g0530, Nitab4.5_0000078g0210, Nitab4.5_0000080g0050, Nitab4.5_0000100g0280, Nitab4.5_0000102g0040, Nitab4.5_0000102g0140, Nitab4.5…
90	MF	GO:0016798	hydrolase activity, acting on glycosyl bonds	445	21606	135	4194	86.38	1.7e-08	2.2716e-06	Nitab4.5_0000009g0510, Nitab4.5_0000010g0130, Nitab4.5_0000072g0120, Nitab4.5_0000078g0160, Nitab4.5_0000102g0210, Nitab4.5_0000110g0640, Nitab4.5_0000111g0140, Nitab4.5_0000143g0220, Nitab4.5_0000157g0130, Nitab4.5_0000178g0330, Nitab4.5_0000180g0140, Nitab4.5_0000201g0180, Nitab4.5_0000244g0350, Nitab4.5_0000271g0020, Nitab4.5_0000287g0330, Nitab4.5_0000305g0290, Nitab4.5_0000357g0340, Nitab4.5…
91	MF	GO:0004553	hydrolase activity, hydrolyzing O-glycosyl compounds	421	21606	129	4194	81.72	1.8e-08	2.2716e-06	Nitab4.5_0000009g0510, Nitab4.5_0000010g0130, Nitab4.5_0000072g0120, Nitab4.5_0000078g0160, Nitab4.5_0000102g0210, Nitab4.5_0000110g0640, Nitab4.5_0000143g0220, Nitab4.5_0000157g0130, Nitab4.5_0000178g0330, Nitab4.5_0000180g0140, Nitab4.5_0000201g0180, Nitab4.5_0000244g0350, Nitab4.5_0000271g0020, Nitab4.5_0000287g0330, Nitab4.5_0000305g0290, Nitab4.5_0000357g0340, Nitab4.5_0000396g0010, Nitab4.5…
92	MF	GO:0010333	terpene synthase activity	39	21606	22	4194	7.57	3.3e-07	3.786e-05	Nitab4.5_0000414g0110, Nitab4.5_0000881g0120, Nitab4.5_0001461g0050, Nitab4.5_0002418g0030, Nitab4.5_0002485g0020, Nitab4.5_0002485g0030, Nitab4.5_0002717g0050, Nitab4.5_0002717g0070, Nitab4.5_0002733g0030, Nitab4.5_0002807g0040, Nitab4.5_0004163g0010, Nitab4.5_0005904g0070, Nitab4.5_0006287g0010, Nitab4.5_0006287g0020, Nitab4.5_0006593g0010, Nitab4.5_0009590g0010, Nitab4.5_0009590g0020, Nitab4.5…
93	MF	GO:0004497	monooxygenase activity	55	21606	27	4194	10.68	6.9e-07	7.2565e-05	Nitab4.5_0000069g0530, Nitab4.5_0000105g0360, Nitab4.5_0000123g0170, Nitab4.5_0000322g0180, Nitab4.5_0000783g0240, Nitab4.5_0000863g0200, Nitab4.5_0001270g0120, Nitab4.5_0001329g0070, Nitab4.5_0001476g0100, Nitab4.5_0001803g0050, Nitab4.5_0001996g0080, Nitab4.5_0002162g0210, Nitab4.5_0002401g0010, Nitab4.5_0003005g0010, Nitab4.5_0003281g0080, Nitab4.5_0003304g0030, Nitab4.5_0003727g0010, Nitab4.5…
94	MF	GO:0004857	enzyme inhibitor activity	110	21606	42	4194	21.35	3.6e-06	0.000349477	Nitab4.5_0000072g0590, Nitab4.5_0000302g0080, Nitab4.5_0000310g0060, Nitab4.5_0000339g0150, Nitab4.5_0000357g0140, Nitab4.5_0000429g0070, Nitab4.5_0000477g0210, Nitab4.5_0000556g0070, Nitab4.5_0000611g0280, Nitab4.5_0000716g0230, Nitab4.5_0000741g0040, Nitab4.5_0000782g0030, Nitab4.5_0000782g0070, Nitab4.5_0000905g0050, Nitab4.5_0001383g0170, Nitab4.5_0001495g0070, Nitab4.5_0001544g0040, Nitab4.5…
95	MF	GO:0003682	chromatin binding	309	21606	93	4194	59.98	3.9e-06	0.000351557	Nitab4.5_0000005g0090, Nitab4.5_0000041g0320, Nitab4.5_0000042g0050, Nitab4.5_0000061g0100, Nitab4.5_0000062g0150, Nitab4.5_0000070g0110, Nitab4.5_0000081g0200, Nitab4.5_0000101g0340, Nitab4.5_0000109g0340, Nitab4.5_0000119g0220, Nitab4.5_0000146g0010, Nitab4.5_0000146g0050, Nitab4.5_0000147g0130, Nitab4.5_0000153g0080, Nitab4.5_0000178g0130, Nitab4.5_0000202g0460, Nitab4.5_0000208g0170, Nitab4.5…
96	MF	GO:0016835	carbon-oxygen lyase activity	119	21606	44	4194	23.1	5.8e-06	0.000487973	Nitab4.5_0000068g0440, Nitab4.5_0000078g0070, Nitab4.5_0000103g0120, Nitab4.5_0000132g0250, Nitab4.5_0000149g0230, Nitab4.5_0000203g0110, Nitab4.5_0000347g0010, Nitab4.5_0000414g0110, Nitab4.5_0000502g0120, Nitab4.5_0000591g0100, Nitab4.5_0000881g0120, Nitab4.5_0000943g0040, Nitab4.5_0001130g0110, Nitab4.5_0001140g0170, Nitab4.5_0001149g0010, Nitab4.5_0001254g0040, Nitab4.5_0001461g0050, Nitab4.5…
97	MF	GO:0016838	carbon-oxygen lyase activity, acting on phosphates	45	21606	22	4194	8.74	8e-06	0.000631	Nitab4.5_0000414g0110, Nitab4.5_0000881g0120, Nitab4.5_0001461g0050, Nitab4.5_0002418g0030, Nitab4.5_0002485g0020, Nitab4.5_0002485g0030, Nitab4.5_0002717g0050, Nitab4.5_0002717g0070, Nitab4.5_0002733g0030, Nitab4.5_0002807g0040, Nitab4.5_0004163g0010, Nitab4.5_0005904g0070, Nitab4.5_0006287g0010, Nitab4.5_0006287g0020, Nitab4.5_0006593g0010, Nitab4.5_0009590g0010, Nitab4.5_0009590g0020, Nitab4.5…
98	MF	GO:0042132	fructose 1,6-bisphosphate 1-phosphatase activity	15	21606	11	4194	2.91	9.1e-06	0.000675541	Nitab4.5_0000008g0390, Nitab4.5_0000032g0010, Nitab4.5_0000119g0310, Nitab4.5_0000278g0170, Nitab4.5_0000369g0010, Nitab4.5_0001636g0060, Nitab4.5_0002100g0150, Nitab4.5_0002152g0090, Nitab4.5_0007025g0040, Nitab4.5_0015171g0010, Nitab4.5_0017865g0020
99	MF	GO:0000156	phosphorelay response regulator activity	62	21606	27	4194	12.03	1.2e-05	0.000713304	Nitab4.5_0000026g0340, Nitab4.5_0000041g0320, Nitab4.5_0000302g0110, Nitab4.5_0000342g0270, Nitab4.5_0000368g0190, Nitab4.5_0000642g0280, Nitab4.5_0000687g0110, Nitab4.5_0000856g0210, Nitab4.5_0001211g0280, Nitab4.5_0001364g0020, Nitab4.5_0001658g0020, Nitab4.5_0001892g0050, Nitab4.5_0002162g0080, Nitab4.5_0002208g0100, Nitab4.5_0002312g0040, Nitab4.5_0002951g0010, Nitab4.5_0003721g0020, Nitab4.5…
100	MF	GO:0008762	UDP-N-acetylmuramate dehydrogenase activity	40	21606	20	4194	7.76	1.3e-05	0.000713304	Nitab4.5_0000136g0150, Nitab4.5_0000341g0010, Nitab4.5_0000540g0320, Nitab4.5_0000876g0110, Nitab4.5_0001181g0050, Nitab4.5_0001219g0170, Nitab4.5_0001225g0250, Nitab4.5_0001225g0260, Nitab4.5_0001225g0270, Nitab4.5_0001800g0150, Nitab4.5_0001861g0120, Nitab4.5_0002273g0010, Nitab4.5_0006133g0020, Nitab4.5_0007410g0030, Nitab4.5_0008054g0020, Nitab4.5_0008523g0060, Nitab4.5_0009234g0010, Nitab4.5…
101	MF	GO:0000155	phosphorelay sensor kinase activity	37	21606	19	4194	7.18	1.3e-05	0.000713304	Nitab4.5_0000116g0290, Nitab4.5_0000302g0110, Nitab4.5_0000342g0270, Nitab4.5_0000368g0190, Nitab4.5_0000687g0110, Nitab4.5_0000803g0010, Nitab4.5_0000856g0210, Nitab4.5_0001658g0020, Nitab4.5_0001892g0050, Nitab4.5_0002951g0010, Nitab4.5_0003714g0010, Nitab4.5_0003721g0020, Nitab4.5_0003884g0020, Nitab4.5_0004015g0050, Nitab4.5_0004015g0060, Nitab4.5_0004443g0040, Nitab4.5_0004928g0060, Nitab4.5…
102	MF	GO:0004673	protein histidine kinase activity	37	21606	19	4194	7.18	1.3e-05	0.000713304	Nitab4.5_0000116g0290, Nitab4.5_0000302g0110, Nitab4.5_0000342g0270, Nitab4.5_0000368g0190, Nitab4.5_0000687g0110, Nitab4.5_0000803g0010, Nitab4.5_0000856g0210, Nitab4.5_0001658g0020, Nitab4.5_0001892g0050, Nitab4.5_0002951g0010, Nitab4.5_0003714g0010, Nitab4.5_0003721g0020, Nitab4.5_0003884g0020, Nitab4.5_0004015g0050, Nitab4.5_0004015g0060, Nitab4.5_0004443g0040, Nitab4.5_0004928g0060, Nitab4.5…
103	MF	GO:0016775	phosphotransferase activity, nitrogenous group as acceptor	37	21606	19	4194	7.18	1.3e-05	0.000713304	Nitab4.5_0000116g0290, Nitab4.5_0000302g0110, Nitab4.5_0000342g0270, Nitab4.5_0000368g0190, Nitab4.5_0000687g0110, Nitab4.5_0000803g0010, Nitab4.5_0000856g0210, Nitab4.5_0001658g0020, Nitab4.5_0001892g0050, Nitab4.5_0002951g0010, Nitab4.5_0003714g0010, Nitab4.5_0003721g0020, Nitab4.5_0003884g0020, Nitab4.5_0004015g0050, Nitab4.5_0004015g0060, Nitab4.5_0004443g0040, Nitab4.5_0004928g0060, Nitab4.5…
104	MF	GO:0140299	small molecule sensor activity	37	21606	19	4194	7.18	1.3e-05	0.000713304	Nitab4.5_0000116g0290, Nitab4.5_0000302g0110, Nitab4.5_0000342g0270, Nitab4.5_0000368g0190, Nitab4.5_0000687g0110, Nitab4.5_0000803g0010, Nitab4.5_0000856g0210, Nitab4.5_0001658g0020, Nitab4.5_0001892g0050, Nitab4.5_0002951g0010, Nitab4.5_0003714g0010, Nitab4.5_0003721g0020, Nitab4.5_0003884g0020, Nitab4.5_0004015g0050, Nitab4.5_0004015g0060, Nitab4.5_0004443g0040, Nitab4.5_0004928g0060, Nitab4.5…
105	MF	GO:0015116	sulfate transmembrane transporter activity	21	21606	13	4194	4.08	2.3e-05	0.00111638	Nitab4.5_0000085g0060, Nitab4.5_0000214g0050, Nitab4.5_0000252g0160, Nitab4.5_0000426g0260, Nitab4.5_0000678g0050, Nitab4.5_0000759g0290, Nitab4.5_0001399g0050, Nitab4.5_0002438g0030, Nitab4.5_0003249g0020, Nitab4.5_0004230g0040, Nitab4.5_0004355g0040, Nitab4.5_0004386g0020, Nitab4.5_0004817g0020
106	MF	GO:1901682	sulfur compound transmembrane transporter activity	21	21606	13	4194	4.08	2.3e-05	0.00111638	Nitab4.5_0000085g0060, Nitab4.5_0000214g0050, Nitab4.5_0000252g0160, Nitab4.5_0000426g0260, Nitab4.5_0000678g0050, Nitab4.5_0000759g0290, Nitab4.5_0001399g0050, Nitab4.5_0002438g0030, Nitab4.5_0003249g0020, Nitab4.5_0004230g0040, Nitab4.5_0004355g0040, Nitab4.5_0004386g0020, Nitab4.5_0004817g0020
107	MF	GO:0003824	catalytic activity	10793	21606	2214	4194	2095.06	2.3e-05	0.00111638	Nitab4.5_0000001g0080, Nitab4.5_0000001g0100, Nitab4.5_0000002g0160, Nitab4.5_0000002g0190, Nitab4.5_0000003g0070, Nitab4.5_0000003g0900, Nitab4.5_0000004g0020, Nitab4.5_0000005g0020, Nitab4.5_0000005g0200, Nitab4.5_0000005g0380, Nitab4.5_0000006g0380, Nitab4.5_0000006g0560, Nitab4.5_0000007g0300, Nitab4.5_0000007g0320, Nitab4.5_0000008g0310, Nitab4.5_0000008g0390, Nitab4.5_0000008g0450, Nitab4.5…
108	MF	GO:0016984	ribulose-bisphosphate carboxylase activity	6	21606	6	4194	1.16	5.3e-05	0.00247726	Nitab4.5_0000007g0300, Nitab4.5_0002183g0050, Nitab4.5_0002553g0010, Nitab4.5_0002755g0110, Nitab4.5_0006084g0010, Nitab4.5_0020415g0010
109	MF	GO:0016209	antioxidant activity	137	21606	45	4194	26.59	0.00013	0.00585929	Nitab4.5_0000052g0220, Nitab4.5_0000078g0210, Nitab4.5_0000173g0130, Nitab4.5_0000299g0220, Nitab4.5_0000400g0040, Nitab4.5_0000407g0130, Nitab4.5_0000427g0030, Nitab4.5_0000445g0120, Nitab4.5_0000502g0090, Nitab4.5_0000651g0040, Nitab4.5_0000658g0060, Nitab4.5_0000669g0080, Nitab4.5_0001092g0070, Nitab4.5_0001137g0050, Nitab4.5_0001158g0060, Nitab4.5_0001223g0010, Nitab4.5_0001287g0150, Nitab4.5…
110	MF	GO:0004866	endopeptidase inhibitor activity	40	21606	18	4194	7.76	0.0002	0.0078875	Nitab4.5_0000302g0080, Nitab4.5_0000339g0150, Nitab4.5_0000477g0210, Nitab4.5_0000556g0070, Nitab4.5_0000782g0030, Nitab4.5_0000782g0070, Nitab4.5_0001495g0070, Nitab4.5_0003040g0010, Nitab4.5_0003040g0030, Nitab4.5_0003040g0040, Nitab4.5_0003154g0030, Nitab4.5_0003324g0100, Nitab4.5_0005135g0030, Nitab4.5_0005255g0020, Nitab4.5_0005382g0020, Nitab4.5_0005583g0090, Nitab4.5_0007090g0020, Nitab4.5…
111	MF	GO:0030414	peptidase inhibitor activity	40	21606	18	4194	7.76	0.0002	0.0078875	Nitab4.5_0000302g0080, Nitab4.5_0000339g0150, Nitab4.5_0000477g0210, Nitab4.5_0000556g0070, Nitab4.5_0000782g0030, Nitab4.5_0000782g0070, Nitab4.5_0001495g0070, Nitab4.5_0003040g0010, Nitab4.5_0003040g0030, Nitab4.5_0003040g0040, Nitab4.5_0003154g0030, Nitab4.5_0003324g0100, Nitab4.5_0005135g0030, Nitab4.5_0005255g0020, Nitab4.5_0005382g0020, Nitab4.5_0005583g0090, Nitab4.5_0007090g0020, Nitab4.5…
112	MF	GO:0061134	peptidase regulator activity	40	21606	18	4194	7.76	0.0002	0.0078875	Nitab4.5_0000302g0080, Nitab4.5_0000339g0150, Nitab4.5_0000477g0210, Nitab4.5_0000556g0070, Nitab4.5_0000782g0030, Nitab4.5_0000782g0070, Nitab4.5_0001495g0070, Nitab4.5_0003040g0010, Nitab4.5_0003040g0030, Nitab4.5_0003040g0040, Nitab4.5_0003154g0030, Nitab4.5_0003324g0100, Nitab4.5_0005135g0030, Nitab4.5_0005255g0020, Nitab4.5_0005382g0020, Nitab4.5_0005583g0090, Nitab4.5_0007090g0020, Nitab4.5…
113	MF	GO:0061135	endopeptidase regulator activity	40	21606	18	4194	7.76	0.0002	0.0078875	Nitab4.5_0000302g0080, Nitab4.5_0000339g0150, Nitab4.5_0000477g0210, Nitab4.5_0000556g0070, Nitab4.5_0000782g0030, Nitab4.5_0000782g0070, Nitab4.5_0001495g0070, Nitab4.5_0003040g0010, Nitab4.5_0003040g0030, Nitab4.5_0003040g0040, Nitab4.5_0003154g0030, Nitab4.5_0003324g0100, Nitab4.5_0005135g0030, Nitab4.5_0005255g0020, Nitab4.5_0005382g0020, Nitab4.5_0005583g0090, Nitab4.5_0007090g0020, Nitab4.5…
114	MF	GO:0016684	oxidoreductase activity, acting on peroxide as acceptor	105	21606	36	4194	20.38	0.00023	0.00879576	Nitab4.5_0000052g0220, Nitab4.5_0000078g0210, Nitab4.5_0000400g0040, Nitab4.5_0000407g0130, Nitab4.5_0000445g0120, Nitab4.5_0000502g0090, Nitab4.5_0000651g0040, Nitab4.5_0000669g0080, Nitab4.5_0001137g0050, Nitab4.5_0001158g0060, Nitab4.5_0001223g0010, Nitab4.5_0001287g0150, Nitab4.5_0002050g0080, Nitab4.5_0002331g0010, Nitab4.5_0002604g0030, Nitab4.5_0002731g0010, Nitab4.5_0002827g0020, Nitab4.5…
115	MF	GO:0060089	molecular transducer activity	94	21606	33	4194	18.25	0.00025	0.00920919	Nitab4.5_0000026g0340, Nitab4.5_0000041g0320, Nitab4.5_0000302g0110, Nitab4.5_0000342g0270, Nitab4.5_0000368g0190, Nitab4.5_0000642g0280, Nitab4.5_0000687g0110, Nitab4.5_0000856g0210, Nitab4.5_0001211g0280, Nitab4.5_0001364g0020, Nitab4.5_0001658g0020, Nitab4.5_0001691g0060, Nitab4.5_0001892g0050, Nitab4.5_0002162g0080, Nitab4.5_0002208g0100, Nitab4.5_0002312g0040, Nitab4.5_0002951g0010, Nitab4.5…
116	MF	GO:0000976	transcription regulatory region sequence-specific DNA binding	28	21606	14	4194	5.44	0.00027	0.00920919	Nitab4.5_0000141g0300, Nitab4.5_0000185g0030, Nitab4.5_0000241g0170, Nitab4.5_0000319g0290, Nitab4.5_0000679g0080, Nitab4.5_0001865g0010, Nitab4.5_0002804g0010, Nitab4.5_0002969g0060, Nitab4.5_0004337g0010, Nitab4.5_0004721g0030, Nitab4.5_0007001g0020, Nitab4.5_0007028g0030, Nitab4.5_0007283g0060, Nitab4.5_0008985g0020
117	MF	GO:0001067	regulatory region nucleic acid binding	28	21606	14	4194	5.44	0.00027	0.00920919	Nitab4.5_0000141g0300, Nitab4.5_0000185g0030, Nitab4.5_0000241g0170, Nitab4.5_0000319g0290, Nitab4.5_0000679g0080, Nitab4.5_0001865g0010, Nitab4.5_0002804g0010, Nitab4.5_0002969g0060, Nitab4.5_0004337g0010, Nitab4.5_0004721g0030, Nitab4.5_0007001g0020, Nitab4.5_0007028g0030, Nitab4.5_0007283g0060, Nitab4.5_0008985g0020
118	MF	GO:1990837	sequence-specific double-stranded DNA binding	28	21606	14	4194	5.44	0.00027	0.00920919	Nitab4.5_0000141g0300, Nitab4.5_0000185g0030, Nitab4.5_0000241g0170, Nitab4.5_0000319g0290, Nitab4.5_0000679g0080, Nitab4.5_0001865g0010, Nitab4.5_0002804g0010, Nitab4.5_0002969g0060, Nitab4.5_0004337g0010, Nitab4.5_0004721g0030, Nitab4.5_0007001g0020, Nitab4.5_0007028g0030, Nitab4.5_0007283g0060, Nitab4.5_0008985g0020
119	MF	GO:0045156	electron transporter, transferring electrons within the cyclic electron transport pathway of photosynthesis activity	5	21606	5	4194	0.97	0.00028	0.00929895	Nitab4.5_0000220g0160, Nitab4.5_0001439g0110, Nitab4.5_0001761g0230, Nitab4.5_0003961g0020, Nitab4.5_0011952g0020
120	MF	GO:0043169	cation binding	3235	21606	698	4194	627.95	0.00045	0.0141975	Nitab4.5_0000001g0100, Nitab4.5_0000002g0190, Nitab4.5_0000003g0290, Nitab4.5_0000003g0370, Nitab4.5_0000003g0900, Nitab4.5_0000006g0520, Nitab4.5_0000006g0530, Nitab4.5_0000007g0300, Nitab4.5_0000008g0360, Nitab4.5_0000017g0130, Nitab4.5_0000019g0250, Nitab4.5_0000021g1000, Nitab4.5_0000023g0100, Nitab4.5_0000025g0260, Nitab4.5_0000026g0110, Nitab4.5_0000027g0190, Nitab4.5_0000034g0110, Nitab4.5…
121	MF	GO:0016788	hydrolase activity, acting on ester bonds	818	21606	197	4194	158.78	0.00045	0.0141975	Nitab4.5_0000006g0380, Nitab4.5_0000007g0320, Nitab4.5_0000008g0390, Nitab4.5_0000020g0270, Nitab4.5_0000032g0010, Nitab4.5_0000037g0330, Nitab4.5_0000040g0340, Nitab4.5_0000040g0350, Nitab4.5_0000045g0470, Nitab4.5_0000057g0080, Nitab4.5_0000072g0590, Nitab4.5_0000080g0240, Nitab4.5_0000084g0050, Nitab4.5_0000098g0280, Nitab4.5_0000113g0300, Nitab4.5_0000119g0060, Nitab4.5_0000119g0150, Nitab4.5…
122	MF	GO:0004601	peroxidase activity	101	21606	34	4194	19.61	0.0005	0.0153243	Nitab4.5_0000052g0220, Nitab4.5_0000078g0210, Nitab4.5_0000400g0040, Nitab4.5_0000407g0130, Nitab4.5_0000445g0120, Nitab4.5_0000502g0090, Nitab4.5_0000651g0040, Nitab4.5_0000669g0080, Nitab4.5_0001137g0050, Nitab4.5_0001158g0060, Nitab4.5_0001223g0010, Nitab4.5_0002050g0080, Nitab4.5_0002331g0010, Nitab4.5_0002604g0030, Nitab4.5_0002731g0010, Nitab4.5_0002827g0020, Nitab4.5_0003436g0020, Nitab4.5…
123	MF	GO:0046872	metal ion binding	3214	21606	693	4194	623.88	0.00051	0.0153243	Nitab4.5_0000001g0100, Nitab4.5_0000002g0190, Nitab4.5_0000003g0290, Nitab4.5_0000003g0370, Nitab4.5_0000003g0900, Nitab4.5_0000006g0520, Nitab4.5_0000006g0530, Nitab4.5_0000007g0300, Nitab4.5_0000008g0360, Nitab4.5_0000019g0250, Nitab4.5_0000021g1000, Nitab4.5_0000023g0100, Nitab4.5_0000025g0260, Nitab4.5_0000026g0110, Nitab4.5_0000027g0190, Nitab4.5_0000034g0110, Nitab4.5_0000037g0160, Nitab4.5…
124	MF	GO:0005200	structural constituent of cytoskeleton	24	21606	12	4194	4.66	0.00073	0.0214247	Nitab4.5_0000062g0180, Nitab4.5_0000564g0170, Nitab4.5_0000654g0060, Nitab4.5_0000827g0110, Nitab4.5_0000880g0070, Nitab4.5_0001944g0030, Nitab4.5_0001951g0080, Nitab4.5_0003791g0050, Nitab4.5_0004868g0040, Nitab4.5_0006701g0010, Nitab4.5_0010814g0020, Nitab4.5_0013406g0010
125	MF	GO:0008271	secondary active sulfate transmembrane transporter activity	13	21606	8	4194	2.52	0.00101	0.0289686	Nitab4.5_0000085g0060, Nitab4.5_0000214g0050, Nitab4.5_0000252g0160, Nitab4.5_0000678g0050, Nitab4.5_0001399g0050, Nitab4.5_0002438g0030, Nitab4.5_0003249g0020, Nitab4.5_0004386g0020
126	MF	GO:0030599	pectinesterase activity	59	21606	22	4194	11.45	0.00104	0.0291662	Nitab4.5_0000072g0590, Nitab4.5_0000357g0140, Nitab4.5_0000429g0070, Nitab4.5_0000566g0210, Nitab4.5_0000741g0040, Nitab4.5_0000905g0050, Nitab4.5_0001095g0060, Nitab4.5_0001383g0170, Nitab4.5_0001544g0040, Nitab4.5_0001780g0010, Nitab4.5_0001780g0020, Nitab4.5_0002150g0010, Nitab4.5_0002294g0130, Nitab4.5_0002347g0100, Nitab4.5_0003016g0020, Nitab4.5_0003093g0050, Nitab4.5_0003639g0010, Nitab4.5…
127	MF	GO:0019203	carbohydrate phosphatase activity	22	21606	11	4194	4.27	0.00122	0.0327583	Nitab4.5_0000008g0390, Nitab4.5_0000032g0010, Nitab4.5_0000119g0310, Nitab4.5_0000278g0170, Nitab4.5_0000369g0010, Nitab4.5_0001636g0060, Nitab4.5_0002100g0150, Nitab4.5_0002152g0090, Nitab4.5_0007025g0040, Nitab4.5_0015171g0010, Nitab4.5_0017865g0020
128	MF	GO:0050308	sugar-phosphatase activity	22	21606	11	4194	4.27	0.00122	0.0327583	Nitab4.5_0000008g0390, Nitab4.5_0000032g0010, Nitab4.5_0000119g0310, Nitab4.5_0000278g0170, Nitab4.5_0000369g0010, Nitab4.5_0001636g0060, Nitab4.5_0002100g0150, Nitab4.5_0002152g0090, Nitab4.5_0007025g0040, Nitab4.5_0015171g0010, Nitab4.5_0017865g0020
129	MF	GO:0004133	glycogen debranching enzyme activity	4	21606	4	4194	0.78	0.00142	0.0353855	Nitab4.5_0000092g0020, Nitab4.5_0000092g0030, Nitab4.5_0000471g0040, Nitab4.5_0001388g0020
130	MF	GO:0004134	4-alpha-glucanotransferase activity	4	21606	4	4194	0.78	0.00142	0.0353855	Nitab4.5_0000092g0020, Nitab4.5_0000092g0030, Nitab4.5_0000471g0040, Nitab4.5_0001388g0020
131	MF	GO:0004813	alanine-tRNA ligase activity	4	21606	4	4194	0.78	0.00142	0.0353855	Nitab4.5_0000021g0810, Nitab4.5_0002486g0050, Nitab4.5_0003603g0030, Nitab4.5_0009278g0020
132	MF	GO:0015291	secondary active transmembrane transporter activity	172	21606	50	4194	33.39	0.00143	0.0353855	Nitab4.5_0000001g0390, Nitab4.5_0000003g0620, Nitab4.5_0000007g0040, Nitab4.5_0000031g0420, Nitab4.5_0000038g0160, Nitab4.5_0000062g0560, Nitab4.5_0000085g0060, Nitab4.5_0000214g0050, Nitab4.5_0000222g0200, Nitab4.5_0000252g0160, Nitab4.5_0000295g0080, Nitab4.5_0000312g0290, Nitab4.5_0000389g0050, Nitab4.5_0000410g0400, Nitab4.5_0000511g0060, Nitab4.5_0000514g0160, Nitab4.5_0000625g0050, Nitab4.5…
133	MF	GO:0030234	enzyme regulator activity	174	21606	50	4194	33.78	0.00188	0.0456262	Nitab4.5_0000013g0230, Nitab4.5_0000072g0590, Nitab4.5_0000302g0080, Nitab4.5_0000310g0060, Nitab4.5_0000339g0150, Nitab4.5_0000357g0140, Nitab4.5_0000429g0070, Nitab4.5_0000477g0210, Nitab4.5_0000556g0070, Nitab4.5_0000563g0140, Nitab4.5_0000611g0280, Nitab4.5_0000716g0230, Nitab4.5_0000741g0040, Nitab4.5_0000744g0120, Nitab4.5_0000782g0030, Nitab4.5_0000782g0070, Nitab4.5_0000905g0050, Nitab4.5…
134	MF	GO:0016614	oxidoreductase activity, acting on CH-OH group of donors	261	21606	70	4194	50.66	0.0021	0.0500038	Nitab4.5_0000003g0070, Nitab4.5_0000040g0610, Nitab4.5_0000107g0180, Nitab4.5_0000136g0150, Nitab4.5_0000239g0100, Nitab4.5_0000256g0130, Nitab4.5_0000283g0400, Nitab4.5_0000315g0220, Nitab4.5_0000341g0010, Nitab4.5_0000347g0010, Nitab4.5_0000408g0050, Nitab4.5_0000513g0100, Nitab4.5_0000540g0320, Nitab4.5_0000556g0010, Nitab4.5_0000570g0260, Nitab4.5_0000581g0100, Nitab4.5_0000596g0030, Nitab4.5…
135	MF	GO:0098772	molecular function regulator	206	21606	57	4194	39.99	0.00246	0.0574911	Nitab4.5_0000013g0230, Nitab4.5_0000072g0590, Nitab4.5_0000119g0380, Nitab4.5_0000132g0150, Nitab4.5_0000142g0340, Nitab4.5_0000302g0080, Nitab4.5_0000310g0060, Nitab4.5_0000339g0150, Nitab4.5_0000357g0140, Nitab4.5_0000429g0070, Nitab4.5_0000477g0210, Nitab4.5_0000556g0070, Nitab4.5_0000563g0140, Nitab4.5_0000611g0280, Nitab4.5_0000716g0230, Nitab4.5_0000741g0040, Nitab4.5_0000744g0120, Nitab4.5…
136	MF	GO:0016758	transferase activity, transferring hexosyl groups	456	21606	113	4194	88.52	0.00259	0.0594287	Nitab4.5_0000004g0020, Nitab4.5_0000021g0570, Nitab4.5_0000028g0060, Nitab4.5_0000037g0140, Nitab4.5_0000065g0260, Nitab4.5_0000092g0020, Nitab4.5_0000092g0030, Nitab4.5_0000116g0360, Nitab4.5_0000130g0280, Nitab4.5_0000142g0250, Nitab4.5_0000142g0270, Nitab4.5_0000170g0370, Nitab4.5_0000191g0120, Nitab4.5_0000200g0190, Nitab4.5_0000243g0070, Nitab4.5_0000244g0350, Nitab4.5_0000246g0190, Nitab4.5…
137	MF	GO:0052689	carboxylic ester hydrolase activity	174	21606	49	4194	33.78	0.00324	0.0721775	Nitab4.5_0000020g0270, Nitab4.5_0000072g0590, Nitab4.5_0000084g0050, Nitab4.5_0000249g0200, Nitab4.5_0000315g0140, Nitab4.5_0000357g0140, Nitab4.5_0000376g0260, Nitab4.5_0000413g0150, Nitab4.5_0000429g0070, Nitab4.5_0000537g0160, Nitab4.5_0000566g0210, Nitab4.5_0000669g0060, Nitab4.5_0000741g0040, Nitab4.5_0000829g0170, Nitab4.5_0000838g0070, Nitab4.5_0000905g0050, Nitab4.5_0001095g0060, Nitab4.5…
138	MF	GO:0003677	DNA binding	2078	21606	451	4194	403.37	0.00326	0.0721775	Nitab4.5_0000001g0400, Nitab4.5_0000005g0090, Nitab4.5_0000016g0300, Nitab4.5_0000016g0550, Nitab4.5_0000017g0160, Nitab4.5_0000019g0240, Nitab4.5_0000021g0930, Nitab4.5_0000023g0100, Nitab4.5_0000023g0710, Nitab4.5_0000027g0060, Nitab4.5_0000027g0550, Nitab4.5_0000035g0100, Nitab4.5_0000040g0110, Nitab4.5_0000040g0250, Nitab4.5_0000041g0320, Nitab4.5_0000042g0050, Nitab4.5_0000044g0100, Nitab4.5…
139	MF	GO:0016757	transferase activity, transferring glycosyl groups	595	21606	142	4194	115.5	0.00374	0.0813772	Nitab4.5_0000004g0020, Nitab4.5_0000021g0570, Nitab4.5_0000028g0060, Nitab4.5_0000037g0140, Nitab4.5_0000065g0260, Nitab4.5_0000092g0020, Nitab4.5_0000092g0030, Nitab4.5_0000109g0020, Nitab4.5_0000116g0360, Nitab4.5_0000130g0280, Nitab4.5_0000142g0250, Nitab4.5_0000142g0270, Nitab4.5_0000170g0370, Nitab4.5_0000178g0340, Nitab4.5_0000191g0120, Nitab4.5_0000200g0190, Nitab4.5_0000219g0040, Nitab4.5…
140	MF	GO:0050660	flavin adenine dinucleotide binding	148	21606	42	4194	28.73	0.00525	0.112297	Nitab4.5_0000102g0040, Nitab4.5_0000104g0310, Nitab4.5_0000136g0150, Nitab4.5_0000341g0010, Nitab4.5_0000368g0240, Nitab4.5_0000540g0320, Nitab4.5_0000596g0030, Nitab4.5_0000615g0120, Nitab4.5_0000647g0100, Nitab4.5_0000783g0240, Nitab4.5_0000876g0110, Nitab4.5_0001170g0160, Nitab4.5_0001181g0050, Nitab4.5_0001219g0170, Nitab4.5_0001225g0250, Nitab4.5_0001225g0260, Nitab4.5_0001225g0270, Nitab4.5…
141	MF	GO:0016829	lyase activity	302	21606	77	4194	58.62	0.00545	0.114632	Nitab4.5_0000005g0020, Nitab4.5_0000007g0300, Nitab4.5_0000032g0410, Nitab4.5_0000035g0130, Nitab4.5_0000068g0440, Nitab4.5_0000078g0070, Nitab4.5_0000101g0270, Nitab4.5_0000103g0120, Nitab4.5_0000132g0160, Nitab4.5_0000132g0250, Nitab4.5_0000136g0100, Nitab4.5_0000149g0230, Nitab4.5_0000152g0250, Nitab4.5_0000203g0110, Nitab4.5_0000246g0220, Nitab4.5_0000347g0010, Nitab4.5_0000414g0110, Nitab4.5…
142	MF	GO:0004654	polyribonucleotide nucleotidyltransferase activity	5	21606	4	4194	0.97	0.00599	0.123924	Nitab4.5_0000098g0270, Nitab4.5_0000098g0280, Nitab4.5_0002739g0020, Nitab4.5_0005671g0040
143	MF	GO:0004185	serine-type carboxypeptidase activity	44	21606	16	4194	8.54	0.00641	0.130475	Nitab4.5_0000329g0240, Nitab4.5_0001163g0100, Nitab4.5_0001348g0060, Nitab4.5_0001820g0070, Nitab4.5_0001841g0140, Nitab4.5_0001899g0040, Nitab4.5_0002132g0080, Nitab4.5_0002314g0020, Nitab4.5_0002450g0050, Nitab4.5_0002796g0040, Nitab4.5_0002796g0050, Nitab4.5_0005869g0030, Nitab4.5_0008824g0020, Nitab4.5_0009338g0020, Nitab4.5_0009379g0010, Nitab4.5_0010904g0020
144	MF	GO:0070008	serine-type exopeptidase activity	52	21606	18	4194	10.09	0.00714	0.141306	Nitab4.5_0000329g0240, Nitab4.5_0000337g0180, Nitab4.5_0001163g0100, Nitab4.5_0001348g0060, Nitab4.5_0001820g0070, Nitab4.5_0001841g0140, Nitab4.5_0001899g0040, Nitab4.5_0002132g0080, Nitab4.5_0002314g0020, Nitab4.5_0002450g0050, Nitab4.5_0002796g0040, Nitab4.5_0002796g0050, Nitab4.5_0005869g0030, Nitab4.5_0008824g0020, Nitab4.5_0009338g0020, Nitab4.5_0009379g0010, Nitab4.5_0010230g0010, Nitab4.5…
145	MF	GO:0045735	nutrient reservoir activity	23	21606	10	4194	4.46	0.00717	0.141306	Nitab4.5_0000189g0170, Nitab4.5_0000227g0340, Nitab4.5_0000314g0040, Nitab4.5_0000314g0070, Nitab4.5_0000343g0090, Nitab4.5_0002058g0120, Nitab4.5_0002966g0060, Nitab4.5_0004062g0030, Nitab4.5_0004422g0010, Nitab4.5_0010060g0020
146	MF	GO:0004097	catechol oxidase activity	3	21606	3	4194	0.58	0.00731	0.141306	Nitab4.5_0001820g0120, Nitab4.5_0002200g0010, Nitab4.5_0005316g0010
147	MF	GO:0015103	inorganic anion transmembrane transporter activity	56	21606	19	4194	10.87	0.00739	0.141306	Nitab4.5_0000003g0620, Nitab4.5_0000085g0060, Nitab4.5_0000214g0050, Nitab4.5_0000222g0200, Nitab4.5_0000252g0160, Nitab4.5_0000426g0260, Nitab4.5_0000514g0160, Nitab4.5_0000678g0050, Nitab4.5_0000759g0290, Nitab4.5_0001220g0060, Nitab4.5_0001399g0050, Nitab4.5_0002403g0070, Nitab4.5_0002438g0030, Nitab4.5_0003249g0020, Nitab4.5_0004230g0040, Nitab4.5_0004355g0040, Nitab4.5_0004386g0020, Nitab4.5…
148	MF	GO:0042802	identical protein binding	72	21606	23	4194	13.98	0.00781	0.147108	Nitab4.5_0000040g0610, Nitab4.5_0000072g0130, Nitab4.5_0000343g0260, Nitab4.5_0000366g0170, Nitab4.5_0001022g0010, Nitab4.5_0001119g0010, Nitab4.5_0001580g0120, Nitab4.5_0001891g0020, Nitab4.5_0002388g0020, Nitab4.5_0002388g0070, Nitab4.5_0002890g0040, Nitab4.5_0003034g0010, Nitab4.5_0003714g0010, Nitab4.5_0003987g0050, Nitab4.5_0004496g0010, Nitab4.5_0005837g0030, Nitab4.5_0006769g0040, Nitab4.5…
149	MF	GO:0004096	catalase activity	8	21606	5	4194	1.55	0.00911	0.166621	Nitab4.5_0000052g0220, Nitab4.5_0000407g0130, Nitab4.5_0006960g0010, Nitab4.5_0007126g0030, Nitab4.5_0009821g0010
150	MF	GO:0004751	ribose-5-phosphate isomerase activity	8	21606	5	4194	1.55	0.00911	0.166621	Nitab4.5_0000414g0100, Nitab4.5_0004469g0070, Nitab4.5_0006134g0010, Nitab4.5_0010415g0020, Nitab4.5_0012569g0010
151	MF	GO:0004806	triglyceride lipase activity	61	21606	20	4194	11.84	0.00926	0.166945	Nitab4.5_0000084g0050, Nitab4.5_0000249g0200, Nitab4.5_0000315g0140, Nitab4.5_0000376g0260, Nitab4.5_0000537g0160, Nitab4.5_0000829g0170, Nitab4.5_0000838g0070, Nitab4.5_0001210g0120, Nitab4.5_0001520g0080, Nitab4.5_0001928g0020, Nitab4.5_0002313g0060, Nitab4.5_0003091g0010, Nitab4.5_0003322g0030, Nitab4.5_0004243g0040, Nitab4.5_0004409g0050, Nitab4.5_0004449g0050, Nitab4.5_0008279g0060, Nitab4.5…
152	MF	GO:0004867	serine-type endopeptidase inhibitor activity	14	21606	7	4194	2.72	0.0098	0.174192	Nitab4.5_0000302g0080, Nitab4.5_0003154g0030, Nitab4.5_0003324g0100, Nitab4.5_0005255g0020, Nitab4.5_0005382g0020, Nitab4.5_0005583g0090, Nitab4.5_0013087g0020
