# Supplementary material for: Integrative Analyses of Biochemical Properties and Transcriptome Reveal the Dynamic Changes in Leaf Senescence of Tobacco (Nicotiana tabacum L.)
Source: Front Genet. 2021 Dec 22;12:790167. doi: 10.3389/fgene.2021.790167 (PMC8727547; doi:10.3389/fgene.2021.790167)
Supplement: Supplementary file 1 [file DataSheet1.ZIP › Supplemental tables and figures/Table S11.xlsx]

## Sheet: analysis
Table S11 Overview of the putative involvement in stress of the DEGs using Mapman platform.
Module	Bincode	BinName	Gene ID	logFC
midnightblue	17.5.1	hormone metabolism.ethylene.synthesis-degradation	nitab4.5_0004862g0060.1	2.468
midnightblue	17.5.2	hormone metabolism.ethylene.signal transduction	nitab4.5_0003721g0020.1	5.297
midnightblue	17.5.2	hormone metabolism.ethylene.signal transduction	nitab4.5_0004443g0040.1	5.439
midnightblue	17.5.2	hormone metabolism.ethylene.signal transduction	nitab4.5_0004928g0060.1	2.108
midnightblue	17.5.2	hormone metabolism.ethylene.signal transduction	nitab4.5_0000302g0110.1	5.866
midnightblue	17.5.2	hormone metabolism.ethylene.signal transduction	nitab4.5_0000342g0270.1	6.374
midnightblue	17.5.2	hormone metabolism.ethylene.signal transduction	nitab4.5_0000687g0110.1	2.666
midnightblue	17.5.3	hormone metabolism.ethylene.induced-regulated-responsive-activated	nitab4.5_0000383g0170.1	1.604
midnightblue	17.8.1	hormone metabolism.salicylic acid.synthesis-degradation	nitab4.5_0003904g0010.1	2.766
midnightblue	17.8.1.1.7	hormone metabolism.salicylic acid.synthesis-degradation.synthesis.methyl-SA methylesterase	nitab4.5_0003904g0010.1	2.766
midnightblue	17.7.1.2	hormone metabolism.jasmonate.synthesis-degradation.lipoxygenase	nitab4.5_0007252g0020.1	2.286
midnightblue	17.7.1.10	hormone metabolism.jasmonate.synthesis-degradation.jasmonate-O-methyltransferase	nitab4.5_0003904g0010.1	2.766
midnightblue	17.7.2	hormone metabolism.jasmonate.signal transduction	nitab4.5_0009891g0020.1	2.053
midnightblue	10.5.3	cell wall.cell wall proteins.LRR	nitab4.5_0000508g0190.1	3.39
midnightblue	10.7	cell wall.modification	nitab4.5_0009567g0010.1	2.03
midnightblue	10.8.1	cell wall.pectin*esterases.PME	nitab4.5_0003016g0020.1	3.196
midnightblue	26.4.1	misc.beta 1,3 glucan hydrolases.glucan endo-1,3-beta-glucosidase	nitab4.5_0004788g0020.1	2.274
midnightblue	26.4.1	misc.beta 1,3 glucan hydrolases.glucan endo-1,3-beta-glucosidase	nitab4.5_0024353g0010.1	1.563
midnightblue	26.4.1	misc.beta 1,3 glucan hydrolases.glucan endo-1,3-beta-glucosidase	nitab4.5_0000110g0640.1	1.687
midnightblue	26.4.1	misc.beta 1,3 glucan hydrolases.glucan endo-1,3-beta-glucosidase	nitab4.5_0004788g0020.1	2.274
midnightblue	26.4.1	misc.beta 1,3 glucan hydrolases.glucan endo-1,3-beta-glucosidase	nitab4.5_0024353g0010.1	1.563
midnightblue	26.4.1	misc.beta 1,3 glucan hydrolases.glucan endo-1,3-beta-glucosidase	nitab4.5_0000110g0640.1	1.687
midnightblue	29.5	protein.degradation	nitab4.5_0002796g0050.1	1.65
midnightblue	29.5.5	protein.degradation.serine protease	nitab4.5_0002796g0050.1	1.65
midnightblue	29.5.9	protein.degradation.AAA type	nitab4.5_0005229g0020.1	2.134
midnightblue	29.5.11.3	protein.degradation.ubiquitin.E2	nitab4.5_0001892g0090.1	1.538
midnightblue	29.5.11.4.2	protein.degradation.ubiquitin.E3.RING	nitab4.5_0006405g0010.1	3.087
midnightblue	29.5.11.4.2	protein.degradation.ubiquitin.E3.RING	nitab4.5_0000006g0520.1	2.517
midnightblue	29.5.11.4.2	protein.degradation.ubiquitin.E3.RING	nitab4.5_0000818g0030.1	1.544
midnightblue	29.5.11.4.2	protein.degradation.ubiquitin.E3.RING	nitab4.5_0006966g0060.1	1.837
midnightblue	29.5.11.4.3.2	protein.degradation.ubiquitin.E3.SCF.FBOX	nitab4.5_0008389g0010.1	3.172
midnightblue	29.5.11.4.3.2	protein.degradation.ubiquitin.E3.SCF.FBOX	nitab4.5_0000351g0220.1	1.759
midnightblue	29.5.11.4.3.2	protein.degradation.ubiquitin.E3.SCF.FBOX	nitab4.5_0000028g0350.1	3.742
midnightblue	29.5.11.4.3.2	protein.degradation.ubiquitin.E3.SCF.FBOX	nitab4.5_0008002g0010.1	1.63
midnightblue	29.5.11.4.5.2	protein.degradation.ubiquitin.E3.BTB/POZ Cullin3.BTB/POZ	nitab4.5_0000003g0900.1	2.128
midnightblue	20.1.5	stress.biotic.regulation of transcription	nitab4.5_0007255g0010.1	1.771
midnightblue	20.1.7	stress.biotic.PR-proteins	nitab4.5_0014031g0010.1	1.932
midnightblue	20.1.7	stress.biotic.PR-proteins	nitab4.5_0002757g0070.1	1.688
midnightblue	20.1.7	stress.biotic.PR-proteins	nitab4.5_0000305g0290.1	4.403
midnightblue	21.2	redox.ascorbate and glutathione	nitab4.5_0004862g0060.1	2.468
midnightblue	26.9	misc.glutathione S transferases	nitab4.5_0009332g0030.1	1.751
midnightblue	26.9	misc.glutathione S transferases	nitab4.5_0007436g0010.1	2.146
midnightblue	30.2.11	signalling.receptor kinases.leucine rich repeat XI	nitab4.5_0001492g0080.1	3.713
midnightblue	30.2.11	signalling.receptor kinases.leucine rich repeat XI	nitab4.5_0000566g0070.1	2.002
midnightblue	30.2.12	signalling.receptor kinases.leucine rich repeat XII	nitab4.5_0002757g0070.1	1.688
midnightblue	30.2.15	signalling.receptor kinases.thaumatin like	nitab4.5_0000208g0410.1	2.537
midnightblue	30.2.16	signalling.receptor kinases.Catharanthus roseus-like RLK1	nitab4.5_0000208g0410.1	2.537
midnightblue	30.2.20	signalling.receptor kinases.wheat LRK10 like	nitab4.5_0000208g0410.1	2.537
midnightblue	30.2.20	signalling.receptor kinases.wheat LRK10 like	nitab4.5_0008832g0030.1	2.006
midnightblue	30.2.24	signalling.receptor kinases.S-locus glycoprotein like	nitab4.5_0001252g0020.1	2.345
midnightblue	30.3	signalling.calcium	nitab4.5_0000875g0030.1	2.267
midnightblue	27.3.35	RNA.regulation of transcription.bZIP transcription factor family	nitab4.5_0001317g0160.1	1.917
midnightblue	27.3.32	RNA.regulation of transcription.WRKY domain transcription factor family	nitab4.5_0002299g0010.1	1.575
midnightblue	27.3.32	RNA.regulation of transcription.WRKY domain transcription factor family	nitab4.5_0025760g0010.1	1.504
midnightblue	27.3.25	RNA.regulation of transcription.MYB domain transcription factor family	nitab4.5_0002160g0080.1	2.762
midnightblue	27.3.25	RNA.regulation of transcription.MYB domain transcription factor family	nitab4.5_0000649g0090.1	1.619
midnightblue	27.3.25	RNA.regulation of transcription.MYB domain transcription factor family	nitab4.5_0000381g0220.1	1.542
midnightblue	20.2.1	stress.abiotic.heat	nitab4.5_0000195g0240.1	1.753
midnightblue	20.2.1	stress.abiotic.heat	nitab4.5_0002771g0040.1	1.539
midnightblue	20.2.1	stress.abiotic.heat	nitab4.5_0000744g0040.1	2.173
midnightblue	20.2.1	stress.abiotic.heat	nitab4.5_0003969g0060.1	1.796
midnightblue	20.2.1	stress.abiotic.heat	nitab4.5_0000365g0160.1	2.237
midnightblue	20.2.1	stress.abiotic.heat	nitab4.5_0003654g0010.1	1.81
midnightblue	20.2.1	stress.abiotic.heat	nitab4.5_0000640g0170.1	2.015
midnightblue	20.2.1	stress.abiotic.heat	nitab4.5_0002049g0040.1	1.585
midnightblue	20.2.1	stress.abiotic.heat	nitab4.5_0000368g0400.1	1.795
midnightblue	20.2.1	stress.abiotic.heat	nitab4.5_0008522g0060.1	2.106
midnightblue	20.2.1	stress.abiotic.heat	nitab4.5_0011716g0020.1	1.517
midnightblue	20.2.1	stress.abiotic.heat	nitab4.5_0000742g0110.1	3.472
midnightblue	20.2.1	stress.abiotic.heat	nitab4.5_0000305g0330.1	1.858
midnightblue	20.2.1	stress.abiotic.heat	nitab4.5_0002700g0150.1	2.252
midnightblue	20.2.1	stress.abiotic.heat	nitab4.5_0012489g0020.1	2.071
midnightblue	20.2.1	stress.abiotic.heat	nitab4.5_0000008g0270.1	1.965
midnightblue	20.2.1	stress.abiotic.heat	nitab4.5_0005256g0020.1	2.142
midnightblue	20.2.1	stress.abiotic.heat	nitab4.5_0029531g0010.1	2.262
midnightblue	20.2.1	stress.abiotic.heat	nitab4.5_0007994g0010.1	4.202
midnightblue	16.1.5	secondary metabolism.isoprenoids.terpenoids	nitab4.5_0010662g0010.1	1.666
midnightblue	16.2	secondary metabolism.phenylpropanoids	nitab4.5_0000256g0130.1	1.755
midnightblue	16.2.1.7	secondary metabolism.phenylpropanoids.lignin biosynthesis.CCR1	nitab4.5_0000256g0130.1	1.755
midnightblue	16.2.1.10	secondary metabolism.phenylpropanoids.lignin biosynthesis.CAD	nitab4.5_0000402g0160.1	1.734
midnightblue	20.2.1	stress.abiotic.heat	nitab4.5_0000463g0020.1	2.837
midnightblue	20.2.1	stress.abiotic.heat	nitab4.5_0000195g0240.1	1.753
midnightblue	20.2.1	stress.abiotic.heat	nitab4.5_0002771g0040.1	1.539
midnightblue	20.2.1	stress.abiotic.heat	nitab4.5_0000744g0040.1	2.173
midnightblue	20.2.1	stress.abiotic.heat	nitab4.5_0003969g0060.1	1.796
midnightblue	20.2.1	stress.abiotic.heat	nitab4.5_0000365g0160.1	2.237
midnightblue	20.2.1	stress.abiotic.heat	nitab4.5_0003654g0010.1	1.81
midnightblue	20.2.1	stress.abiotic.heat	nitab4.5_0000640g0170.1	2.015
midnightblue	20.2.1	stress.abiotic.heat	nitab4.5_0002049g0040.1	1.585
midnightblue	20.2.1	stress.abiotic.heat	nitab4.5_0000368g0400.1	1.795
midnightblue	20.2.1	stress.abiotic.heat	nitab4.5_0008522g0060.1	2.106
midnightblue	20.2.1	stress.abiotic.heat	nitab4.5_0011716g0020.1	1.517
midnightblue	20.2.1	stress.abiotic.heat	nitab4.5_0000742g0110.1	3.472
midnightblue	20.2.1	stress.abiotic.heat	nitab4.5_0000305g0330.1	1.858
midnightblue	20.2.1	stress.abiotic.heat	nitab4.5_0002700g0150.1	2.252
midnightblue	20.2.1	stress.abiotic.heat	nitab4.5_0012489g0020.1	2.071
midnightblue	20.2.1	stress.abiotic.heat	nitab4.5_0000008g0270.1	1.965
midnightblue	20.2.1	stress.abiotic.heat	nitab4.5_0005256g0020.1	2.142
saddlebrown	17.5.2	hormone metabolism.ethylene.signal transduction	nitab4.5_0002813g0010.1	1.833
saddlebrown	17.7.1.3	hormone metabolism.jasmonate.synthesis-degradation.allene oxidase synthase	nitab4.5_0000110g0020.1	2.624
saddlebrown	10.6.2	cell wall.degradation.mannan-xylose-arabinose-fucose	nitab4.5_0003734g0030.1	2.307
saddlebrown	10.6.3	cell wall.degradation.pectate lyases and polygalacturonases	nitab4.5_0000016g0160.1	1.539
saddlebrown	10.7	cell wall.modification	nitab4.5_0002613g0030.1	1.704
saddlebrown	10.7	cell wall.modification	nitab4.5_0003734g0030.1	2.307
saddlebrown	10.8.1	cell wall.pectin*esterases.PME	nitab4.5_0000004g0210.1	2.394
saddlebrown	10.8.99	cell wall.pectin*esterases.misc	nitab4.5_0000004g0210.1	2.394
saddlebrown	26.4.1	misc.beta 1,3 glucan hydrolases.glucan endo-1,3-beta-glucosidase	nitab4.5_0000755g0140.1	2.015
saddlebrown	29.5.1	protein.degradation.subtilases	nitab4.5_0005167g0020.1	1.831
saddlebrown	29.5.5	protein.degradation.serine protease	nitab4.5_0000245g0210.1	1.544
saddlebrown	20.1.7	stress.biotic.PR-proteins	nitab4.5_0001040g0040.1	1.711
saddlebrown	20.2.1	stress.abiotic.heat	nitab4.5_0000697g0070.1	2.334
saddlebrown	20.2.3	stress.abiotic.drought/salt	nitab4.5_0000315g0120.1	1.92
saddlebrown	26.12	misc.peroxidases	nitab4.5_0006204g0010.1	2.94
saddlebrown	26.9	misc.glutathione S transferases	nitab4.5_0000008g0200.1	1.841
saddlebrown	30.2.8.2	signalling.receptor kinases.leucine rich repeat VIII.VIII-2	nitab4.5_0002737g0090.1	2.185
saddlebrown	30.2.22	signalling.receptor kinases.proline extensin like	nitab4.5_0003073g0070.1	1.569
saddlebrown	30.4.4	signalling.phosphinositides.phosphoinositide phospholipase C	nitab4.5_0005463g0030.1	1.629
saddlebrown	30.5	signalling.G-proteins	nitab4.5_0002342g0050.1	1.907
saddlebrown	27.3.3	RNA.regulation of transcription.AP2/EREBP, APETALA2/Ethylene-responsive element binding protein family	nitab4.5_0001200g0120.1	2.952
saddlebrown	27.3.3	RNA.regulation of transcription.AP2/EREBP, APETALA2/Ethylene-responsive element binding protein family	nitab4.5_0002813g0010.1	1.833
saddlebrown	27.3.32	RNA.regulation of transcription.WRKY domain transcription factor family	nitab4.5_0002680g0030.1	-1.636
saddlebrown	27.3.8	RNA.regulation of transcription.C2C2(Zn) DOF zinc finger family	nitab4.5_0000255g0080.1	1.511
saddlebrown	20.2.1	stress.abiotic.heat	nitab4.5_0000697g0070.1	2.334
saddlebrown	16.2	secondary metabolism.phenylpropanoids	nitab4.5_0004794g0040.1	2.965
saddlebrown	16.2.1.3	secondary metabolism.phenylpropanoids.lignin biosynthesis.4CL	nitab4.5_0004794g0040.1	2.965
saddlebrown	16.5.1.1.4.1	secondary metabolism.sulfur-containing.glucosinolates.synthesis.shared.CYP83B1 phenylacetaldoxime monooxygenase	nitab4.5_0000037g0210.1	-1.72
saddlebrown	20.2.1	stress.abiotic.heat	nitab4.5_0000697g0070.1	2.334
saddlebrown	20.2.3	stress.abiotic.drought/salt	nitab4.5_0000315g0120.1	1.92
turquoise module	17.2.1	hormone metabolism.auxin.synthesis-degradation	nitab4.5_0009106g0040.1	1.793
turquoise module	17.2.2	hormone metabolism.auxin.signal transduction	nitab4.5_0008145g0010.1	3.023
turquoise module	17.2.2	hormone metabolism.auxin.signal transduction	nitab4.5_0001832g0090.1	-1.767
turquoise module	17.2.2	hormone metabolism.auxin.signal transduction	nitab4.5_0004150g0060.1	2.125
turquoise module	17.2.2	hormone metabolism.auxin.signal transduction	nitab4.5_0005328g0020.1	-5.199
turquoise module	17.2.2	hormone metabolism.auxin.signal transduction	nitab4.5_0000559g0290.1	1.988
turquoise module	17.2.2	hormone metabolism.auxin.signal transduction	nitab4.5_0001213g0070.1	2.132
turquoise module	17.2.2	hormone metabolism.auxin.signal transduction	nitab4.5_0001891g0070.1	-1.689
turquoise module	17.2.2	hormone metabolism.auxin.signal transduction	nitab4.5_0000062g0070.1	-2.943
turquoise module	17.2.2	hormone metabolism.auxin.signal transduction	nitab4.5_0000802g0140.1	1.764
turquoise module	17.2.3	hormone metabolism.auxin.induced-regulated-responsive-activated	nitab4.5_0001954g0010.1	9.527
turquoise module	17.2.3	hormone metabolism.auxin.induced-regulated-responsive-activated	nitab4.5_0003009g0030.1	3.638
turquoise module	17.2.3	hormone metabolism.auxin.induced-regulated-responsive-activated	nitab4.5_0004254g0080.1	7.629
turquoise module	17.2.3	hormone metabolism.auxin.induced-regulated-responsive-activated	nitab4.5_0000355g0060.1	-2.829
turquoise module	17.2.3	hormone metabolism.auxin.induced-regulated-responsive-activated	nitab4.5_0011583g0030.1	-2.349
turquoise module	17.2.3	hormone metabolism.auxin.induced-regulated-responsive-activated	nitab4.5_0001480g0060.1	6.919
turquoise module	17.2.3	hormone metabolism.auxin.induced-regulated-responsive-activated	nitab4.5_0000208g0030.1	3.231
turquoise module	17.2.3	hormone metabolism.auxin.induced-regulated-responsive-activated	nitab4.5_0015425g0010.1	2.233
turquoise module	17.2.3	hormone metabolism.auxin.induced-regulated-responsive-activated	nitab4.5_0000309g0040.1	2.819
turquoise module	17.2.3	hormone metabolism.auxin.induced-regulated-responsive-activated	nitab4.5_0010275g0010.1	9.105
turquoise module	17.2.3	hormone metabolism.auxin.induced-regulated-responsive-activated	nitab4.5_0011938g0010.1	2.203
turquoise module	17.2.3	hormone metabolism.auxin.induced-regulated-responsive-activated	nitab4.5_0004059g0020.1	3.782
turquoise module	17.2.3	hormone metabolism.auxin.induced-regulated-responsive-activated	nitab4.5_0004190g0050.1	2.918
turquoise module	17.2.3	hormone metabolism.auxin.induced-regulated-responsive-activated	nitab4.5_0002229g0040.1	4.488
turquoise module	17.2.3	hormone metabolism.auxin.induced-regulated-responsive-activated	nitab4.5_0001468g0080.1	1.712
turquoise module	17.2.3	hormone metabolism.auxin.induced-regulated-responsive-activated	nitab4.5_0010040g0010.1	2.753
turquoise module	17.2.3	hormone metabolism.auxin.induced-regulated-responsive-activated	nitab4.5_0001181g0040.1	1.971
turquoise module	17.2.3	hormone metabolism.auxin.induced-regulated-responsive-activated	nitab4.5_0000956g0180.1	-1.967
turquoise module	17.1.1	hormone metabolism.abscisic acid.synthesis-degradation	nitab4.5_0001504g0120.1	1.928
turquoise module	17.1.1	hormone metabolism.abscisic acid.synthesis-degradation	nitab4.5_0011425g0010.1	2.037
turquoise module	17.1.1	hormone metabolism.abscisic acid.synthesis-degradation	nitab4.5_0009566g0010.1	3.754
turquoise module	17.1.1.1.10	hormone metabolism.abscisic acid.synthesis-degradation.synthesis.9-cis-epoxycarotenoid dioxygenase	nitab4.5_0001070g0130.1	2.447
turquoise module	17.1.1.1.10	hormone metabolism.abscisic acid.synthesis-degradation.synthesis.9-cis-epoxycarotenoid dioxygenase	nitab4.5_0000420g0010.1	5.109
turquoise module	17.1.1.1.10	hormone metabolism.abscisic acid.synthesis-degradation.synthesis.9-cis-epoxycarotenoid dioxygenase	nitab4.5_0001924g0060.1	2.168
turquoise module	17.1.1.1.11	hormone metabolism.abscisic acid.synthesis-degradation.synthesis.short chain alcohol dehydrogenmase (ABA2)	nitab4.5_0006555g0020.1	2.235
turquoise module	17.1.1.1.11	hormone metabolism.abscisic acid.synthesis-degradation.synthesis.short chain alcohol dehydrogenmase (ABA2)	nitab4.5_0001103g0080.1	4.366
turquoise module	17.1.1.1.11	hormone metabolism.abscisic acid.synthesis-degradation.synthesis.short chain alcohol dehydrogenmase (ABA2)	nitab4.5_0000099g0190.1	3.102
turquoise module	17.1.1.1.12	hormone metabolism.abscisic acid.synthesis-degradation.synthesis.abscisic aldehyde oxidase	nitab4.5_0001504g0120.1	1.928
turquoise module	17.1.1.1.12	hormone metabolism.abscisic acid.synthesis-degradation.synthesis.abscisic aldehyde oxidase	nitab4.5_0009566g0010.1	3.754
turquoise module	17.1.3	hormone metabolism.abscisic acid.induced-regulated-responsive-activated	nitab4.5_0000811g0030.1	4.341
turquoise module	17.1.3	hormone metabolism.abscisic acid.induced-regulated-responsive-activated	nitab4.5_0002257g0130.1	2.03
turquoise module	17.1.3	hormone metabolism.abscisic acid.induced-regulated-responsive-activated	nitab4.5_0004586g0030.1	5.149
turquoise module	17.5.1	hormone metabolism.ethylene.synthesis-degradation	nitab4.5_0001220g0030.1	2.932
turquoise module	17.5.1	hormone metabolism.ethylene.synthesis-degradation	nitab4.5_0003066g0040.1	2.754
turquoise module	17.5.1	hormone metabolism.ethylene.synthesis-degradation	nitab4.5_0001603g0100.1	3.845
turquoise module	17.5.1.1	hormone metabolism.ethylene.synthesis-degradation.1-aminocyclopropane-1-carboxylate synthase	nitab4.5_0003478g0010.1	7.301
turquoise module	17.5.1.1	hormone metabolism.ethylene.synthesis-degradation.1-aminocyclopropane-1-carboxylate synthase	nitab4.5_0007906g0010.1	2.603
turquoise module	17.5.1.1	hormone metabolism.ethylene.synthesis-degradation.1-aminocyclopropane-1-carboxylate synthase	nitab4.5_0000915g0150.1	7.294
turquoise module	17.5.2	hormone metabolism.ethylene.signal transduction	nitab4.5_0001034g0160.1	-2.008
turquoise module	17.5.2	hormone metabolism.ethylene.signal transduction	nitab4.5_0006183g0010.1	-1.751
turquoise module	17.5.2	hormone metabolism.ethylene.signal transduction	nitab4.5_0005011g0070.1	2.278
turquoise module	17.5.2	hormone metabolism.ethylene.signal transduction	nitab4.5_0000929g0090.1	2.696
turquoise module	17.5.2	hormone metabolism.ethylene.signal transduction	nitab4.5_0003219g0010.1	-1.852
turquoise module	17.5.2	hormone metabolism.ethylene.signal transduction	nitab4.5_0004682g0020.1	5.028
turquoise module	17.5.2	hormone metabolism.ethylene.signal transduction	nitab4.5_0003076g0060.1	-1.993
turquoise module	17.5.2	hormone metabolism.ethylene.signal transduction	nitab4.5_0001184g0040.1	-1.818
turquoise module	17.5.2	hormone metabolism.ethylene.signal transduction	nitab4.5_0001603g0050.1	4.183
turquoise module	17.5.3	hormone metabolism.ethylene.induced-regulated-responsive-activated	nitab4.5_0001429g0020.1	-2.171
turquoise module	17.5.3	hormone metabolism.ethylene.induced-regulated-responsive-activated	nitab4.5_0003525g0050.1	3.492
turquoise module	17.5.3	hormone metabolism.ethylene.induced-regulated-responsive-activated	nitab4.5_0000131g0380.1	2.995
turquoise module	17.5.3	hormone metabolism.ethylene.induced-regulated-responsive-activated	nitab4.5_0002229g0010.1	-2.314
turquoise module	17.7.1	hormone metabolism.jasmonate.synthesis-degradation	nitab4.5_0001220g0030.1	2.932
turquoise module	17.7.1.3	hormone metabolism.jasmonate.synthesis-degradation.allene oxidase synthase	nitab4.5_0017161g0010.1	1.894
turquoise module	17.7.1.3	hormone metabolism.jasmonate.synthesis-degradation.allene oxidase synthase	nitab4.5_0008753g0020.1	8.889
turquoise module	17.7.1.3	hormone metabolism.jasmonate.synthesis-degradation.allene oxidase synthase	nitab4.5_0003727g0010.1	1.853
turquoise module	17.7.1.3	hormone metabolism.jasmonate.synthesis-degradation.allene oxidase synthase	nitab4.5_0003727g0020.1	3.223
turquoise module	17.7.1.3	hormone metabolism.jasmonate.synthesis-degradation.allene oxidase synthase	nitab4.5_0003281g0080.1	4.634
turquoise module	17.7.1.3	hormone metabolism.jasmonate.synthesis-degradation.allene oxidase synthase	nitab4.5_0008239g0010.1	-1.613
turquoise module	10.1.2	cell wall.precursor synthesis.UGE	nitab4.5_0006775g0100.1	2.358
turquoise module	10.1.3	cell wall.precursor synthesis.AXS	nitab4.5_0004926g0030.1	2.549
turquoise module	10.1.6	cell wall.precursor synthesis.GAE	nitab4.5_0001329g0080.1	2.807
turquoise module	10.1.10	cell wall.precursor synthesis.RHM	nitab4.5_0000347g0010.1	3.235
turquoise module	10.1.30.2	ell wall.precursor synthesis.sugar kinases.arabinose-1-kinase	nitab4.5_0000970g0150.1	3.101
turquoise module	10.1.30.2	ell wall.precursor synthesis.sugar kinases.arabinose-1-kinase	nitab4.5_0000970g0160.1	2.783
turquoise module	10.1.30.2	ell wall.precursor synthesis.sugar kinases.arabinose-1-kinase	nitab4.5_0001942g0140.1	2.79
turquoise module	10.2	cell wall.cellulose synthesis	nitab4.5_0002567g0130.1	3.349
turquoise module	10.2	cell wall.cellulose synthesis	nitab4.5_0004259g0040.1	3.699
turquoise module	10.2	cell wall.cellulose synthesis	nitab4.5_0001696g0090.1	2.69
turquoise module	10.2	cell wall.cellulose synthesis	nitab4.5_0003395g0020.1	1.679
turquoise module	10.2.2	cell wall.cellulose synthesis.COBRA	nitab4.5_0000080g0300.1	2.913
turquoise module	10.3	cell wall.hemicellulose synthesis	nitab4.5_0004664g0010.1	11.333
turquoise module	10.3.2	cell wall.hemicellulose synthesis.glucuronoxylan	nitab4.5_0000329g0150.1	4.587
turquoise module	10.3.2	cell wall.hemicellulose synthesis.glucuronoxylan	nitab4.5_0005978g0010.1	2.702
turquoise module	10.3.2	cell wall.hemicellulose synthesis.glucuronoxylan	nitab4.5_0011758g0010.1	-1.709
turquoise module	10.3.2	cell wall.hemicellulose synthesis.glucuronoxylan	nitab4.5_0001819g0030.1	6.649
turquoise module	10.4.1.1	cell wall.pectin synthesis.homogalacturonan.Galacturonic Acid Trnasferase	nitab4.5_0001376g0010.1	2.966
turquoise module	10.4.1.1	cell wall.pectin synthesis.homogalacturonan.Galacturonic Acid Trnasferase	nitab4.5_0012840g0010.1	2.918
turquoise module	10.4.4.1	cell wall.pectin synthesis.Xylogalacturonan.Xylose Transferase	nitab4.5_0004664g0010.1	11.333
turquoise module	10.5.1.1	cell wall.cell wall proteins.AGPs.AGP	nitab4.5_0008261g0010.1	2.665
turquoise module	10.5.1.1	cell wall.cell wall proteins.AGPs.AGP	nitab4.5_0006973g0030.1	-3.932
turquoise module	10.5.1.1	cell wall.cell wall proteins.AGPs.AGP	nitab4.5_0004358g0060.1	3.155
turquoise module	10.6.1	cell wall.degradation.cellulases and beta -1,4-glucanases	nitab4.5_0000733g0100.1	7.906
turquoise module	10.6.1	cell wall.degradation.cellulases and beta -1,4-glucanases	nitab4.5_0005892g0020.1	4.606
turquoise module	10.6.1	cell wall.degradation.cellulases and beta -1,4-glucanases	nitab4.5_0000271g0020.1	2.414
turquoise module	10.6.1	cell wall.degradation.cellulases and beta -1,4-glucanases	nitab4.5_0000102g0210.1	1.747
turquoise module	10.6.1	cell wall.degradation.cellulases and beta -1,4-glucanases	nitab4.5_0000010g0130.1	2.199
turquoise module	10.6.1	cell wall.degradation.cellulases and beta -1,4-glucanases	nitab4.5_0005439g0040.1	4.85
turquoise module	10.6.2	cell wall.degradation.mannan-xylose-arabinose-fucose	nitab4.5_0002762g0010.1	3.743
turquoise module	10.6.2	cell wall.degradation.mannan-xylose-arabinose-fucose	nitab4.5_0009086g0010.1	1.817
turquoise module	10.6.2	cell wall.degradation.mannan-xylose-arabinose-fucose	nitab4.5_0002865g0090.1	1.76
turquoise module	10.6.2	cell wall.degradation.mannan-xylose-arabinose-fucose	nitab4.5_0003754g0020.1	4.032
turquoise module	10.6.2	cell wall.degradation.mannan-xylose-arabinose-fucose	nitab4.5_0008523g0030.1	2.085
turquoise module	10.6.3	cell wall.degradation.pectate lyases and polygalacturonases	nitab4.5_0008353g0010.1	11.921
turquoise module	10.6.3	cell wall.degradation.pectate lyases and polygalacturonases	nitab4.5_0000769g0150.1	7.009
turquoise module	10.6.3	cell wall.degradation.pectate lyases and polygalacturonases	nitab4.5_0000926g0120.1	5.632
turquoise module	10.6.3	cell wall.degradation.pectate lyases and polygalacturonases	nitab4.5_0010728g0020.1	5.021
turquoise module	10.6.3	cell wall.degradation.pectate lyases and polygalacturonases	nitab4.5_0000041g0140.1	5.542
turquoise module	10.6.3	cell wall.degradation.pectate lyases and polygalacturonases	nitab4.5_0000203g0040.1	3.298
turquoise module	10.6.3	cell wall.degradation.pectate lyases and polygalacturonases	nitab4.5_0002918g0030.1	11.973
turquoise module	10.6.3	cell wall.degradation.pectate lyases and polygalacturonases	nitab4.5_0001359g0050.1	8.094
turquoise module	10.6.3	cell wall.degradation.pectate lyases and polygalacturonases	nitab4.5_0003779g0090.1	11.446
turquoise module	10.7	cell wall.modification	nitab4.5_0010461g0020.1	10.267
turquoise module	10.7	cell wall.modification	nitab4.5_0005766g0020.1	-2.094
turquoise module	10.8.1	cell wall.pectin*esterases.PME	nitab4.5_0008337g0060.1	3.1
turquoise module	10.8.1	cell wall.pectin*esterases.PME	nitab4.5_0000566g0210.1	2.456
turquoise module	10.8.1	cell wall.pectin*esterases.PME	nitab4.5_0002347g0100.1	-1.571
turquoise module	10.8.2	cell wall.pectin*esterases.acetyl esterase	nitab4.5_0000623g0070.1	14.406
turquoise module	10.8.2	cell wall.pectin*esterases.acetyl esterase	nitab4.5_0005845g0030.1	2.555
turquoise module	29.5	protein.degradation	nitab4.5_0000337g0180.1	3.653
turquoise module	29.5	protein.degradation	nitab4.5_0000893g0060.1	5.772
turquoise module	29.5	protein.degradation	nitab4.5_0003229g0040.1	-2.124
turquoise module	29.5	protein.degradation	nitab4.5_0001135g0180.1	6.906
turquoise module	29.5	protein.degradation	nitab4.5_0007297g0030.1	1.712
turquoise module	29.5	protein.degradation	nitab4.5_0002620g0020.1	1.583
turquoise module	29.5	protein.degradation	nitab4.5_0000613g0210.1	12.719
turquoise module	29.5	protein.degradation	nitab4.5_0000233g0220.1	2.814
turquoise module	29.5	protein.degradation	nitab4.5_0006132g0020.1	1.577
turquoise module	29.5	protein.degradation	nitab4.5_0009301g0040.1	1.978
turquoise module	29.5	protein.degradation	nitab4.5_0004962g0010.1	2.192
turquoise module	29.5	protein.degradation	nitab4.5_0009338g0020.1	-1.889
turquoise module	29.5	protein.degradation	nitab4.5_0005460g0060.1	4.808
turquoise module	29.5	protein.degradation	nitab4.5_0000830g0050.1	-2.063
turquoise module	29.5	protein.degradation	nitab4.5_0001049g0060.1	1.755
turquoise module	29.5	protein.degradation	nitab4.5_0000441g0190.1	3.378
turquoise module	29.5	protein.degradation	nitab4.5_0010230g0010.1	3.851
turquoise module	29.5	protein.degradation	nitab4.5_0000534g0050.1	3.348
turquoise module	29.5	protein.degradation	nitab4.5_0000002g0190.1	1.576
turquoise module	29.5.1	protein.degradation.subtilases	nitab4.5_0010224g0010.1	-2.328
turquoise module	29.5.1	protein.degradation.subtilases	nitab4.5_0002388g0020.1	2.695
turquoise module	29.5.1	protein.degradation.subtilases	nitab4.5_0001816g0010.1	-2.226
turquoise module	29.5.1	protein.degradation.subtilases	nitab4.5_0000054g0110.1	2.144
turquoise module	29.5.1	protein.degradation.subtilases	nitab4.5_0001580g0120.1	-2.122
turquoise module	29.5.1	protein.degradation.subtilases	nitab4.5_0000343g0260.1	-1.712
turquoise module	29.5.1	protein.degradation.subtilases	nitab4.5_0012518g0020.1	2.575
turquoise module	29.5.1	protein.degradation.subtilases	nitab4.5_0000072g0130.1	-2.202
turquoise module	29.5.1	protein.degradation.subtilases	nitab4.5_0000366g0170.1	2.196
turquoise module	29.5.2	protein.degradation.autophagy	nitab4.5_0007864g0040.1	1.707
turquoise module	29.5.2	protein.degradation.autophagy	nitab4.5_0001903g0120.1	1.658
turquoise module	29.5.2	protein.degradation.autophagy	nitab4.5_0002648g0050.1	1.705
turquoise module	29.5.2	protein.degradation.autophagy	nitab4.5_0001419g0010.1	1.97
turquoise module	29.5.3	protein.degradation.cysteine protease	nitab4.5_0000937g0090.1	3.306
turquoise module	29.5.3	protein.degradation.cysteine protease	nitab4.5_0007812g0010.1	2.987
turquoise module	29.5.3	protein.degradation.cysteine protease	nitab4.5_0002056g0060.1	2.29
turquoise module	29.5.3	protein.degradation.cysteine protease	nitab4.5_0000605g0240.1	8.519
turquoise module	29.5.3	protein.degradation.cysteine protease	nitab4.5_0001812g0100.1	6.332
turquoise module	29.5.3	protein.degradation.cysteine protease	nitab4.5_0006225g0030.1	10.4
turquoise module	29.5.3	protein.degradation.cysteine protease	nitab4.5_0005135g0030.1	-2.062
turquoise module	29.5.3	protein.degradation.cysteine protease	nitab4.5_0010575g0010.1	3.762
turquoise module	29.5.3	protein.degradation.cysteine protease	nitab4.5_0000333g0110.1	1.835
turquoise module	29.5.3	protein.degradation.cysteine protease	nitab4.5_0001861g0170.1	1.549
turquoise module	29.5.3	protein.degradation.cysteine protease	nitab4.5_0000510g0040.1	4.191
turquoise module	29.5.4	protein.degradation.aspartate protease	nitab4.5_0010565g0030.1	-2.365
turquoise module	29.5.4	protein.degradation.aspartate protease	nitab4.5_0001432g0040.1	3.059
turquoise module	29.5.4	protein.degradation.aspartate protease	nitab4.5_0000005g0200.1	5.292
turquoise module	29.5.4	protein.degradation.aspartate protease	nitab4.5_0006094g0010.1	3.74
turquoise module	29.5.4	protein.degradation.aspartate protease	nitab4.5_0000267g0110.1	8.834
turquoise module	29.5.5	protein.degradation.serine protease	nitab4.5_0004832g0010.1	5.957
turquoise module	29.5.5	protein.degradation.serine protease	nitab4.5_0002450g0030.1	1.799
turquoise module	29.5.5	protein.degradation.serine protease	nitab4.5_0009379g0010.1	4.846
turquoise module	29.5.5	protein.degradation.serine protease	nitab4.5_0009338g0020.1	-1.889
turquoise module	29.5.5	protein.degradation.serine protease	nitab4.5_0001348g0060.1	2.183
turquoise module	29.5.7	protein.degradation.metalloprotease	nitab4.5_0005611g0030.1	3.014
turquoise module	29.5.7	protein.degradation.metalloprotease	nitab4.5_0000733g0020.1	2.857
turquoise module	29.5.7	protein.degradation.metalloprotease	nitab4.5_0001034g0010.1	3.017
turquoise module	29.5.9	protein.degradation.AAA type	nitab4.5_0006969g0030.1	-1.793
turquoise module	29.5.9	protein.degradation.AAA type	nitab4.5_0008026g0030.1	2.055
turquoise module	29.5.9	protein.degradation.AAA type	nitab4.5_0000319g0400.1	1.596
turquoise module	29.5.9	protein.degradation.AAA type	nitab4.5_0000231g0160.1	3.038
turquoise module	29.5.9	protein.degradation.AAA type	nitab4.5_0007061g0080.1	2.929
turquoise module	29.5.11	protein.degradation.ubiquitin	nitab4.5_0000033g0120.1	2.921
turquoise module	29.5.11	protein.degradation.ubiquitin	nitab4.5_0006775g0040.1	-1.857
turquoise module	29.5.11	protein.degradation.ubiquitin	nitab4.5_0003914g0110.1	1.661
turquoise module	29.5.11	protein.degradation.ubiquitin	nitab4.5_0000345g0060.1	2.704
turquoise module	29.5.11	protein.degradation.ubiquitin	nitab4.5_0004925g0020.1	2.09
turquoise module	29.5.11	protein.degradation.ubiquitin	nitab4.5_0021401g0010.1	1.649
turquoise module	29.5.11.1	protein.degradation.ubiquitin.ubiquitin	nitab4.5_0010340g0010.1	4.567
turquoise module	29.5.11.1	protein.degradation.ubiquitin.ubiquitin	nitab4.5_0007214g0010.1	3.467
turquoise module	29.5.11.2	protein.degradation.ubiquitin.E1	nitab4.5_0001213g0070.1	2.132
turquoise module	29.5.11.3	protein.degradation.ubiquitin.E2	nitab4.5_0001916g0030.1	1.61
turquoise module	29.5.11.3	protein.degradation.ubiquitin.E2	nitab4.5_0003962g0020.1	2.821
turquoise module	29.5.11.3	protein.degradation.ubiquitin.E2	nitab4.5_0000287g0010.1	3.626
turquoise module	29.5.11.3	protein.degradation.ubiquitin.E2	nitab4.5_0000386g0030.1	1.813
turquoise module	29.5.11.4.1	protein.degradation.ubiquitin.E3.HECT	nitab4.5_0006545g0010.1	3.172
turquoise module	29.5.11.4.1	protein.degradation.ubiquitin.E3.HECT	nitab4.5_0003554g0010.1	3.386
turquoise module	29.5.11.4.2	protein.degradation.ubiquitin.E3.RING	nitab4.5_0013561g0010.1	1.527
turquoise module	29.5.11.4.2	protein.degradation.ubiquitin.E3.RING	nitab4.5_0002773g0060.1	1.633
turquoise module	29.5.11.4.2	protein.degradation.ubiquitin.E3.RING	nitab4.5_0007189g0020.1	1.561
turquoise module	29.5.11.4.2	protein.degradation.ubiquitin.E3.RING	nitab4.5_0000262g0140.1	2.288
turquoise module	29.5.11.4.2	protein.degradation.ubiquitin.E3.RING	nitab4.5_0002334g0050.1	2.612
turquoise module	29.5.11.4.2	protein.degradation.ubiquitin.E3.RING	nitab4.5_0000492g0150.1	2.204
turquoise module	29.5.11.4.2	protein.degradation.ubiquitin.E3.RING	nitab4.5_0007812g0020.1	5.519
turquoise module	29.5.11.4.2	protein.degradation.ubiquitin.E3.RING	nitab4.5_0004104g0110.1	2.722
turquoise module	29.5.11.4.2	protein.degradation.ubiquitin.E3.RING	nitab4.5_0010430g0040.1	3.591
turquoise module	29.5.11.4.2	protein.degradation.ubiquitin.E3.RING	nitab4.5_0007027g0020.1	1.57
turquoise module	29.5.11.4.2	protein.degradation.ubiquitin.E3.RING	nitab4.5_0006653g0010.1	4.604
turquoise module	29.5.11.4.2	protein.degradation.ubiquitin.E3.RING	nitab4.5_0000266g0070.1	2.604
turquoise module	29.5.11.4.2	protein.degradation.ubiquitin.E3.RING	nitab4.5_0000650g0200.1	-2.797
turquoise module	29.5.11.4.2	protein.degradation.ubiquitin.E3.RING	nitab4.5_0004692g0020.1	2.151
turquoise module	29.5.11.4.2	protein.degradation.ubiquitin.E3.RING	nitab4.5_0004411g0010.1	3.605
turquoise module	29.5.11.4.2	protein.degradation.ubiquitin.E3.RING	nitab4.5_0001489g0050.1	2.765
turquoise module	29.5.11.4.2	protein.degradation.ubiquitin.E3.RING	nitab4.5_0001219g0160.1	4.099
turquoise module	29.5.11.4.2	protein.degradation.ubiquitin.E3.RING	nitab4.5_0001017g0030.1	-1.986
turquoise module	29.5.11.4.2	protein.degradation.ubiquitin.E3.RING	nitab4.5_0012738g0010.1	2.494
turquoise module	29.5.11.4.2	protein.degradation.ubiquitin.E3.RING	nitab4.5_0009394g0040.1	6.607
turquoise module	29.5.11.4.2	protein.degradation.ubiquitin.E3.RING	nitab4.5_0002998g0030.1	4.204
turquoise module	29.5.11.4.2	protein.degradation.ubiquitin.E3.RING	nitab4.5_0013532g0010.1	2.31
turquoise module	29.5.11.4.2	protein.degradation.ubiquitin.E3.RING	nitab4.5_0000123g0260.1	-2.135
turquoise module	29.5.11.4.2	protein.degradation.ubiquitin.E3.RING	nitab4.5_0000346g0060.1	2.212
turquoise module	29.5.11.4.2	protein.degradation.ubiquitin.E3.RING	nitab4.5_0008061g0010.1	4.189
turquoise module	29.5.11.4.2	protein.degradation.ubiquitin.E3.RING	nitab4.5_0001787g0020.1	2.848
turquoise module	29.5.11.4.2	protein.degradation.ubiquitin.E3.RING	nitab4.5_0004190g0020.1	2.368
turquoise module	29.5.11.4.2	protein.degradation.ubiquitin.E3.RING	nitab4.5_0001815g0040.1	4.996
turquoise module	29.5.11.4.2	protein.degradation.ubiquitin.E3.RING	nitab4.5_0004577g0030.1	2.519
turquoise module	29.5.11.4.2	protein.degradation.ubiquitin.E3.RING	nitab4.5_0006979g0010.1	1.827
turquoise module	29.5.11.4.2	protein.degradation.ubiquitin.E3.RING	nitab4.5_0000694g0110.1	3.061
turquoise module	29.5.11.4.2	protein.degradation.ubiquitin.E3.RING	nitab4.5_0000287g0150.1	3.085
turquoise module	29.5.11.4.2	protein.degradation.ubiquitin.E3.RING	nitab4.5_0002680g0050.1	3.575
turquoise module	29.5.11.4.2	protein.degradation.ubiquitin.E3.RING	nitab4.5_0000278g0080.1	11.446
turquoise module	29.5.11.4.2	protein.degradation.ubiquitin.E3.RING	nitab4.5_0000003g0290.1	3.41
turquoise module	29.5.11.4.2	protein.degradation.ubiquitin.E3.RING	nitab4.5_0000645g0100.1	3.445
turquoise module	29.5.11.4.2	protein.degradation.ubiquitin.E3.RING	nitab4.5_0004139g0010.1	2.013
turquoise module	29.5.11.4.2	protein.degradation.ubiquitin.E3.RING	nitab4.5_0003566g0060.1	3.779
turquoise module	29.5.11.4.2	protein.degradation.ubiquitin.E3.RING	nitab4.5_0000008g0360.1	-2.339
turquoise module	29.5.11.4.2	protein.degradation.ubiquitin.E3.RING	nitab4.5_0007966g0010.1	1.527
turquoise module	29.5.11.4.2	protein.degradation.ubiquitin.E3.RING	nitab4.5_0008761g0010.1	2.935
turquoise module	29.5.11.4.2	protein.degradation.ubiquitin.E3.RING	nitab4.5_0004550g0120.1	2.657
turquoise module	29.5.11.4.3.1	protein.degradation.ubiquitin.E3.SCF.SKP	nitab4.5_0004439g0020.1	1.826
turquoise module	29.5.11.4.3.2	protein.degradation.ubiquitin.E3.SCF.FBOX	nitab4.5_0005282g0010.1	12.241
turquoise module	29.5.11.4.3.2	protein.degradation.ubiquitin.E3.SCF.FBOX	nitab4.5_0006574g0050.1	2.588
turquoise module	29.5.11.4.3.2	protein.degradation.ubiquitin.E3.SCF.FBOX	nitab4.5_0002718g0070.1	2.229
turquoise module	29.5.11.4.3.2	protein.degradation.ubiquitin.E3.SCF.FBOX	nitab4.5_0013628g0020.1	3.528
turquoise module	29.5.11.4.3.2	protein.degradation.ubiquitin.E3.SCF.FBOX	nitab4.5_0000303g0200.1	-1.595
turquoise module	29.5.11.4.3.2	protein.degradation.ubiquitin.E3.SCF.FBOX	nitab4.5_0007452g0010.1	2.572
turquoise module	29.5.11.4.3.2	protein.degradation.ubiquitin.E3.SCF.FBOX	nitab4.5_0000869g0070.1	3.707
turquoise module	29.5.11.4.3.2	protein.degradation.ubiquitin.E3.SCF.FBOX	nitab4.5_0005696g0010.1	2.661
turquoise module	29.5.11.4.3.2	protein.degradation.ubiquitin.E3.SCF.FBOX	nitab4.5_0008389g0050.1	1.593
turquoise module	29.5.11.4.3.2	protein.degradation.ubiquitin.E3.SCF.FBOX	nitab4.5_0001770g0180.1	1.506
turquoise module	29.5.11.4.3.2	protein.degradation.ubiquitin.E3.SCF.FBOX	nitab4.5_0000227g0340.1	1.8
turquoise module	29.5.11.4.3.2	protein.degradation.ubiquitin.E3.SCF.FBOX	nitab4.5_0002322g0160.1	-1.601
turquoise module	29.5.11.4.3.2	protein.degradation.ubiquitin.E3.SCF.FBOX	nitab4.5_0001915g0010.1	-1.533
turquoise module	29.5.11.4.3.2	protein.degradation.ubiquitin.E3.SCF.FBOX	nitab4.5_0000249g0280.1	3.048
turquoise module	29.5.11.4.3.2	protein.degradation.ubiquitin.E3.SCF.FBOX	nitab4.5_0006160g0030.1	-2.269
turquoise module	29.5.11.4.3.2	protein.degradation.ubiquitin.E3.SCF.FBOX	nitab4.5_0000640g0140.1	3.543
turquoise module	29.5.11.4.3.2	protein.degradation.ubiquitin.E3.SCF.FBOX	nitab4.5_0000198g0120.1	3.154
turquoise module	29.5.11.4.3.2	protein.degradation.ubiquitin.E3.SCF.FBOX	nitab4.5_0003546g0050.1	2.936
turquoise module	29.5.11.4.3.2	protein.degradation.ubiquitin.E3.SCF.FBOX	nitab4.5_0000202g0240.1	4.856
turquoise module	29.5.11.4.3.2	protein.degradation.ubiquitin.E3.SCF.FBOX	nitab4.5_0000206g0030.1	1.732
turquoise module	29.5.11.4.3.2	protein.degradation.ubiquitin.E3.SCF.FBOX	nitab4.5_0000205g0010.1	1.678
turquoise module	29.5.11.4.3.2	protein.degradation.ubiquitin.E3.SCF.FBOX	nitab4.5_0003574g0060.1	1.975
turquoise module	29.5.11.4.3.2	protein.degradation.ubiquitin.E3.SCF.FBOX	nitab4.5_0005124g0040.1	2.391
turquoise module	29.5.11.4.3.2	protein.degradation.ubiquitin.E3.SCF.FBOX	nitab4.5_0000785g0030.1	-1.6
turquoise module	29.5.11.4.3.2	protein.degradation.ubiquitin.E3.SCF.FBOX	nitab4.5_0006179g0020.1	-2.029
turquoise module	29.5.11.4.3.2	protein.degradation.ubiquitin.E3.SCF.FBOX	nitab4.5_0001083g0100.1	2.295
turquoise module	29.5.11.4.3.2	protein.degradation.ubiquitin.E3.SCF.FBOX	nitab4.5_0005337g0040.1	1.572
turquoise module	29.5.11.4.3.3	protein.degradation.ubiquitin.E3.SCF.cullin	nitab4.5_0001447g0060.1	2.551
turquoise module	29.5.11.4.3.4	protein.degradation.ubiquitin.E3.SCF.RBX	nitab4.5_0000343g0250.1	1.994
turquoise module	29.5.11.4.3.4	protein.degradation.ubiquitin.E3.SCF.RBX	nitab4.5_0014465g0010.1	3.14
turquoise module	29.5.11.4.5.2	protein.degradation.ubiquitin.E3.BTB/POZ Cullin3.BTB/POZ	nitab4.5_0001323g0020.1	1.592
turquoise module	29.5.11.4.5.2	protein.degradation.ubiquitin.E3.BTB/POZ Cullin3.BTB/POZ	nitab4.5_0007909g0010.1	5.655
turquoise module	29.5.11.4.5.2	protein.degradation.ubiquitin.E3.BTB/POZ Cullin3.BTB/POZ	nitab4.5_0001812g0040.1	5.7
turquoise module	29.5.11.4.5.2	protein.degradation.ubiquitin.E3.BTB/POZ Cullin3.BTB/POZ	nitab4.5_0006874g0040.1	1.907
turquoise module	29.5.11.4.6	protein.degradation.ubiquitin.E3.DCX	nitab4.5_0000100g0230.1	1.524
turquoise module	29.5.11.5	protein.degradation.ubiquitin.ubiquitin protease	nitab4.5_0004925g0020.1	2.09
turquoise module	29.5.11.5	protein.degradation.ubiquitin.ubiquitin protease	nitab4.5_0021401g0010.1	1.649
turquoise module	29.5.11.5	protein.degradation.ubiquitin.ubiquitin protease	nitab4.5_0006879g0010.1	2.494
turquoise module	29.5.11.20	protein.degradation.ubiquitin.proteasom	nitab4.5_0010260g0020.1	3.834
turquoise module	29.5.11.20	protein.degradation.ubiquitin.proteasom	nitab4.5_0003602g0070.1	2.638
turquoise module	29.5.11.20	protein.degradation.ubiquitin.proteasom	nitab4.5_0006190g0030.1	1.889
turquoise module	29.5.11.20	protein.degradation.ubiquitin.proteasom	nitab4.5_0000029g0120.1	2.017
turquoise module	29.5.11.20	protein.degradation.ubiquitin.proteasom	nitab4.5_0004228g0020.1	3.122
turquoise module	29.5.11.20	protein.degradation.ubiquitin.proteasom	nitab4.5_0008259g0020.1	2.333
turquoise module	29.5.11.20	protein.degradation.ubiquitin.proteasom	nitab4.5_0000319g0400.1	1.596
turquoise module	29.5.11.20	protein.degradation.ubiquitin.proteasom	nitab4.5_0000999g0070.1	3.421
turquoise module	20.1.3.1	stress.biotic.signalling.MLO-like	nitab4.5_0011870g0010.1	2.426
turquoise module	20.1.7	stress.biotic.PR-proteins	nitab4.5_0006159g0020.1	1.514
turquoise module	20.1.7	stress.biotic.PR-proteins	nitab4.5_0007752g0010.1	1.794
turquoise module	20.1.7	stress.biotic.PR-proteins	nitab4.5_0002703g0030.1	-1.819
turquoise module	20.1.7	stress.biotic.PR-proteins	nitab4.5_0000895g0170.1	1.611
turquoise module	20.1.7	stress.biotic.PR-proteins	nitab4.5_0002732g0010.1	4.457
turquoise module	20.1.7	stress.biotic.PR-proteins	nitab4.5_0019677g0010.1	3.405
turquoise module	20.1.7	stress.biotic.PR-proteins	nitab4.5_0001004g0180.1	-1.575
turquoise module	20.1.7	stress.biotic.PR-proteins	nitab4.5_0002781g0080.1	1.734
turquoise module	20.1.7	stress.biotic.PR-proteins	nitab4.5_0004902g0010.1	4.534
turquoise module	20.1.7	stress.biotic.PR-proteins	nitab4.5_0002751g0080.1	2.433
turquoise module	20.1.7	stress.biotic.PR-proteins	nitab4.5_0001886g0040.1	-1.823
turquoise module	20.1.7	stress.biotic.PR-proteins	nitab4.5_0004324g0010.1	2.864
turquoise module	20.1.7	stress.biotic.PR-proteins	nitab4.5_0007572g0010.1	1.724
turquoise module	20.1.7	stress.biotic.PR-proteins	nitab4.5_0000194g0230.1	6.029
turquoise module	20.1.7	stress.biotic.PR-proteins	nitab4.5_0006326g0090.1	1.618
turquoise module	20.1.7	stress.biotic.PR-proteins	nitab4.5_0001655g0100.1	-1.66
turquoise module	20.1.7	stress.biotic.PR-proteins	nitab4.5_0002658g0020.1	-2.175
turquoise module	20.1.7	stress.biotic.PR-proteins	nitab4.5_0002658g0080.1	4.401
turquoise module	20.1.7	stress.biotic.PR-proteins	nitab4.5_0001477g0080.1	1.927
turquoise module	20.1.7	stress.biotic.PR-proteins	nitab4.5_0000202g0370.1	2.451
turquoise module	20.1.7	stress.biotic.PR-proteins	nitab4.5_0005847g0010.1	-1.532
turquoise module	20.1.7	stress.biotic.PR-proteins	nitab4.5_0003798g0020.1	3.207
turquoise module	20.1.7	stress.biotic.PR-proteins	nitab4.5_0003798g0070.1	4.164
turquoise module	20.1.7	stress.biotic.PR-proteins	nitab4.5_0012323g0010.1	1.814
turquoise module	20.1.7	stress.biotic.PR-proteins	nitab4.5_0002889g0020.1	2.122
turquoise module	20.1.7	stress.biotic.PR-proteins	nitab4.5_0009614g0010.1	-1.674
turquoise module	20.1.7	stress.biotic.PR-proteins	nitab4.5_0007102g0010.1	3.806
turquoise module	20.1.7	stress.biotic.PR-proteins	nitab4.5_0011026g0020.1	1.988
turquoise module	20.1.7	stress.biotic.PR-proteins	nitab4.5_0000745g0210.1	4.89
turquoise module	20.1.7	stress.biotic.PR-proteins	nitab4.5_0006118g0030.1	-1.727
turquoise module	20.1.7	stress.biotic.PR-proteins	nitab4.5_0005139g0030.1	-2.931
turquoise module	20.1.7	stress.biotic.PR-proteins	nitab4.5_0002365g0050.1	2.168
turquoise module	20.1.7.6.1	stress.biotic.PR-proteins.proteinase inhibitors.trypsin inhibitor	nitab4.5_0001495g0070.1	8.564
turquoise module	20.1.7.6.1	stress.biotic.PR-proteins.proteinase inhibitors.trypsin inhibitor	nitab4.5_0003040g0010.1	4.854
turquoise module	20.1.7.6.1	stress.biotic.PR-proteins.proteinase inhibitors.trypsin inhibitor	nitab4.5_0003040g0030.1	4.507
turquoise module	20.1.7.6.1	stress.biotic.PR-proteins.proteinase inhibitors.trypsin inhibitor	nitab4.5_0003040g0040.1	4.287
turquoise module	20.1.7.6.1	stress.biotic.PR-proteins.proteinase inhibitors.trypsin inhibitor	nitab4.5_0000782g0030.1	6.98
turquoise module	20.1.7.6.1	stress.biotic.PR-proteins.proteinase inhibitors.trypsin inhibitor	nitab4.5_0000782g0070.1	11.312
turquoise module	20.2	stress.abiotic	nitab4.5_0003604g0050.1	2.842
turquoise module	20.2	stress.abiotic	nitab4.5_0002129g0060.1	2.113
turquoise module	20.2	stress.abiotic	nitab4.5_0000610g0010.1	-2.495
turquoise module	20.2.1	stress.abiotic.heat	nitab4.5_0001196g0020.1	1.988
turquoise module	20.2.1	stress.abiotic.heat	nitab4.5_0001643g0020.1	1.535
turquoise module	20.2.1	stress.abiotic.heat	nitab4.5_0001190g0020.1	5.708
turquoise module	20.2.1	stress.abiotic.heat	nitab4.5_0001190g0040.1	5.541
turquoise module	20.2.1	stress.abiotic.heat	nitab4.5_0002598g0030.1	1.794
turquoise module	20.2.1	stress.abiotic.heat	nitab4.5_0000349g0130.1	2.075
turquoise module	20.2.1	stress.abiotic.heat	nitab4.5_0004184g0060.1	1.795
turquoise module	20.2.1	stress.abiotic.heat	nitab4.5_0005259g0040.1	6.49
turquoise module	20.2.1	stress.abiotic.heat	nitab4.5_0028601g0010.1	2.414
turquoise module	20.2.1	stress.abiotic.heat	nitab4.5_0000673g0030.1	2.519
turquoise module	20.2.1	stress.abiotic.heat	nitab4.5_0010353g0030.1	4.409
turquoise module	20.2.1	stress.abiotic.heat	nitab4.5_0003110g0140.1	1.979
turquoise module	20.2.1	stress.abiotic.heat	nitab4.5_0001619g0010.1	1.507
turquoise module	20.2.1	stress.abiotic.heat	nitab4.5_0001676g0020.1	7.087
turquoise module	20.2.1	stress.abiotic.heat	nitab4.5_0000324g0010.1	1.524
turquoise module	20.2.1	stress.abiotic.heat	nitab4.5_0000152g0350.1	2.007
turquoise module	20.2.1	stress.abiotic.heat	nitab4.5_0006414g0020.1	1.642
turquoise module	20.2.1	stress.abiotic.heat	nitab4.5_0003133g0060.1	3.356
turquoise module	20.2.1	stress.abiotic.heat	nitab4.5_0002411g0060.1	2.588
turquoise module	20.2.1	stress.abiotic.heat	nitab4.5_0010244g0030.1	4.254
turquoise module	20.2.1	stress.abiotic.heat	nitab4.5_0003198g0010.1	3.261
turquoise module	20.2.1	stress.abiotic.heat	nitab4.5_0009884g0010.1	5.679
turquoise module	20.2.1	stress.abiotic.heat	nitab4.5_0009884g0020.1	5.361
turquoise module	20.2.3	stress.abiotic.drought/salt	nitab4.5_0003739g0010.1	-1.674
turquoise module	20.2.3	stress.abiotic.drought/salt	nitab4.5_0002052g0120.1	2.992
turquoise module	20.2.3	stress.abiotic.drought/salt	nitab4.5_0002052g0130.1	4.12
turquoise module	20.2.3	stress.abiotic.drought/salt	nitab4.5_0000450g0060.1	3.342
turquoise module	20.2.3	stress.abiotic.drought/salt	nitab4.5_0000677g0040.1	2.793
turquoise module	20.2.3	stress.abiotic.drought/salt	nitab4.5_0006317g0020.1	6.005
turquoise module	20.2.4	stress.abiotic.touch/wounding	nitab4.5_0002791g0060.1	6.197
turquoise module	20.2.4	stress.abiotic.touch/wounding	nitab4.5_0012449g0010.1	3.923
turquoise module	20.2.4	stress.abiotic.touch/wounding	nitab4.5_0011519g0010.1	15.163
turquoise module	20.2.5	stress.abiotic.light	nitab4.5_0005825g0010.1	1.919
turquoise module	20.2.5	stress.abiotic.light	nitab4.5_0001168g0130.1	2.569
turquoise module	20.2.5	stress.abiotic.light	nitab4.5_0000100g0230.1	1.524
turquoise module	20.2.5	stress.abiotic.light	nitab4.5_0000415g0020.1	2.573
turquoise module	20.2.5	stress.abiotic.light	nitab4.5_0000415g0030.1	2.206
turquoise module	20.2.5	stress.abiotic.light	nitab4.5_0000109g0020.1	3.536
turquoise module	20.2.5	stress.abiotic.light	nitab4.5_0003240g0050.1	2.34
turquoise module	20.2.99	stress.abiotic.unspecified	nitab4.5_0001604g0080.1	3.235
turquoise module	20.2.99	stress.abiotic.unspecified	nitab4.5_0000749g0130.1	1.858
turquoise module	20.2.99	stress.abiotic.unspecified	nitab4.5_0010526g0010.1	-1.992
turquoise module	20.2.99	stress.abiotic.unspecified	nitab4.5_0004336g0030.1	2.853
turquoise module	20.2.99	stress.abiotic.unspecified	nitab4.5_0009899g0010.1	2.343
turquoise module	20.2.99	stress.abiotic.unspecified	nitab4.5_0002966g0060.1	4.975
turquoise module	20.2.99	stress.abiotic.unspecified	nitab4.5_0000343g0090.1	8.075
turquoise module	20.2.99	stress.abiotic.unspecified	nitab4.5_0001339g0060.1	4.261
turquoise module	21.1	redox.thioredoxin	nitab4.5_0006919g0020.1	1.987
turquoise module	21.1	redox.thioredoxin	nitab4.5_0007185g0060.1	2.36
turquoise module	21.1.1	redox.thioredoxin.PDIL	nitab4.5_0000368g0270.1	2.618
turquoise module	21.1.2	redox.thioredoxin.QSOX	nitab4.5_0001648g0080.1	2.615
turquoise module	21.2	redox.ascorbate and glutathione	nitab4.5_0001600g0010.1	3.659
turquoise module	21.2	redox.ascorbate and glutathione	nitab4.5_0000934g0170.1	4.412
turquoise module	21.2	redox.ascorbate and glutathione	nitab4.5_0000080g0050.1	1.963
turquoise module	21.2	redox.ascorbate and glutathione	nitab4.5_0000231g0040.1	2.804
turquoise module	21.2.1	redox.ascorbate and glutathione.ascorbate	nitab4.5_0000718g0250.1	-2.577
turquoise module	21.2.1	redox.ascorbate and glutathione.ascorbate	nitab4.5_0004294g0060.1	1.818
turquoise module	21.2.1.1	redox.ascorbate and glutathione.ascorbate.GME	nitab4.5_0012228g0030.1	5.805
turquoise module	21.2.1.1	redox.ascorbate and glutathione.ascorbate.GME	nitab4.5_0001592g0070.1	7.56
turquoise module	21.2.2	redox.ascorbate and glutathione.glutathione	nitab4.5_0007001g0040.1	1.852
turquoise module	21.2.2	redox.ascorbate and glutathione.glutathione	nitab4.5_0000566g0280.1	2.331
turquoise module	21.4	redox.glutaredoxins	nitab4.5_0002162g0130.1	1.7
turquoise module	21.4	redox.glutaredoxins	nitab4.5_0005617g0010.1	-3.001
turquoise module	21.5	redox.peroxiredoxin	nitab4.5_0001699g0010.1	-1.682
turquoise module	21.5.1	redox.peroxiredoxin.BAS1	nitab4.5_0001287g0150.1	-1.76
turquoise module	21.5.1	redox.peroxiredoxin.BAS1	nitab4.5_0004677g0020.1	-1.815
turquoise module	21.6	redox.dismutases and catalases	nitab4.5_0000658g0060.1	1.999
turquoise module	21.99	redox.misc	nitab4.5_0001288g0230.1	-1.587
turquoise module	26.12	misc.peroxidases	nitab4.5_0001223g0010.1	2.983
turquoise module	26.12	misc.peroxidases	nitab4.5_0010580g0030.1	2.406
turquoise module	26.12	misc.peroxidases	nitab4.5_0008568g0030.1	3.213
turquoise module	26.12	misc.peroxidases	nitab4.5_0002604g0030.1	-1.516
turquoise module	26.12	misc.peroxidases	nitab4.5_0009120g0020.1	2.756
turquoise module	26.12	misc.peroxidases	nitab4.5_0002331g0010.1	-1.771
turquoise module	26.12	misc.peroxidases	nitab4.5_0002827g0020.1	4.543
turquoise module	26.12	misc.peroxidases	nitab4.5_0000502g0090.1	10.036
turquoise module	26.9	misc.glutathione S transferases	nitab4.5_0008696g0020.1	1.633
turquoise module	30.1	signalling.in sugar and nutrient physiology	nitab4.5_0004679g0020.1	-2.022
turquoise module	30.1	signalling.in sugar and nutrient physiology	nitab4.5_0008540g0020.1	3.296
turquoise module	30.1	signalling.in sugar and nutrient physiology	nitab4.5_0005135g0010.1	-1.657
turquoise module	30.1	signalling.in sugar and nutrient physiology	nitab4.5_0003347g0100.1	1.685
turquoise module	30.2.2	signalling.receptor kinases.leucine rich repeat II	nitab4.5_0000370g0010.1	1.629
turquoise module	30.2.2	signalling.receptor kinases.leucine rich repeat II	nitab4.5_0001307g0100.1	1.747
turquoise module	30.2.2	signalling.receptor kinases.leucine rich repeat II	nitab4.5_0000496g0250.1	-2.033
turquoise module	30.2.2	signalling.receptor kinases.leucine rich repeat II	nitab4.5_0001036g0040.1	-1.873
turquoise module	30.2.2	signalling.receptor kinases.leucine rich repeat II	nitab4.5_0012307g0020.1	-2.103
turquoise module	30.2.3	signalling.receptor kinases.leucine rich repeat III	nitab4.5_0000024g0300.1	6.756
turquoise module	30.2.3	signalling.receptor kinases.leucine rich repeat III	nitab4.5_0002112g0060.1	-2.341
turquoise module	30.2.3	signalling.receptor kinases.leucine rich repeat III	nitab4.5_0005392g0060.1	-1.726
turquoise module	30.2.4	signalling.receptor kinases.leucine rich repeat IV	nitab4.5_0007591g0050.1	-2.895
turquoise module	30.2.4	signalling.receptor kinases.leucine rich repeat IV	nitab4.5_0000072g0520.1	-3.466
turquoise module	30.2.6	signalling.receptor kinases.leucine rich repeat VI	nitab4.5_0007150g0010.1	-1.838
turquoise module	30.2.6	signalling.receptor kinases.leucine rich repeat VI	nitab4.5_0006585g0030.1	-1.603
turquoise module	30.2.9	signalling.receptor kinases.leucine rich repeat IX	nitab4.5_0000380g0070.1	-1.579
turquoise module	30.2.9	signalling.receptor kinases.leucine rich repeat IX	nitab4.5_0001663g0120.1	-2.254
turquoise module	30.2.10	signalling.receptor kinases.leucine rich repeat X	nitab4.5_0000733g0070.1	4.154
turquoise module	30.2.10	signalling.receptor kinases.leucine rich repeat X	nitab4.5_0001727g0050.1	3.104
turquoise module	30.2.10	signalling.receptor kinases.leucine rich repeat X	nitab4.5_0001691g0040.1	1.727
turquoise module	30.2.11	signalling.receptor kinases.leucine rich repeat XI	nitab4.5_0001542g0020.1	5.045
turquoise module	30.2.11	signalling.receptor kinases.leucine rich repeat XI	nitab4.5_0000621g0060.1	-1.952
turquoise module	30.2.11	signalling.receptor kinases.leucine rich repeat XI	nitab4.5_0002395g0030.1	4.001
turquoise module	30.2.11	signalling.receptor kinases.leucine rich repeat XI	nitab4.5_0001284g0060.1	2.001
turquoise module	30.2.12	signalling.receptor kinases.leucine rich repeat XII	nitab4.5_0001180g0280.1	7.101
turquoise module	30.2.12	signalling.receptor kinases.leucine rich repeat XII	nitab4.5_0008451g0010.1	-1.502
turquoise module	30.2.12	signalling.receptor kinases.leucine rich repeat XII	nitab4.5_0002334g0060.1	3.983
turquoise module	30.2.12	signalling.receptor kinases.leucine rich repeat XII	nitab4.5_0006329g0010.1	-1.646
turquoise module	30.2.12	signalling.receptor kinases.leucine rich repeat XII	nitab4.5_0001424g0030.1	1.664
turquoise module	30.2.12	signalling.receptor kinases.leucine rich repeat XII	nitab4.5_0001816g0110.1	2.194
turquoise module	30.2.12	signalling.receptor kinases.leucine rich repeat XII	nitab4.5_0002395g0030.1	4.001
turquoise module	30.2.17	signalling.receptor kinases.DUF 26	nitab4.5_0002465g0050.1	2.333
turquoise module	30.2.17	signalling.receptor kinases.DUF 26	nitab4.5_0004381g0010.1	-3.586
turquoise module	30.2.18	signalling.receptor kinases.extensin	nitab4.5_0006552g0020.1	1.809
turquoise module	30.2.18	signalling.receptor kinases.extensin	nitab4.5_0004409g0010.1	3.391
turquoise module	30.2.18	signalling.receptor kinases.extensin	nitab4.5_0000385g0110.1	-1.539
turquoise module	30.2.26	signalling.receptor kinases.crinkly like	nitab4.5_0002474g0030.1	-1.978
turquoise module	30.2.99	signalling.receptor kinases.misc	nitab4.5_0011910g0010.1	-1.858
turquoise module	30.2.99	signalling.receptor kinases.misc	nitab4.5_0006348g0030.1	-1.942
turquoise module	30.2.99	signalling.receptor kinases.misc	nitab4.5_0002515g0020.1	2.57
turquoise module	30.2.99	signalling.receptor kinases.misc	nitab4.5_0000945g0020.1	-1.888
turquoise module	30.3	signalling.calcium	nitab4.5_0002498g0070.1	-1.837
turquoise module	30.3	signalling.calcium	nitab4.5_0002498g0080.1	-2.141
turquoise module	30.3	signalling.calcium	nitab4.5_0003081g0040.1	6.793
turquoise module	30.3	signalling.calcium	nitab4.5_0002786g0110.1	3.958
turquoise module	30.3	signalling.calcium	nitab4.5_0007815g0080.1	-2.07
turquoise module	30.3	signalling.calcium	nitab4.5_0006737g0090.1	3.015
turquoise module	30.3	signalling.calcium	nitab4.5_0000146g0100.1	2.352
turquoise module	30.3	signalling.calcium	nitab4.5_0000826g0220.1	2.627
turquoise module	30.3	signalling.calcium	nitab4.5_0001945g0060.1	2.268
turquoise module	30.3	signalling.calcium	nitab4.5_0007413g0020.1	1.536
turquoise module	30.3	signalling.calcium	nitab4.5_0000980g0350.1	3.199
turquoise module	30.3	signalling.calcium	nitab4.5_0000651g0290.1	-1.522
turquoise module	30.3	signalling.calcium	nitab4.5_0001242g0060.1	2.462
turquoise module	30.3	signalling.calcium	nitab4.5_0000457g0360.1	-1.513
turquoise module	30.3	signalling.calcium	nitab4.5_0004013g0070.1	2.163
turquoise module	30.3	signalling.calcium	nitab4.5_0004513g0010.1	-1.55
turquoise module	30.3	signalling.calcium	nitab4.5_0002322g0010.1	1.757
turquoise module	30.3	signalling.calcium	nitab4.5_0000529g0080.1	3.926
turquoise module	30.3	signalling.calcium	nitab4.5_0000264g0050.1	-3.218
turquoise module	30.3	signalling.calcium	nitab4.5_0009492g0020.1	-1.806
turquoise module	30.3	signalling.calcium	nitab4.5_0003745g0060.1	-2.413
turquoise module	30.3	signalling.calcium	nitab4.5_0002068g0020.1	2.397
turquoise module	30.3	signalling.calcium	nitab4.5_0010776g0010.1	3.416
turquoise module	30.3	signalling.calcium	nitab4.5_0004334g0030.1	-2.484
turquoise module	30.3	signalling.calcium	nitab4.5_0005817g0010.1	2.464
turquoise module	30.3	signalling.calcium	nitab4.5_0004654g0050.1	-3.616
turquoise module	30.3	signalling.calcium	nitab4.5_0003094g0020.1	-1.628
turquoise module	30.3	signalling.calcium	nitab4.5_0002887g0060.1	-1.556
turquoise module	30.3	signalling.calcium	nitab4.5_0007302g0010.1	-1.679
turquoise module	30.3	signalling.calcium	nitab4.5_0000038g0320.1	10.624
turquoise module	30.3	signalling.calcium	nitab4.5_0005185g0030.1	1.755
turquoise module	30.4	signalling.phosphinositides	nitab4.5_0000119g0060.1	2.75
turquoise module	30.4	signalling.phosphinositides	nitab4.5_0000467g0020.1	3.282
turquoise module	30.4	signalling.phosphinositides	nitab4.5_0014803g0010.1	1.535
turquoise module	30.4	signalling.phosphinositides	nitab4.5_0000702g0150.1	2.045
turquoise module	30.4	signalling.phosphinositides	nitab4.5_0002850g0090.1	4.032
turquoise module	30.4.1	signalling.phosphinositides.phosphatidylinositol-4-phosphate 5-kinase	nitab4.5_0000527g0090.1	3.826
turquoise module	30.4.4	signalling.phosphinositides.phosphoinositide phospholipase C	nitab4.5_0001428g0080.1	4.206
turquoise module	30.5	signalling.G-proteins	nitab4.5_0006234g0010.1	-1.696
turquoise module	30.5	signalling.G-proteins	nitab4.5_0002485g0070.1	2.742
turquoise module	30.5	signalling.G-proteins	nitab4.5_0008007g0010.1	2.569
turquoise module	30.5	signalling.G-proteins	nitab4.5_0002350g0010.1	2.46
turquoise module	30.5	signalling.G-proteins	nitab4.5_0002314g0030.1	5.008
turquoise module	30.5	signalling.G-proteins	nitab4.5_0002859g0040.1	2.612
turquoise module	30.5	signalling.G-proteins	nitab4.5_0002859g0050.1	2.235
turquoise module	30.5	signalling.G-proteins	nitab4.5_0000119g0380.1	4.181
turquoise module	30.5	signalling.G-proteins	nitab4.5_0003626g0090.1	1.846
turquoise module	30.5	signalling.G-proteins	nitab4.5_0000073g0020.1	3.082
turquoise module	30.5	signalling.G-proteins	nitab4.5_0000144g0110.1	2.845
turquoise module	30.5	signalling.G-proteins	nitab4.5_0000761g0060.1	2.16
turquoise module	30.5	signalling.G-proteins	nitab4.5_0023224g0010.1	2.344
turquoise module	30.5	signalling.G-proteins	nitab4.5_0004196g0030.1	2.525
turquoise module	30.5	signalling.G-proteins	nitab4.5_0006801g0020.1	1.956
turquoise module	30.5	signalling.G-proteins	nitab4.5_0006738g0050.1	2.553
turquoise module	30.5	signalling.G-proteins	nitab4.5_0002138g0060.1	2.527
turquoise module	30.5	signalling.G-proteins	nitab4.5_0000180g0050.1	2.894
turquoise module	30.5	signalling.G-proteins	nitab4.5_0001130g0020.1	1.635
turquoise module	30.5	signalling.G-proteins	nitab4.5_0001070g0020.1	3.102
turquoise module	30.5	signalling.G-proteins	nitab4.5_0002685g0020.1	2.325
turquoise module	30.5	signalling.G-proteins	nitab4.5_0002527g0040.1	-3.437
turquoise module	30.5	signalling.G-proteins	nitab4.5_0024681g0010.1	1.545
turquoise module	30.5	signalling.G-proteins	nitab4.5_0000013g0230.1	4.15
turquoise module	30.5	signalling.G-proteins	nitab4.5_0004318g0010.1	1.614
turquoise module	30.5	signalling.G-proteins	nitab4.5_0003294g0020.1	2.157
turquoise module	30.5	signalling.G-proteins	nitab4.5_0004047g0070.1	1.913
turquoise module	30.5	signalling.G-proteins	nitab4.5_0000920g0040.1	1.905
turquoise module	30.5	signalling.G-proteins	nitab4.5_0003156g0070.1	1.743
turquoise module	30.5	signalling.G-proteins	nitab4.5_0004340g0040.1	2.353
turquoise module	30.5	signalling.G-proteins	nitab4.5_0001582g0080.1	2.187
turquoise module	30.5	signalling.G-proteins	nitab4.5_0001305g0030.1	1.671
turquoise module	30.5	signalling.G-proteins	nitab4.5_0009942g0020.1	1.548
turquoise module	30.5	signalling.G-proteins	nitab4.5_0000935g0010.1	2.829
turquoise module	30.5	signalling.G-proteins	nitab4.5_0008435g0030.1	2.35
turquoise module	30.6	signalling.MAP kinases	nitab4.5_0007825g0010.1	2.984
turquoise module	30.6	signalling.MAP kinases	nitab4.5_0009820g0040.1	2.69
turquoise module	30.6	signalling.MAP kinases	nitab4.5_0003794g0090.1	12.301
turquoise module	30.6	signalling.MAP kinases	nitab4.5_0001428g0080.1	4.206
turquoise module	30.6	signalling.MAP kinases	nitab4.5_0001675g0110.1	3.942
turquoise module	30.6	signalling.MAP kinases	nitab4.5_0012555g0040.1	3.013
turquoise module	30.6	signalling.MAP kinases	nitab4.5_0001515g0030.1	8.171
turquoise module	30.6	signalling.MAP kinases	nitab4.5_0001951g0020.1	3.739
turquoise module	30.6	signalling.MAP kinases	nitab4.5_0000080g0140.1	4.357
turquoise module	30.9	signalling.lipids	nitab4.5_0000147g0050.1	1.641
turquoise module	30.1	signalling.phosphorelay	nitab4.5_0000059g0300.1	-1.614
turquoise module	30.11	signalling.light	nitab4.5_0000748g0130.1	4.055
turquoise module	30.11	signalling.light	nitab4.5_0000223g0130.1	2.889
turquoise module	30.11	signalling.light	nitab4.5_0002650g0080.1	2.244
turquoise module	30.11	signalling.light	nitab4.5_0001220g0110.1	2.569
turquoise module	30.11	signalling.light	nitab4.5_0000703g0220.1	3.121
turquoise module	30.11	signalling.light	nitab4.5_0000112g0080.1	-1.88
turquoise module	30.11	signalling.light	nitab4.5_0012380g0010.1	-3.118
turquoise module	30.11	signalling.light	nitab4.5_0012137g0010.1	-2.685
turquoise module	30.11	signalling.light	nitab4.5_0000100g0160.1	3.553
turquoise module	30.11	signalling.light	nitab4.5_0001171g0090.1	2.193
turquoise module	30.11	signalling.light	nitab4.5_0000464g0030.1	2.525
turquoise module	30.11	signalling.light	nitab4.5_0000116g0130.1	5.659
turquoise module	30.11	signalling.light	nitab4.5_0001867g0050.1	3.023
turquoise module	30.11	signalling.light	nitab4.5_0001701g0150.1	4.317
turquoise module	30.11	signalling.light	nitab4.5_0000320g0220.1	4.775
turquoise module	30.11.1	signalling.light.COP9 signalosome	nitab4.5_0003071g0090.1	2.034
turquoise module	27.3.32	RNA.regulation of transcription.WRKY domain transcription factor family	nitab4.5_0008114g0010.1	3.12
turquoise module	27.3.32	RNA.regulation of transcription.WRKY domain transcription factor family	nitab4.5_0000971g0060.1	3.315
turquoise module	27.3.32	RNA.regulation of transcription.WRKY domain transcription factor family	nitab4.5_0000522g0240.1	-1.924
turquoise module	27.3.32	RNA.regulation of transcription.WRKY domain transcription factor family	nitab4.5_0000461g0070.1	-1.886
turquoise module	27.3.25	RNA.regulation of transcription.MYB domain transcription factor family	nitab4.5_0005769g0080.1	7.02
turquoise module	27.3.25	RNA.regulation of transcription.MYB domain transcription factor family	nitab4.5_0000042g0050.1	2.688
turquoise module	27.3.25	RNA.regulation of transcription.MYB domain transcription factor family	nitab4.5_0009749g0020.1	2.843
turquoise module	27.3.25	RNA.regulation of transcription.MYB domain transcription factor family	nitab4.5_0003610g0020.1	1.831
turquoise module	27.3.25	RNA.regulation of transcription.MYB domain transcription factor family	nitab4.5_0000895g0070.1	6.175
turquoise module	27.3.25	RNA.regulation of transcription.MYB domain transcription factor family	nitab4.5_0002728g0020.1	7.876
turquoise module	27.3.25	RNA.regulation of transcription.MYB domain transcription factor family	nitab4.5_0006824g0020.1	3.017
turquoise module	27.3.25	RNA.regulation of transcription.MYB domain transcription factor family	nitab4.5_0001814g0020.1	2.402
turquoise module	27.3.25	RNA.regulation of transcription.MYB domain transcription factor family	nitab4.5_0000274g0200.1	-1.894
turquoise module	27.3.25	RNA.regulation of transcription.MYB domain transcription factor family	nitab4.5_0001960g0060.1	-4.854
turquoise module	27.3.25	RNA.regulation of transcription.MYB domain transcription factor family	nitab4.5_0003481g0030.1	2.011
turquoise module	27.3.25	RNA.regulation of transcription.MYB domain transcription factor family	nitab4.5_0005004g0050.1	-1.784
turquoise module	27.3.25	RNA.regulation of transcription.MYB domain transcription factor family	nitab4.5_0000745g0220.1	4.016
turquoise module	27.3.25	RNA.regulation of transcription.MYB domain transcription factor family	nitab4.5_0000178g0130.1	-4.216
turquoise module	27.3.25	RNA.regulation of transcription.MYB domain transcription factor family	nitab4.5_0012878g0020.1	5.573
turquoise module	27.3.25	RNA.regulation of transcription.MYB domain transcription factor family	nitab4.5_0000945g0020.1	-1.888
turquoise module	27.3.8	RNA.regulation of transcription.C2C2(Zn) DOF zinc finger family	nitab4.5_0009309g0020.1	-2.599
turquoise module	27.3.8	RNA.regulation of transcription.C2C2(Zn) DOF zinc finger family	nitab4.5_0002449g0060.1	-2.051
turquoise module	20.2.1	stress.abiotic.heat	nitab4.5_0001196g0020.1	1.988
turquoise module	20.2.1	stress.abiotic.heat	nitab4.5_0001643g0020.1	1.535
turquoise module	20.2.1	stress.abiotic.heat	nitab4.5_0001190g0020.1	5.708
turquoise module	20.2.1	stress.abiotic.heat	nitab4.5_0001190g0040.1	5.541
turquoise module	20.2.1	stress.abiotic.heat	nitab4.5_0002598g0030.1	1.794
turquoise module	20.2.1	stress.abiotic.heat	nitab4.5_0000349g0130.1	2.075
turquoise module	20.2.1	stress.abiotic.heat	nitab4.5_0004184g0060.1	1.795
turquoise module	20.2.1	stress.abiotic.heat	nitab4.5_0005259g0040.1	6.49
turquoise module	20.2.1	stress.abiotic.heat	nitab4.5_0028601g0010.1	2.414
turquoise module	20.2.1	stress.abiotic.heat	nitab4.5_0000673g0030.1	2.519
turquoise module	20.2.1	stress.abiotic.heat	nitab4.5_0010353g0030.1	4.409
turquoise module	20.2.1	stress.abiotic.heat	nitab4.5_0003110g0140.1	1.979
turquoise module	20.2.1	stress.abiotic.heat	nitab4.5_0001619g0010.1	1.507
turquoise module	20.2.1	stress.abiotic.heat	nitab4.5_0001676g0020.1	7.087
turquoise module	20.2.1	stress.abiotic.heat	nitab4.5_0000324g0010.1	1.524
turquoise module	20.2.1	stress.abiotic.heat	nitab4.5_0000152g0350.1	2.007
turquoise module	20.2.1	stress.abiotic.heat	nitab4.5_0006414g0020.1	1.642
turquoise module	20.2.1	stress.abiotic.heat	nitab4.5_0003133g0060.1	3.356
turquoise module	20.2.1	stress.abiotic.heat	nitab4.5_0002411g0060.1	2.588
turquoise module	20.2.1	stress.abiotic.heat	nitab4.5_0010244g0030.1	4.254
turquoise module	20.2.1	stress.abiotic.heat	nitab4.5_0003198g0010.1	3.261
turquoise module	20.2.1	stress.abiotic.heat	nitab4.5_0009884g0010.1	5.679
turquoise module	20.2.1	stress.abiotic.heat	nitab4.5_0009884g0020.1	5.361
turquoise module	16.1	secondary metabolism.isoprenoids	nitab4.5_0007212g0030.1	-2.053
turquoise module	16.1.1.3	secondary metabolism.isoprenoids.non-mevalonate pathway.CMS	nitab4.5_0001085g0130.1	1.652
turquoise module	16.1.3	secondary metabolism.isoprenoids.tocopherol biosynthesis	nitab4.5_0008993g0030.1	1.798
turquoise module	16.1.4.2	secondary metabolism.isoprenoids.carotenoids.phytoene dehydrogenase	nitab4.5_0004950g0020.1	1.682
turquoise module	16.1.4.10	secondary metabolism.isoprenoids.carotenoids.carotenoid cleavage dioxygenase	nitab4.5_0009835g0010.1	2.038
turquoise module	16.1.5	secondary metabolism.isoprenoids.terpenoids	nitab4.5_0002485g0020.1	3.422
turquoise module	16.1.5	secondary metabolism.isoprenoids.terpenoids	nitab4.5_0006593g0010.1	6.954
turquoise module	16.1.5	secondary metabolism.isoprenoids.terpenoids	nitab4.5_0015320g0010.1	12.73
turquoise module	16.1.5	secondary metabolism.isoprenoids.terpenoids	nitab4.5_0004163g0010.1	2.67
turquoise module	16.1.5	secondary metabolism.isoprenoids.terpenoids	nitab4.5_0016435g0010.1	5.951
turquoise module	16.2	secondary metabolism.phenylpropanoids	nitab4.5_0001221g0020.1	16.111
turquoise module	16.2	secondary metabolism.phenylpropanoids	nitab4.5_0006939g0010.1	2.858
turquoise module	16.2.1	secondary metabolism.phenylpropanoids.lignin biosynthesis	nitab4.5_0005716g0030.1	-2.618
turquoise module	16.2.1.6	secondary metabolism.phenylpropanoids.lignin biosynthesis.CCoAOMT	nitab4.5_0002543g0130.1	3.05
turquoise module	16.2.1.6	secondary metabolism.phenylpropanoids.lignin biosynthesis.CCoAOMT	nitab4.5_0008668g0010.1	3.773
turquoise module	16.2.1.6	secondary metabolism.phenylpropanoids.lignin biosynthesis.CCoAOMT	nitab4.5_0005381g0040.1	-3.754
turquoise module	16.2.1.8	secondary metabolism.phenylpropanoids.lignin biosynthesis.F5H	nitab4.5_0000188g0200.1	3.672
turquoise module	16.2.1.8	secondary metabolism.phenylpropanoids.lignin biosynthesis.F5H	nitab4.5_0008409g0010.1	2.932
turquoise module	16.2.1.8	secondary metabolism.phenylpropanoids.lignin biosynthesis.F5H	nitab4.5_0008809g0010.1	5.039
turquoise module	16.2.1.8	secondary metabolism.phenylpropanoids.lignin biosynthesis.F5H	nitab4.5_0002328g0040.1	2.212
turquoise module	16.2.1.10	secondary metabolism.phenylpropanoids.lignin biosynthesis.CAD	nitab4.5_0000964g0010.1	-1.945
turquoise module	16.4.1	secondary metabolism.N misc.alkaloid-like	nitab4.5_0000875g0060.1	1.522
turquoise module	16.5.1.1.1.1	secondary metabolism.sulfur-containing.glucosinolates.synthesis.aliphatic.branched-chain amino acid aminotransferase (BCAT/MAAT)	nitab4.5_0003478g0020.1	1.571
turquoise module	16.5.1.1.1.1	secondary metabolism.sulfur-containing.glucosinolates.synthesis.aliphatic.branched-chain amino acid aminotransferase (BCAT/MAAT)	nitab4.5_0001646g0050.1	2.08
turquoise module	16.5.1.1.1.1	secondary metabolism.sulfur-containing.glucosinolates.synthesis.aliphatic.branched-chain amino acid aminotransferase (BCAT/MAAT)	nitab4.5_0003724g0020.1	2.751
turquoise module	16.5.1.1.1.5	secondary metabolism.sulfur-containing.glucosinolates.synthesis.aliphatic.methylthioalkylmalate dehydrogenase (MAM-D)	nitab4.5_0000315g0220.1	1.705
turquoise module	16.5.1.1.1.9	secondary metabolism.sulfur-containing.glucosinolates.synthesis.aliphatic.sulfotransferase	nitab4.5_0006967g0050.1	6.062
turquoise module	16.5.1.1.3.3	secondary metabolism.sulfur-containing.glucosinolates.synthesis.indole.indole-3-methyl-desulfoglucosinolate sulfotransferase	nitab4.5_0006967g0050.1	6.062
turquoise module	16.5.1.1.4.1	secondary metabolism.sulfur-containing.glucosinolates.synthesis.shared.CYP83B1 phenylacetaldoxime monooxygenase	nitab4.5_0000037g0200.1	1.923
turquoise module	16.5.1.1.4.2	secondary metabolism.sulfur-containing.glucosinolates.synthesis.shared.alkylthiohydroximate C-S lyase	nitab4.5_0008993g0030.1	1.798
turquoise module	16.5.1.2.3	secondary metabolism.sulfur-containing.glucosinolates.regulation.indole	nitab4.5_0002449g0060.1	-2.051
turquoise module	16.5.1.2.3	secondary metabolism.sulfur-containing.glucosinolates.regulation.indole	nitab4.5_0000945g0020.1	-1.888
turquoise module	16.5.1.4.1	secondary metabolism.sulfur-containing.glucosinolates.transport.aliphatic	nitab4.5_0001816g0080.1	2.283
turquoise module	16.5.99.1	secondary metabolism.sulfur-containing.misc.alliinase	nitab4.5_0002255g0070.1	5.916
turquoise module	16.7	secondary metabolism.wax	nitab4.5_0002090g0010.1	3.368
turquoise module	16.7	secondary metabolism.wax	nitab4.5_0005841g0010.1	4.212
turquoise module	16.7	secondary metabolism.wax	nitab4.5_0005284g0010.1	4.422
turquoise module	16.7	secondary metabolism.wax	nitab4.5_0014095g0010.1	5.71
turquoise module	16.8.1	secondary metabolism.flavonoids.anthocyanins	nitab4.5_0000200g0190.1	2.813
turquoise module	16.8.1	secondary metabolism.flavonoids.anthocyanins	nitab4.5_0013415g0010.1	-2.732
turquoise module	16.8.1	secondary metabolism.flavonoids.anthocyanins	nitab4.5_0013415g0020.1	-1.9
turquoise module	16.8.1	secondary metabolism.flavonoids.anthocyanins	nitab4.5_0002095g0110.1	6.878
turquoise module	16.8.1.1	secondary metabolism.flavonoids.anthocyanins.leucocyanidin dioxygenase	nitab4.5_0003274g0110.1	4.256
turquoise module	16.8.1.12	secondary metabolism.flavonoids.anthocyanins.anthocyanidin 3-O-glucosyltransferase	nitab4.5_0000200g0190.1	2.813
turquoise module	16.8.1.12	secondary metabolism.flavonoids.anthocyanins.anthocyanidin 3-O-glucosyltransferase	nitab4.5_0013415g0010.1	-2.732
turquoise module	16.8.1.12	secondary metabolism.flavonoids.anthocyanins.anthocyanidin 3-O-glucosyltransferase	nitab4.5_0013415g0020.1	-1.9
turquoise module	16.8.1.12	secondary metabolism.flavonoids.anthocyanins.anthocyanidin 3-O-glucosyltransferase	nitab4.5_0010357g0020.1	2.074
turquoise module	16.8.1.12	secondary metabolism.flavonoids.anthocyanins.anthocyanidin 3-O-glucosyltransferase	nitab4.5_0002095g0110.1	6.878
turquoise module	16.8.2	secondary metabolism.flavonoids.chalcones	nitab4.5_0003098g0080.1	2.312
turquoise module	16.8.3	secondary metabolism.flavonoids.dihydroflavonols	nitab4.5_0005716g0030.1	-2.618
turquoise module	16.8.3.3	secondary metabolism.flavonoids.dihydroflavonols.flavonoid 3''-monooxygenase	nitab4.5_0008409g0010.1	2.932
turquoise module	16.8.4	secondary metabolism.flavonoids.flavonols	nitab4.5_0005716g0030.1	-2.618
turquoise module	16.8.4	secondary metabolism.flavonoids.flavonols	nitab4.5_0000784g0060.1	1.842
turquoise module	16.8.4	secondary metabolism.flavonoids.flavonols	nitab4.5_0001603g0090.1	2.032
turquoise module	16.8.4	secondary metabolism.flavonoids.flavonols	nitab4.5_0001603g0100.1	3.845
turquoise module	16.8.4.2	secondary metabolism.flavonoids.flavonols.flavonol 3-O-glycosyltransferase	nitab4.5_0001220g0050.1	-3.966
turquoise module	16.8.4.2	secondary metabolism.flavonoids.flavonols.flavonol 3-O-glycosyltransferase	nitab4.5_0005716g0030.1	-2.618
turquoise module	16.8.4.3	secondary metabolism.flavonoids.flavonols.flavonol-3-O-rhamnosyltransferase	nitab4.5_0001387g0020.1	3.99
turquoise module	16.1	secondary metabolism.simple phenols	nitab4.5_0006650g0010.1	7.438
turquoise module	16.99	secondary metabolism.unspecified	nitab4.5_0000262g0080.1	2.327
turquoise module	16.99	secondary metabolism.unspecified	nitab4.5_0001267g0080.1	2.659
