# Supplementary material for: Integrative Analyses of Biochemical Properties and Transcriptome Reveal the Dynamic Changes in Leaf Senescence of Tobacco (Nicotiana tabacum L.)
Source: Front Genet. 2021 Dec 22;12:790167. doi: 10.3389/fgene.2021.790167 (PMC8727547; doi:10.3389/fgene.2021.790167)
Supplement: Supplementary file 1 [file DataSheet1.ZIP › Supplemental tables and figures/Table S3.xlsx]

## Sheet: cp01.M1_vs_M2.all_DEGs
Supplemental Table S3 Differentially expressed genes between M1 stage and M2 stage identified with the criteria of FDR ≤ 0.05 and the absolute value of |log2(fold change)| ≥ 1.5
gene_id	gene_name	M1-1	M1-2	M1-3	M2-1	M2-2	M2-3	logFC	logCPM	LR	PValue	FDR	Storey_qvalue	DE
Nitab4.5_0003918g0040	Nitab4.5_0003918g0040	0	0	0	0.548339	2.06478	2.17434	11.5478	1.68092	15.5702	7.95e-05	0.00129886	0.00081009	up-regulated
Nitab4.5_0018109g0010	Nitab4.5_0018109g0010	0	0	0	0.226609	16.9244	0	10.8111	1.40176	17.7499	2.52e-05	0.000491927	0.000306812	up-regulated
Nitab4.5_0002334g0100	Nitab4.5_0002334g0100	0	0	0	0.730776	5.61937	1.9596	10.6659	1.5335	68.2477	1.44e-16	4.87e-14	3.04e-14	up-regulated
Nitab4.5_0009681g0010	Nitab4.5_0009681g0010	0	0	0	0.301301	2.6651	0.328069	10.2113	0.182888	44.4989	2.55e-11	2.99e-09	1.86e-09	up-regulated
Nitab4.5_0000023g0560	Nitab4.5_0000023g0560	0	0	0	1.49863	0	1.32729	10.1041	0.29237	8.56858	0.00342013	0.0271884	0.0169573	up-regulated
Nitab4.5_0010845g0010	Nitab4.5_0010845g0010	0	0	0	0	0.687748	0	8.51981	1.43149	11.0053	0.000908519	0.00969427	0.00604626	up-regulated
Nitab4.5_0005769g0090	Nitab4.5_0005769g0090	0	0	0	1.17391	0	1.89309	8.36545	-1.59886	8.08473	0.00446398	0.0333134	0.0207774	up-regulated
Nitab4.5_0004449g0050	Nitab4.5_0004449g0050	0	0	0	0.211191	0.387506	0.636057	8.32774	-0.890331	23.7353	1.11e-06	3.39e-05	2.12e-05	up-regulated
Nitab4.5_0000677g0270	Nitab4.5_0000677g0270	0	0	0	0	0	1.6028	8.13936	-0.84923	7.19034	0.0073297	0.0481163	0.0300098	up-regulated
Nitab4.5_0000403g0030	Nitab4.5_0000403g0030	0	0	0	0	0.347235	0.742113	8.00908	-0.873739	14.9519	0.000110285	0.00170886	0.0010658	up-regulated
Nitab4.5_0003073g0040	Nitab4.5_0003073g0040	0	0	0	1.24258	0.118512	0.149187	7.96064	-0.689215	37.8407	7.68e-10	6.26e-08	3.9e-08	up-regulated
Nitab4.5_0000132g0030	Nitab4.5_0000132g0030	0	0	0	0	5.43773	0	7.93548	0.46423	16.674	4.44e-05	0.000796289	0.00049664	up-regulated
Nitab4.5_0029367g0020	Nitab4.5_0029367g0020	0	0	0.027037	0.399464	7.20838	1.33151	7.85273	3.46557	64.7327	8.58e-16	2.71e-13	1.69e-13	up-regulated
Nitab4.5_0000668g0090	Nitab4.5_0000668g0090	0	0	0	1.1472	1.60017	0.07689	7.614	2.48	52.1028	5.27e-13	9.39e-11	5.86e-11	up-regulated
Nitab4.5_0001728g0050	Nitab4.5_0001728g0050	0	0	0	0	0.72584	0.210705	7.52363	0.697454	26.6909	2.39e-07	9.03e-06	5.63e-06	up-regulated
Nitab4.5_0003160g0100	Nitab4.5_0003160g0100	0	0	0	0	0.867685	2.51294	7.51129	-0.175411	29.9286	4.48e-08	2.15e-06	1.34e-06	up-regulated
Nitab4.5_0001780g0010	Nitab4.5_0001780g0010	0	0	0	0	1.47381	0.092374	7.48538	2.60218	27.5617	1.52e-07	6.16e-06	3.84e-06	up-regulated
Nitab4.5_0010769g0010	Nitab4.5_0010769g0010	0	0	0	0.875695	0.211487	0	7.39991	-0.927383	17.8871	2.34e-05	0.00046363	0.000289163	up-regulated
Nitab4.5_0002656g0050	Nitab4.5_0002656g0050	0	0	0	0.329214	0.375031	0	7.38877	1.17582	35.1752	3.01e-09	2.07e-07	1.29e-07	up-regulated
Nitab4.5_0009691g0030	Nitab4.5_0009691g0030	0	0	0	0	0.19057	0.376407	7.32115	-0.322526	18.5142	1.69e-05	0.000348871	0.000217588	up-regulated
Nitab4.5_0007495g0030	Nitab4.5_0007495g0030	0.086832	0	0	2.656	10.6756	3.04296	7.20297	2.75045	78.7019	7.22e-19	4.06e-16	2.53e-16	up-regulated
Nitab4.5_0000838g0070	Nitab4.5_0000838g0070	0	0	0	0.261689	0.073238	0	7.02795	4.46497	21.4201	3.69e-06	9.5e-05	5.92e-05	up-regulated
Nitab4.5_0001780g0020	Nitab4.5_0001780g0020	0	0.008185	0.01069	0.45888	5.83832	1.18641	6.90338	1.31729	44.9853	1.99e-11	2.4e-09	1.5e-09	up-regulated
Nitab4.5_0000030g0590	Nitab4.5_0000030g0590	0	0	0	0	1.84747	0	6.74608	-0.844017	7.19141	0.00732536	0.0481058	0.0300033	up-regulated
Nitab4.5_0010430g0070	Nitab4.5_0010430g0070	0	0	0	0	0.414003	0.275202	6.69837	-1.25218	14.5351	0.000137574	0.00206696	0.00128915	up-regulated
Nitab4.5_0013126g0010	Nitab4.5_0013126g0010	0	0	0	0	0.23612	0.81616	6.57346	1.79619	21.5343	3.48e-06	8.99e-05	5.61e-05	up-regulated
Nitab4.5_0004189g0010	Nitab4.5_0004189g0010	0	0	0	0	0.243743	0.086719	6.3789	-0.396683	16.1255	5.93e-05	0.00101724	0.000634447	up-regulated
Nitab4.5_0002782g0090	Nitab4.5_0002782g0090	0	0	0	0	0.263209	0.215817	6.33083	-1.04562	14.8264	0.000117872	0.00180872	0.00112808	up-regulated
Nitab4.5_0000278g0080	Nitab4.5_0000278g0080	0	0	0	0	0.250711	0.513057	6.28141	0.141263	12.0043	0.000530766	0.00631366	0.00393779	up-regulated
Nitab4.5_0001618g0230	Nitab4.5_0001618g0230	0	0	0	0	0	0.42348	6.27388	-1.26364	12.5148	0.000403732	0.00505053	0.00314998	up-regulated
Nitab4.5_0001781g0010	Nitab4.5_0001781g0010	0	0	0	0	0	0.131673	6.17486	-1.11943	12.8227	0.000342433	0.00442392	0.00275917	up-regulated
Nitab4.5_0004848g0120	Nitab4.5_0004848g0120	0	0	0	1.08741	0	0.785861	6.17217	0.304555	15.3887	8.75e-05	0.00140618	0.000877024	up-regulated
Nitab4.5_0006590g0030	Nitab4.5_0006590g0030	0	0	0	0	0.351826	0.065484	6.13834	1.6812	14.1773	0.000166366	0.00242588	0.001513	up-regulated
Nitab4.5_0008897g0050	Nitab4.5_0008897g0050	0	0	0	0.498164	0	0	6.05228	0.652428	13.3303	0.000261149	0.00353775	0.00220647	up-regulated
Nitab4.5_0000914g0110	Nitab4.5_0000914g0110	0	0	0	0.157641	0	0	5.99376	3.30782	8.16252	0.0042765	0.0322916	0.0201401	up-regulated
Nitab4.5_0009728g0010	Nitab4.5_0009728g0010	0	0	0	0	0.128608	0.697863	5.95485	-0.369816	15.0664	0.000103792	0.00162474	0.00101334	up-regulated
Nitab4.5_0005831g0010	Nitab4.5_0005831g0010	0	0	0	0	0.671502	0	5.78885	-0.777559	8.57364	0.00341065	0.0271468	0.0169313	up-regulated
Nitab4.5_0005838g0020	Nitab4.5_0005838g0020	0	0	0	0	0.203571	0.132465	5.77604	-0.462903	12.1166	0.000499755	0.00603468	0.00376379	up-regulated
Nitab4.5_0000192g0030	Nitab4.5_0000192g0030	0	0	0	0	0	0.185645	5.76387	-0.164661	11.9871	0.000535687	0.00635991	0.00396663	up-regulated
Nitab4.5_0000010g0030	Nitab4.5_0000010g0030	0	0	0.098164	1.9542	1.16745	1.60822	5.51684	0.421565	27.1297	1.9e-07	7.48e-06	4.66e-06	up-regulated
Nitab4.5_0005020g0010	Nitab4.5_0005020g0010	0	0.039651	0	0	0.127661	1.94569	5.51227	0.555826	16.1928	5.72e-05	0.000989012	0.00061684	up-regulated
Nitab4.5_0000085g0030	Nitab4.5_0000085g0030	0	0	0	0	0.214494	0	5.48473	-0.93311	9.90924	0.00164451	0.0155454	0.00969557	up-regulated
Nitab4.5_0000901g0110	Nitab4.5_0000901g0110	0	0	0	0	0.461257	0	5.4798	0.598004	11.9364	0.000550463	0.00649344	0.00404992	up-regulated
Nitab4.5_0003794g0090	Nitab4.5_0003794g0090	0	0	0	0	0.240023	0.079014	5.37613	0.932546	15.1468	9.95e-05	0.00156817	0.00097806	up-regulated
Nitab4.5_0000374g0140	Nitab4.5_0000374g0140	0	0	0	0	0.564721	0	5.30687	0.716565	9.37651	0.00219784	0.0194128	0.0121076	up-regulated
Nitab4.5_0006936g0010	Nitab4.5_0006936g0010	0.374902	0	0	13.3401	0.763139	0.682707	5.27273	0.757884	12.6808	0.000369439	0.00470684	0.00293562	up-regulated
Nitab4.5_0001110g0030	Nitab4.5_0001110g0030	0	0.353941	0	6.80905	8.82418	0.171266	5.26636	2.45231	27.1275	1.9e-07	7.48e-06	4.66e-06	up-regulated
Nitab4.5_0003779g0090	Nitab4.5_0003779g0090	0	0	0	0	0.110639	0.054633	5.08839	0.122589	11.393	0.00073721	0.00815621	0.00508698	up-regulated
Nitab4.5_0005161g0020	Nitab4.5_0005161g0020	0	0.051109	0	0.357906	0.575837	0.989664	5.03745	-0.186908	40.8744	1.62e-10	1.55e-08	9.69e-09	up-regulated
Nitab4.5_0000288g0100	Nitab4.5_0000288g0100	0	0	0	0	0.07459	0	4.99004	-0.966512	8.63012	0.00330649	0.0265189	0.0165397	up-regulated
Nitab4.5_0011648g0020	Nitab4.5_0011648g0020	0	0	0	0	0.139438	0.277896	4.97374	-1.00118	9.8358	0.00171148	0.0160415	0.010005	up-regulated
Nitab4.5_0007170g0040	Nitab4.5_0007170g0040	0.049626	0	0.027262	0.645611	1.37826	0.565527	4.8762	-0.0616804	35.6358	2.38e-09	1.7e-07	1.06e-07	up-regulated
Nitab4.5_0000082g0210	Nitab4.5_0000082g0210	0.415776	0.013144	0.760121	4.55479	17.5752	11.453	4.75938	2.98516	29.3935	5.91e-08	2.71e-06	1.69e-06	up-regulated
Nitab4.5_0008228g0030	Nitab4.5_0008228g0030	0.41391	0.461943	0.266857	8.31536	12.3652	8.5489	4.61151	2.19822	198.932	3.57e-45	6.27e-41	3.91e-41	up-regulated
Nitab4.5_0000189g0080	Nitab4.5_0000189g0080	0.188411	0	0.062941	2.95418	1.46286	2.01325	4.56253	-0.207501	25.1804	5.22e-07	1.77e-05	1.1e-05	up-regulated
Nitab4.5_0003950g0050	Nitab4.5_0003950g0050	0	0	0.193205	0.84673	3.02951	0.978904	4.48306	0.976797	18.0514	2.15e-05	0.000430363	0.000268414	up-regulated
Nitab4.5_0006300g0010	Nitab4.5_0006300g0010	0.024712	0	0.073136	0.213134	1.63744	0.478322	4.4788	2.24025	29.7218	4.99e-08	2.35e-06	1.46e-06	up-regulated
Nitab4.5_0000319g0230	Nitab4.5_0000319g0230	0	0	0.02118	0	0.1989	0.434885	4.47244	-0.175985	15.9964	6.35e-05	0.00107746	0.000672004	up-regulated
Nitab4.5_0002859g0160	Nitab4.5_0002859g0160	0	0	0.090481	1.17471	0.648615	0.307024	4.44768	0.0810669	34.5685	4.12e-09	2.74e-07	1.71e-07	up-regulated
Nitab4.5_0015320g0010	Nitab4.5_0015320g0010	0	0	0	0	0.193619	0	4.41127	1.36441	7.89757	0.00495012	0.035944	0.022418	up-regulated
Nitab4.5_0000613g0210	Nitab4.5_0000613g0210	0	0	0	0	0	0.113777	4.39855	1.34494	7.83345	0.00512882	0.03682	0.0229644	up-regulated
Nitab4.5_0001211g0320	Nitab4.5_0001211g0320	0	0	0	0	0	0.181723	4.39441	-0.114599	8.36239	0.00383067	0.0296577	0.0184973	up-regulated
Nitab4.5_0003943g0030	Nitab4.5_0003943g0030	0.08067	0	0	0.307173	0.737104	0.50317	4.25341	0.068408	31.2167	2.31e-08	1.23e-06	7.68e-07	up-regulated
Nitab4.5_0003346g0090	Nitab4.5_0003346g0090	0.25856	0.106149	0	1.07294	4.10671	2.22142	4.19914	0.858101	38.0906	6.75e-10	5.58e-08	3.48e-08	up-regulated
Nitab4.5_0000513g0100	Nitab4.5_0000513g0100	0	0.024748	0.047991	0.262523	0.799644	0.351566	4.15343	1.82241	56.5815	5.39e-14	1.18e-11	7.38e-12	up-regulated
Nitab4.5_0003384g0020	Nitab4.5_0003384g0020	0	0	0.349858	0.702102	4.32788	1.52094	4.12565	-0.538907	19.7659	8.75e-06	0.000198366	0.00012372	up-regulated
Nitab4.5_0006180g0030	Nitab4.5_0006180g0030	0.076238	0	0	0.51557	0.362295	0.379568	3.97434	0.291512	16.5826	4.66e-05	0.000830071	0.00051771	up-regulated
Nitab4.5_0008204g0010	Nitab4.5_0008204g0010	0.388155	0.085504	0	3.07934	0.787627	3.95962	3.9587	0.773137	22.6033	1.99e-06	5.66e-05	3.53e-05	up-regulated
Nitab4.5_0005744g0010	Nitab4.5_0005744g0010	0.087633	0.299223	0.2961	0.812337	6.4039	4.06152	3.94137	-0.0223129	13.9266	0.000190087	0.00271651	0.00169427	up-regulated
Nitab4.5_0000262g0190	Nitab4.5_0000262g0190	3.88547	3.51575	5.6076	46.1288	81.5677	63.847	3.84213	4.7629	109.766	1.1e-25	2.98e-22	1.86e-22	up-regulated
Nitab4.5_0000343g0090	Nitab4.5_0000343g0090	0	0.165878	0	1.01364	0.954941	0.616236	3.7997	1.22024	47.0519	6.91e-12	9.38e-10	5.85e-10	up-regulated
Nitab4.5_0003322g0030	Nitab4.5_0003322g0030	0.051488	0	0	0.251049	0.327586	0.140932	3.78282	-0.786047	20.967	4.67e-06	0.000115831	7.22e-05	up-regulated
Nitab4.5_0000256g0170	Nitab4.5_0000256g0170	0.357301	0.374495	0.514186	14.3679	2.07948	0.62557	3.7231	0.999706	21.7601	3.09e-06	8.2e-05	5.12e-05	up-regulated
Nitab4.5_0000300g0100	Nitab4.5_0000300g0100	0	0	0.080612	0.230224	0.771203	0.175941	3.71787	3.14724	32.3971	1.26e-08	7.17e-07	4.47e-07	up-regulated
Nitab4.5_0006317g0040	Nitab4.5_0006317g0040	1.18702	1.68386	0.92386	11.4737	32.9524	6.61114	3.69256	1.61475	22.716	1.88e-06	5.36e-05	3.35e-05	up-regulated
Nitab4.5_0000305g0190	Nitab4.5_0000305g0190	6.99511	2.68715	5.096423I12.996444	16.7857	10.2477	1.4077	3.56837	28.0696	1.17e-07	4.89e-06	3.05e-06	3.31e-05	up-regulated
Nitab4.5_0007001g0020	Nitab4.5_0007001g0020	0.075063	0.342163	0	2.33062	1.23126	1.69242	3.56507	-1.05909	8.96721	0.00274867	0.0230601	0.0143824	up-regulated
Nitab4.5_0000453g0140	Nitab4.5_0000453g0140	0.109584	0	0.318988	2.7458	2.23231	0.216437	3.52438	-0.642477	11.9306	0.000552184	0.0065111	0.00406093	up-regulated
Nitab4.5_0000207g0170	Nitab4.5_0000207g0170	0.011882	0	0.213748	1.31425	0.921778	0.646593	3.51601	0.879042	27.5566	1.53e-07	6.17e-06	3.85e-06	up-regulated
Nitab4.5_0009512g0040	Nitab4.5_0009512g0040	0.237016	0.280466	0.295944	1.94914	5.42392	2.17078	3.50392	2.91106	40.8556	1.64e-10	1.56e-08	9.76e-09	up-regulated
Nitab4.5_0001225g0250	Nitab4.5_0001225g0250	0.038375	0	0	0.155718	0.142495	0.250656	3.49331	2.61823	20.4553	6.1e-06	0.000144489	9.01e-05	up-regulated
Nitab4.5_0009947g0010	Nitab4.5_0009947g0010	0.103712	0.260969	0	1.37646	1.60797	1.40122	3.48999	-0.0254823	23.0569	1.57e-06	4.6e-05	2.87e-05	up-regulated
Nitab4.5_0008814g0030	Nitab4.5_0008814g0030	0	0	0.413277	0.759453	3.01946	1.49397	3.47919	1.05054	27.6441	1.46e-07	5.94e-06	3.7e-06	up-regulated
Nitab4.5_0004096g0020	Nitab4.5_0004096g0020	0.249119	0.092758	0.15712	0.854367	2.69301	2.10362	3.43384	0.863104	48.3156	3.63e-12	5.29e-10	3.3e-10	up-regulated
Nitab4.5_0007295g0030	Nitab4.5_0007295g0030	0.957908	0.414233	1.03288	6.10893	12.4802	7.50016	3.39167	1.38209	41.4278	1.22e-10	1.2e-08	7.48e-09	up-regulated
Nitab4.5_0002076g0130	Nitab4.5_0002076g0130	0.20371	0	0.340121	0.909012	0.978977	3.74075	3.29262	1.43788	9.65513	0.00188824	0.0172325	0.0107478	up-regulated
Nitab4.5_0004981g0080	Nitab4.5_0004981g0080	0.040498	0.106965	0	0.933277	0.323741	0.246572	3.28899	-0.89363	17.4337	2.98e-05	0.00056458	0.000352125	up-regulated
Nitab4.5_0001383g0170	Nitab4.5_0001383g0170	0.389618	0.437897	0	1.74721	3.77776	3.11389	3.28857	0.678472	19.4563	1.03e-05	0.000228401	0.000142452	up-regulated
Nitab4.5_0000300g0280	Nitab4.5_0000300g0280	0.056923	0.229526	0.132493	0	2.39173	2.57608	3.28793	0.852404	13.6636	0.000218657	0.00305156	0.00190324	up-regulated
Nitab4.5_0000366g0140	Nitab4.5_0000366g0140	0	0.057094	0.093891	0.798623	0.588667	0.210122	3.28012	-0.358992	22.8416	1.76e-06	5.06e-05	3.16e-05	up-regulated
Nitab4.5_0004607g0030	Nitab4.5_0004607g0030	0.217572	0	0.212843	1.13385	3.19433	0.33115	3.26835	-0.908844	9.27471	0.00232339	0.0202465	0.0126276	up-regulated
Nitab4.5_0005808g0080	Nitab4.5_0005808g0080	0.425705	0.3619	0.351783	1.88677	7.33953	2.14456	3.24921	1.67538	25.2466	5.04e-07	1.72e-05	1.07e-05	up-regulated
Nitab4.5_0003937g0020	Nitab4.5_0003937g0020	0	0.044879	0.087029	0.207126	0.212082	0.928802	3.24881	0.742533	19.8626	8.32e-06	0.00018968	0.000118302	up-regulated
Nitab4.5_0009234g0010	Nitab4.5_0009234g0010	0	0.004605	0	0	0	0.133096	3.22895	4.22347	9.89495	0.00165733	0.0156245	0.0097449	up-regulated
Nitab4.5_0001040g0030	Nitab4.5_0001040g0030	0.271375	0	0	0.914885	1.07333	0.628782	3.18584	1.2057	21.0412	4.5e-06	0.000111946	6.98e-05	up-regulated
Nitab4.5_0003732g0010	Nitab4.5_0003732g0010	0.672215	1.89573	3.01356	11.2656	26.5502	14.4228	3.17688	2.28784	54.4389	1.6e-13	3.18e-11	1.98e-11	up-regulated
Nitab4.5_0001425g0160	Nitab4.5_0001425g0160	1.24131	0.428343	0.191728	15.0233	1.07894	0.939487	3.14954	1.64981	12.5412	0.000398077	0.00499581	0.00311585	up-regulated
Nitab4.5_0007310g0020	Nitab4.5_0007310g0020	0.482237	0.216206	0.891469	10.7641	1.80802	1.96159	3.1495	1.85691	24.2168	8.61e-07	2.73e-05	1.7e-05	up-regulated
Nitab4.5_0010505g0020	Nitab4.5_0010505g0020	0.050047	0.220605	0.035505	1.51745	0	1.44484	3.14657	-0.591157	8.58898	0.00338204	0.0269814	0.0168281	up-regulated
Nitab4.5_0002577g0030	Nitab4.5_0002577g0030	0.483315	0.661202	0.327351	5.06651	5.09805	3.35766	3.1304	3.04424	84.8616	3.2e-20	2.46e-17	1.54e-17	up-regulated
Nitab4.5_0007283g0060	Nitab4.5_0007283g0060	0.479599	3.93571	2.90739	20.4844	33.9698	11.5759	3.12457	4.06798	32.8661	9.87e-09	5.87e-07	3.66e-07	up-regulated
Nitab4.5_0000676g0010	Nitab4.5_0000676g0010	3.9845	3.33741	4.23591	32.9399	45.2849	24.2606	3.11353	5.49148	181.824	1.94e-41	2.27e-37	1.41e-37	up-regulated
Nitab4.5_0000923g0050	Nitab4.5_0000923g0050	0.859606	0.032001	0.430054	2.0712	5.94029	3.88089	3.11347	3.28091	28.5918	8.94e-08	3.88e-06	2.42e-06	up-regulated
Nitab4.5_0000790g0010	Nitab4.5_0000790g0010	0.149034	0.056922	0.234486	0.696988	2.38417	1.26624	3.09254	-0.114697	22.1765	2.49e-06	6.81e-05	4.24e-05	up-regulated
Nitab4.5_0006110g0050	Nitab4.5_0006110g0050	0.867309	0.447254	0.86415	4.53387	9.52511	4.29176	3.0268	3.41251	79.9655	3.81e-19	2.35e-16	1.46e-16	up-regulated
Nitab4.5_0003776g0010	Nitab4.5_0003776g0010	0.20025	0	0.240076	1.58935	1.19514	1.02386	3.02174	-0.831114	9.16504	0.00246682	0.021233	0.0132429	up-regulated
Nitab4.5_0005593g0080	Nitab4.5_0005593g0080	0	0	0.16135	0.636011	0.574667	0.346922	2.99066	1.0881	16.9899	3.76e-05	0.000691472	0.000431266	up-regulated
Nitab4.5_0002022g0020	Nitab4.5_0002022g0020	0	0.096944	0.477948	3.10976	0.841483	0.815709	2.98943	-0.602067	9.97956	0.00158287	0.0151132	0.00942603	up-regulated
Nitab4.5_0009110g0010	Nitab4.5_0009110g0010	1.20211	0.658444	2.21705	6.97882	17.7776	8.01194	2.97028	2.54302	44.3603	2.73e-11	3.18e-09	1.98e-09	up-regulated
Nitab4.5_0011123g0010	Nitab4.5_0011123g0010	2.83811	0.975303	2.37151	8.24279	26.7318	14.3431	2.9653	3.99251	64.3447	1.04e-15	3.28e-13	2.04e-13	up-regulated
Nitab4.5_0004794g0040	Nitab4.5_0004794g0040	0.357041	0.157185	0.157878	2.24764	1.63137	1.54768	2.96453	0.403362	22.3944	2.22e-06	6.2e-05	3.87e-05	up-regulated
Nitab4.5_0001200g0120	Nitab4.5_0001200g0120	1.09634	0.202053	2.4901	3.26864	18.5049	8.27325	2.95198	0.943687	12.4617	0.000415381	0.00517634	0.00322845	up-regulated
Nitab4.5_0000604g0140	Nitab4.5_0000604g0140	0.057401	0.101072	0.187506	0.298073	0.833591	1.70379	2.94656	-0.784508	13.6611	0.000218943	0.00305433	0.00190497	up-regulated
Nitab4.5_0006204g0010	Nitab4.5_0006204g0010	0.23743	0.356683	0.140839	1.72039	3.54303	0.903836	2.93999	-0.378136	13.0551	0.000302461	0.00398641	0.0024863	up-regulated
Nitab4.5_0008517g0020	Nitab4.5_0008517g0020	0	0	0.07234	0.23298	0.160379	0.198355	2.93491	-0.440934	14.8249	0.000117965	0.00180872	0.00112808	up-regulated
Nitab4.5_0000496g0220	Nitab4.5_0000496g0220	0.289646	0.148547	0.109186	3.36194	0.699809	0.270377	2.91668	0.314117	13.4124	0.00024996	0.0034072	0.00212505	up-regulated
Nitab4.5_0005150g0020	Nitab4.5_0005150g0020	0	0.172319	0.159261	1.17379	1.20552	0.285771	2.91518	-0.546588	17.1501	3.45e-05	0.000642622	0.000400799	up-regulated
Nitab4.5_0009401g0020	Nitab4.5_0009401g0020	0.141651	0	0	0.076486	0.513342	0.472602	2.90157	-0.642045	9.25078	0.00235395	0.0204418	0.0127494	up-regulated
Nitab4.5_0010516g0040	Nitab4.5_0010516g0040	0.674206	0.092668	1.38443	5.96845	5.17366	4.93377	2.86994	1.6948	30.9194	2.69e-08	1.4e-06	8.72e-07	up-regulated
Nitab4.5_0000791g0090	Nitab4.5_0000791g0090	0.329167	0.937583	0.13774	0.922248	7.64006	2.5686	2.84578	2.82914	21.6809	3.22e-06	8.48e-05	5.29e-05	up-regulated
Nitab4.5_0000540g0320	Nitab4.5_0000540g0320	0.92954	0.039525	0.458479	3.75959	2.49321	4.23706	2.83946	1.96967	22.9922	1.63e-06	4.73e-05	2.95e-05	up-regulated
Nitab4.5_0007767g0040	Nitab4.5_0007767g0040	0.346722	0.208399	0.15097	0.843473	2.04378	2.27385	2.82116	1.91161	45.6481	1.42e-11	1.77e-09	1.1e-09	up-regulated
Nitab4.5_0001081g0060	Nitab4.5_0001081g0060	0.23402	0	0.089721	0.700754	1.11276	0.525559	2.79354	0.112118	14.0171	0.000181155	0.00260904	0.00162724	up-regulated
Nitab4.5_0010278g0030	Nitab4.5_0010278g0030	0.471822	0.583112	0.361014	2.43447	5.36013	2.4293	2.78668	0.136639	18.4526	1.74e-05	0.00035844	0.000223557	up-regulated
Nitab4.5_0004712g0060	Nitab4.5_0004712g0060	0.039145	0	0.016485	0.222622	0.166434	0.035917	2.78576	-0.653557	7.24607	0.00710562	0.0471387	0.0294001	up-regulated
Nitab4.5_0007255g0050	Nitab4.5_0007255g0050	0.665447	0.27256	0.560055	6.12711	1.59319	3.22135	2.78108	-0.32703	20.3051	6.6e-06	0.000154822	9.66e-05	up-regulated
Nitab4.5_0002392g0100	Nitab4.5_0002392g0100	0.744551	0	0.782505	1.62857	4.04751	5.08089	2.76767	0.291969	10.1331	0.0014563	0.0141627	0.00883316	up-regulated
Nitab4.5_0004111g0010	Nitab4.5_0004111g0010	3.54323	1.6568	2.62755	14.2437	26.1969	13.9589	2.76471	4.9994	108.252	2.37e-25	5.94e-22	3.7e-22	up-regulated
Nitab4.5_0008063g0010	Nitab4.5_0008063g0010	4.96343	2.69505	4.54892	29.5558	35.0795	19.5456	2.75367	5.96262	101.494	7.17e-24	1.4e-20	8.72e-21	up-regulated
Nitab4.5_0002042g0060	Nitab4.5_0002042g0060	0.19621	0.096608	0.266225	0.916384	1.47232	1.75242	2.75337	-0.931003	12.7391	0.000358088	0.00459407	0.00286529	up-regulated
Nitab4.5_0002135g0100	Nitab4.5_0002135g0100	0.629028	0.313813	0.493729	1.18141	4.86737	3.8655	2.74982	1.79243	26.8821	2.16e-07	8.33e-06	5.19e-06	up-regulated
Nitab4.5_0007414g0020	Nitab4.5_0007414g0020	0.714829	0.183346	0.817116	3.36511	4.07527	3.99362	2.69075	1.23825	30.734	2.96e-08	1.5e-06	9.37e-07	up-regulated
Nitab4.5_0003384g0010	Nitab4.5_0003384g0010	40.5027	25.7862	32.4922	152.191	380.516	117.073	2.68533	5.81717	46.9539	7.27e-12	9.74e-10	6.08e-10	up-regulated
Nitab4.5_0011966g0020	Nitab4.5_0011966g0020	0.153261	0	0.145831	0.861872	0.765468	0.392138	2.67173	-0.819899	8.74979	0.00309637	0.0252418	0.0157431	up-regulated
Nitab4.5_0011320g0020	Nitab4.5_0011320g0020	1.30449	1.15094	0.796884	7.49395	7.2273	6.81577	2.66408	1.35341	38.0856	6.77e-10	5.58e-08	3.48e-08	up-regulated
Nitab4.5_0000223g0110	Nitab4.5_0000223g0110	0.108539	0.019112	0	0.352816	0.245442	0.212348	2.66047	0.614975	17.7384	2.53e-05	0.000494614	0.000308488	up-regulated
Nitab4.5_0013698g0010	Nitab4.5_0013698g0010	1.17899	1.24604	1.61585	2.89146	0.477017	22.8029	2.65105	4.2467	12.0652	0.000513709	0.00615662	0.00383985	up-regulated
Nitab4.5_0004217g0080	Nitab4.5_0004217g0080	0.117099	0.653514	1.40827	1.68026	8.87263	3.63285	2.64781	2.90888	14.1938	0.000164914	0.00240771	0.00150167	up-regulated
Nitab4.5_0005964g0040	Nitab4.5_0005964g0040	0.653692	0	0.280944	1.05692	4.18017	0.864818	2.63742	1.58794	12.1686	0.000486015	0.00589105	0.00367421	up-regulated
Nitab4.5_0006594g0010	Nitab4.5_0006594g0010	0.805441	0.405839	0.393501	4.92118	1.88656	3.4691	2.63206	1.75429	37.7466	8.06e-10	6.52e-08	4.07e-08	up-regulated
Nitab4.5_0010990g0010	Nitab4.5_0010990g0010	0.023903	0.175372	0.042298	0.222578	0.94441	0.404291	2.6314	1.08479	9.40878	0.00215949	0.0191171	0.0119232	up-regulated
Nitab4.5_0000629g0040	Nitab4.5_0000629g0040	0.11134	0.087777	0.672691	1.11857	3.02978	1.39125	2.63024	3.76889	16.2953	5.42e-05	0.000948109	0.000591329	up-regulated
Nitab4.5_0000110g0020	Nitab4.5_0000110g0020	0.695753	1.03328	1.23731	3.37842	5.27134	10.2046	2.62406	2.19572	33.0133	9.15e-09	5.49e-07	3.42e-07	up-regulated
Nitab4.5_0000874g0030	Nitab4.5_0000874g0030	0	0.192202	0.167723	0.762864	0.993396	0.672103	2.62212	-0.459547	10.8131	0.00100784	0.0105114	0.00655587	up-regulated
Nitab4.5_0002085g0100	Nitab4.5_0002085g0100	0.119541	0.099008	0.215222	1.35042	1.04718	0.402046	2.61477	-0.160879	17.0843	3.58e-05	0.000661759	0.000412735	up-regulated
Nitab4.5_0005061g0010	Nitab4.5_0005061g0010	0.231827	0.078956	0.038278	0.911234	1.16369	0.170154	2.60777	0.385801	8.73226	0.00312629	0.0254322	0.0158619	up-regulated
Nitab4.5_0001204g0100	Nitab4.5_0001204g0100	2.63162	1.93333	3.68978	9.97738	20.5286	21.0078	2.60387	4.24929	86.3484	1.51e-20	1.32e-17	8.26e-18	up-regulated
Nitab4.5_0000787g0270	Nitab4.5_0000787g0270	0.920853	0.461671	0.580225	2.67326	4.40796	5.29373	2.60365	0.0172519	13.4306	0.000247551	0.00338091	0.00210866	up-regulated
Nitab4.5_0010695g0040	Nitab4.5_0010695g0040	13.6653	6.85188	15.5332	64.2975	92.4385	66.4422	2.59976	5.37734	76.7283	1.96e-18	9.57e-16	5.97e-16	up-regulated
Nitab4.5_0004308g0030	Nitab4.5_0004308g0030	0.779906	0.198257	0.144172	2.2545	2.49718	2.14381	2.56504	0.411437	25.7372	3.91e-07	1.38e-05	8.6e-06	up-regulated
Nitab4.5_0010949g0020	Nitab4.5_0010949g0020	10.5211	6.58379	9.00806	42.0924	80.4884	34.3527	2.55502	5.61125	80.3175	3.19e-19	2.04e-16	1.27e-16	up-regulated
Nitab4.5_0002697g0070	Nitab4.5_0002697g0070	29.5918	17.9142	26.308	132.743	185.625	121.593	2.54313	7.32711	160.39	9.3e-37	8.17e-33	5.09e-33	up-regulated
Nitab4.5_0000016g0140	Nitab4.5_0000016g0140	0.187921	0.166363	0.10899	0.126612	1.1267	1.653	2.54308	0.0286532	12.978	0.000315179	0.00412185	0.00257077	up-regulated
Nitab4.5_0003721g0020	Nitab4.5_0003721g0020	0.146681	0.273852	0.494564	1.45407	2.86528	1.20345	2.53387	4.21755	46.856	7.64e-12	1.01e-09	6.29e-10	up-regulated
Nitab4.5_0017412g0010	Nitab4.5_0017412g0010	9.76618	6.57248	10.7945	27.0688	92.937	40.1623	2.52919	6.32388	40.0379	2.49e-10	2.25e-08	1.41e-08	up-regulated
Nitab4.5_0001997g0040	Nitab4.5_0001997g0040	0.067232	0.023637	0.091826	0.152688	0.351603	0.595109	2.52584	0.967852	26.2368	3.02e-07	1.1e-05	6.89e-06	up-regulated
Nitab4.5_0000434g0110	Nitab4.5_0000434g0110	0	0.078481	0.101022	0.417417	0.519196	0.156608	2.52509	1.30382	9.71929	0.00182344	0.0167456	0.0104441	up-regulated
Nitab4.5_0001276g0060	Nitab4.5_0001276g0060	0.382862	0.430168	0.558392	3.46096	2.82125	1.83239	2.51764	0.255341	32.4174	1.24e-08	7.1e-07	4.43e-07	up-regulated
Nitab4.5_0004236g0080	Nitab4.5_0004236g0080	0.849053	1.06555	0.98182	0.900209	1.92972	14.3034	2.50543	1.70351	13.8953	0.000193281	0.00275114	0.00171587	up-regulated
Nitab4.5_0000072g0590	Nitab4.5_0000072g0590	0.538796	0.43886	0.301219	2.98967	4.03482	0.511771	2.4897	3.51764	20.4372	6.16e-06	0.00014561	9.08e-05	up-regulated
Nitab4.5_0004214g0050	Nitab4.5_0004214g0050	0.772735	0.244018	0.427284	5.37853	0.933744	2.01039	2.48702	0.340211	15.2575	9.38e-05	0.00149094	0.000929891	up-regulated
Nitab4.5_0000725g0100	Nitab4.5_0000725g0100	0.571611	0.142283	0.379205	1.52603	2.29154	2.48935	2.48468	1.76008	44.413	2.66e-11	3.11e-09	1.94e-09	up-regulated
Nitab4.5_0003005g0010	Nitab4.5_0003005g0010	3.11581	1.85957	4.86742	3.01394	23.0369	30.1888	2.48164	3.0651	10.2945	0.00133425	0.0131875	0.00822494	up-regulated
Nitab4.5_0002606g0040	Nitab4.5_0002606g0040	0	0.786206	0.30626	1.0662	3.84616	1.40882	2.45553	0.130476	7.41835	0.00645621	0.0438915	0.0273748	up-regulated
Nitab4.5_0006465g0010	Nitab4.5_0006465g0010	0.188311	0.47609	0	1.97337	1.16162	0.660784	2.45332	0.586291	9.65729	0.00188602	0.0172302	0.0107464	up-regulated
Nitab4.5_0000783g0020	Nitab4.5_0000783g0020	1.2249	2.71946	1.93542	8.7238	16.4164	7.77714	2.43007	2.75576	25.8458	3.7e-07	1.32e-05	8.21e-06	up-regulated
Nitab4.5_0010845g0040	Nitab4.5_0010845g0040	0.290366	0.233764	0.033001	1.31706	0.12489	1.81504	2.42821	-0.0366968	9.2371	0.0023716	0.0205545	0.0128197	up-regulated
Nitab4.5_0009702g0010	Nitab4.5_0009702g0010	1.36793	0.713829	5.14044	2.84757	20.5092	16.3059	2.4261	2.64527	11.9283	0.00055289	0.00651505	0.00406339	up-regulated
Nitab4.5_0010520g0010	Nitab4.5_0010520g0010	0.294812	0	0	0.337687	0.452031	0.875632	2.42045	-0.755728	8.48688	0.00357717	0.0281675	0.0175679	up-regulated
Nitab4.5_0004789g0010	Nitab4.5_0004789g0010	0.9019	0.265026	1.16736	1.45027	6.4878	4.81243	2.41857	2.84146	17.4903	2.89e-05	0.000550999	0.000343655	up-regulated
Nitab4.5_0005172g0010	Nitab4.5_0005172g0010	8.99576	4.70836	6.24341	35.8322	43.7192	29.7852	2.4183	2.33802	44.0289	3.24e-11	3.71e-09	2.32e-09	up-regulated
Nitab4.5_0006483g0010	Nitab4.5_0006483g0010	0.326698	0.518473	0.723872	1.26368	4.51547	3.00199	2.41815	0.833179	14.39	0.000148591	0.00220981	0.00137824	up-regulated
Nitab4.5_0003983g0030	Nitab4.5_0003983g0030	0.764864	0.604544	0.903801	0.911893	8.15916	3.39825	2.39526	0.0104184	10.5153	0.00118392	0.0119299	0.0074406	up-regulated
Nitab4.5_0003627g0030	Nitab4.5_0003627g0030	0.155718	0.071122	0.331822	0.622761	1.89298	0.643864	2.39443	1.38897	20.6249	5.59e-06	0.000134354	8.38e-05	up-regulated
Nitab4.5_0000004g0210	Nitab4.5_0000004g0210	0.243955	0.369975	0.722267	1.95485	3.04793	2.28533	2.39377	0.661439	22.7157	1.88e-06	5.36e-05	3.35e-05	up-regulated
Nitab4.5_0001334g0020	Nitab4.5_0001334g0020	0.14458	0.203421	0.411112	1.95814	0.796026	1.34166	2.37156	0.640017	16.3811	5.18e-05	0.000912511	0.000569127	up-regulated
Nitab4.5_0002222g0070	Nitab4.5_0002222g0070	2.08543	3.73677	3.05664	17.6715	20.4012	9.18143	2.36574	2.60175	62.5985	2.53e-15	7.09e-13	4.42e-13	up-regulated
Nitab4.5_0018322g0010	Nitab4.5_0018322g0010	0.739788	0.206896	1.3777	2.56493	1.26035	8.53213	2.35579	2.50734	16.1835	5.75e-05	0.000992898	0.000619264	up-regulated
Nitab4.5_0002639g0030	Nitab4.5_0002639g0030	0	0.785862	0	1.77548	0.949168	1.63323	2.35215	-0.36403	7.55651	0.00597937	0.0415004	0.0258836	up-regulated
Nitab4.5_0007376g0010	Nitab4.5_0007376g0010	0.214578	0.031486	0.209624	1.39332	0.627432	0.364186	2.3515	-0.0771473	11.8183	0.000586526	0.00681761	0.0042521	up-regulated
Nitab4.5_0008064g0040	Nitab4.5_0008064g0040	1.45203	0.65565	0.189862	3.16338	3.75038	5.34934	2.3496	0.172015	15.7488	7.23e-05	0.00120365	0.000750708	up-regulated
Nitab4.5_0000255g0070	Nitab4.5_0000255g0070	2.27349	0.722706	0.240578	4.78761	4.052	7.99758	2.34524	0.927656	17.1715	3.42e-05	0.000636076	0.000396716	up-regulated
Nitab4.5_0003207g0090	Nitab4.5_0003207g0090	0	0.220017	0.173654	0.551035	0.599432	0.970323	2.34169	-0.235476	11.3126	0.00076982	0.00846899	0.00528205	up-regulated
Nitab4.5_0000697g0070	Nitab4.5_0000697g0070	5.75744	4.391	11.1866	34.3183	52.4204	23.3338	2.33425	3.82001	35.7767	2.21e-09	1.6e-07	9.97e-08	up-regulated
Nitab4.5_0004337g0010	Nitab4.5_0004337g0010	6.26705	8.46922	9.30346	40.6056	59.9656	23.3733	2.32752	4.44309	73.0607	1.26e-17	5.02e-15	3.13e-15	up-regulated
Nitab4.5_0000063g0340	Nitab4.5_0000063g0340	48.2881	27.5346	44.9537	182.678	258.22	176.169	2.3215	7.89665	135.377	2.73e-31	1.26e-27	7.87e-28	up-regulated
Nitab4.5_0000573g0040	Nitab4.5_0000573g0040	0.218638	0.072021	0.313328	1.51255	0.9195	0.701247	2.31134	0.211024	13.7786	0.000205662	0.00289207	0.00180376	up-regulated
Nitab4.5_0003734g0030	Nitab4.5_0003734g0030	1.6796	3.23485	1.62123	14.0902	10.4457	9.15571	2.30745	0.952625	12.1328	0.00049542	0.00598851	0.003735	up-regulated
Nitab4.5_0003114g0110	Nitab4.5_0003114g0110	4.10309	1.2513	7.4519	24.0134	25.216	15.7088	2.30438	1.57987	19.25	1.15e-05	0.000249607	0.000155678	up-regulated
Nitab4.5_0007705g0010	Nitab4.5_0007705g0010	9.91383	8.14608	10.5672	43.0726	62.3643	39.347	2.30344	5.82498	153.701	2.69e-35	1.58e-31	9.83e-32	up-regulated
Nitab4.5_0009324g0030	Nitab4.5_0009324g0030	7.64643	3.30901	9.22479	24.1485	45.9966	31.3786	2.30077	5.02936	56.8653	4.67e-14	1.03e-11	6.44e-12	up-regulated
Nitab4.5_0001988g0030	Nitab4.5_0001988g0030	0.148649	0.119954	0.035079	0.308606	0.689317	0.575148	2.29988	2.50508	18.912	1.37e-05	0.000290367	0.0001811	up-regulated
Nitab4.5_0001121g0070	Nitab4.5_0001121g0070	6.98066	5.25439	7.30457	27.9619	40.2072	29.7897	2.29149	5.96658	215.207	1e-48	3.53e-44	2.2e-44	up-regulated
Nitab4.5_0001584g0050	Nitab4.5_0001584g0050	4.31539	4.32111	5.08657	23.7103	20.1242	25.1286	2.29093	4.46139	126.062	2.98e-29	9.52e-26	5.94e-26	up-regulated
Nitab4.5_0001170g0030	Nitab4.5_0001170g0030	1.17223	0.228129	2.84497	4.64335	12.0825	4.96637	2.2753	0.33781	11.9593	0.000543762	0.00643122	0.00401111	up-regulated
Nitab4.5_0002848g0030	Nitab4.5_0002848g0030	6.61054	2.21776	3.76404	17.5985	23.3228	21.3244	2.27519	4.12729	60.6166	6.93e-15	1.75e-12	1.09e-12	up-regulated
Nitab4.5_0000044g0100	Nitab4.5_0000044g0100	1.54094	1.28706	1.57436	4.78765	11.6476	5.50876	2.27403	3.5776	50.5738	1.15e-12	1.89e-10	1.18e-10	up-regulated
Nitab4.5_0004249g0030	Nitab4.5_0004249g0030	0.341202	0.441306	0.252104	1.88651	0.725754	2.59546	2.26855	0.785251	21.8445	2.96e-06	7.91e-05	4.93e-05	up-regulated
Nitab4.5_0001601g0050	Nitab4.5_0001601g0050	0.27456	0.060685	0.112682	1.10724	0.672385	0.478036	2.26816	-0.878098	10.2218	0.0013879	0.0136181	0.00849353	up-regulated
Nitab4.5_0010367g0030	Nitab4.5_0010367g0030	32.0945	20.4295	41.3259	105.552	211.195	143.299	2.26218	7.44694	73.5688	9.72e-18	4.06e-15	2.53e-15	up-regulated
Nitab4.5_0000944g0100	Nitab4.5_0000944g0100	13.6938	4.7461	5.41364	27.2373	57.0038	31.6597	2.25198	3.82059	33.3554	7.68e-09	4.72e-07	2.95e-07	up-regulated
Nitab4.5_0005781g0010	Nitab4.5_0005781g0010	0.323447	0.079726	0.092681	1.00611	0.969556	0.493755	2.24937	-0.529881	8.42166	0.00370778	0.0289429	0.0180515	up-regulated
Nitab4.5_0007185g0030	Nitab4.5_0007185g0030	12.2359	5.93707	9.3409	37.0691	42.6854	53.498	2.24364	4.61474	84.8353	3.24e-20	2.46e-17	1.54e-17	up-regulated
Nitab4.5_0001409g0060	Nitab4.5_0001409g0060	0.52953	0.487158	0.541037	3.14093	2.84181	1.72141	2.24226	0.225255	11.3341	0.000760953	0.00838983	0.00523269	up-regulated
Nitab4.5_0002120g0060	Nitab4.5_0002120g0060	1.74371	1.03689	1.26669	4.47142	8.13892	6.9226	2.23561	2.38632	40.4667	2e-10	1.86e-08	1.16e-08	up-regulated
Nitab4.5_0002527g0010	Nitab4.5_0002527g0010	0.174086	0.093987	0.349858	1.35523	0.221278	1.46325	2.23534	1.23234	13.2258	0.000276118	0.00369211	0.00230275	up-regulated
Nitab4.5_0002861g0010	Nitab4.5_0002861g0010	1.25098	0.58586	1.35312	4.55038	4.5345	6.59859	2.2293	-0.556784	8.84143	0.00294468	0.0242748	0.0151401	up-regulated
Nitab4.5_0009939g0030	Nitab4.5_0009939g0030	1.02863	0.998186	0.83203	9.26218	2.34101	2.22435	2.22482	1.77719	17.858	2.38e-05	0.00046918	0.000292625	up-regulated
Nitab4.5_0001895g0030	Nitab4.5_0001895g0030	0.41606	0.917436	1.04915	4.36084	4.69469	2.53357	2.22289	1.42562	32.1908	1.4e-08	7.89e-07	4.92e-07	up-regulated
Nitab4.5_0001297g0040	Nitab4.5_0001297g0040	4.10241	2.31479	4.91653	15.0684	22.5086	16.4424	2.21858	2.16825	32.3764	1.27e-08	7.23e-07	4.51e-07	up-regulated
Nitab4.5_0000299g0250	Nitab4.5_0000299g0250	0.024817	0.049159	0.17477	0.544257	0.347025	0.351978	2.2158	-0.627915	11.4063	0.000731958	0.00811088	0.0050587	up-regulated
Nitab4.5_0001151g0020	Nitab4.5_0001151g0020	24.3617	8.6473	13.6246	65.732	96.4327	58.1236	2.2098	3.21389	46.252	1.04e-11	1.33e-09	8.31e-10	up-regulated
Nitab4.5_0000525g0290	Nitab4.5_0000525g0290	0.291291	0.619002	1.06538	1.76618	5.8131	2.15044	2.20167	-0.355981	8.58774	0.00338434	0.0269843	0.0168299	up-regulated
Nitab4.5_0007360g0040	Nitab4.5_0007360g0040	0.071295	0.258007	0.188782	0.337914	0.298145	1.87512	2.20024	2.4623	10.6001	0.00113083	0.0114972	0.0071707	up-regulated
Nitab4.5_0001643g0070	Nitab4.5_0001643g0070	5.22811	4.03472	5.23981	20.4391	29.5006	18.0713	2.19381	3.88459	78.5311	7.88e-19	4.32e-16	2.7e-16	up-regulated
Nitab4.5_0002402g0010	Nitab4.5_0002402g0010	0	0.25174	0.122044	0.231592	1.20509	0.398134	2.19315	1.31719	7.37113	0.00662794	0.0447558	0.0279139	up-regulated
Nitab4.5_0012789g0020	Nitab4.5_0012789g0020	0.378837	0.059347	0.402797	1.02382	1.14239	1.85365	2.18821	-0.670942	8.54032	0.00347365	0.0275099	0.0171577	up-regulated
Nitab4.5_0002737g0090	Nitab4.5_0002737g0090	5.44206	4.9166	5.81996	22.8608	30.6437	21.8959	2.18489	5.20094	156.127	7.94e-36	5.58e-32	3.48e-32	up-regulated
Nitab4.5_0009933g0010	Nitab4.5_0009933g0010	0.775991	0.795561	0.16273	3.56028	2.66242	1.96043	2.18237	1.38656	22.5438	2.05e-06	5.8e-05	3.62e-05	up-regulated
Nitab4.5_0000374g0060	Nitab4.5_0000374g0060	2.34192	2.04251	1.22752	14.0477	5.2257	6.95341	2.17672	1.75869	33.1186	8.67e-09	5.25e-07	3.28e-07	up-regulated
Nitab4.5_0000525g0160	Nitab4.5_0000525g0160	1.77853	0.795418	2.02235	1.9438	11.5435	7.6834	2.16763	0.806154	7.90634	0.00492618	0.0358265	0.0223448	up-regulated
Nitab4.5_0000312g0240	Nitab4.5_0000312g0240	10.1595	2.53346	11.1168	13.3473	70.0995	25.1843	2.16227	3.832	16.8166	4.12e-05	0.000748569	0.000466878	up-regulated
Nitab4.5_0005514g0010	Nitab4.5_0005514g0010	1.04876	0.772774	0.933457	4.28627	4.95375	3.45864	2.16111	1.37486	56.8617	4.68e-14	1.03e-11	6.44e-12	up-regulated
Nitab4.5_0000490g0020	Nitab4.5_0000490g0020	0.881787	0.121491	0.805931	2.614	3.04901	2.67228	2.15627	0.860576	15.9244	6.59e-05	0.00111279	0.000694043	up-regulated
Nitab4.5_0004284g0010	Nitab4.5_0004284g0010	0.31981	0.073766	0.180869	1.35901	0.431248	0.855496	2.15535	-0.74078	12.4111	0.000426799	0.00529011	0.00329941	up-regulated
Nitab4.5_0000261g0020	Nitab4.5_0000261g0020	0.713739	0.953961	1.10162	2.22003	6.07348	4.44214	2.15529	2.97698	39.7826	2.84e-10	2.5e-08	1.56e-08	up-regulated
Nitab4.5_0002028g0010	Nitab4.5_0002028g0010	1.63517	0.893616	0.63777	5.89542	2.7746	5.74033	2.14766	2.58194	35.2256	2.94e-09	2.04e-07	1.27e-07	up-regulated
Nitab4.5_0002064g0040	Nitab4.5_0002064g0040	0.591576	0.90696	0.097912	1.22971	3.80596	2.25088	2.13495	1.26211	13.7816	0.000205333	0.00288971	0.00180229	up-regulated
Nitab4.5_0000915g0100	Nitab4.5_0000915g0100	8.41313	6.22694	5.85857	22.6489	45.6573	23.7881	2.1305	4.08461	47.6279	5.15e-12	7.15e-10	4.46e-10	up-regulated
Nitab4.5_0000745g0170	Nitab4.5_0000745g0170	33.7514	13.2564	24.4537	99.5418	112.808	106.447	2.12746	6.40036	70.9678	3.63e-17	1.33e-14	8.29e-15	up-regulated
Nitab4.5_0000283g0070	Nitab4.5_0000283g0070	4.79058	1.8847	3.1868	14.8407	16.0833	13.0543	2.12459	2.67854	46.5558	8.9e-12	1.17e-09	7.31e-10	up-regulated
Nitab4.5_0002567g0130	Nitab4.5_0002567g0130	0.662782	0.05737	0.107348	0.938555	1.6702	1.13395	2.12346	-0.0588907	7.29109	0.00692976	0.0462778	0.0288632	up-regulated
Nitab4.5_0007411g0030	Nitab4.5_0007411g0030	4.48535	2.92706	2.49459	10.9498	19.062	14.0378	2.11794	3.95581	90.5705	1.79e-21	2.16e-18	1.35e-18	up-regulated
Nitab4.5_0003636g0010	Nitab4.5_0003636g0010	0.319967	0.474773	0.808357	1.77426	2.81104	2.77613	2.1157	-0.00431737	11.7131	0.000620613	0.00710801	0.00443322	up-regulated
Nitab4.5_0002356g0060	Nitab4.5_0002356g0060	2.15085	3.19731	7.26626	4.87085	35.1861	15.821	2.11239	3.16575	10.333	0.00130671	0.0129663	0.008087	up-regulated
Nitab4.5_0002287g0080	Nitab4.5_0002287g0080	1.69135	1.01772	1.16841	3.77928	8.31849	5.0638	2.11226	4.9723	45.1995	1.78e-11	2.16e-09	1.35e-09	up-regulated
Nitab4.5_0000796g0030	Nitab4.5_0000796g0030	0.659361	0.47077	0.008621	1.58324	2.19409	1.41335	2.10714	-0.536614	10.9266	0.000947932	0.0100205	0.0062497	up-regulated
Nitab4.5_0001151g0010	Nitab4.5_0001151g0010	14.0217	11.9524	14.6722	53.5423	78.3268	47.9014	2.10683	2.76554	72.2196	1.93e-17	7.27e-15	4.54e-15	up-regulated
Nitab4.5_0000175g0030	Nitab4.5_0000175g0030	0.996803	4.00147	2.87454	8.4487	18.467	8.08883	2.10398	2.46318	25.0959	5.45e-07	1.84e-05	1.15e-05	up-regulated
Nitab4.5_0010814g0020	Nitab4.5_0010814g0020	0.911297	0.726089	1.10694	3.58483	5.80165	2.71488	2.10098	2.50296	42.3511	7.63e-11	7.93e-09	4.94e-09	up-regulated
Nitab4.5_0000267g0020	Nitab4.5_0000267g0020	0.112801	0.114759	0.037259	0.794247	0.358474	0.067598	2.10006	2.0073	7.88326	0.00498945	0.0361072	0.0225198	up-regulated
Nitab4.5_0000431g0200	Nitab4.5_0000431g0200	1.12503	0.385974	1.04329	6.17913	1.82053	3.51845	2.09882	-0.345285	11.5262	0.00068624	0.00768672	0.00479415	up-regulated
Nitab4.5_0003234g0040	Nitab4.5_0003234g0040	0.504994	0.23017	0.184966	0.741278	2.27872	1.04694	2.09253	3.44886	14.2508	0.000159997	0.00235057	0.00146603	up-regulated
Nitab4.5_0000222g0140	Nitab4.5_0000222g0140	2.75197	1.6897	1.97343	6.25166	9.61956	12.1771	2.08988	2.87435	37.7479	8.05e-10	6.52e-08	4.07e-08	up-regulated
Nitab4.5_0002285g0030	Nitab4.5_0002285g0030	0.364713	0.16001	0.399213	0.822634	2.09293	1.12122	2.08644	-0.889379	12.2561	0.00046374	0.00566208	0.0035314	up-regulated
Nitab4.5_0008228g0010	Nitab4.5_0008228g0010	2.33381	3.37247	1.94163	10.2006	15.3648	7.87041	2.08415	3.17964	26.085	3.27e-07	1.18e-05	7.37e-06	up-regulated
Nitab4.5_0006454g0010	Nitab4.5_0006454g0010	16.1246	5.83245	17.0648	63.3614	56.3359	49.1153	2.08322	4.45584	55.7887	8.07e-14	1.7e-11	1.06e-11	up-regulated
Nitab4.5_0000028g0420	Nitab4.5_0000028g0420	8.84144	5.59718	6.95944	26.6324	38.3561	27.7661	2.08286	6.39712	101.281	7.98e-24	1.4e-20	8.74e-21	up-regulated
Nitab4.5_0021687g0010	Nitab4.5_0021687g0010	0.431632	0.182185	0.732702	2.47828	2.25305	1.1834	2.07689	-0.108085	8.03438	0.00458978	0.0340497	0.0212366	up-regulated
Nitab4.5_0000588g0260	Nitab4.5_0000588g0260	0.730416	0.182103	0.331825	1.94009	1.31251	2.09303	2.07629	1.39159	20.736	5.27e-06	0.000128058	7.99e-05	up-regulated
Nitab4.5_0007287g0050	Nitab4.5_0007287g0050	3.79138	2.6547	2.77138	6.09405	21.2466	12.4346	2.07377	3.75098	44.5531	2.48e-11	2.92e-09	1.82e-09	up-regulated
Nitab4.5_0000116g0400	Nitab4.5_0000116g0400	0.64086	0.311058	0.823775	1.56968	3.47579	2.65503	2.07203	1.95466	30.6924	3.02e-08	1.53e-06	9.52e-07	up-regulated
Nitab4.5_0008523g0060	Nitab4.5_0008523g0060	4.54364	3.47164	2.20249	18.7517	15.1356	10.1551	2.06977	2.90402	31.3345	2.17e-08	1.17e-06	7.3e-07	up-regulated
Nitab4.5_0005748g0010	Nitab4.5_0005748g0010	2.10496	0.577324	2.24935	7.93922	6.24846	6.93395	2.06741	1.15375	7.77102	0.0053091	0.0378743	0.0236219	up-regulated
Nitab4.5_0002807g0040	Nitab4.5_0002807g0040	0.076979	0.192259	0.35539	0.421109	1.69691	0.600328	2.06202	1.10587	9.32882	0.00225578	0.0197627	0.0123259	up-regulated
Nitab4.5_0007821g0040	Nitab4.5_0007821g0040	0.260632	0.631694	0.244829	0.436798	0.489072	4.00963	2.053	2.35475	10.8464	0.000989903	0.0103767	0.00647188	up-regulated
Nitab4.5_0001642g0010	Nitab4.5_0001642g0010	1.25894	0	0.364436	2.91811	1.26973	2.66682	2.04748	-0.0848595	8.06543	0.00451177	0.0335702	0.0209375	up-regulated
Nitab4.5_0000452g0070	Nitab4.5_0000452g0070	17.3851	12.5462	14.2179	66.01	57.7443	63.3497	2.04643	3.14159	78.0977	9.81e-19	5.26e-16	3.28e-16	up-regulated
Nitab4.5_0001364g0050	Nitab4.5_0001364g0050	0.030395	0.084626	0.02039	0.091154	0.257754	0.23958	2.04627	1.15082	7.26247	0.00704104	0.0468163	0.029199	up-regulated
Nitab4.5_0000613g0190	Nitab4.5_0000613g0190	0.136615	0.359885	0.663983	0.862846	2.59704	1.58938	2.04452	0.733928	14.7476	0.000122907	0.00187548	0.00116972	up-regulated
Nitab4.5_0003015g0080	Nitab4.5_0003015g0080	0.387148	0.288201	0.13972	0.532042	2.01279	0.915753	2.04264	1.34383	11.8575	0.000574307	0.00672107	0.00419189	up-regulated
Nitab4.5_0001022g0070	Nitab4.5_0001022g0070	2.50187	1.1771	0.622748	2.9546	4.66148	10.5941	2.03565	-0.171857	10.4177	0.00124815	0.0124756	0.00778095	up-regulated
Nitab4.5_0001819g0030	Nitab4.5_0001819g0030	0.55211	0.208229	0.61935	1.2738	1.67049	2.91741	2.03449	4.15344	24.3945	7.85e-07	2.52e-05	1.57e-05	up-regulated
Nitab4.5_0002114g0180	Nitab4.5_0002114g0180	0.202567	0.27013	0.498273	1.88723	1.21998	1.01359	2.03211	0.661814	19.0569	1.27e-05	0.000272093	0.000169703	up-regulated
Nitab4.5_0004160g0030	Nitab4.5_0004160g0030	11.4531	9.25833	13.4314	51.4961	44.5436	46.9736	2.03119	5.56667	129.482	5.32e-30	1.87e-26	1.17e-26	up-regulated
Nitab4.5_0006408g0030	Nitab4.5_0006408g0030	2.29471	0.648114	1.95776	6.5945	7.15282	6.69863	2.03031	2.94799	35.5387	2.5e-09	1.78e-07	1.11e-07	up-regulated
Nitab4.5_0006284g0030	Nitab4.5_0006284g0030	0.378717	1.08975	1.48709	4.06059	3.45654	5.19109	2.01766	-0.82798	10.4579	0.00122129	0.0122432	0.007636	up-regulated
Nitab4.5_0000158g0040	Nitab4.5_0000158g0040	1.04347	0.490976	0.489541	1.56504	3.14093	3.71235	2.01658	1.01853	14.1459	0.000169163	0.00245647	0.00153208	up-regulated
Nitab4.5_0007958g0010	Nitab4.5_0007958g0010	1.50305	1.4124	1.69744	4.39509	6.76359	7.99977	2.01636	2.11232	27.3726	1.68e-07	6.69e-06	4.17e-06	up-regulated
Nitab4.5_0011990g0010	Nitab4.5_0011990g0010	0.31022	0.126163	0.43241	0.546014	2.11951	0.971492	2.01566	1.06896	16.2117	5.66e-05	0.000980146	0.000611311	up-regulated
Nitab4.5_0000755g0140	Nitab4.5_0000755g0140	20.3178	9.89677	23.0459	55.9407	98.1185	65.7247	2.01509	5.62896	54.2168	1.8e-13	3.5e-11	2.19e-11	up-regulated
Nitab4.5_0004782g0030	Nitab4.5_0004782g0030	5.59648	3.13723	6.81245	18.9335	28.7819	16.4105	2.01238	4.38194	46.4437	9.43e-12	1.23e-09	7.68e-10	up-regulated
Nitab4.5_0000249g0220	Nitab4.5_0000249g0220	3.49007	2.42477	2.3436	9.09539	16.6701	8.36928	2.01168	4.15093	61.172	5.23e-15	1.37e-12	8.55e-13	up-regulated
Nitab4.5_0004389g0060	Nitab4.5_0004389g0060	0.103342	0.058052	0.18433	1.06741	0.091929	0.27626	2.00597	3.48487	7.16333	0.00744089	0.0486446	0.0303393	up-regulated
Nitab4.5_0002885g0070	Nitab4.5_0002885g0070	0.737887	0.759955	0.918858	3.02901	3.08342	3.88197	2.00538	3.41165	48.5843	3.16e-12	4.75e-10	2.96e-10	up-regulated
Nitab4.5_0000147g0350	Nitab4.5_0000147g0350	0.206253	0.88138	0.59907	1.71394	3.89099	1.52354	2.00359	0.126831	12.2535	0.000464375	0.00566786	0.00353501	up-regulated
Nitab4.5_0000168g0120	Nitab4.5_0000168g0120	33.9368	14.7652	25.3631	80.1435	121.32	101.422	2.00157	6.82742	46.3381	9.95e-12	1.29e-09	8.02e-10	up-regulated
Nitab4.5_0000149g0240	Nitab4.5_0000149g0240	11.759	7.36141	11.9793	38.7451	50.788	37.7494	1.99988	4.6042	78.8527	6.69e-19	3.98e-16	2.48e-16	up-regulated
Nitab4.5_0000881g0120	Nitab4.5_0000881g0120	0.285268	0.260409	0.092228	0.354405	1.25327	1.09748	1.99985	-0.267159	8.34131	0.00387537	0.0298858	0.0186396	up-regulated
Nitab4.5_0002036g0040	Nitab4.5_0002036g0040	1.44964	0.290828	0.48191	4.75805	2.33098	1.98909	1.9996	1.79686	14.9699	0.000109238	0.00169563	0.00105755	up-regulated
Nitab4.5_0006053g0020	Nitab4.5_0006053g0020	0.177337	0.156127	0.376065	0.686412	1.52167	0.78619	1.9983	0.796526	15.0887	0.000102576	0.00160928	0.0010037	up-regulated
Nitab4.5_0000698g0030	Nitab4.5_0000698g0030	0.380457	0.129561	1.00347	3.27701	1.86339	1.29774	1.99117	0.173634	8.38139	0.00379083	0.0294213	0.0183498	up-regulated
Nitab4.5_0003394g0080	Nitab4.5_0003394g0080	3.65455	3.08463	4.27942	10.9272	18.7192	15.2615	1.99044	5.07262	102.27	4.84e-24	1e-20	6.24e-21	up-regulated
Nitab4.5_0006673g0030	Nitab4.5_0006673g0030	0.278759	0.122847	0.245578	0.817518	0.88049	0.966176	1.98904	-0.473956	17.5555	2.79e-05	0.000535921	0.00033425	up-regulated
Nitab4.5_0008312g0060	Nitab4.5_0008312g0060	27.0486	12.9725	22.9774	77.433	93.8306	83.4638	1.98473	5.73956	63.2456	1.82e-15	5.48e-13	3.42e-13	up-regulated
Nitab4.5_0000008g0370	Nitab4.5_0000008g0370	3.76424	0.982476	0.976485	7.5671	6.49324	9.0486	1.98399	1.88898	23.5748	1.2e-06	3.65e-05	2.28e-05	up-regulated
Nitab4.5_0002717g0030	Nitab4.5_0002717g0030	0.286339	0.224969	0.309401	0.914496	1.71152	0.737206	1.98326	0.641628	11.668	0.000635837	0.00722583	0.0045067	up-regulated
Nitab4.5_0008775g0010	Nitab4.5_0008775g0010	2.82768	1.20528	1.22827	10.7611	5.99765	4.6254	1.98278	1.5536	26.6619	2.42e-07	9.12e-06	5.69e-06	up-regulated
Nitab4.5_0000100g0150	Nitab4.5_0000100g0150	0.948472	0.367421	0.527332	2.86675	2.19141	2.37144	1.9787	2.47448	44.1379	3.06e-11	3.55e-09	2.21e-09	up-regulated
Nitab4.5_0000510g0100	Nitab4.5_0000510g0100	2.36876	1.52414	3.1027	7.51336	9.75978	10.8655	1.96951	2.84039	40.1057	2.41e-10	2.19e-08	1.37e-08	up-regulated
Nitab4.5_0001048g0070	Nitab4.5_0001048g0070	0.385679	0.408114	0.120907	1.75989	1.07295	0.938167	1.96115	0.16704	12.5238	0.000401795	0.00503347	0.00313935	up-regulated
Nitab4.5_0002312g0040	Nitab4.5_0002312g0040	10.2314	10.985	11.9834	42.408	47.2282	42.5341	1.9546	4.29002	112.005	3.56e-26	1.04e-22	6.51e-23	up-regulated
Nitab4.5_0004096g0030	Nitab4.5_0004096g0030	0.538788	0.800032	0.513021	3.25577	2.28619	2.03547	1.95342	-0.634382	9.82634	0.0017203	0.0160801	0.0100291	up-regulated
Nitab4.5_0008329g0050	Nitab4.5_0008329g0050	0.517906	0.71939	1.24001	5.88423	1.30771	2.68675	1.95209	0.778766	15.7356	7.28e-05	0.00120917	0.000754153	up-regulated
Nitab4.5_0002093g0180	Nitab4.5_0002093g0180	0.272021	0.123722	0.554716	1.21443	1.63937	0.967631	1.95084	1.22561	21.8536	2.94e-06	7.88e-05	4.91e-05	up-regulated
Nitab4.5_0001121g0040	Nitab4.5_0001121g0040	0.502717	0.230106	0.364212	2.08593	1.40567	0.937902	1.94637	-0.0596704	17.6585	2.64e-05	0.00051272	0.00031978	up-regulated
Nitab4.5_0001003g0160	Nitab4.5_0001003g0160	0.488785	0.686213	0.388032	1.81484	3.09756	1.29204	1.94603	1.97667	25.9348	3.53e-07	1.26e-05	7.88e-06	up-regulated
Nitab4.5_0004610g0020	Nitab4.5_0004610g0020	0.271046	0.215807	0.458588	0.446629	1.76874	1.54506	1.94191	-0.0519885	7.91007	0.00491604	0.0357676	0.022308	up-regulated
Nitab4.5_0004465g0040	Nitab4.5_0004465g0040	11.144	5.01501	9.59524	25.0818	46.4278	29.735	1.94161	3.15042	46.9029	7.46e-12	9.89e-10	6.17e-10	up-regulated
Nitab4.5_0009051g0020	Nitab4.5_0009051g0020	1.98703	1.60023	4.53915	12.6345	8.24943	11.1863	1.94001	3.11359	41.9206	9.51e-11	9.71e-09	6.05e-09	up-regulated
Nitab4.5_0006051g0020	Nitab4.5_0006051g0020	0.733656	0.473019	0.888669	2.17782	1.23094	4.84225	1.93527	1.48632	16.4522	4.99e-05	0.000882894	0.000550656	up-regulated
Nitab4.5_0010993g0020	Nitab4.5_0010993g0020	17.4381	10.5151	15.0396	44.198	65.8254	57.9525	1.93362	5.17667	84.4228	4e-20	2.86e-17	1.79e-17	up-regulated
Nitab4.5_0000222g0350	Nitab4.5_0000222g0350	1.92345	2.01852	2.1387	7.77456	8.91524	7.22305	1.93261	2.81282	48.3219	3.62e-12	5.29e-10	3.3e-10	up-regulated
Nitab4.5_0005948g0010	Nitab4.5_0005948g0010	1.4466	2.74256	2.00647	10.7543	10.8004	2.86575	1.93173	2.50716	17.4888	2.89e-05	0.000551131	0.000343737	up-regulated
Nitab4.5_0004891g0060	Nitab4.5_0004891g0060	1.12912	1.08206	1.08923	2.05701	2.61581	8.28801	1.93127	2.96679	20.1232	7.26e-06	0.000168576	0.00010514	up-regulated
Nitab4.5_0000982g0060	Nitab4.5_0000982g0060	0.032735	0.04323	0.055888	0.105344	0.217636	0.224059	1.9269	1.20115	19.6978	9.07e-06	0.000204634	0.000127629	up-regulated
Nitab4.5_0000376g0260	Nitab4.5_0000376g0260	3.27035	3.54436	3.76167	8.22203	17.9507	15.0778	1.9237	5.1008	58.9164	1.65e-14	3.9e-12	2.44e-12	up-regulated
Nitab4.5_0000500g0320	Nitab4.5_0000500g0320	0.694551	0.181978	0.678829	1.85431	2.13801	2.0637	1.92264	0.409541	10.9213	0.000950662	0.0100403	0.00626205	up-regulated
Nitab4.5_0011435g0010	Nitab4.5_0011435g0010	0.855962	0.462617	1.58866	1.10153	8.46914	1.79241	1.92254	3.28349	7.44542	0.00635983	0.0434127	0.0270762	up-regulated
Nitab4.5_0000315g0120	Nitab4.5_0000315g0120	46.4844	19.4593	41.3566	104.054	184.45	125.848	1.91991	7.30187	50.8762	9.84e-13	1.64e-10	1.02e-10	up-regulated
Nitab4.5_0000845g0120	Nitab4.5_0000845g0120	0.614114	0.344739	0.164768	1.14948	2.03798	1.16025	1.9162	-0.456961	8.23532	0.0041083	0.0313382	0.0195454	up-regulated
Nitab4.5_0008014g0010	Nitab4.5_0008014g0010	0.088925	0.110008	0.265238	0.866021	0.174139	0.78021	1.91408	0.387443	8.71078	0.00316334	0.0256507	0.0159981	up-regulated
Nitab4.5_0002342g0050	Nitab4.5_0002342g0050	2.18011	0.284172	1.89437	3.59083	4.95224	8.13569	1.90715	1.60472	11.5289	0.00068521	0.00768253	0.00479155	up-regulated
Nitab4.5_0014791g0010	Nitab4.5_0014791g0010	0.378875	0.460321	0.234909	1.08225	1.97726	1.13419	1.90549	1.08379	17.4908	2.89e-05	0.000550999	0.000343655	up-regulated
Nitab4.5_0002580g0020	Nitab4.5_0002580g0020	3.84455	1.64207	3.30109	10.2964	13.3088	10.0276	1.90488	3.17772	52.5128	4.27e-13	7.82e-11	4.88e-11	up-regulated
Nitab4.5_0005043g0050	Nitab4.5_0005043g0050	0.695295	0.294355	0.834201	3.42208	1.98502	1.58398	1.90336	1.96222	25.9648	3.48e-07	1.25e-05	7.78e-06	up-regulated
Nitab4.5_0002764g0060	Nitab4.5_0002764g0060	61.7426	39.3136	42.7121	164.553	226.169	159.317	1.90234	7.00442	83.4632	6.49e-20	4.47e-17	2.79e-17	up-regulated
Nitab4.5_0001542g0020	Nitab4.5_0001542g0020	0.49981	0.097785	0.237031	1.64528	1.08073	0.467413	1.90092	1.48313	9.50846	0.00204527	0.0183194	0.0114257	up-regulated
Nitab4.5_0000312g0290	Nitab4.5_0000312g0290	0.097085	0	0.04193	0.067497	0.272405	0.189314	1.89926	-0.182916	8.20438	0.00417894	0.0317598	0.0198084	up-regulated
Nitab4.5_0000456g0140	Nitab4.5_0000456g0140	2.6751	2.11396	2.23616	8.96489	5.91082	12.0402	1.89307	1.62392	20.4961	5.98e-06	0.000142201	8.87e-05	up-regulated
Nitab4.5_0001894g0060	Nitab4.5_0001894g0060	1.73596	2.08102	2.60925	5.67962	10.0439	8.88694	1.88559	1.55944	32.3152	1.31e-08	7.45e-07	4.65e-07	up-regulated
Nitab4.5_0009172g0030	Nitab4.5_0009172g0030	1.29946	0.417249	1.318	1.79513	6.45535	3.19365	1.88464	0.768908	12.2182	0.000473253	0.00576421	0.0035951	up-regulated
Nitab4.5_0000608g0020	Nitab4.5_0000608g0020	0.807029	0.156258	0.410099	2.30634	1.55935	1.31758	1.88194	-0.074146	9.6033	0.00194228	0.0176114	0.0109841	up-regulated
Nitab4.5_0001483g0030	Nitab4.5_0001483g0030	1.27226	0.371956	2.86587	4.70706	7.70214	4.56739	1.87988	2.46533	12.5107	0.00040463	0.00505815	0.00315474	up-regulated
Nitab4.5_0007105g0010	Nitab4.5_0007105g0010	0.460817	0.81924	1.65542	2.89342	6.97235	1.28397	1.87594	2.6653	15.339	8.98e-05	0.00143774	0.000896709	up-regulated
Nitab4.5_0007312g0010	Nitab4.5_0007312g0010	0.768573	0.358326	0.98636	1.82275	4.22763	1.98668	1.87564	0.163078	12.5508	0.000396038	0.00497555	0.00310322	up-regulated
Nitab4.5_0003645g0010	Nitab4.5_0003645g0010	0.269104	0.698542	0.711383	1.4241	1.52743	3.50759	1.87223	-0.158796	10.7126	0.00106408	0.0109484	0.00682847	up-regulated
Nitab4.5_0005367g0010	Nitab4.5_0005367g0010	22.4189	14.7133	26.7485	82.548	82.783	73.3896	1.86964	6.61978	82.2349	1.21e-19	8.01e-17	4.99e-17	up-regulated
Nitab4.5_0000787g0200	Nitab4.5_0000787g0200	4.40572	12.4093	8.09949	19.3843	38.0817	36.4609	1.86887	3.61339	20.8443	4.98e-06	0.000122308	7.63e-05	up-regulated
Nitab4.5_0000300g0240	Nitab4.5_0000300g0240	0.38497	1.65675	1.46078	1.21383	6.93875	5.22874	1.86764	1.14829	11.4119	0.000729763	0.00809678	0.00504991	up-regulated
Nitab4.5_0004854g0010	Nitab4.5_0004854g0010	3.04496	2.94062	4.73404	7.35505	5.66849	27.1501	1.86652	4.48166	20.1234	7.26e-06	0.000168576	0.00010514	up-regulated
Nitab4.5_0007223g0040	Nitab4.5_0007223g0040	1.03298	2.1478	0.850267	4.94839	6.49255	3.75805	1.86214	1.34897	24.5692	7.17e-07	2.35e-05	1.47e-05	up-regulated
Nitab4.5_0002626g0020	Nitab4.5_0002626g0020	0.326169	0.243356	0.121338	0.40053	1.76158	0.526012	1.85569	-0.451354	7.44309	0.00636804	0.0434518	0.0271006	up-regulated
Nitab4.5_0001307g0030	Nitab4.5_0001307g0030	1.48064	1.50308	2.31007	5.72262	8.41732	5.4929	1.85375	5.16891	34.8898	3.49e-09	2.36e-07	1.47e-07	up-regulated
Nitab4.5_0003818g0040	Nitab4.5_0003818g0040	16.7439	23.7359	26.3715	23.1772	23.6014	201.539	1.85252	6.33636	11.5232	0.000687316	0.00769309	0.00479813	up-regulated
Nitab4.5_0001187g0080	Nitab4.5_0001187g0080	88.1601	59.9352	51.9177	165.067	407.466	166.322	1.8512	7.4793	38.1549	6.53e-10	5.43e-08	3.38e-08	up-regulated
Nitab4.5_0002982g0030	Nitab4.5_0002982g0030	0.436542	0.046451	0.192258	0.522969	0.824026	1.19786	1.85102	0.351007	9.02175	0.00266785	0.0225544	0.014067	up-regulated
Nitab4.5_0000194g0220	Nitab4.5_0000194g0220	2.29845	1.26914	1.03559	5.24462	5.45131	6.2949	1.84813	2.63512	47.7277	4.9e-12	6.88e-10	4.29e-10	up-regulated
Nitab4.5_0000297g0310	Nitab4.5_0000297g0310	2.71893	1.74467	1.40836	8.15565	8.6949	4.76144	1.84559	3.9747	51.0371	9.06e-13	1.54e-10	9.59e-11	up-regulated
Nitab4.5_0000008g0200	Nitab4.5_0000008g0200	4.40004	3.89473	4.40733	16.3144	13.0724	17.378	1.84134	2.70995	63.6866	1.46e-15	4.49e-13	2.8e-13	up-regulated
Nitab4.5_0000178g0340	Nitab4.5_0000178g0340	3.00703	1.47924	2.90282	6.31634	2.78611	17.8727	1.83329	3.33196	14.1656	0.0001674	0.0024369	0.00151988	up-regulated
Nitab4.5_0002813g0010	Nitab4.5_0002813g0010	5.75688	4.17263	7.61014	21.4409	26.702	15.8345	1.83298	2.99943	30.8063	2.85e-08	1.47e-06	9.16e-07	up-regulated
Nitab4.5_0005167g0020	Nitab4.5_0005167g0020	1.90038	1.56342	1.66226	5.80387	7.20524	5.71195	1.83127	3.09111	60.978	5.77e-15	1.5e-12	9.37e-13	up-regulated
Nitab4.5_0005590g0020	Nitab4.5_0005590g0020	1.31551	0.827868	1.73109	1.15123	6.46258	6.40248	1.8168	3.66398	13.6583	0.000219267	0.00305643	0.00190628	up-regulated
Nitab4.5_0001076g0050	Nitab4.5_0001076g0050	0.679256	0.506503	1.01327	2.48346	3.05831	2.45125	1.81574	0.934048	24.5359	7.29e-07	2.38e-05	1.48e-05	up-regulated
Nitab4.5_0004794g0020	Nitab4.5_0004794g0020	0.232633	0.477609	0.829131	0.89597	3.28668	1.41635	1.81088	-0.00190833	7.17511	0.0073922	0.048409	0.0301924	up-regulated
Nitab4.5_0000728g0050	Nitab4.5_0000728g0050	0.264022	0.028278	0.10026	0.545613	0.395735	0.479635	1.81017	-0.0793757	7.1794	0.00737454	0.0483353	0.0301464	up-regulated
Nitab4.5_0002405g0040	Nitab4.5_0002405g0040	0.994203	0.336159	0.855753	2.07434	3.18277	2.56155	1.80744	2.91185	24.8861	6.08e-07	2.02e-05	1.26e-05	up-regulated
Nitab4.5_0010987g0010	Nitab4.5_0010987g0010	10.609	4.26668	8.14908	26.4816	30.0053	25.5533	1.80328	5.17101	61.4959	4.44e-15	1.18e-12	7.36e-13	up-regulated
Nitab4.5_0010821g0010	Nitab4.5_0010821g0010	1.01329	0.432864	0.332401	1.97976	2.86873	1.48404	1.80169	1.65568	17.9382	2.28e-05	0.000453138	0.000282619	up-regulated
Nitab4.5_0002172g0020	Nitab4.5_0002172g0020	0.905055	0.744731	0.815625	3.82143	2.71774	2.32531	1.80166	1.05545	14.3481	0.000151936	0.00225098	0.00140392	up-regulated
Nitab4.5_0000900g0150	Nitab4.5_0000900g0150	2.96188	3.75734	5.09658	25.1408	7.04951	10.134	1.80114	1.75052	9.34404	0.00223711	0.0196409	0.0122499	up-regulated
Nitab4.5_0004465g0060	Nitab4.5_0004465g0060	1.87964	0.731259	1.55798	6.25674	4.2372	4.49874	1.79922	0.664394	20.1174	7.28e-06	0.000168983	0.000105393	up-regulated
Nitab4.5_0011883g0010	Nitab4.5_0011883g0010	4.41445	3.43161	4.36902	8.67316	25.7115	8.96012	1.79182	2.94542	22.6967	1.9e-06	5.41e-05	3.38e-05	up-regulated
Nitab4.5_0011263g0010	Nitab4.5_0011263g0010	1.09856	1.46758	1.29512	9.09901	2.39388	2.44018	1.78504	0.341918	9.97075	0.00159046	0.0151692	0.00946095	up-regulated
Nitab4.5_0000386g0090	Nitab4.5_0000386g0090	6.05846	3.17046	5.87914	16.2519	17.5803	19.3736	1.78438	4.45516	86.2253	1.61e-20	1.38e-17	8.58e-18	up-regulated
Nitab4.5_0002886g0040	Nitab4.5_0002886g0040	4.71872	4.58697	9.8842	13.6097	24.9164	28.9772	1.77905	2.71588	11.0575	0.000883275	0.00946516	0.00590336	up-regulated
Nitab4.5_0004887g0030	Nitab4.5_0004887g0030	3.36176	1.56122	2.74978	11.497	5.65382	9.84225	1.77869	1.71204	18.2438	1.94e-05	0.000395315	0.000246556	up-regulated
Nitab4.5_0002381g0050	Nitab4.5_0002381g0050	1.84834	1.82161	2.09981	9.21532	6.49559	4.65389	1.77736	2.01464	38.9338	4.38e-10	3.72e-08	2.32e-08	up-regulated
Nitab4.5_0002240g0060	Nitab4.5_0002240g0060	0.103995	0.411644	0.252757	0.397725	1.r95355	1.06978	1.76939	0.545148	12.11	0.000501534	0.00604993	0.0037733	up-regulated
Nitab4.5_0005235g0020	Nitab4.5_0005235g0020	14.7046	9.15053	9.65347	34.272	44.0362	38.6159	1.7691	5.424	57.9677	2.66e-14	6.2e-12	3.87e-12	up-regulated
Nitab4.5_0000073g0270	Nitab4.5_0000073g0270	24.8127	30.2521	39.4336	55.6149	164.417	109.963	1.76821	5.28469	26.7265	2.34e-07	8.91e-06	5.56e-06	up-regulated
Nitab4.5_0000151g0280	Nitab4.5_0000151g0280	1.78749	0.384261	2.75584	5.5386	5.47002	6.09652	1.76818	2.59097	15.5489	8.04e-05	0.00131114	0.000817749	up-regulated
Nitab4.5_0000496g0210	Nitab4.5_0000496g0210	0.144455	0.401624	0.896331	3.01427	1.10304	0.986922	1.76743	0.405294	7.29786	0.00690367	0.0461651	0.0287929	up-regulated
Nitab4.5_0001691g0080	Nitab4.5_0001691g0080	1.08604	1.13566	0.990488	3.12631	4.33102	3.76571	1.76478	3.57809	59.4324	1.27e-14	3.07e-12	1.91e-12	up-regulated
Nitab4.5_0000099g0090	Nitab4.5_0000099g0090	0.992202	0.905594	0.704417	3.97541	3.42357	1.72109	1.76402	1.07705	13.3258	0.000261782	0.00354171	0.00220894	up-regulated
Nitab4.5_0003592g0010	Nitab4.5_0003592g0010	1.53193	0.322099	1.44608	3.54028	3.11232	4.85015	1.76339	1.34195	14.0722	0.000175927	0.00253998	0.00158417	up-regulated
Nitab4.5_0000148g0070	Nitab4.5_0000148g0070	9.53066	7.86934	9.30954	24.8684	40.883	26.8083	1.75818	5.83406	99.8992	1.6e-23	2.64e-20	1.65e-20	up-regulated
Nitab4.5_0001711g0050	Nitab4.5_0001711g0050	6.5075	3.24728	3.91194	18.519	15.3884	13.3554	1.75719	4.01163	31.8976	1.63e-08	8.95e-07	5.58e-07	up-regulated
Nitab4.5_0000957g0130	Nitab4.5_0000957g0130	2.08314	0.887139	1.5749	5.25526	6.225	4.18631	1.75173	3.49082	23.9459	9.91e-07	3.08e-05	1.92e-05	up-regulated
Nitab4.5_0024779g0010	Nitab4.5_0024779g0010	8.82096	2.21873	1.61767	13.5669	22.3559	7.64685	1.75038	1.76833	11.8042	0.000590979	0.00685977	0.00427839	up-regulated
Nitab4.5_0003299g0010	Nitab4.5_0003299g0010	0.503307	0.371996	0.353375	2.5479	0.522463	1.14951	1.74945	2.78713	18.7951	1.46e-05	0.000306132	0.000190933	up-regulated
Nitab4.5_0002568g0030	Nitab4.5_0002568g0030	20.8273	13.1003	25.3714	54.8154	76.135	72.0917	1.74333	5.5411	63.2702	1.8e-15	5.46e-13	3.4e-13	up-regulated
Nitab4.5_0000562g0020	Nitab4.5_0000562g0020	64.4257	52.5206	73.2102	192.967	246.176	212.581	1.74305	7.72012	101.297	7.92e-24	1.4e-20	8.74e-21	up-regulated
Nitab4.5_0004623g0040	Nitab4.5_0004623g0040	0.503238	1.53115	0.510894	5.00612	2.15696	1.76222	1.74298	0.473634	11.7824	0.000597925	0.00691125	0.00431051	up-regulated
Nitab4.5_0002684g0190	Nitab4.5_0002684g0190	8.50659	3.52232	9.06149	24.4936	26.5854	20.8889	1.74068	3.47902	30.1563	3.99e-08	1.94e-06	1.21e-06	up-regulated
Nitab4.5_0001641g0010	Nitab4.5_0001641g0010	0.285303	0.455777	0.285504	1.24976	1.06569	1.26827	1.74066	-0.375137	7.14192	0.00753025	0.0490752	0.0306079	up-regulated
Nitab4.5_0008197g0030	Nitab4.5_0008197g0030	30.0786	23.1911	30.6637	73.6389	116.761	96.1673	1.73761	6.82282	86.8227	1.19e-20	1.1e-17	6.84e-18	up-regulated
Nitab4.5_0001536g0060	Nitab4.5_0001536g0060	0.370417	0.469361	0.525153	1.15072	2.96431	0.630118	1.73674	1.24633	7.99869	0.00468113	0.0345087	0.0215229	up-regulated
Nitab4.5_0000108g0020	Nitab4.5_0000108g0020	0.548383	0.078669	0.47496	0.411482	2.08224	1.27746	1.73462	1.70502	10.7897	0.00102068	0.0106158	0.00662102	up-regulated
Nitab4.5_0002388g0020	Nitab4.5_0002388g0020	2.80577	1.9472	1.72884	5.96632	11.0671	5.0782	1.73343	4.0214	31.2016	2.33e-08	1.24e-06	7.72e-07	up-regulated
Nitab4.5_0000875g0030	Nitab4.5_0000875g0030	6.91044	2.51194	4.13256	10.3142	13.3537	22.418	1.73285	3.49342	20.221	6.9e-06	0.00016092	0.000100365	up-regulated
Nitab4.5_0008150g0020	Nitab4.5_0008150g0020	2.66186	3.49908	3.43232	9.2244	10.696	12.8489	1.73082	3.18727	23.7717	1.08e-06	3.33e-05	2.08e-05	up-regulated
Nitab4.5_0001671g0140	Nitab4.5_0001671g0140	0.354698	0.299181	0.479211	0.938897	2.14591	0.787288	1.73009	0.35766	11.4318	0.000721992	0.00802577	0.00500562	up-regulated
Nitab4.5_0000827g0040	Nitab4.5_0000827g0040	10.3314	5.15926	12.0755	28.7306	31.4298	33.0327	1.72636	6.29007	39.7672	2.86e-10	2.5e-08	1.56e-08	up-regulated
Nitab4.5_0003639g0030	Nitab4.5_0003639g0030	0.525469	0.380246	2.09297	2.03316	4.35871	3.81576	1.72556	1.02384	11.5202	0.000688453	0.00770168	0.00480349	up-regulated
Nitab4.5_0005960g0010	Nitab4.5_0005960g0010	10.7517	6.68877	8.70952	21.8685	41.2469	25.2726	1.72405	4.87586	59.0708	1.52e-14	3.66e-12	2.28e-12	up-regulated
Nitab4.5_0001617g0060	Nitab4.5_0001617g0060	11.9316	8.47276	14.6732	19.6069	12.0695	86.9666	1.72311	5.54609	12.7577	0.000354554	0.00455705	0.0028422	up-regulated
Nitab4.5_0001083g0030	Nitab4.5_0001083g0030	2.52538	2.01962	4.59763	5.40888	14.1552	11.3183	1.7223	3.02858	19.2677	1.14e-05	0.00024803	0.000154695	up-regulated
Nitab4.5_0005593g0010	Nitab4.5_0005593g0010	1.74558	1.548	2.26787	7.93171	6.16833	4.76115	1.71992	2.27825	36.4986	1.53e-09	1.14e-07	7.14e-08	up-regulated
Nitab4.5_0002152g0040	Nitab4.5_0002152g0040	1.84687	0.675789	1.03024	3.09931	3.42161	5.41842	1.71927	4.10512	33.6663	6.54e-09	4.14e-07	2.58e-07	up-regulated
Nitab4.5_0000463g0070	Nitab4.5_0000463g0070	4.82775	1.98091	5.38539	12.3749	11.8211	16.8212	1.7184	4.42654	43.4818	4.28e-11	4.77e-09	2.98e-09	up-regulated
Nitab4.5_0007555g0010	Nitab4.5_0007555g0010	0.7478	1.17742	1.28838	1.6314	5.36234	3.89973	1.71797	1.93437	10.1459	0.00144626	0.0140923	0.00878927	up-regulated
Nitab4.5_0006145g0010	Nitab4.5_0006145g0010	1.05876	0.65667	0.823821	2.55428	3.56881	2.49619	1.71592	0.62493	19.8052	8.58e-06	0.000194711	0.00012144	up-regulated
Nitab4.5_0001040g0040	Nitab4.5_0001040g0040	0.116512	0.418681	0.839094	1.715	1.96246	0.951971	1.7114	1.07968	10.7304	0.00105388	0.01086	0.00677331	up-regulated
Nitab4.5_0000815g0080	Nitab4.5_0000815g0080	1.24327	0.615981	1.27311	2.53643	4.47926	3.54528	1.70958	1.94862	24.9355	5.93e-07	1.98e-05	1.23e-05	up-regulated
Nitab4.5_0000005g0310	Nitab4.5_0000005g0310	4.48913	6.19276	1.61526	13.0454	12.2842	16.0998	1.7078	4.01694	28.136	1.13e-07	4.74e-06	2.96e-06	up-regulated
Nitab4.5_0001614g0200	Nitab4.5_0001614g0200	1.92696	1.23248	1.15803	4.37252	5.73787	4.39149	1.70637	2.17375	35.81	2.18e-09	1.58e-07	9.85e-08	up-regulated
Nitab4.5_0002613g0030	Nitab4.5_0002613g0030	4.44872	5.29361	6.46185	20.6328	19.048	14.524	1.70427	3.20422	63.0487	2.02e-15	5.76e-13	3.59e-13	up-regulated
Nitab4.5_0018051g0010	Nitab4.5_0018051g0010	0.323126	0.703138	0.919952	2.47446	2.06846	1.98463	1.696	0.788857	15.0224	0.000106245	0.00165502	0.00103223	up-regulated
Nitab4.5_0001362g0120	Nitab4.5_0001362g0120	0.060638	0.153144	0.099285	0.233473	0.424095	0.42454	1.6951	0.534987	12.0462	0.000518971	0.00620698	0.00387125	up-regulated
Nitab4.5_0011519g0020	Nitab4.5_0011519g0020	0.499797	1.40676	1.47491	1.40892	7.65615	2.27164	1.69286	0.795516	8.85172	0.00292814	0.0241788	0.0150802	up-regulated
Nitab4.5_0001778g0110	Nitab4.5_0001778g0110	4.25944	3.67022	2.22844	13.7135	11.8901	8.15038	1.69276	3.14941	35.3904	2.7e-09	1.91e-07	1.19e-07	up-regulated
Nitab4.5_0011716g0010	Nitab4.5_0011716g0010	4.37663	1.20456	2.79412	8.96162	9.93315	8.66253	1.69072	3.08503	17.8475	2.39e-05	0.000471246	0.000293913	up-regulated
Nitab4.5_0005987g0010	Nitab4.5_0005987g0010	0.307273	0.294129	0.158928	0.818803	0.580108	1.15815	1.68518	1.13632	10.6242	0.00111614	0.0113841	0.00710017	up-regulated
Nitab4.5_0000476g0010	Nitab4.5_0000476g0010	7.49945	5.52206	9.04896	23.5255	31.4268	17.6684	1.68388	3.66256	26.6325	2.46e-07	9.24e-06	5.77e-06	up-regulated
Nitab4.5_0000075g0010	Nitab4.5_0000075g0010	5.49472	2.51254	5.68544	13.4436	16.732	14.6419	1.68026	5.26904	48.6706	3.03e-12	4.58e-10	2.86e-10	up-regulated
Nitab4.5_0000051g0290	Nitab4.5_0000051g0290	0.487302	0.61824	0.176333	1.68654	1.74287	0.80408	1.67747	0.0914138	7.91723	0.00489662	0.035678	0.0222521	up-regulated
Nitab4.5_0000993g0110	Nitab4.5_0000993g0110	10.7774	7.25031	18.247	36.7692	47.0726	34.5071	1.67487	5.25255	43.3043	4.69e-11	5.11e-09	3.19e-09	up-regulated
Nitab4.5_0010884g0020	Nitab4.5_0010884g0020	5.70157	1.53456	4.05588	12.9856	13.6848	10.0892	1.6743	3.83559	24.3612	7.99e-07	2.56e-05	1.59e-05	up-regulated
Nitab4.5_0008239g0010	Nitab4.5_0008239g0010	1.55632	1.8866	2.62902	3.02549	7.48928	9.40609	1.67428	2.35195	13.1575	0.000286367	0.00380598	0.00237377	up-regulated
Nitab4.5_0009288g0020	Nitab4.5_0009288g0020	1.77293	2.01246	1.28911	6.20887	4.10932	6.4053	1.67171	3.13718	23.2067	1.45e-06	4.31e-05	2.69e-05	up-regulated
Nitab4.5_0025145g0010	Nitab4.5_0025145g0010	8.45798	3.24136	6.91379	23.7747	18.05	18.5642	1.66782	4.09909	41.7388	1.04e-10	1.04e-08	6.51e-09	up-regulated
Nitab4.5_0003926g0030	Nitab4.5_0003926g0030	0.040628	0.09066	0.140003	0.521487	0.29636	0.095073	1.66674	0.642429	10.2503	0.00136661	0.013458	0.00839369	up-regulated
Nitab4.5_0010884g0030	Nitab4.5_0010884g0030	12.5339	8.18705	7.82551	35.8919	26.3594	30.0733	1.659	4.74248	52.9656	3.39e-13	6.24e-11	3.89e-11	up-regulated
Nitab4.5_0001373g0090	Nitab4.5_0001373g0090	0.380109	0.278094	0.397445	1.60016	0.892167	0.981186	1.65897	0.0292658	7.93907	0.00483787	0.035382	0.0220675	up-regulated
Nitab4.5_0001492g0080	Nitab4.5_0001492g0080	3.00205	2.19825	2.63274	7.42752	10.2844	7.60577	1.65822	5.80128	78.7458	7.06e-19	4.06e-16	2.53e-16	up-regulated
Nitab4.5_0002209g0240	Nitab4.5_0002209g0240	0.442897	0.092197	0.251113	0.922842	0.573338	1.05591	1.65634	1.13922	13.3456	0.00025903	0.00351583	0.0021928	up-regulated
Nitab4.5_0003913g0010	Nitab4.5_0003913g0010	9.93798	4.49702	8.82048	28.9518	24.4719	21.4093	1.65544	5.1077	51.1365	8.62e-13	1.47e-10	9.16e-11	up-regulated
Nitab4.5_0001039g0020	Nitab4.5_0001039g0020	0.538322	0.189879	0.625759	1.14014	1.38163	1.84509	1.65404	0.556592	8.61981	0.00332526	0.0266317	0.01661	up-regulated
Nitab4.5_0007542g0020	Nitab4.5_0007542g0020	14.8789	14.5739	14.9984	38.1385	59.4427	45.8223	1.65329	4.955	71.9554	2.2e-17	8.23e-15	5.13e-15	up-regulated
Nitab4.5_0004030g0050	Nitab4.5_0004030g0050	15.9017	18.4917	22.2476	41.2436	80.9445	60.4226	1.65194	5.39279	63.1428	1.92e-15	5.6e-13	3.49e-13	up-regulated
Nitab4.5_0002717g0050	Nitab4.5_0002717g0050	29.6853	17.0784	16.9812	67.3756	81.5953	55.8012	1.65055	7.08222	37.9759	7.16e-10	5.88e-08	3.67e-08	up-regulated
Nitab4.5_0000738g0040	Nitab4.5_0000738g0040	10.0568	6.65015	8.47434	29.0784	12.5375	39.3831	1.64915	4.9803	20.5559	5.79e-06	0.000138773	8.66e-05	up-regulated
Nitab4.5_0000628g0010	Nitab4.5_0000628g0010	1.15359	0.617376	1.01768	6.17235	1.54971	1.30813	1.64522	0.676048	8.86827	0.0029017	0.024017	0.0149792	up-regulated
Nitab4.5_0014188g0010	Nitab4.5_0014188g0010	8.45136	12.4102	15.2832	38.7798	39.567	37.6122	1.64333	5.66101	39.4533	3.36e-10	2.92e-08	1.82e-08	up-regulated
Nitab4.5_0009200g0010	Nitab4.5_0009200g0010	2.68004	3.32602	4.82351	4.32825	18.8813	11.4667	1.64161	3.22319	14.2736	0.000158063	0.00232604	0.00145074	up-regulated
Nitab4.5_0014277g0010	Nitab4.5_0014277g0010	0.143501	0.127308	0.39171	0.782508	0.695752	0.654216	1.63942	0.0602228	10.3064	0.0013257	0.0131177	0.00818141	up-regulated
Nitab4.5_0000775g0160	Nitab4.5_0000775g0160	0.294028	0.142102	0.396572	0.464928	0.793625	1.75507	1.63887	-0.0227963	7.43118	0.00641035	0.0436557	0.0272278	up-regulated
Nitab4.5_0004394g0050	Nitab4.5_0004394g0050	2.57542	0.953979	2.54547	8.8897	5.36781	5.16957	1.6388	1.41672	18.8887	1.39e-05	0.000293399	0.000182991	up-regulated
Nitab4.5_0001842g0130	Nitab4.5_0001842g0130	0.18395	0.119565	0.192605	0.393955	0.362052	0.892045	1.63585	-0.330463	10.2207	0.00138873	0.0136224	0.00849619	up-regulated
Nitab4.5_0000153g0200	Nitab4.5_0000153g0200	23.7438	12.3073	21.8924	64.0078	62.2921	57.7289	1.63516	4.93669	50.5721	1.15e-12	1.89e-10	1.18e-10	up-regulated
Nitab4.5_0000744g0170	Nitab4.5_0000744g0170	0.238055	0.271819	0.116232	0.495807	0.577425	0.959355	1.62994	1.34552	14.8357	0.000117295	0.0018008	0.00112315	up-regulated
Nitab4.5_0005463g0030	Nitab4.5_0005463g0030	61.2873	36.0896	64.8572	150.081	196.754	166.142	1.62928	7.4969	77.7408	1.17e-18	6.16e-16	3.84e-16	up-regulated
Nitab4.5_0000976g0030	Nitab4.5_0000976g0030	11.4995	7.7604	11.1942	30.4041	32.0316	33.9694	1.6289	6.2783	95.9531	1.18e-22	1.72e-19	1.07e-19	up-regulated
Nitab4.5_0003465g0090	Nitab4.5_0003465g0090	8.9934	4.23589	9.52887	17.2911	31.7406	22.8546	1.6279	2.88293	32.9504	9.45e-09	5.65e-07	3.52e-07	up-regulated
Nitab4.5_0004916g0030	Nitab4.5_0004916g0030	13.3963	10.9834	13.0779	35.506	50.5098	32.3914	1.62578	6.80883	87.8974	6.89e-21	7.81e-18	4.87e-18	up-regulated
Nitab4.5_0000617g0250	Nitab4.5_0000617g0250	0.507425	0.069205	0.198443	0.584221	0.831784	1.01212	1.62345	1.87606	13.1778	0.000283281	0.00377496	0.00235442	up-regulated
Nitab4.5_0001621g0040	Nitab4.5_0001621g0040	2.41863	1.62411	2.01599	7.92766	6.38455	4.81568	1.62164	2.00346	24.1522	8.9e-07	2.81e-05	1.75e-05	up-regulated
Nitab4.5_0000151g0120	Nitab4.5_0000151g0120	0.141291	0.660902	1.04158	1.52417	2.31343	2.07905	1.61881	1.68179	10.0676	0.00150898	0.0145861	0.00909725	up-regulated
Nitab4.5_0000055g0060	Nitab4.5_0000055g0060	15.0137	9.35003	11.612	41.1526	38.5594	33.1251	1.61564	5.39064	56.3576	6.04e-14	1.31e-11	8.17e-12	up-regulated
Nitab4.5_0002702g0020	Nitab4.5_0002702g0020	0.303589	0.309244	0.224239	1.65374	0.675023	0.318691	1.61427	0.709443	7.55209	0.00599405	0.0415456	0.0259117	up-regulated
Nitab4.5_0005331g0010	Nitab4.5_0005331g0010	0.886674	0.710326	0.969047	2.75894	3.53606	1.76493	1.61342	1.48727	17.1475	3.46e-05	0.000642824	0.000400925	up-regulated
Nitab4.5_0017035g0010	Nitab4.5_0017035g0010	15.9265	13.8352	18.814	41.262	66.9531	43.8649	1.61188	3.80466	28.2619	1.06e-07	4.47e-06	2.79e-06	up-regulated
Nitab4.5_0007223g0010	Nitab4.5_0007223g0010	12.765	7.51336	7.73628	22.069	39.1196	26.388	1.61128	4.73363	50.567	1.15e-12	1.89e-10	1.18e-10	up-regulated
Nitab4.5_0000008g0310	Nitab4.5_0000008g0310	1.34553	0.710068	0.494445	1.64741	2.29863	4.05514	1.61106	2.32637	18.1604	2.03e-05	0.000410649	0.000256119	up-regulated
Nitab4.5_0002450g0020	Nitab4.5_0002450g0020	4.50216	2.6694	5.10589	14.1384	13.4078	10.7941	1.61071	4.47321	49.7087	1.78e-12	2.83e-10	1.77e-10	up-regulated
Nitab4.5_0008127g0020	Nitab4.5_0008127g0020	1.4546	1.31943	0.151833	1.9641	2.49911	4.91201	1.60574	0.906528	8.03711	0.00458287	0.0340128	0.0212136	up-regulated
Nitab4.5_0002906g0080	Nitab4.5_0002906g0080	0.803426	0.674813	0.614534	1.84229	3.25332	1.49373	1.60454	0.937592	12.4137	0.000426203	0.00528645	0.00329712	up-regulated
Nitab4.5_0000119g0360	Nitab4.5_0000119g0360	8.62867	5.72622	7.62986	25.5483	24.0369	18.6812	1.59929	3.68443	55.5829	8.96e-14	1.87e-11	1.17e-11	up-regulated
Nitab4.5_0001612g0070	Nitab4.5_0001612g0070	11.1788	6.18081	12.2304	26.1298	37.8014	27.6294	1.59815	5.08112	53.3062	2.85e-13	5.33e-11	3.33e-11	up-regulated
Nitab4.5_0010260g0010	Nitab4.5_0010260g0010	0.286132	0.396392	0.284734	0.564318	1.44116	1.07292	1.59806	0.411637	13.5284	0.000234985	0.00323571	0.00201809	up-regulated
Nitab4.5_0003885g0020	Nitab4.5_0003885g0020	1.83263	1.80545	1.30035	2.56382	6.11665	6.6417	1.59101	1.02232	8.78606	0.00303541	0.0248824	0.015519	up-regulated
Nitab4.5_0000776g0030	Nitab4.5_0000776g0030	13.6607	5.81203	10.3889	30.328	32.0685	29.4519	1.58954	4.06857	40.0313	2.5e-10	2.25e-08	1.41e-08	up-regulated
Nitab4.5_0002408g0020	Nitab4.5_0002408g0020	5.95476	3.12611	6.09343	12.5525	18.0577	16.0562	1.58905	4.62144	46.9362	7.33e-12	9.79e-10	6.11e-10	up-regulated
Nitab4.5_0002322g0090	Nitab4.5_0002322g0090	0.851686	0.814394	0.795774	0.964116	4.61662	2.0933	1.58867	0.726279	10.7498	0.00104293	0.0107845	0.00672621	up-regulated
Nitab4.5_0000759g0040	Nitab4.5_0000759g0040	2.85008	1.55195	1.8098	7.85006	3.48635	7.79996	1.58818	2.01818	18.336	1.85e-05	0.000378181	0.000235869	up-regulated
Nitab4.5_0005016g0020	Nitab4.5_0005016g0020	1.62353	0.893783	1.69086	5.96958	3.10982	3.87071	1.58561	3.23975	31.649	1.85e-08	1.01e-06	6.3e-07	up-regulated
Nitab4.5_0002005g0020	Nitab4.5_0002005g0020	6.74118	3.4194	4.03735	12.4112	17.981	13.0753	1.58202	4.70597	41.2773	1.32e-10	1.29e-08	8.02e-09	up-regulated
Nitab4.5_0001928g0020	Nitab4.5_0001928g0020	2.84353	2.60872	2.75372	7.61859	7.15636	10.4318	1.58068	4.24675	64.2935	1.07e-15	3.33e-13	2.08e-13	up-regulated
Nitab4.5_0007024g0020	Nitab4.5_0007024g0020	4.65802	3.52204	6.9138	18.1517	13.2657	14.7931	1.58007	4.15707	38.6485	5.07e-10	4.29e-08	2.68e-08	up-regulated
Nitab4.5_0004881g0040	Nitab4.5_0004881g0040	0.632646	0.832037	0.295286	1.01509	1.49274	3.03615	1.57999	0.286863	9.47084	0.00208764	0.0186265	0.0116172	up-regulated
Nitab4.5_0000200g0100	Nitab4.5_0000200g0100	1.66597	1.56731	2.41643	2.60486	5.587	9.15359	1.57916	2.23088	11.2395	0.000800728	0.0087108	0.00543287	up-regulated
Nitab4.5_0003212g0020	Nitab4.5_0003212g0020	0.850343	1.31221	1.18043	2.36297	4.48608	3.49806	1.57848	1.25633	12.8706	0.000333781	0.00433767	0.00270537	up-regulated
Nitab4.5_0006638g0030	Nitab4.5_0006638g0030	1.26165	0.892464	1.0841	2.94776	3.43223	3.57418	1.57635	0.102422	14.8135	0.000118685	0.00181817	0.00113398	up-regulated
Nitab4.5_0001461g0050	Nitab4.5_0001461g0050	13.5007	9.69944	10.2966	29.0399	42.5097	30.7073	1.57601	6.5402	26.6973	2.38e-07	9.02e-06	5.62e-06	up-regulated
Nitab4.5_0000616g0010	Nitab4.5_0000616g0010	0.746503	0.837139	2.5275	6.64119	3.40304	2.60153	1.5755	0.578512	9.93339	0.00162308	0.0153973	0.00960322	up-regulated
Nitab4.5_0000868g0080	Nitab4.5_0000868g0080	0.806948	0.37761	1.07994	2.28701	1.88509	2.77033	1.57454	0.84144	15.9701	6.44e-05	0.0010899	0.000679767	up-regulated
Nitab4.5_0000588g0280	Nitab4.5_0000588g0280	7.27359	4.77122	6.1902	12.6531	29.052	13.84	1.57398	4.32008	33.6235	6.69e-09	4.23e-07	2.64e-07	up-regulated
Nitab4.5_0009487g0010	Nitab4.5_0009487g0010	6.85183	4.76785	4.89997	25.6228	12.9187	11.771	1.57139	3.19625	29.2755	6.28e-08	2.86e-06	1.78e-06	up-regulated
Nitab4.5_0002499g0060	Nitab4.5_0002499g0060	1.21525	1.5712x9	1.49538	4.1225	4.38964	4.66768	1.57109	1.32745	21.1342	4.28e-06	0.000107671	6.72e-05	up-regulated
Nitab4.5_0001409g0210	Nitab4.5_0001409g0210	2.60574	1.44308	1.56701	3.92362	7.52772	5.60827	1.56996	3.65825	35.3589	2.74e-09	1.93e-07	1.21e-07	up-regulated
Nitab4.5_0003073g0070	Nitab4.5_0003073g0070	10.7557	4.6788	7.82986	22.1057	23.2203	25.1962	1.5688	4.79355	40.5616	1.91e-10	1.78e-08	1.11e-08	up-regulated
Nitab4.5_0004886g0020	Nitab4.5_0004886g0020	4.66686	2.20079	4.49074	9.66076	12.2622	12.5204	1.56858	3.8873	34.463	4.34e-09	2.87e-07	1.79e-07	up-regulated
Nitab4.5_0000035g0400	Nitab4.5_0000035g0400	2.8952	2.09111	2.64646	6.5634	8.28671	8.27003	1.56334	4.17408	75.6765	3.34e-18	1.49e-15	9.27e-16	up-regulated
Nitab4.5_0004786g0050	Nitab4.5_0004786g0050	0.486949	0.691852	1.25395	2.82638	2.59941	2.01174	1.56257	1.92227	20.4207	6.22e-06	0.000146628	9.15e-05	up-regulated
Nitab4.5_0000676g0320	Nitab4.5_0000676g0320	19.0779	8.812	6.13124	68.9727	12.6812	20.9742	1.55811	3.41258	9.58362	0.0019632	0.0177507	0.011071	up-regulated
Nitab4.5_0003098g0040	Nitab4.5_0003098g0040	0.641913	0.945564	1.1948	1.2564	4.58669	2.65512	1.55796	0.702439	7.39827	0.00652865	0.0442804	0.0276174	up-regulated
Nitab4.5_0011494g0030	Nitab4.5_0011494g0030	9.24052	6.01821	8.23795	25.1881	22.8418	22.6821	1.55605	4.63015	87.1587	1e-20	9.77e-18	6.1e-18	up-regulated
Nitab4.5_0001701g0160	Nitab4.5_0001701g0160	4.62526	4.11977	5.99284	17.7636	15.8487	10.853	1.55537	2.49146	35.7218	2.28e-09	1.64e-07	1.02e-07	up-regulated
Nitab4.5_0000377g0110	Nitab4.5_0000377g0110	4.7605	4.32043	12.1775	19.1873	27.8144	16.8902	1.55488	3.03381	17.6934	2.6e-05	0.000505615	0.000315349	up-regulated
Nitab4.5_0011678g0020	Nitab4.5_0011678g0020	9.72482	11.4368	12.3962	33.2125	43.532	24.513	1.55456	3.32461	49.5016	1.98e-12	3.11e-10	1.94e-10	up-regulated
Nitab4.5_0003264g0020	Nitab4.5_0003264g0020	0.44718	1.21583	1.84491	3.58193	4.04314	3.10971	1.55047	1.42997	12.7408	0.000357761	0.00459323	0.00286477	up-regulated
Nitab4.5_0001423g0140	Nitab4.5_0001423g0140	3.64731	3.56676	3.29164	11.6936	9.69901	10.1101	1.54729	4.13155	103.141	3.12e-24	6.85e-21	4.27e-21	up-regulated
Nitab4.5_0001933g0080	Nitab4.5_0001933g0080	21.9537	8.5449	10.2509	31.9183	55.3026	34.365	1.54692	6.09095	32.2726	1.34e-08	7.59e-07	4.73e-07	up-regulated
Nitab4.5_0005936g0030	Nitab4.5_0005936g0030	3.26843	4.82117	4.83835	13.2872	17.1855	8.42567	1.5467	2.49371	32.4723	1.21e-08	6.95e-07	4.34e-07	up-regulated
Nitab4.5_0012304g0020	Nitab4.5_0012304g0020	13.5701	10.7306	9.45686	36.7779	29.2648	35.0786	1.54587	2.54775	32.2388	1.36e-08	7.71e-07	4.81e-07	up-regulated
Nitab4.5_0000245g0210	Nitab4.5_0000245g0210	2.50327	1.47561	1.91283	5.82872	5.84933	5.98321	1.54363	1.05248	24.447	7.64e-07	2.47e-05	1.54e-05	up-regulated
Nitab4.5_0001315g0010	Nitab4.5_0001315g0010	1.68534	0.997042	0.994114	2.64048	4.99936	3.32118	1.54309	2.17324	20.6682	5.46e-06	0.000131675	8.21e-05	up-regulated
Nitab4.5_0001170g0190	Nitab4.5_0001170g0190	31.3248	20.3762	32.747	65.9867q3	95.974	89.3956	1.54113	6.89344	69.7027	6.9e-17	2.42e-14	1.51e-14	up-regulated
Nitab4.5_0001034g0110	Nitab4.5_0001034g0110	0.157114	0.266991	0.132674	0.423158	0.582893	0.702125	1.53965	1.1088	13.2431	0.000273582	0.00366519	0.00228595	up-regulated
Nitab4.5_0002177g0010	Nitab4.5_0002177g0010	2.49625	2.45433	3.95109	7.44391	9.87718	9.18365	1.53894	5.47043	18.1171	2.08e-05	0.000418096	0.000260764	up-regulated
Nitab4.5_0000016g0160	Nitab4.5_0000016g0160	1.58396	1.22539	1.24028	4.00698	4.63659	3.42504	1.53856	1.86174	29.1817	6.59e-08	2.97e-06	1.85e-06	up-regulated
Nitab4.5_0008976g0030	Nitab4.5_0008976g0030	2.88066	2.78011	2.99748	9.20545	9.16014	7.46507	1.5385	3.43349	76.4609	2.25e-18	1.07e-15	6.65e-16	up-regulated
Nitab4.5_0001165g0180	Nitab4.5_0001165g0180	1.36659	0.181533	0.965139	2.58201	2.19434	2.63737	1.53472	2.00407	12.3478	0.000441499	0.00543587	0.00339032	up-regulated
Nitab4.5_0004784g0010	Nitab4.5_0004784g0010	3.61124	2.03054	3.7978	7.41264	11.4502	9.12847	1.53395	2.31866	25.4762	4.48e-07	1.55e-05	9.69e-06	up-regulated
Nitab4.5_0001727g0020	Nitab4.5_0001727g0020	0.183277	0.479385	0.151757	1.12173	0.84639	0.496164	1.53288	0.0286109	9.06616	0.00260384	0.0221144	0.0137926	up-regulated
Nitab4.5_0005186g0010	Nitab4.5_0005186g0010	0.742225	0.295945	0.326619	2.16846	0.969716	0.979826	1.53255	-0.225705	7.34684	0.00671807	0.0451647	0.0281689	up-regulated
Nitab4.5_0005061g0040	Nitab4.5_0005061g0040	25.3584	8.24798	35.0757	31.6405	99.3286	71.2341	1.53066	4.69887	12.0344	0.000522281	0.00624019	0.00389197	up-regulated
Nitab4.5_0000310g0220	Nitab4.5_0000310g0220	1.24914	0.215737	2.20643	4.11742	4.77655	1.90503	1.52891	2.23644	8.09536	0.00443787	0.0331961	0.0207042	up-regulated
Nitab4.5_0001671g0100	Nitab4.5_0001671g0100	9.90644	3.38603	8.27427	19.1729	25.6517	18.8312	1.52831	1.37296	19.5859	9.62e-06	0.000214873	0.000134015	up-regulated
Nitab4.5_0000307g0130	Nitab4.5_0000307g0130	1.40872	1.34859	1.5742	1.77474	2.06618	9.03656	1.52514	3.25598	9.08163	0.0025819	0.0219866	0.0137129	up-regulated
Nitab4.5_0003404g0020	Nitab4.5_0003404g0020	10.4127	3.60899	5.14055	17.9495	21.9442	16.317	1.52369	5.05082	32.7509	1.05e-08	6.16e-07	3.84e-07	up-regulated
Nitab4.5_0000151g0270	Nitab4.5_0000151g0270	2.47328	6.61419	1.69884	11.3828	14.3614	6.37413	1.52358	3.0005	10.1414	0.00144975	0.0141146	0.00880318	up-regulated
Nitab4.5_0002027g0070	Nitab4.5_0002027g0070	0.030508	0.165182	0.088549	0.255445	0.28564	0.310863	1.52315	0.447362	11.234	0.000803138	0.00872891	0.00544417	up-regulated
Nitab4.5_0005548g0020	Nitab4.5_0005548g0020	0.072689	0.272323	0.378243	0.713876	0.627617	0.874055	1.52099	2.24744	12.3976	0.00042989	0.00531903	0.00331745	up-regulated
Nitab4.5_0001309g0110	Nitab4.5_0001309g0110	24.4729	15.882	23.8533	60.1919	54.6584	73.5007	1.51936	6.37594	79.3824	5.12e-19	3.1e-16	1.93e-16	up-regulated
Nitab4.5_0001409g0180	Nitab4.5_0001409g0180	8.82091	7.04001	7.79125	15.1022	33.4367	20.8301	1.51742	5.5568	49.7979	1.7e-12	2.72e-10	1.7e-10	up-regulated
Nitab4.5_0004358g0060	Nitab4.5_0004358g0060	1.80116	1.45457	2.74907	6.06651	4.96769	6.58914	1.51674	2.43922	22.9543	1.66e-06	4.82e-05	3e-05	up-regulated
Nitab4.5_0029531g0010	Nitab4.5_0029531g0010	212.032	255.138	364.287	256.732	438.685	1742.18	1.51486	8.70124	10.6267	0.00111468	0.0113757	0.00709497	up-regulated
Nitab4.5_0000131g0130	Nitab4.5_0000131g0130	0.487816	0.319736	0.903332	2.6252	1.36259	1.07966	1.51377	1.15649	14.3635	0.000150692	0.00223537	0.00139419	up-regulated
Nitab4.5_0000255g0080	Nitab4.5_0000255g0080	1.61137	0.636108	1.47436	2.99863	4.20943	3.68423	1.51102	0.333403	9.64646	0.00189717	0.0172871	0.0107818	up-regulated
Nitab4.5_0007334g0010	Nitab4.5_0007334g0010	0.244133	0.623429	0.270414	0.865086	1.59786	0.927507	1.51055	1.18303	10.4168	0.00124873	0.0124756	0.00778095	up-regulated
Nitab4.5_0002120g0070	Nitab4.5_0002120g0070	2.85073	4.06011	5.08891	11.4407	14.4549	9.26773	1.50884	3.28534	30.6868	3.03e-08	1.53e-06	9.53e-07	up-regulated
Nitab4.5_0000098g0110	Nitab4.5_0000098g0110	387.455	231.339	262.359	945.846	867.446	751.38	1.50812	7.71492	60.6001	6.99e-15	1.75e-12	1.09e-12	up-regulated
Nitab4.5_0003807g0030	Nitab4.5_0003807g0030	19.4138	13.4144	17.4331	46.1263	54.8019	45.3752	1.5077	4.95013	59.7614	1.07e-14	2.63e-12	1.64e-12	up-regulated
Nitab4.5_0001618g0140	Nitab4.5_0001618g0140	29.5573	21.8533	31.273	63.6515	97.072	79.7779	1.50654	5.99412	72.3228	1.83e-17	7.05e-15	4.4e-15	up-regulated
Nitab4.5_0000565g0170	Nitab4.5_0000565g0170	18.4526	9.62809	18.4644	34.2782	58.272	42.5459	1.50646	5.57137	47.3847	5.83e-12	8.04e-10	5.01e-10	up-regulated
Nitab4.5_0000145g0180	Nitab4.5_0000145g0180	40.6444	18.8501	34.7607	100.17	87.3621	85.9305	1.50607	6.25113	50.1422	1.43e-12	2.31e-10	1.44e-10	up-regulated
Nitab4.5_0002717g0070	Nitab4.5_0002717g0070	0.701778	0.35929	0.48516	1.26038	2.25797	1.03396	1.50303	1.25131	9.76377	0.00177984	0.0164787	0.0102777	up-regulated
Nitab4.5_0001559g0050	Nitab4.5_0001559g0050	1.748	0.807202	0.980127	4.80797	3.28681	2.22333	1.50133	1.31766	13.2782	0.00026851	0.00360824	0.00225043	up-regulated
Nitab4.5_0006664g0010	Nitab4.5_0006664g0010	3.28161	1.49681	4.3366	7.85654	10.1215	8.3833	1.50064	2.48411	23.5256	1.23e-06	3.71e-05	2.31e-05	up-regulated
Nitab4.5_0003625g0020	Nitab4.5_0003625g0020	0.97321	1.08831	1.66387	3.95906	3.11905	3.80191	1.50026	2.69742	31.5702	1.92e-08	1.05e-06	6.53e-07	up-regulated
Nitab4.5_0011148g0010	Nitab4.5_0011148g0010	33.6724	34.8146	26.0419	0	0	0	-14.079	4.11516	44.3576	2.74e-11	3.18e-09	1.98e-09	down-regulated
Nitab4.5_0000416g0160	Nitab4.5_0000416g0160	0	14.3809	13.194	0	0	0	-10.2914	1.43241	18.9851	1.32e-05	0.000280294	0.000174817	down-regulated
Nitab4.5_0004477g0040	Nitab4.5_0004477g0040	8.45321	6.89304	0	0	0	0	-9.04299	-0.399384	19.0592	1.27e-05	0.000271929	0.0001696	down-regulated
Nitab4.5_0000069g0410	Nitab4.5_0000069g0410	0	0	3.50835	0	0	0	-8.34228	-0.207357	8.76695	0.00306739	0.0250635	0.015632	down-regulated
Nitab4.5_0002733g0050	Nitab4.5_0002733g0050	0.28353	0	0.597689	0	0	0	-6.94639	0.635844	15.3227	9.06e-05	0.00144693	0.00090244	down-regulated
Nitab4.5_0003198g0010	Nitab4.5_0003198g0010	0.533652	0.250575	0.182218	0	0	0	-6.75848	-0.667482	20.7227	5.31e-06	0.000128774	8.03e-05	down-regulated
Nitab4.5_0001926g0070	Nitab4.5_0001926g0070	0.062667	0.326653	0.101464	0	0	0	-6.52746	2.70636	33.0801	8.84e-09	5.34e-07	3.33e-07	down-regulated
Nitab4.5_0004959g0050	Nitab4.5_0004959g0050	0.269635	0.089056	0	0	0	0	-6.39819	-1.06456	16.6954	4.39e-05	0.000789364	0.000492321	down-regulated
Nitab4.5_0000043g0300	Nitab4.5_0000043g0300	0.183395	0.257997	0	0	0	0	-6.36056	2.47567	15.1605	9.87e-05	0.0015594	0.00097259	down-regulated
Nitab4.5_0003722g0030	Nitab4.5_0003722g0030	0.055888	0.070402	0.513881	0	0	0	-6.06642	-0.265346	15.5861	7.88e-05	0.0012898	0.000804437	down-regulated
Nitab4.5_0001480g0060	Nitab4.5_0001480g0060	0.142307	0	0.060739	0	0	0	-5.99995	1.60175	17.692	2.6e-05	0.000505708	0.000315407	down-regulated
Nitab4.5_0008492g0050	Nitab4.5_0008492g0050	0	0.104487	0.067028	0	0	0	-5.73217	1.6399	11.7109	0.000621351	0.00711414	0.00443704	down-regulated
Nitab4.5_0000848g0220	Nitab4.5_0000848g0220	0	0.070325	0.114333	0	0	0	-5.71869	-1.20738	14.148	0.000168979	0.0024552	0.00153129	down-regulated
Nitab4.5_0000956g0110	Nitab4.5_0000956g0110	2.36251	1.69124	0.868916	0	0	0.098972	-5.49933	0.169285	14.7833	0.000120601	0.00184475	0.00115056	down-regulated
Nitab4.5_0003208g0050	Nitab4.5_0003208g0050	0	0	0.555657	0	0	0	-5.46444	-0.7971	8.26162	0.00404919	0.0310017	0.0193356	down-regulated
Nitab4.5_0000926g0140	Nitab4.5_0000926g0140	0	0.230953	0	0	0	0	-5.3764	0.0908532	9.9333	0.00162315	0.0153973	0.00960322	down-regulated
Nitab4.5_0007053g0010	Nitab4.5_0007053g0010	0.202353	0	0	0	0	0	-5.29521	-1.05109	10.311	0.00132242	0.01s0954539324628	0.00816755	down-regulated
Nitab4.5_0001180g0280	Nitab4.5_0001180g0280	0.063759	0	0.123409	0	0	0	-5.27771	1.02834	9.92057	0.00163442	0.0154862	0.00965864	down-regulated
Nitab4.5_0012783g0020	Nitab4.5_0012783g0020	0.179721	0	0.043026	0	0	0	-5.15323	-0.385912	9.15856	0.00247557	0.021277	0.0132703	down-regulated
Nitab4.5_0001595g0050	Nitab4.5_0001595g0050	0	0	0.190434	0	0	0	-5.13034	0.292934	11.4148	0.000728594	0.00808663	0.00504358	down-regulated
Nitab4.5_0001820g0120	Nitab4.5_0001820g0120	0.065786	0	0.028079	0	0	0	-5.12654	2.80731	9.14721	0.00249097	0.0213676	0.0133268	down-regulated
Nitab4.5_0000711g0020	Nitab4.5_0000711g0020	0	0.165012	0	0	0	0	-4.97496	-1.29396	10.1251	0.00146263	0.0141966	0.0088543	down-regulated
Nitab4.5_0002733g0030	Nitab4.5_0002733g0030	0	0	0.367262	0	0	0	-4.92314	0.511933	11.1267	0.000850935	0.00916615	0.00571687	down-regulated
Nitab4.5_0003248g0010	Nitab4.5_0003248g0010	0.566638	1.51747	1.0117	0	0	0.103956	-4.73841	-0.240386	14.6209	0.000131452	0.00198517	0.00123814	down-regulated
Nitab4.5_0010275g0010	Nitab4.5_0010275g0010	0	0	0.071206	0	0	0	-4.69247	2.46868	11.6549	0.000640331	0.00725638	0.00452576	down-regulated
Nitab4.5_0023257g0010	Nitab4.5_0023257g0010	0.070606	0	0.067462	0	0	0	-4.58463	-0.828009	7.2377	0.00713883	0.0472863	0.0294922	down-regulated
Nitab4.5_0006344g0010	Nitab4.5_0006344g0010	0.765454	0.588105	0.774926	0	0.038649	0.054054	-4.41341	-0.00848656	31.2227	2.3e-08	1.23e-06	7.67e-07	down-regulated
Nitab4.5_0000919g0090	Nitab4.5_0000919g0090	0	0	0.069027	0	0	0	-4.36513	-1.09192	7.779	0.00528569	0.0377226	0.0235273	down-regulated
Nitab4.5_0012062g0010	Nitab4.5_0012062g0010	0.714004	1.33922	1.03727	0.11851	0	0	-4.13825	1.11844	33.9377	5.69e-09	3.68e-07	2.3e-07	down-regulated
Nitab4.5_0000170g0250	Nitab4.5_0000170g0250	0.637318	0.671156	0.292944	0	0.081678	0	-4.1293	2.70158	12.8655	0.000334701	0.00434545	0.00271023	down-regulated
Nitab4.5_0002606g0010	Nitab4.5_0002606g0010	1.86935	1.77056	1.22645	0	0	0.308068	-3.94775	-0.66832	15.997	6.34e-05	0.00107746	0.000672004	down-regulated
Nitab4.5_0000644g0010	Nitab4.5_0000644g0010	6.83008	7.17042	3.23364	0	1.13915	0.237007	-3.60535	-0.972378	11.7057	0.000623095	0.00712482	0.00444371	down-regulated
Nitab4.5_0007108g0040	Nitab4.5_0007108g0040	1.31696	0.782721	1.52586	0	0	0.326676	-3.49745	-0.658769	10.982	0.000920019	0.00979912	0.00611165	down-regulated
Nitab4.5_0008279g0060	Nitab4.5_0008279g0060	0.72259	1.33774	1.20095	0	0.08517	0.251495	-3.29062	3.98435	20.5003	5.96e-06	0.000142039	8.86e-05	down-regulated
Nitab4.5_0011461g0020	Nitab4.5_0011461g0020	0.237411	0.058959	0.311747	0	0.063274	0	-3.2606	-0.708943	13.2609	0.000271002	0.00363478	0.00226699	down-regulated
Nitab4.5_0002257g0030	Nitab4.5_0002257g0030	1.9658	1.83963	2.49154	0.053083	0.264506	0.372677	-3.21081	3.5806	29.7604	4.89e-08	2.31e-06	1.44e-06	down-regulated
Nitab4.5_0000826g0160	Nitab4.5_0000826g0160	0.175362	0.176532	0.153447	0	0	0.051288	-3.19346	-0.104249	7.81397	0.00518438	0.0371503	0.0231704	down-regulated
Nitab4.5_0002577g0060	Nitab4.5_0002577g0060	0.0768	0.138116	0.154116	0	0	0.036596	-3.18236	-0.460618	10.3957	0.00126311	0.0126049	0.00786158	down-regulated
Nitab4.5_0001884g0050	Nitab4.5_0001884g0050	16.5575	21.2906	12.9685	2.17927	2.56867	1.15744	-3.1352	1.96288	85.3067	2.55e-20	2.04e-17	1.27e-17	down-regulated
Nitab4.5_0003643g0020	Nitab4.5_0003643g0020	0.265423	1.54254	0.746781	0	0	0.303212	-3.08927	-0.725545	7.26543	0.00702946	0.0467482	0.0291565	down-regulated
Nitab4.5_0000300g0050	Nitab4.5_0000300g0050	0.256153	0.327096	0.414337	0	0.036296	0.071897	-3.07035	-0.610054	22.2208	2.43e-06	6.68e-05	4.17e-05	down-regulated
Nitab4.5_0001370g0030	Nitab4.5_0001370g0030	0.808103	1.11246	0.846132	0.236466	0.068733	0.038825	-3.01246	-0.160418	22.0912	2.6e-06	7.09e-05	4.42e-05	down-regulated
Nitab4.5_0003757g0010	Nitab4.5_0003757g0010	6.90031	7.68772	6.72006	0	0.645395	2.10628	-2.96001	0.153821	12.7796	0.00035042	0.00450886	0.00281215	down-regulated
Nitab4.5_0005166g0020	Nitab4.5_0005166g0020	5.39292	5.89718	5.68232	1.08465	0.090295	1.1015	-2.91327	0.502457	14.1505	0.00016875	0.00245351	0.00153024	down-regulated
Nitab4.5_0000897g0040	Nitab4.5_0000897g0040	0.077071	0.44266	0.675808	0	0.094664	0.056065	-2.86165	1.0708	8.36413	0.00382699	0.0296364	0.018484	down-regulated
Nitab4.5_0014095g0010	Nitab4.5_0014095g0010	0.311204	0.609941	0	0	0	0.123587	-2.8503	1.71903	9.74088	0.00180214	0.0166196	0.0103655	down-regulated
Nitab4.5_0001189g0050	Nitab4.5_0001189g0050	0.194851	0.493403	0.104001	0	0.089941	0.022737	-2.83648	0.255916	9.21584	0.0023993	0.0207371	0.0129336	down-regulated
Nitab4.5_0010218g0020	Nitab4.5_0010218g0020	1.62911	1.04456	0.872566	0.460449	0	0.024529	-2.83438	0.114578	11.8001	0.000592268	0.00686666	0.00428269	down-regulated
Nitab4.5_0000782g0030	Nitab4.5_0000782g0030	0.15217	0.13397	0.216496	0	0.047925	0	-2.81699	1.58908	11.2271	0.000806125	0.00875324	0.00545934	down-regulated
Nitab4.5_0000127g0100	Nitab4.5_0000127g0100	0.655226	0.65156	0.637159	0.27571	0	0	-2.80473	0.194698	8.99252	0.00271088	0.0228412	0.0142459	down-regulated
Nitab4.5_0001474g0050	Nitab4.5_0001474g0050	33.4933	58.3028	40.309	4.88839	9.00616	7.084	-2.6957	3.71259	35.3879	2.7e-09	1.91e-07	1.19e-07	down-regulated
Nitab4.5_0003699g0020	Nitab4.5_0003699g0020	0.463989	0.408981	0.124179	0.079966	0.076123	0	-2.65433	-0.44034	9.91973	0.00163516	0.0154862	0.00965864	down-regulated
Nitab4.5_0000229g0090	Nitab4.5_0000229g0090	1.26319	1.73665	0.530618	0.138774	0.106849	0.324356	-2.62094	2.03381	19.0502	1.27e-05	0.000272877	0.000170191	down-regulated
Nitab4.5_0001129g0090	Nitab4.5_0001129g0090	0.28451	0.635594	1.11807	0	0.153769	0.186904	-2.61835	-0.384541	11.7654	0.000603426	0.00696339	0.00434302	down-regulated
Nitab4.5_0001770g0170	Nitab4.5_0001770g0170	0.748755	1.2697	1.03054	0.127353	0.211528	0.156676	-2.60309	-0.605486	25.0692	5.53e-07	1.86e-05	1.16e-05	down-regulated
Nitab4.5_0000607g0130	Nitab4.5_0000607g0130	1.10807	0.738227	1.29005	0	0.079271	0.452277	-2.57215	-0.0858271	8.63063	0.00330557	0.0265189	0.0165397	down-regulated
Nitab4.5_0006833g0020	Nitab4.5_0006833g0020	37.245	64.2389	40.4138	9.05524	10.7129	5.98222	-2.50229	4.24303	58.6388	1.89e-14	4.47e-12	2.79e-12	down-regulated
Nitab4.5_0011772g0040	Nitab4.5_0011772g0040	0.245458	0.473109	0.272739	0.108748	0.039318	0.030567	-2.45825	-0.602749	13.2972	0.000265809	0.00357915	0.00223229	down-regulated
Nitab4.5_0004336g0020	Nitab4.5_0004336g0020	23.7063	27.1915	15.3053	5.05252	3.79275	3.53631	-2.45438	3.93137	85.667	2.13e-20	1.74e-17	1.08e-17	down-regulated
Nitab4.5_0002659g0030	Nitab4.5_0002659g0030	0.69342	0.868513	0.986153	0.077974	0.396633	0	-2.42616	-0.867688	8.66145	0.00325012	0.0261851	0.0163315	down-regulated
Nitab4.5_0002162g0030	Nitab4.5_0002162g0030	0.429731	0.578405	0.292191	0	0.153811	0.101116	-2.36397	-0.0146677	10.3331	0.00130665	0.0129663	0.008087	down-regulated
Nitab4.5_0001091g0120	Nitab4.5_0001091g0120	2.51291	2.7776	2.00924	0.41017	0.577359	0.467518	-2.34812	-0.606852	19.9093	8.12e-06	0.000186075	0.000116054	down-regulated
Nitab4.5_0001284g0060	Nitab4.5_0001284g0060	0.60413	0.356335	0.857308	0.162782	0.144967	0.051633	-2.34475	1.35791	15.5951	7.85e-05	0.00128427	0.000800994	down-regulated
Nitab4.5_0001725g0190	Nitab4.5_0001725g0190	6.29126	9.89146	5.61803	2.05238	0.909801	1.43955	-2.34127	1.11663	28.4677	9.53e-08	4.1e-06	2.55e-06	down-regulated
Nitab4.5_0003727g0010	Nitab4.5_0003727g0010	2.89297	0.608213	1.23941	0.378475	0.273926	0.324485	-2.29487	-0.14082	7.57053	0.00593304	0.0412857	0.0257496	down-regulated
Nitab4.5_0011112g0010	Nitab4.5_0011112g0010	63.0886	43.1821	63.1539	9.34065	12.5857	13.4947	-2.29067	4.02983	25.4552	4.53e-07	1.57e-05	9.76e-06	down-regulated
Nitab4.5_0013262g0010	Nitab4.5_0013262g0010	14.3961	8.48174	15.9861	1.92005	3.38748	2.83549	-2.28254	2.30063	26.5935	2.51e-07	9.39e-06	5.85e-06	down-regulated
Nitab4.5_0002208g0060	Nitab4.5_0002208g0060	5.42162	7.2418	5.33089	0.860616	2.02157	0.937577	-2.2706	1.01683	33.5547	6.93e-09	4.36e-07	2.72e-07	down-regulated
Nitab4.5_0002889g0030	Nitab4.5_0002889g0030	1.10622	0.581449	1.77489	0.137483	0.374104	0.222157	-2.24874	-0.223379	13.0052	0.000310628	0.00407447	0.00254122	down-regulated
Nitab4.5_0002815g0060	Nitab4.5_0002815g0060	1.05611	0.909145	0.809192	0.187092	0.299096	0.113638	-2.22922	0.768798	12.4062	0.000427917	0.0053021	0.00330688	down-regulated
Nitab4.5_0007144g0030	Nitab4.5_0007144g0030	8.01038	9.99569	6.83547	1.96292	1.35762	2.1115	-2.21882	0.42159	8.31015	0.00394242	0.0303297	0.0189164	down-regulated
Nitab4.5_0001476g0100	Nitab4.5_0001476g0100	1.11977	3.36187	2.64621	0	0.419955	1.1433	-2.21598	0.581171	9.94352	0.00161416	0.0153411	0.00956814	down-regulated
Nitab4.5_0003101g0010	Nitab4.5_0003101g0010	0.575606	0.603802	0.483736	0.083108	0.048041	0.23521	-2.20847	-0.340028	16.6069	4.6e-05	0.000820777	0.000511914	down-regulated
Nitab4.5_0001781g0210	Nitab4.5_0001781g0210	1.08386	0.477526	1.71891	0	0.469739	0.26011	-2.20105	0.253776	8.67317	0.00322929	0.026071	0.0162603	down-regulated
Nitab4.5_0003059g0010	Nitab4.5_0003059g0010	3.2823	5.00235	2.69554	0.191552	1.89405	0.347423	-2.19813	1.0992	14.0231	0.000180575	0.00260281	0.00162335	down-regulated
Nitab4.5_0007739g0040	Nitab4.5_0007739g0040	33.0785	27.0572	27.287	6.64485	6.51345	6.41188	-2.19404	3.86422	92.8171	5.74e-22	7.75e-19	4.83e-19	down-regulated
Nitab4.5_0003185g0040	Nitab4.5_0003185g0040	14.2734	12.5645	10.0544	3.01436	1.81315	3.43876	-2.18633	1.74142	29.978	4.37e-08	2.1e-06	1.31e-06	down-regulated
Nitab4.5_0010714g0010	Nitab4.5_0010714g0010	2.24193	3.00694	2.50855	0.320622	0.675464	0.750704	-2.18291	0.826697	21.6865	3.21e-06	8.48e-05	5.29e-05	down-regulated
Nitab4.5_0002600g0010	Nitab4.5_0002600g0010	23.5059	36.5816	26.2596	6.86771	7.89457	5.16267	-2.15491	4.70032	11.4426	0.000717778	0.0079865	0.00498113	down-regulated
Nitab4.5_0001480g0110	Nitab4.5_0001480g0110	107.467	163.264	107.888	30.4095	27.6742	29.54	-2.15238	5.91414	96.2891	9.93e-23	1.52e-19	9.46e-20	down-regulated
Nitab4.5_0007202g0010	Nitab4.5_0007202g0010	8.43999	11.4272	7.08155	0.830844	2.35622	3.08296	-2.14539	3.49308	32.5592	1.16e-08	6.69e-07	4.17e-07	down-regulated
Nitab4.5_0005555g0010	Nitab4.5_0005555g0010	35.9976	57.0388	41.9108	10.1806	11.9034	9.67217	-2.12712	4.06726	86.5526	1.36e-20	1.23e-17	7.64e-18	down-regulated
Nitab4.5_0000028g0320	Nitab4.5_0000028g0320	64.8349	99.0223	67.206	18.8716	17.6715	18.4114	-2.1124	5.71467	131.116	2.34e-30	9.12e-27	5.69e-27	down-regulated
Nitab4.5_0012882g0010	Nitab4.5_0012882g0010	0.529692	0.799759	1.47348	0	0.394659	0.279553	-2.10225	-0.0228253	8.63536	0.003297	0.0264717	0.0165102	down-regulated
Nitab4.5_0001192g0020	Nitab4.5_0001192g0020	7.07405	9.23332	8.0893	2.97258	1.43689	1.45065	-2.0937	0.289163	12.7018	0.000365313	0.0046663	0.00291034	down-regulated
Nitab4.5_0000841g0070	Nitab4.5_0000841g0070	115.863	152.428	112.604	30.8705	29.5532	31.6868	-2.08731	5.99212	135.275	2.87e-31	1.26e-27	7.87e-28	down-regulated
Nitab4.5_0001367g0010	Nitab4.5_0001367g0010	5.0889	3.17008	4.83311	0.502098	1.20387	1.44132	-2.0849	0.0134011	14.1282	0.000170768	0.00247568	0.00154406	down-regulated
Nitab4.5_0001903g0130	Nitab4.5_0001903g0130	0.75831	0.401558	0.704062	0.245878	0	0.194526	-2.07761	-0.550202	8.20314	0.00418179	0.0317676	0.0198133	down-regulated
Nitab4.5_0005734g0020	Nitab4.5_0005734g0020	52.148	71.8628	57.032	12.8422	18.1366	14.385	-2.03549	6.18079	55.1065	1.14e-13	2.32e-11	1.45e-11	down-regulated
Nitab4.5_0006280g0060	Nitab4.5_0006280g0060	8.53594	13.6521	9.36112	2.50875	3.69171	1.74446	-2.02585	2.29108	36.8569	1.27e-09	9.84e-08	6.13e-08	down-regulated
Nitab4.5_0001264g0180	Nitab4.5_0001264g0180	7.39454	5.44024	7.73866	1.96769	2.61433	0.449546	-2.02497	-0.262078	16.2104	5.67e-05	0.000980349	0.000611438	down-regulated
Nitab4.5_0000125g0360	Nitab4.5_0000125g0360	12.1796	11.8313	9.61233	1.11696	1.88844	5.5929	-2.0067	6.18776	21.8887	2.89e-06	7.75e-05	4.83e-05	down-regulated
Nitab4.5_0003351g0110	Nitab4.5_0003351g0110	13.1179	14.4418	10.9837	2.48196	2.37567	4.96457	-2.00572	0.899976	29.0334	7.11e-08	3.18e-06	1.98e-06	down-regulated
Nitab4.5_0001604g0100	Nitab4.5_0001604g0100	24.7811	34.4022	20.1081	7.10508	7.44559	5.89278	-1.99497	3.64556	37.3111	1.01e-09	8.02e-08	5e-08	down-regulated
Nitab4.5_0014669g0010	Nitab4.5_0014669g0010	218.255	358.145	234.961	70.884	73.0289	66.8166	-1.98631	7.07057	56.1456	6.73e-14	1.44e-11	8.99e-12	down-regulated
Nitab4.5_0002354g0010	Nitab4.5_0002354g0010	7.03532	8.93208	5.24493	1.45028	2.23592	1.82108	-1.98383	1.25495	20.952	4.71e-06	0.00011658	7.27e-05	down-regulated
Nitab4.5_0001580g0010	Nitab4.5_0001580g0010	6.90643	10.1138	10.4839	2.94533	2.31281	1.88213	-1.97579	2.28738	39.2686	3.69e-10	3.18e-08	1.98e-08	down-regulated
Nitab4.5_0000380g0150	Nitab4.5_0000380g0150	3.58485	2.76663	4.32537	1.25839	1.12	0.360782	-1.97481	0.0883742	13.123	0.000291692	0.00386359	0.0024097	down-regulated
Nitab4.5_0000302g0080	Nitab4.5_0000302g0080	5.47251	1.70129	1.74338	0	0.542381	1.78005	-1.96367	1.63272	7.3316	0.00677526	0.0454709	0.0283599	down-regulated
Nitab4.5_0000139g0150	Nitab4.5_0000139g0150	3.49895	2.72463	3.97863	0	1.21698	1.46193	-1.95406	0.253068	7.15085	0.00749284	0.0488858	0.0304897	down-regulated
Nitab4.5_0004546g0050	Nitab4.5_0004546g0050	22.5375	24.9941	19.7386	5.93504	6.35773	5.52484	-1.95262	2.33153	19.3967	1.06e-05	0.000234751	0.000146413	down-regulated
Nitab4.5_0001092g0030	Nitab4.5_0001092g0030	8.59337	6.24257	7.3924	1.25621	1.92075	2.69557	-1.94807	1.31662	17.2142	3.34e-05	0.000623615	0.000388945	down-regulated
Nitab4.5_0001800g0010	Nitab4.5_0001800g0010	10.5495	13.8375	11.2285	2.64372	4.1202	2.72985	-1.94267	2.30259	32.0601	1.49e-08	8.35e-07	5.21e-07	down-regulated
Nitab4.5_0008545g0020	Nitab4.5_0008545g0020	10.2405	14.0732	8.35183	2.77706	3.38311	2.65248	-1.92926	2.9027	68.1552	1.51e-16	5.06e-14	3.15e-14	down-regulated
Nitab4.5_0000611g0040	Nitab4.5_0000611g0040	0.581807	0.376371	0.579044	0	0.093071	0.316327	-1.92226	0.399459	9.15576	0.00247936	0.0212992	0.0132842	down-regulated
Nitab4.5_0005033g0050	Nitab4.5_0005033g0050	30.8002	38.1293	26.2291	9.41539	8.92669	7.59802	-1.91378	3.14305	76.3441	2.38e-18	1.12e-15	6.96e-16	down-regulated
Nitab4.5_0000636g0130	Nitab4.5_0000636g0130	18.7074	24.9697	21.9391	5.2021	5.94525	6.73245	-1.91343	3.63969	42.5363	6.94e-11	7.28e-09	4.54e-09	down-regulated
Nitab4.5_0009931g0020	Nitab4.5_0009931g0020	15.9392	16.6105	13.298	2.48161	5.9729	4.36729	-1.87528	2.95871	29.1844	6.58e-08	2.97e-06	1.85e-06	down-regulated
Nitab4.5_0005090g0030	Nitab4.5_0005090g0030	4.57246	11.2261	6.05679	2.05866	2.65985	1.41305	-1.87286	1.44776	21.5621	3.43e-06	8.89e-05	5.55e-05	down-regulated
Nitab4.5_0001788g0010	Nitab4.5_0001788g0010	7.59089	4.35121	5.41094	2.14965	1.75285	0.910359	-1.87244	0.514963	16.935	3.87e-05	0.000708813	0.000442082	down-regulated
Nitab4.5_0004439g0080	Nitab4.5_0004439g0080	4.41687	6.76845	3.17395	1.09188	0.357934	2.5774	-1.8708	-0.27779	7.85127	0.00507851	0.0365784	0.0228137	down-regulated
Nitab4.5_0000569g0020	Nitab4.5_0000569g0020	70.3159	85.1805	71.6548	20.1077	23.0218	21.9138	-1.84248	4.64391	76.7677	1.92e-18	9.51e-16	5.93e-16	down-regulated
Nitab4.5_0000895g0030	Nitab4.5_0000895g0030	6.47594	6.90257	4.9761	1.41335	2.39655	1.43965	-1.84127	2.00215	39.1105	4e-10	3.43e-08	2.14e-08	down-regulated
Nitab4.5_0002960g0030	Nitab4.5_0002960g0030	6.40526	5.91926	5.58813	1.34777	2.19473	1.58181	-1.83929	2.2008	35.3216	2.8e-09	1.96e-07	1.22e-07	down-regulated
Nitab4.5_0000343g0370	Nitab4.5_0000343g0370	7.70634	13.1884	11.0619	2.44955	4.95625	1.7058	-1.83825	0.00195101	8.19412	0.00420263	0.0318709	0.0198777	down-regulated
Nitab4.5_0009059g0020	Nitab4.5_0009059g0020	0.958633	1.63885	1.39983	0.090834	0.581149	0.477891	-1.83593	0.62105	9.53281	0.00201831	0.0181415	0.0113148	down-regulated
Nitab4.5_0000569g0130	Nitab4.5_0000569g0130	4.43606	4.34678	2.75713	1.60221	0.860612	0.861791	-1.82328	2.69861	37.2421	1.04e-09	8.27e-08	5.16e-08	down-regulated
Nitab4.5_0008561g0010	Nitab4.5_0008561g0010	130.084	190.731	131.559	51.1948	43.5095	37.3632	-1.8164	4.36254	46.9194	7.4e-12	9.84e-10	6.14e-10	down-regulated
Nitab4.5_0001199g0090	Nitab4.5_0001199g0090	2.50744	8.10653	5.45796	2.70829	1.35688	0.639212	-1.81204	0.843599	7.81004	0.00519567	0.0372086	0.0232068	down-regulated
Nitab4.5_0002429g0020	Nitab4.5_0002429g0020	0.993901	1.13866	0.836556	0.30217	0.281579	0.288749	-1.8051	-0.00197552	19.1582	1.2e-05	0.000260566	0.000162514	down-regulated
Nitab4.5_0000956g0080	Nitab4.5_0000956g0080	15.8131	11.0066	10.8586	3.227	3.17107	4.65919	-1.79821	1.81799	20.6244	5.59e-06	0.000134354	8.38e-05	down-regulated
Nitab4.5_0002757g0050	Nitab4.5_0002757g0050	28.1546	38.6682	35.1172	7.58217	12.401	10.5209	-1.7791	4.80837	58.9283	1.64e-14	3.9e-12	2.44e-12	down-regulated
Nitab4.5_0000603g0020	Nitab4.5_0000603g0020	2.1884	4.65396	3.30069	1.38447	0.876961	0.783197	-1.77539	2.15729	23.9741	9.76e-07	3.05e-05	1.9e-05	down-regulated
Nitab4.5_0000062g0210	Nitab4.5_0000062g0210	3.13302	5.40872	4.33721	0.724087	0.557207	2.59468	-1.77401	2.41449	14.4285	0.000145583	0.00217059	0.00135378	down-regulated
Nitab4.5_0000940g0030	Nitab4.5_0000940g0030	16.0354	16.153	18.7842	3.41074	7.12491	4.75495	-1.77186	2.30385	36.0222	1.95e-09	1.43e-07	8.9e-08	down-regulated
Nitab4.5_0006822g0030	Nitab4.5_0006822g0030	5.20106	12.7049	9.57106	3.06996	4.50129	0.717394	-1.76235	0.704363	8.25579	0.00406222	0.0310705	0.0193785	down-regulated
Nitab4.5_0010294g0020	Nitab4.5_0010294g0020	10.5019	11.319	12.9806	2.24092	4.39609	3.89732	-1.75622	1.33505	23.5571	1.21e-06	3.66e-05	2.28e-05	down-regulated
Nitab4.5_0002080g0050	Nitab4.5_0002080g0050	0.424855	0.509945	0.743159	0.168232	0.232453	0.095312	-1.75187	-0.303855	9.78015	0.00176406	0.0163801	0.0102162	down-regulated
Nitab4.5_0003069g0030	Nitab4.5_0003069g0030	7.65776	13.8459	6.92269	1.80714	4.38028	2.50157	-1.75101	3.30106	32.0308	1.52e-08	8.43e-07	5.26e-07	down-regulated
Nitab4.5_0002857g0010	Nitab4.5_0002857g0010	287.859	329.076	306.879	64.1211	115.247	102.729	-1.74881	8.34661	74.3296	6.61e-18	2.87e-15	1.79e-15	down-regulated
Nitab4.5_0005396g0070	Nitab4.5_0005396g0070	6.03685	9.28659	11.4436	2.17977	3.28194	2.74842	-1.74391	1.79256	25.5984	4.2e-07	1.47e-05	9.18e-06	down-regulated
Nitab4.5_0002891g0070	Nitab4.5_0002891g0070	7.69717	7.45859	4.51946	2.50754	1.65395	1.87491	-1.73698	2.04879	7.66326	0.00563566	0.0397119	0.024768	down-regulated
Nitab4.5_0008594g0010	Nitab4.5_0008594g0010	17.3693	19.3761	17.2282	4.78877	5.49115	6.33803	-1.73672	3.39519	99.8353	1.66e-23	2.64e-20	1.65e-20	down-regulated
Nitab4.5_0011912g0010	Nitab4.5_0011912g0010	0.774477	1.00103	0.816893	0.432996	0.217066	0.148447	-1.73289	1.33062	7.21325	0.00723674	0.0476902	0.0297441	down-regulated
Nitab4.5_0011951g0010	Nitab4.5_0011951g0010	60.2938	82.4205	66.3158	23.1899	20.5185	20.9363	-1.73148	8.2049	69.0685	9.51e-17	3.28e-14	2.04e-14	down-regulated
Nitab4.5_0001028g0070	Nitab4.5_0001028g0070	2.35043	2.32065	3.20285	0.522175	0.960244	0.938003	-1.73084	0.632085	14.6847	0.000127075	0.00193153	0.00120469	down-regulated
Nitab4.5_0000864g0130	Nitab4.5_0000864g0130	9.0078	9.70282	10.05	2.6995	2.97896	3.21646	-1.72755	2.28138	14.5564	0.000136022	0.0020474	0.00127695	down-regulated
Nitab4.5_0007103g0010	Nitab4.5_0007103g0010	8.08644	11.3126	9.2914	3.11056	3.47099	2.29689	-1.72742	1.37324	22.7591	1.84e-06	5.26e-05	3.28e-05	down-regulated
Nitab4.5_0002097g0100	Nitab4.5_0002097g0100	7.40856	14.8632	6.50336	2.98538	3.11728	2.82755	-1.72084	0.984859	21.4042	3.72e-06	9.57e-05	5.97e-05	down-regulated
Nitab4.5_0000037g0210	Nitab4.5_0000037g0210	29.9411	35.412	28.7793	8.94143	6.01222	14.3995	-1.71999	5.40847	43.8526	3.54e-11	4.01e-09	2.5e-09	down-regulated
Nitab4.5_0004176g0050	Nitab4.5_0004176g0050	26.5479	33.9539	26.8075	7.99475	8.34264	11.0512	-1.71162	4.69234	86.9516	1.11e-20	1.06e-17	6.58e-18	down-regulated
Nitab4.5_0000240g0120	Nitab4.5_0000240g0120	0.890729	1.66324	1.18063	0.261689	0.499352	0.387033	-1.7093	-0.337974	9.89581	0.00165655	0.0156245	0.0097449	down-regulated
Nitab4.5_0000600g0050	Nitab4.5_0000600g0050	108.116	101.399	112.416	33.2556	37.8109	30.2826	-1.70289	5.40524	48.2973	3.66e-12	5.29e-10	3.3e-10	down-regulated
Nitab4.5_0001019g0010	Nitab4.5_0001019g0010	8.46027	10.3565	9.67612	3.13343	1.94388	3.9168	-1.69648	2.40243	24.0188	9.54e-07	2.98e-05	1.86e-05	down-regulated
Nitab4.5_0002326g0150	Nitab4.5_0002326g0150	18.6785	19.7703	22.0753	3.78777	4.59253	10.8084	-1.69421	5.82578	36.2973	1.69e-09	1.25e-07	7.81e-08	down-regulated
Nitab4.5_0000783g0180	Nitab4.5_0000783g0180	15.5307	19.6482	18.0964	5.61953	4.98367	6.32954	-1.69138	4.46753	72.967	1.32e-17	5.2e-15	3.25e-15	down-regulated
Nitab4.5_0000704g0010	Nitab4.5_0000704g0010	14.8738	18.1954	15.6046	3.1811	5.66758	6.64424	-1.69048	3.49646	38.5788	5.26e-10	4.44e-08	2.77e-08	down-regulated
Nitab4.5_0000021g0120	Nitab4.5_0000021g0120	8.69483	11.9757	10.1534	2.64672	2.87021	4.29286	-1.69026	3.24251	45.8042	1.31e-11	1.65e-09	1.03e-09	down-regulated
Nitab4.5_0006856g0030	Nitab4.5_0006856g0030	5.14873	5.15621	3.981	1.50844	0.516406	2.52734	-1.68534	2.64687	12.5413	0.000398063	0.00499581	0.00311585	down-regulated
Nitab4.5_0000956g0090	Nitab4.5_0000956g0090	24.5578	23.5499	17.2816	9.79198	4.58709	6.49264	-1.67992	2.53348	21.5806	3.39e-06	8.83e-05	5.51e-05	down-regulated
Nitab4.5_0010808g0020	Nitab4.5_0010808g0020	6.50964	8.76886	8.83965	1.62936	3.35289	2.71058	-1.67915	1.58765	9.30227	0.0022887	0.0200038	0.0124762	down-regulated
Nitab4.5_0006561g0060	Nitab4.5_0006561g0060	3.02811	2.67227	3.44676	0.880934	1.04669	1.00493	-1.67657	4.75506	55.9584	7.4e-14	1.58e-11	9.83e-12	down-regulated
Nitab4.5_0000605g0110	Nitab4.5_0000605g0110	1.12764	2.47391	1.67183	0.063445	0.706655	0.930359	-1.67399	2.232	7.69123	0.00554899	0.039235	0.0244706	down-regulated
Nitab4.5_0002319g0020	Nitab4.5_0002319g0020	22.4044	32.8017	27.0159	9.83129	10.2969	6.35881	-1.6662	2.02657	19.8637	8.32e-06	0.00018968	0.000118302	down-regulated
Nitab4.5_0009676g0030	Nitab4.5_0009676g0030	10.5691	11.7892	7.14334	3.81912	2.32926	3.36832	-1.66609	1.59421	29.4887	5.62e-08	2.59e-06	1.62e-06	down-regulated
Nitab4.5_0017161g0010	Nitab4.5_0017161g0010	6.55244	6.16088	3.3733	1.04568	2.15335	1.9733	-1.66588	1.48032	12.582	0.000389477	0.00491597	0.00306606	down-regulated
Nitab4.5_0000680g0140	Nitab4.5_0000680g0140	8.02631	8.54157	7.64394	2.67763	2.15857	3.03607	-1.65634	2.565	32.5363	1.17e-08	6.76e-07	4.22e-07	down-regulated
Nitab4.5_0002680g0030	Nitab4.5_0002680g0030	3.77632	4.32406	3.89754	1.42546	1.18368	1.32481	-1.63606	1.79813	36.6553	1.41e-09	1.07e-07	6.67e-08	down-regulated
Nitab4.5_0012103g0010	Nitab4.5_0012103g0010	56.347	66.9064	54.5561	16.1798	18.5178	24.2647	-1.6311	5.12394	60.8697	6.1e-15	1.58e-12	9.82e-13	down-regulated
Nitab4.5_0000342g0140	Nitab4.5_0000342g0140	5.76513	13.5494	8.15661	1.61813	4.81662	2.70901	-1.62825	1.48486	11.5271	0.000685897	0.00768613	0.00479379	down-regulated
Nitab4.5_0002367g0030	Nitab4.5_0002367g0030	12.3523	22.2223	19.6059	5.88187	7.22439	4.89464	-1.62644	2.0695	21.6935	3.2e-06	8.45e-05	5.27e-05	down-regulated
Nitab4.5_0001977g0020	Nitab4.5_0001977g0020	3.81975	4.10892	3.87016	0.717506	1.77742	1.47438	-1.60823	1.63281	14.7278	0.0001242	0.00189275	0.00118049	down-regulated
Nitab4.5_0001472g0060	Nitab4.5_0001472g0060	6.28329	8.22235	7.37372	2.45503	2.73061	2.17579	-1.60805	2.54273	19.9796	7.83e-06	0.000180174	0.000112373	down-regulated
Nitab4.5_0000107g0130	Nitab4.5_0000107g0130	1.57146	2.55897	2.36923	1.16339	0.617653	0.402451	-1.60748	4.1161	22.3918	2.22e-06	6.21e-05	3.87e-05	down-regulated
Nitab4.5_0000230g0040	Nitab4.5_0000230g0040	1.9833	3.14363	2.49908	1.33469	1.12251	0.110316	-1.60739	0.964651	7.84428	0.00509819	0.036694	0.0228858	down-regulated
Nitab4.5_0003995g0040	Nitab4.5_0003995g0040	4.14578	4.80377	5.68589	1.07056	1.96448	1.90412	-1.6028	0.915891	7.24067	0.00712702	0.04725	0.0294695	down-regulated
Nitab4.5_0000143g0160	Nitab4.5_0000143g0160	122.787	133.867	132.643	40.4869	40.4883	50.5782	-1.60253	6.03387	59.4638	1.25e-14	3.04e-12	1.9e-12	down-regulated
Nitab4.5_0002097g0110	Nitab4.5_0002097g0110	9.55252	10.281	6.66525	3.34734	2.48921	3.1325	-1.60192	3.1679	39.8494	2.74e-10	2.44e-08	1.52e-08	down-regulated
Nitab4.5_0006125g0010	Nitab4.5_0006125g0010	6.75339	8.22573	8.22246	1.68824	3.60584	2.56193	-1.59602	2.46732	14.7823	0.000120665	0.00184475	0.00115056	down-regulated
Nitab4.5_0007739g0010	Nitab4.5_0007739g0010	170.932	145.449	162.208	73.0008	56.5552	33.2181	-1.59073	5.79793	37.9583	7.23e-10	5.92e-08	3.69e-08	down-regulated
Nitab4.5_0006628g0020	Nitab4.5_0006628g0020	8.27826	11.8656	9.25647	3.17843	4.00441	2.86673	-1.58711	3.30424	26.5945	2.51e-07	9.39e-06	5.85e-06	down-regulated
Nitab4.5_0001977g0010	Nitab4.5_0001977g0010	8.07756	11.2542	7.10614	2.43346	3.40269	3.19449	-1.58708	1.09779	17.051	3.64e-05	0.000670978	0.000418484	down-regulated
Nitab4.5_0023821g0010	Nitab4.5_0023821g0010	332.819	389.513	368.893	102.65	140.584	130.397	-1.58382	8.79842	88.5981	4.84e-21	5.66e-18	3.53e-18	down-regulated
Nitab4.5_0000039g0110	Nitab4.5_0000039g0110	13.3152	18.0209	17.7452	6.87523	5.48572	4.45204	-1.58171	3.16813	43.934	3.4e-11	3.88e-09	2.42e-09	down-regulated
Nitab4.5_0006560g0010	Nitab4.5_0006560g0010	11.7174	9.79889	10.6359	3.12584	3.94101	3.93298	-1.57853	2.05719	15.3108	9.12e-05	0.00145405	0.000906883	down-regulated
Nitab4.5_0004878g0060	Nitab4.5_0004878g0060	31.4641	43.9246	35.6919	9.08808	16.5668	12.5774	-1.57655	2.84474	35.2919	2.84e-09	1.98e-07	1.23e-07	down-regulated
Nitab4.5_0000653g0070	Nitab4.5_0000653g0070	7.30725	10.5549	6.03295	2.55813	3.7604	1.91406	-1.57319	1.81368	22.7984	1.8e-06	5.17e-05	3.22e-05	down-regulated
Nitab4.5_0005512g0020	Nitab4.5_0005512g0020	1.41229	1.90708	1.38489	0.282253	0.414058	0.923741	-1.57177	-0.0789646	7.11934	0.00762568	0.04955	0.030904	down-regulated
Nitab4.5_0009972g0010	Nitab4.5_0009972g0010	15.8386	18.2177	17.4961	5.4866	6.47234	5.83488	-1.57166	3.51018	67.1528	2.51e-16	8.33e-14	5.19e-14	down-regulated
Nitab4.5_0000410g0050	Nitab4.5_0000410g0050	6.40896	8.29036	6.69059	1.40324	3.64351	2.33739	-1.5716	1.83882	20.3688	6.39e-06	0.000150453	9.38e-05	down-regulated
Nitab4.5_0001993g0070	Nitab4.5_0001993g0070	13.6662	12.6194	11.4651	3.94396	5.37437	3.64925	-1.56869	0.299406	16.9939	3.75e-05	0.000690406	0.000430602	down-regulated
Nitab4.5_0003374g0030	Nitab4.5_0003374g0030	0.791529	1.59868	0.72975	0.690364	0.255278	0.115659	-1.56869	-0.213622	7.6155	0.00578688	0.0405174	0.0252704	down-regulated
Nitab4.5_0004377g0010	Nitab4.5_0004377g0010	5.7779	5.14992	3.97373	1.53765	2.003	1.62117	-1.55989	1.10459	22.2276	2.42e-06	6.66e-05	4.15e-05	down-regulated
Nitab4.5_0002724g0070	Nitab4.5_0002724g0070	85.0118	96.536	74.8025	27.1488	29.5109	32.7952	-1.55735	5.89714	87.7919	7.27e-21	7.98e-18	4.98e-18	down-regulated
Nitab4.5_0005633g0010	Nitab4.5_0005633g0010	56.3546	75.7212	49.9054	19.5321	19.72	24.772	-1.54737	6.6838	51.6036	6.79e-13	1.18e-10	7.33e-11	down-regulated
Nitab4.5_0000862g0030	Nitab4.5_0000862g0030	2.22132	2.2904	1.35695	0.227344	0.813717	1.041	-1.53386	0.813724	10.0494	0.001524	0.014707	0.00917267	down-regulated
Nitab4.5_0003024g0050	Nitab4.5_0003024g0050	10.2453	20.2156	18.9223	4.99552	8.27245	4.25911	-1.53364	2.85524	25.7857	3.82e-07	1.35e-05	8.43e-06	down-regulated
Nitab4.5_0005615g0010	Nitab4.5_0005615g0010	6.46826	14.17	8.83943	4.27719	2.44683	3.7859	-1.52973	1.85406	13.4275	0.000247964	0.00338525	0.00211136	down-regulated
Nitab4.5_0008436g0010	Nitab4.5_0008436g0010	2.34082	2.77339	1.70479	0.457507	0.675858	1.2946	-1.52709	0.57473	13.7747	0.000206089	0.00289688	0.00180677	down-regulated
Nitab4.5_0000469g0170	Nitab4.5_0000469g0170	69.8955	89.7531	78.3895	27.8938	25.9613	31.0119	-1.52652	4.06602	86.1209	1.69e-20	1.42e-17	8.83e-18	down-regulated
Nitab4.5_0000240g0050	Nitab4.5_0000240g0050	4.34603	5.67555	3.84664	1.411	1.54319	1.96813	-1.52248	0.840849	18.1611	2.029x5312174823e-05	0.000410649	0.000256119	down-regulated
Nitab4.5_0002814g0040	Nitab4.5_0002814g0040	9.2717	19.4758	8.86685	6.27847	3.592	3.64341	-1.51996	3.76396	21.7212	3.15e-06	8.35e-05	5.21e-05	down-regulated
Nitab4.5_0004921g0010	Nitab4.5_0004921g0010	50.6086	66.4787	55.1979	21.0551	23.7111	17.1453	-1.51481	8.88583	39.906	2.66e-10	2.38e-08	1.48e-08	down-regulated
Nitab4.5_0000319g0260	Nitab4.5_0000319g0260	15.752	22.5173	19.98	6.20845	8.69878	6.03073	-1.51446	2.1483	27.5545	1.53e-07	6.17e-06	3.85e-06	down-regulated
Nitab4.5_0015089g0010	Nitab4.5_0015089g0010	32.4449	48.1997	40.9764	12.3565	18.5181	12.8558	-1.51432	3.14608	25.4015	4.66e-07	1.61e-05	1e-05	down-regulated
Nitab4.5_0000190g0040	Nitab4.5_0000190g0040	1.56634	1.70201	2.11551	0.48821	0.967973	0.479323	-1.50681	1.15283	18.2721	1.91e-05	0.000389725	0.000243069	down-regulated
Nitab4.5_0000510g0220	Nitab4.5_0000510g0220	15.3021	17.4412	12.293	7.26078	4.0425	5.00893	-1.5028	2.98504	28.6367	8.73e-08	3.8e-06	2.37e-06	down-regulated
Nitab4.5_0000734g0070	Nitab4.5_0000734g0070	109.244	114.975	101.945	47.9594	38.9312	31.2509	-1.50222	5.03741	35.6458	2.37e-09	1.7e-07	1.06e-07	down-regulated
Nitab4.5_0000359g0070	Nitab4.5_0000359g0070	4.85633	4.51274	5.1213	1.75879	0.990856	2.48833	-1.5013	2.18008	16.2323	5.6e-05	0.000973848	0.000607383	down-regulated
