# Supplementary material for: Integrative Analyses of Biochemical Properties and Transcriptome Reveal the Dynamic Changes in Leaf Senescence of Tobacco (Nicotiana tabacum L.)
Source: Front Genet. 2021 Dec 22;12:790167. doi: 10.3389/fgene.2021.790167 (PMC8727547; doi:10.3389/fgene.2021.790167)
Supplement: Supplementary file 1 [file DataSheet1.ZIP › Supplemental tables and figures/Table S4.xlsx]

## Sheet: cp02.M1_vs_M3.all_DEGs
Supplemental Table S4 Differentially expressed genes between M1 and M3 stages identified with the criteria of FDR ≤ 0.05 and the absolute value of |log2(fold change)| ≥ 1.5
gene_id	gene_name	M1-1	M1-2	M1-3	M3-1	M3-2	M3-3	logFC	logCPM	LR	PValue	FDR	Storey_qvalue	DE
Nitab4.5_0018109g0010	Nitab4.5_0018109g0010	0	0	0	24.3179	26.3475	0.061358	12.2704	1.40176	20.8756	4.9e-06	6.24e-05	3.58e-05	up-regulated
Nitab4.5_0002334g0100	Nitab4.5_0002334g0100	0	0	0	12.2437	2.19778	7.00634	11.9133	1.5335	83.0862	7.86e-20	1.14e-17	6.54e-18	up-regulated
Nitab4.5_0000668g0090	Nitab4.5_0000668g0090	0	0	0	11.2891	18.6961	17.9213	11.5511	2.48	151.825	6.92e-35	5.52e-32	3.17e-32	up-regulated
Nitab4.5_0001728g0050	Nitab4.5_0001728g0050	0	0	0	1.51934	1.85693	5.5322	10.6417	0.697454	51.6829	6.52e-13	3.33e-11	1.91e-11	up-regulated
Nitab4.5_0002656g0050	Nitab4.5_0002656g0050	0	0	0	1.27059	2.95162	2.40145	10.4719	1.17582	76.9352	1.77e-18	2.05e-16	1.18e-16	up-regulated
Nitab4.5_0010845g0010	Nitab4.5_0010845g0010	0	0	0	1.15579	1.53361	0	10.3811	1.43149	14.2451	0.000160481	0.00134636	0.000772739	up-regulated
Nitab4.5_0000132g0030	Nitab4.5_0000132g0030	0	0	0	15.103	13.95	1.34043	10.3012	0.46423	24.8769	6.11e-07	9.72e-06	5.58e-06	up-regulated
Nitab4.5_0001780g0010	Nitab4.5_0001780g0010	0	0	0	2.10393	3.06055	6.46893	10.2213	2.60218	50.92	9.62e-13	4.73e-11	2.72e-11	up-regulated
Nitab4.5_0001434g0020	Nitab4.5_0001434g0020	0	0	0	1.33501	3.66198	3.80326	10.1922	-0.995812	75.0126	4.68e-18	5.22e-16	2.99e-16	up-regulated
Nitab4.5_0009681g0010	Nitab4.5_0009681g0010	0	0	0	0.349805	0.574748	1.34102	9.55763	0.182888	39.6563	3.03e-10	9.75e-09	5.6e-09	up-regulated
Nitab4.5_0003160g0100	Nitab4.5_0003160g0100	0	0	0	4.54658	4.82914	3.63697	9.33466	-0.175411	47.2287	6.32e-12	2.65e-10	1.52e-10	up-regulated
Nitab4.5_0005831g0010	Nitab4.5_0005831g0010	0	0	0	2.293	2.82471	3.38196	9.27331	-0.777559	18.083	2.11e-05	0.000229355	0.000131637	up-regulated
Nitab4.5_0007495g0030	Nitab4.5_0007495g0030	0.086832	0	0	27.5094	11.345	25.1514	9.05043	2.75045	112.423	2.89e-26	9.57e-24	5.49e-24	up-regulated
Nitab4.5_0000023g0560	Nitab4.5_0000023g0560	0	0	0	1.44916	0	0	9.03277	0.29237	7.514	0.00612212	0.0293546	0.0168479	up-regulated
Nitab4.5_0000403g0030	Nitab4.5_0000403g0030	0	0	0	0.14555	0.12437	2.05978	8.95905	-0.873739	17.7156	2.57e-05	0.000271981	0.000156102	up-regulated
Nitab4.5_0029367g0020	Nitab4.5_0029367g0020	0	0	0.027037	5.31495	6.69454	8.64019	8.94476	3.46557	78.3898	8.46e-19	1.06e-16	6.09e-17	up-regulated
Nitab4.5_0000030g0590	Nitab4.5_0000030g0590	0	0	0	5.87204	0	2.50155	8.80225	-0.844017	10.2571	0.00136158	0.00836596	0.0048016	up-regulated
Nitab4.5_0000901g0110	Nitab4.5_0000901g0110	0	0	0	0.530571	0.608209	3.3178	8.60906	0.598004	30.3731	3.56e-08	7.5e-07	4.3e-07	up-regulated
Nitab4.5_0004449g0050	Nitab4.5_0004449g0050	0	0	0	0.349333	0.037406	1.20903	8.56628	-0.890331	24.9311	5.94e-07	9.5e-06	5.45e-06	up-regulated
Nitab4.5_0000470g0230	Nitab4.5_0000470g0230	0	0	0	0.324458	0.79329	1.98453	8.41082	-0.89246	34.6707	3.9e-09	1.02e-07	5.83e-08	up-regulated
Nitab4.5_0013126g0010	Nitab4.5_0013126g0010	0	0	0	1.76997	1.04223	1.06771	8.33494	1.79619	36.5914	1.46e-09	4.09e-08	2.35e-08	up-regulated
Nitab4.5_0003073g0040	Nitab4.5_0003073g0040	0	0	0	0.918352	0.80048	0.366624	8.3029	-0.689215	41.5583	1.14e-10	3.95e-09	2.27e-09	up-regulated
Nitab4.5_0001781g0010	Nitab4.5_0001781g0010	0	0	0	0.228404	0.274619	0.115352	8.29024	-1.11943	22.0104	2.71e-06	3.7e-05	2.12e-05	up-regulated
Nitab4.5_0000782g0070	Nitab4.5_0000782g0070	0	0	0	0.26777	0.192635	0.760121	8.15438	0.219332	50.6147	1.12e-12	5.48e-11	3.14e-11	up-regulated
Nitab4.5_0001780g0020	Nitab4.5_0001780g0020	0	0.008185	0.01069	1.81922	6.61627	10.7852	8.14659	1.31729	59.5273	1.21e-14	8.09e-13	4.64e-13	up-regulated
Nitab4.5_0006882g0050	Nitab4.5_0006882g0050	0	0	0	1.26268	2.00051	0.669085	7.65443	-0.120846	35.2022	2.97e-09	7.86e-08	4.51e-08	up-regulated
Nitab4.5_0005769g0090	Nitab4.5_0005769g0090	0	0	0	0	0	2.0426	7.65168	-1.59886	7.22588	0.00718598	0.0333362	0.0191332	up-regulated
Nitab4.5_0003925g0010	Nitab4.5_0003925g0010	0	0	0	0.56402	0	0.565729	7.54804	-0.356003	25.288	4.94e-07	8.03e-06	4.61e-06	up-regulated
Nitab4.5_0007974g0010	Nitab4.5_0007974g0010	0	0	0	0	2.99647	0	7.51067	-1.82661	9.62245	0.00192214	0.0111786	0.00641591	up-regulated
Nitab4.5_0004464g0010	Nitab4.5_0004464g0010	0	0	0	0.247446	0	0.369794	7.28527	-0.751436	26.6585	2.43e-07	4.23e-06	2.43e-06	up-regulated
Nitab4.5_0009691g0030	Nitab4.5_0009691g0030	0	0	0	0	0.283341	0.268096	7.15841	-0.322526	17.7728	2.49e-05	0.000264804	0.000151983	up-regulated
Nitab4.5_0001580g0040	Nitab4.5_0001580g0040	0	0	0	0.234284	0	1.38919	7.13851	-0.542324	18.322	1.87e-05	0.000204836	0.000117565	up-regulated
Nitab4.5_0003950g0050	Nitab4.5_0003950g0050	0	0	0.193205	4.06459	1.74721	27.4738	7.12045	0.976797	38.1309	6.62e-10	1.98e-08	1.14e-08	up-regulated
Nitab4.5_0000838g0070	Nitab4.5_0000838g0070	0	0	0	0	0.179921	0.202294	7.09048	4.46497	21.8184	3e-06	4.03e-05	2.31e-05	up-regulated
Nitab4.5_0010430g0070	Nitab4.5_0010430g0070	0	0	0	0.83617	0	0.125354	7.06662	-1.25218	16.0406	6.2e-05	0.000583567	0.000334935	up-regulated
Nitab4.5_0010769g0010	Nitab4.5_0010769g0010	0	0	0	0	0.599909	0.325654	7.05151	-0.927383	16.3871	5.16e-05	0.000498971	0.000286382	up-regulated
Nitab4.5_0001110g0030	Nitab4.5_0001110g0030	0	0.353941	0	10.6267	24.9953	21.8537	7.01514	2.45231	41.9981	9.14e-11	3.22e-09	1.85e-09	up-regulated
Nitab4.5_0000288g0100	Nitab4.5_0000288g0100	0	0	0	0	0.092624	0.210661	6.88808	-0.966512	16.5513	4.74e-05	0.000463179	0.000265839	up-regulated
Nitab4.5_0000300g0100	Nitab4.5_0000300g0100	0	0	0.080612	2.52578	3.93699	4.98642	6.87616	3.14724	103.597	2.48e-24	6.4e-22	3.68e-22	up-regulated
Nitab4.5_0009234g0010	Nitab4.5_0009234g0010	0	0.004605	0	0.642925	0.623811	0.470077	6.72118	4.22347	77.6633	1.22e-18	1.46e-16	8.41e-17	up-regulated
Nitab4.5_0005838g0020	Nitab4.5_0005838g0020	0	0	0	0.588149	0.126113	0	6.70321	-0.462903	16.3939	5.15e-05	0.000497705	0.000285655	up-regulated
Nitab4.5_0013292g0010	Nitab4.5_0013292g0010	0	0	0	0	0.188132	0.127581	6.65277	-0.708285	12.6557	0.000374427	0.00279424	0.00160374	up-regulated
Nitab4.5_0002918g0030	Nitab4.5_0002918g0030	0	0	0	0.180488	0.275594	0	6.62836	0.66544	10.0673	0.00150922	0.00913571	0.00524339	up-regulated
Nitab4.5_0004189g0010	Nitab4.5_0004189g0010	0	0	0	0	0.301694	0.111712	6.5792	-0.396683	17.2447	3.29e-05	0.000338216	0.000194117	up-regulated
Nitab4.5_0000278g0080	Nitab4.5_0000278g0080	0	0	0	0	0.760547	0.154893	6.42349	0.141263	12.5267	0.000401177	0.00296302	0.00170061	up-regulated
Nitab4.5_0003346g0090	Nitab4.5_0003346g0090	0.25856	0.106149	0	15.8855	7.15902	13.9118	6.39416	0.858101	78.713	7.18e-19	9.08e-17	5.21e-17	up-regulated
Nitab4.5_0004156g0010	Nitab4.5_0004156g0010	0	0	0	0.210143	0	0.116504	6.37926	2.03523	24.93	5.94e-07	9.51e-06	5.46e-06	up-regulated
Nitab4.5_0006663g0010	Nitab4.5_0006663g0010	0	0	0	0.784644	0.410764	0	6.02236	-0.877968	14.6746	0.000127753	0.00110723	0.000635486	up-regulated
Nitab4.5_0005020g0010	Nitab4.5_0005020g0010	0	0.039651	0	1.0947	0.551445	1.56048	6.01604	0.555826	18.5911	1.62e-05	0.000180456	0.000103572	up-regulated
Nitab4.5_0006590g0030	Nitab4.5_0006590g0030	0	0	0	0.072111	0.123234	0.183667	5.9787	1.6812	13.4507	0.000244918	0.00193985	0.00111337	up-regulated
Nitab4.5_0000036g0520	Nitab4.5_0000036g0520	0	0	0	0.081194	0	0.235408	5.94964	-0.892619	10.6921	0.00107595	0.00684316	0.0039276	up-regulated
Nitab4.5_0003779g0090	Nitab4.5_0003779g0090	0	0	0	0	0.087679	0.241022	5.9084	0.122589	16.4896	4.89e-05	0.000476377	0.000273414	up-regulated
Nitab4.5_0000513g0100	Nitab4.5_0000513g0100	0	0.024748	0.047991	2.13396	1.23193	1.5929	5.84654	1.82241	108.205	2.42e-25	7.34e-23	4.21e-23	up-regulated
Nitab4.5_0005161g0020	Nitab4.5_0005161g0020	0	0.051109	0	1.11012	0.89396	1.27828	5.69117	-0.186908	51.9061	5.82e-13	2.99e-11	1.72e-11	up-regulated
Nitab4.5_0000040g0340	Nitab4.5_0000040g0340	0	0	0	0.059514	0	0.586062	5.68627	1.93454	12.4064	0.000427868	0.00312663	0.00179451	up-regulated
Nitab4.5_0001225g0250	Nitab4.5_0001225g0250	0.038375	0	0	0.836205	0.302677	1.45107	5.60393	2.61823	53.1276	3.13e-13	1.67e-11	9.58e-12	up-regulated
Nitab4.5_0006300g0010	Nitab4.5_0006300g0010	0.024712	0	0.073136	0.780598	1.33306	2.99575	5.49289	2.24025	41.1775	1.39e-10	4.73e-09	2.72e-09	up-regulated
Nitab4.5_0008814g0030	Nitab4.5_0008814g0030	0	0	0.413277	5.91923	8.83683	8.16396	5.47278	1.05054	64.4973	9.67e-16	7.75e-14	4.45e-14	up-regulated
Nitab4.5_0000321g0280	Nitab4.5_0000321g0280	0	0	0	0	0.077451	0.172815	5.44745	-0.788335	15.9037	6.66e-05	0.000620343	0.000356043	up-regulated
Nitab4.5_0003937g0020	Nitab4.5_0003937g0020	0	0.044879	0.087029	2.53932	1.21663	2.61206	5.35807	0.742533	49.2501	2.25e-12	1.04e-10	5.95e-11	up-regulated
Nitab4.5_0016891g0010	Nitab4.5_0016891g0010	0	0.061927	0.120089	2.85719	1.08358	5.20262	5.31653	0.586441	29.0031	7.23e-08	1.42e-06	8.13e-07	up-regulated
Nitab4.5_0002547g0010	Nitab4.5_0002547g0010	0	0	0.100921	0.242822	0.0346	4.22348	5.2713	0.393277	8.2729	0.00402411	0.0208734	0.0119802	up-regulated
Nitab4.5_0010991g0030	Nitab4.5_0010991g0030	0	0	0	0.047531	0.053814	0.041723	5.2141	0.803922	8.95645	0.00276492	0.0152566	0.00875644	up-regulated
Nitab4.5_0004456g0050	Nitab4.5_0004456g0050	0.252003	0	0	3.44157	3.04454	4.54644	5.17965	-0.803392	10.5278	0.00117589	0.00738392	0.00423796	up-regulated
Nitab4.5_0000319g0230	Nitab4.5_0000319g0230	0	0	0.02118	0.333388	0.557129	0.192552	5.14069	-0.175985	20.6482	5.52e-06	6.94e-05	3.98e-05	up-regulated
Nitab4.5_0025689g0010	Nitab4.5_0025689g0010	0	0.121901	0	2.47791	2.09017	1.82029	5.10896	-1.1313	13.0732	0.000299545	0.00231002	0.00132582	up-regulated
Nitab4.5_0000550g0010	Nitab4.5_0000550g0010	0.045947	0	0.117665	0.782922	0.040341	5.5767	5.02144	1.82721	11.7162	0.00061957	0.00427912	0.00245598	up-regulated
Nitab4.5_0009728g0010	Nitab4.5_0009728g0010	0	0	0	0.226445	0.205749	0	5.01817	-0.369816	10.2091	0.00139747	0.00855505	0.00491013	up-regulated
Nitab4.5_0004848g0120	Nitab4.5_0004848g0120	0	0	0	0.11322	0	0.761989	5.01742	0.304555	9.75045	0.00179279	0.0105575	0.00605941	up-regulated
Nitab4.5_0005172g0020	Nitab4.5_0005172g0020	0.103108	0	0	1.23356	0.474374	2.44185	5.01184	-0.00856393	23.2052	1.46e-06	2.13e-05	1.22e-05	up-regulated
Nitab4.5_0000252g0160	Nitab4.5_0000252g0160	0.080965	0	0	0.822807	0.029987	2.12721	4.94754	3.31106	14.6175	0.000131683	0.00113568	0.00065182	up-regulated
Nitab4.5_0007493g0030	Nitab4.5_0007493g0030	0.524425	0	1.2388	32.5471	10.9698	15.9963	4.92568	2.66177	12.3819	0.000433516	0.00315936	0.0018133	up-regulated
Nitab4.5_0008824g0020	Nitab4.5_0008824g0020	0	0	0	0	0.126697	0	4.83676	-0.376183	8.1197	0.00437869	0.0223496	0.0128275	up-regulated
Nitab4.5_0000082g0210	Nitab4.5_0000082g0210	0.415776	0.013144	0.760121	5.72596	9.53026	22.8811	4.82572	2.98516	30.0364	4.24e-08	8.79e-07	5.04e-07	up-regulated
Nitab4.5_0005118g0010	Nitab4.5_0005118g0010	0.034851	0	0.1784	1.62804	0.683783	4.35618	4.78888	1.28864	31.5389	1.95e-08	4.34e-07	2.49e-07	up-regulated
Nitab4.5_0007170g0040	Nitab4.5_0007170g0040	0.049626	0	0.027262	0.768583	0.607927	1.08455	4.69447	-0.0616804	33.4221	7.42e-09	1.81e-07	1.04e-07	up-regulated
Nitab4.5_0003943g0030	Nitab4.5_0003943g0030	0.08067	0	0	1.05485	0.427581	0.768512	4.67469	0.068408	36.8898	1.25e-09	3.54e-08	2.03e-08	up-regulated
Nitab4.5_0000366g0140	Nitab4.5_0000366g0140	0	0.057094	0.093891	1.09699	1.36395	1.78159	4.55523	-0.358992	42.1926	8.27e-11	2.93e-09	1.68e-09	up-regulated
Nitab4.5_0010990g0010	Nitab4.5_0010990g0010	0.023903	0.175372	0.042298	2.36907	0.447071	3.65246	4.54804	1.08479	24.1523	8.9e-07	1.37e-05	7.89e-06	up-regulated
Nitab4.5_0002577g0030	Nitab4.5_0002577g0030	0.483315	0.661202	0.327351	11.6477	8.41744	18.7668	4.53404	3.04424	162.491	3.23e-37	3.24e-34	1.86e-34	up-regulated
Nitab4.5_0000300g0280	Nitab4.5_0000300g0280	0.056923	0.229526	0.132493	4.36294	2.65717	5.44231	4.50562	0.852404	23.5524	1.22e-06	1.81e-05	1.04e-05	up-regulated
Nitab4.5_0003384g0020	Nitab4.5_0003384g0020	0	0	0.349858	3.30941	2.00183	3.8411	4.48409	-0.538907	22.8122	1.79e-06	2.56e-05	1.47e-05	up-regulated
Nitab4.5_0000492g0240	Nitab4.5_0000492g0240	0.651381	0.220145	0	4.66994	11.4014	4.60469	4.41657	4.39941	9.35926	0.00221862	0.0126335	0.00725092	up-regulated
Nitab4.5_0003721g0020	Nitab4.5_0003721g0020	0.146681	0.273852	0.494564	5.3725	7.87469	8.11369	4.37139	4.21755	122.713	1.61e-28	7.35e-26	4.22e-26	up-regulated
Nitab4.5_0008228g0030	Nitab4.5_0008228g0030	0.41391	0.461943	0.266857	7.61794	8.99598	10.0392	4.36698	2.19822	180.936	3.03e-41	4.43e-38	2.54e-38	up-regulated
Nitab4.5_0000923g0050	Nitab4.5_0000923g0050	0.859606	0.032001	0.430054	9.3231	5.76601	15.2847	4.34688	3.28091	50.5315	1.17e-12	5.67e-11	3.26e-11	up-regulated
Nitab4.5_0002782g0090	Nitab4.5_0002782g0090	0	0	0	0	0	0.128423	4.33164	-1.04562	6.67278	0.00978965	0.042884	0.0246131	up-regulated
Nitab4.5_0000189g0080	Nitab4.5_0000189g0080	0.188411	0	0.062941	1.12017	2.3152	2.44038	4.32111	-0.207501	22.9815	1.64e-06	2.37e-05	1.36e-05	up-regulated
Nitab4.5_0000790g0010	Nitab4.5_0000790g0010	0.149034	0.056922	0.234486	4.26193	2.49356	4.23942	4.30295	-0.114697	40.609	1.86e-10	6.19e-09	3.55e-09	up-regulated
Nitab4.5_0011519g0010	Nitab4.5_0011519g0010	0	0	0	0	0.126261	0	4.30232	3.81358	8.2072	0.00417245	0.0214843	0.0123308	up-regulated
Nitab4.5_0005964g0040	Nitab4.5_0005964g0040	0.653692	0	0.280944	8.78547	3.71819	7.99665	4.25616	1.58794	28.5144	9.3e-08	1.79e-06	1.03e-06	up-regulated
Nitab4.5_0000044g0100	Nitab4.5_0000044g0100	1.54094	1.28706	1.57436	18.9157	39.7257	34.9528	4.25594	3.5776	155.324	1.19e-35	1.02e-32	5.85e-33	up-regulated
Nitab4.5_0000791g0090	Nitab4.5_0000791g0090	0.329167	0.937583	0.13774	8.02847	8.97529	15.0869	4.25074	2.82914	44.2367	2.91e-11	1.1e-09	6.33e-10	up-regulated
Nitab4.5_0006110g0050	Nitab4.5_0006110g0050	0.867309	0.447254	0.86415	13.2719	17.659	11.7823	4.13635	3.41251	138.399	5.96e-32	3.67e-29	2.11e-29	up-regulated
Nitab4.5_0002076g0130	Nitab4.5_0002076g0130	0.20371	0	0.340121	0.579359	0.413175	9.61889	4.08176	1.43788	13.8775	0.000195122	0.001591	0.000913148	up-regulated
Nitab4.5_0002859g0160	Nitab4.5_0002859g0160	0	0	0.090481	0.62337	0.394103	0.767586	4.07503	0.0810669	29.528	5.51e-08	1.11e-06	6.35e-07	up-regulated
Nitab4.5_0009401g0020	Nitab4.5_0009401g0020	0.141651	0	0	1.20936	0.331652	1.07367	4.07463	-0.642045	17.0801	3.58e-05	0.000364002	0.000208917	up-regulated
Nitab4.5_0004712g0060	Nitab4.5_0004712g0060	0.039145	0	0.016485	0.368301	0.344192	0.395722	4.04806	-0.653557	14.116	0.000171871	0.00142895	0.00082014	up-regulated
Nitab4.5_0000262g0190	Nitab4.5_0000262g0190	3.88547	3.51575	5.6076	71.6961	63.1109	104.122	4.04672	4.7629	119.58	7.82e-28	3.27e-25	1.88e-25	up-regulated
Nitab4.5_0002135g0100	Nitab4.5_0002135g0100	0.629028	0.313813	0.493729	7.12965	4.52079	14.8253	4.043	1.79243	53.6421	2.41e-13	1.31e-11	7.53e-12	up-regulated
Nitab4.5_0003627g0030	Nitab4.5_0003627g0030	0.155718	0.071122	0.331822	4.1607	2.52042	3.94344	4.02075	1.38897	55.4839	9.42e-14	5.47e-12	3.14e-12	up-regulated
Nitab4.5_0000234g0050	Nitab4.5_0000234g0050	0	0	0.054681	0.710004	0.260008	0.078908	3.97527	-1.06344	7.04223	0.00796098	0.0361206	0.0207312	up-regulated
Nitab4.5_0005860g0020	Nitab4.5_0005860g0020	0.27844	0.228065	0.216438	2.24481	5.80501	4.62908	3.96058	2.09698	60.002	9.48e-15	6.48e-13	3.72e-13	up-regulated
Nitab4.5_0008204g0010	Nitab4.5_0008204g0010	0.388155	0.085504	0	1.92334	1.72474	4.65226	3.92522	0.773137	22.2759	2.36e-06	3.27e-05	1.88e-05	up-regulated
Nitab4.5_0000207g0170	Nitab4.5_0000207g0170	0.011882	0	0.213748	1.24395	1.19218	1.70599	3.92325	0.879042	33.6353	6.65e-09	1.64e-07	9.4e-08	up-regulated
Nitab4.5_0003011g0010	Nitab4.5_0003011g0010	0	0.166338	0.30287	1.95389	0.806446	5.55155	3.91894	0.074666	21.8965	2.88e-06	3.89e-05	2.23e-05	up-regulated
Nitab4.5_0001087g0040	Nitab4.5_0001087g0040	0.066968	0	0	0.268532	0.907716	0	3.88165	-0.0849746	9.41292	0.00215462	0.0123427	0.00708402	up-regulated
Nitab4.5_0003015g0080	Nitab4.5_0003015g0080	0.387148	0.288201	0.13972	6.51904	1.93277	4.68729	3.84659	1.34383	37.9015	7.44e-10	2.22e-08	1.27e-08	up-regulated
Nitab4.5_0002751g0060	Nitab4.5_0002751g0060	0	0	0.07862	0.840693	0.139582	0.346858	3.84616	-0.0676226	12.9096	0.000326906	0.00249148	0.00142997	up-regulated
Nitab4.5_0005590g0020	Nitab4.5_0005590g0020	1.31551	0.827868	1.73109	14.6973	16.7885	30.5506	3.84445	3.66398	52.9445	3.43e-13	1.82e-11	1.04e-11	up-regulated
Nitab4.5_0000219g0010	Nitab4.5_0000219g0010	0.646755	0	0.486167	4.45476	6.61965	7.09968	3.83889	1.03553	14.4339	0.000145163	0.00123555	0.00070914	up-regulated
Nitab4.5_0004096g0020	Nitab4.5_0004096g0020	0.249119	0.092758	0.15712	2.70007	2.17576	3.14693	3.82583	0.863104	58.8174	1.73e-14	1.13e-12	6.5e-13	up-regulated
Nitab4.5_0000453g0140	Nitab4.5_0000453g0140	0.109584	0	0.318988	1.51729	1.74726	3.30147	3.73546	-0.642477	13.1975	0.000280317	0.00218185	0.00125226	up-regulated
Nitab4.5_0005061g0010	Nitab4.5_0005061g0010	0.231827	0.078956	0.038278	3.28699	1.02087	0.984301	3.72166	0.385801	16.4198	5.08e-05	0.000492081	0.000282427	up-regulated
Nitab4.5_0004111g0010	Nitab4.5_0004111g0010	3.54323	1.6568	2.62755	42.0591	33.4939	38.419	3.71912	4.9994	181.551	2.22e-41	3.39e-38	1.95e-38	up-regulated
Nitab4.5_0009352g0010	Nitab4.5_0009352g0010	0.166464	0	0	0.53083	1.11548	0.777155	3.69727	-0.493809	14.0693	0.000176201	0.00145874	0.000837233	up-regulated
Nitab4.5_0011429g0030	Nitab4.5_0011429g0030	1.02174	0.812495	2.40267	14.1446	24.7038	21.6823	3.67745	2.85143	83.6737	5.84e-20	8.58e-18	4.92e-18	up-regulated
Nitab4.5_0009512g0040	Nitab4.5_0009512g0040	0.237016	0.280466	0.295944	4.27937	4.60851	2.71154	3.6772	2.91106	44.3669	2.72e-11	1.03e-09	5.94e-10	up-regulated
Nitab4.5_0000725g0100	Nitab4.5_0000725g0100	0.571611	0.142283	0.379205	5.18221	4.77711	5.49135	3.6628	1.76008	91.7402	9.88e-22	1.93e-19	1.11e-19	up-regulated
Nitab4.5_0002020g0050	Nitab4.5_0002020g0050	0.503739	0.028093	0.218166	3.98722	3.13208	3.87189	3.6612	2.16875	16.8848	3.97e-05	0.000397498	0.000228142	up-regulated
Nitab4.5_0000261g0020	Nitab4.5_0000261g0020	0.713739	0.953961	1.10162	13.8785	11.4105	13.43	3.64685	2.97698	103.618	2.45e-24	6.38e-22	3.66e-22	up-regulated
Nitab4.5_0012767g0010	Nitab4.5_0012767g0010	0.203116	0	0.144088	1.32136	2.37445	1.15816	3.63627	0.35803	16.1286	5.92e-05	0.000560375	0.000321624	up-regulated
Nitab4.5_0000342g0270	Nitab4.5_0000342g0270	0.121854	0.109926	0.091228	0.836769	2.0248	1.64933	3.62618	3.66454	43.0677	5.29e-11	1.93e-09	1.11e-09	up-regulated
Nitab4.5_0018322g0010	Nitab4.5_0018322g0010	0.739788	0.206896	1.3777	15.0144	8.10537	8.57809	3.60037	2.50734	34.5498	4.15e-09	1.07e-07	6.16e-08	up-regulated
Nitab4.5_0000010g0030	Nitab4.5_0000010g0030	0	0	0.098164	0.173031	0.437442	0.726016	3.58733	0.421565	13.4176	0.000249268	0.00197075	0.0011311	up-regulated
Nitab4.5_0007767g0040	Nitab4.5_0007767g0040	0.346722	0.208399	0.15097	2.43803	2.30909	4.70698	3.58	1.91161	70.3826	4.88e-17	4.74e-15	2.72e-15	up-regulated
Nitab4.5_0002577g0070	Nitab4.5_0002577g0070	0.113122	0.049838	0.048323	0.145416	1.79308	0.807447	3.56579	-0.482668	17.4544	2.94e-05	0.000307286	0.000176365	up-regulated
Nitab4.5_0000698g0030	Nitab4.5_0000698g0030	0.380457	0.129561	1.00347	8.17522	4.04056	8.7907	3.55943	0.173634	24.9388	5.92e-07	9.48e-06	5.44e-06	up-regulated
Nitab4.5_0004607g0030	Nitab4.5_0004607g0030	0.217572	0	0.212843	0.143144	1.14512	4.90006	3.54732	-0.908844	10.7819	0.00102498	0.00656534	0.00376814	up-regulated
Nitab4.5_0001968g0130	Nitab4.5_0001968g0130	0.059896	0.23891	0	0.319388	0.722758	3.02076	3.53841	0.890306	13.9711	0.00018564	0.00152288	0.000874049	up-regulated
Nitab4.5_0002287g0080	Nitab4.5_0002287g0080	1.69135	1.01772	1.16841	11.3064	13.3805	24.942	3.52849	4.9723	113.745	1.48e-26	5.28e-24	3.03e-24	up-regulated
Nitab4.5_0026421g0010	Nitab4.5_0026421g0010	0	0	0.381962	1.19973	2.73797	1.03842	3.52571	-0.619504	7.99826	0.00468222	0.0235712	0.0135285	up-regulated
Nitab4.5_0004981g0080	Nitab4.5_0004981g0080	0.040498	0.106965	0	0.621424	0.850935	0.420104	3.50403	-0.89363	19.5779	9.66e-06	0.000114459	6.57e-05	up-regulated
Nitab4.5_0007360g0040	Nitab4.5_0007360g0040	0.071295	0.258007	0.188782	3.1984	1.23576	2.24933	3.49922	2.4623	24.357	8e-07	1.24e-05	7.14e-06	up-regulated
Nitab4.5_0001383g0170	Nitab4.5_0001383g0170	0.389618	0.437897	0	2.38161	1.66616	6.58518	3.46834	0.678472	21.3788	3.77e-06	4.94e-05	2.84e-05	up-regulated
Nitab4.5_0002527g0010	Nitab4.5_0002527g0010	0.174086	0.093987	0.349858	1.97368	1.49626	4.21865	3.45391	1.23234	29.5287	5.51e-08	1.11e-06	6.35e-07	up-regulated
Nitab4.5_0003322g0030	Nitab4.5_0003322g0030	0.051488	0	0	0.158187	0.30891	0.138993	3.44484	-0.786047	17.1664	3.42e-05	0.000349988	0.000200874	up-regulated
Nitab4.5_0013698g0010	Nitab4.5_0013698g0010	1.17899	1.24604	1.61585	23.3427	8.0238	17.711	3.44463	4.2467	19.0566	1.27e-05	0.000145289	8.34e-05	up-regulated
Nitab4.5_0001051g0060	Nitab4.5_0001051g0060	0.397136	0	0	0.965998	1.1767	2.6761	3.39392	-0.545973	7.22536	0.00718808	0.0333416	0.0191362	up-regulated
Nitab4.5_0000534g0090	Nitab4.5_0000534g0090	0.246743	0.12273	0.253865	3.07106	1.257	3.38695	3.3682	-0.819262	21.6657	3.25e-06	4.32e-05	2.48e-05	up-regulated
Nitab4.5_0002402g0010	Nitab4.5_0002402g0010	0	0.25174	0.122044	1.1625	0.404252	2.95718	3.36473	1.31719	16.1474	5.86e-05	0.000555597	0.000318882	up-regulated
Nitab4.5_0002022g0020	Nitab4.5_0002022g0020	0	0.096944	0.477948	1.94646	1.36006	3.38693	3.35963	-0.602067	12.2861	0.000456353	0.00330182	0.00189506	up-regulated
Nitab4.5_0001819g0030	Nitab4.5_0001819g0030	0.55211	0.208229	0.61935	6.54576	2.41616	6.83023	3.34674	4.15344	61.281	4.95e-15	3.55e-13	2.04e-13	up-regulated
Nitab4.5_0004249g0030	Nitab4.5_0004249g0030	0.341202	0.441306	0.252104	2.59763	4.27225	4.77883	3.31472	0.785251	45.1058	1.87e-11	7.32e-10	4.2e-10	up-regulated
Nitab4.5_0000319g0290	Nitab4.5_0000319g0290	0.175209	0.292997	0.870926	4.70947	4.47735	5.72625	3.31103	2.35387	38.9239	4.41e-10	1.37e-08	7.88e-09	up-regulated
Nitab4.5_0003299g0010	Nitab4.5_0003299g0010	0.503307	0.371996	0.353375	4.18474	4.06594	5.08217	3.29073	2.78713	60.9833	5.76e-15	4.1e-13	2.35e-13	up-regulated
Nitab4.5_0010520g0010	Nitab4.5_0010520g0010	0.294812	0	0	0.932981	1.26669	1.07843	3.28496	-0.755728	15.142	9.97e-05	0.00088927	0.000510392	up-regulated
Nitab4.5_0000676g0010	Nitab4.5_0000676g0010	3.9845	3.33741	4.23591	40.084	43.0256	41.2124	3.28132	5.49148	199.191	3.14e-45	6.89e-42	3.95e-42	up-regulated
Nitab4.5_0000252g0170	Nitab4.5_0000252g0170	0.257647	0.281936	0.027244	1.84345	1.65434	2.86437	3.26683	1.23013	9.92357	0.00163176	0.00974974	0.00559581	up-regulated
Nitab4.5_0001081g0060	Nitab4.5_0001081g0060	0.23402	0	0.089721	0.446363	1.55164	1.4953	3.25045	0.112118	18.498	1.7e-05	0.000188703	0.000108305	up-regulated
Nitab4.5_0000629g0040	Nitab4.5_0000629g0040	0.11134	0.087777	0.672691	1.34368	2.09015	5.65251	3.22718	3.76889	23.4017	1.31e-06	1.95e-05	1.12e-05	up-regulated
Nitab4.5_0001334g0020	Nitab4.5_0001334g0020	0.14458	0.203421	0.411112	2.5704	1.19185	4.33008	3.22518	0.640017	29.0048	7.22e-08	1.42e-06	8.13e-07	up-regulated
Nitab4.5_0000776g0020	Nitab4.5_0000776g0020	0.078616	0	0	0.278805	0.244687	0.371773	3.21732	-0.407906	7.78086	0.00528025	0.0259593	0.0148992	up-regulated
Nitab4.5_0010505g0020	Nitab4.5_0010505g0020	0.050047	0.220605	0.035505	1.03023	0.812912	1.50352	3.20899	-0.591157	8.89666	0.00285693	0.0157001	0.00901101	up-regulated
Nitab4.5_0000312g0290	Nitab4.5_0000312g0290	0.097085	0	0.04193	0.482336	0.550766	0.377979	3.2037	-0.182916	22.6309	1.96e-06	2.78e-05	1.6e-05	up-regulated
Nitab4.5_0000560g0170	Nitab4.5_0000560g0170	0	0	0.056247	0.320471	0.144631	0.171414	3.20199	-0.517741	12.6787	0.000369838	0.00276838	0.0015889	up-regulated
Nitab4.5_0010516g0040	Nitab4.5_0010516g0040	0.674206	0.092668	1.38443	7.11555	5.6644	9.07814	3.19734	1.6948	37.4821	9.23e-10	2.69e-08	1.54e-08	up-regulated
Nitab4.5_0006755g0010	Nitab4.5_0006755g0010	0.184931	0	0.099309	0.964451	0.701086	1.32409	3.18777	-0.351572	7.70195	0.00551611	0.0269117	0.0154458	up-regulated
Nitab4.5_0000376g0260	Nitab4.5_0000376g0260	3.27035	3.54436	3.76167	31.4559	27.6286	47.9711	3.18463	5.1008	148.231	4.22e-34	3.23e-31	1.85e-31	up-regulated
Nitab4.5_0009947g0010	Nitab4.5_0009947g0010	0.103712	0.260969	0	1.18381	0.676998	1.95775	3.17721	-0.0254823	19.4853	1.01e-05	0.000119379	6.85e-05	up-regulated
Nitab4.5_0000302g0110	Nitab4.5_0000302g0110	0.272532	0.624869	0.310975	2.42207	3.26201	6.55915	3.16828	4.56277	54.7356	1.38e-13	7.86e-12	4.51e-12	up-regulated
Nitab4.5_0004476g0050	Nitab4.5_0004476g0050	1.48921	1.80846	0.84255	12.0496	11.8564	17.5588	3.16326	2.90923	57.1654	4.01e-14	2.47e-12	1.42e-12	up-regulated
Nitab4.5_0006247g0010	Nitab4.5_0006247g0010	0.339035	0	0.123647	1.80419	0.501514	2.2583	3.16136	0.558389	18.6176	1.6e-05	0.000178301	0.000102335	up-regulated
Nitab4.5_0001492g0080	Nitab4.5_0001492g0080	3.00205	2.19825	2.63274	23.8477	30.9252	21.8335	3.14681	5.80128	258.691	3.31e-58	1.16e-53	6.67e-54	up-regulated
Nitab4.5_0000628g0020	Nitab4.5_0000628g0020	0	0.716834	0.279162	3.16716	2.32972	4.53119	3.1459	1.75241	17.6123	2.71e-05	0.000285091	0.000163626	up-regulated
Nitab4.5_0000307g0130	Nitab4.5_0000307g0130	1.40872	1.34859	1.5742	7.88646	10.4591	24.3025	3.13605	3.25598	34.4834	4.3e-09	1.1e-07	6.34e-08	up-regulated
Nitab4.5_0002050g0020	Nitab4.5_0002050g0020	0.121978	0.515826	0.705964	5.91038	2.58173	5.08909	3.12241	0.156003	15.6052	7.8e-05	0.000714814	0.000410264	up-regulated
Nitab4.5_0001359g0050	Nitab4.5_0001359g0050	0.017415	0	0.103936	0.711231	0.024183	0.496587	3.10571	1.95365	8.86478	0.00290726	0.0159269	0.00914116	up-regulated
Nitab4.5_0017412g0010	Nitab4.5_0017412g0010	9.76618	6.57248	10.7945	52.9811	63.6474	142.184	3.10439	6.32388	57.53	3.33e-14	2.09e-12	1.2e-12	up-regulated
Nitab4.5_0002807g0030	Nitab4.5_0002807g0030	0.609939	0.423799	1.57345	10.9274	6.44624	7.56361	3.10366	3.75393	36.7946	1.31e-09	3.71e-08	2.13e-08	up-regulated
Nitab4.5_0002234g0130	Nitab4.5_0002234g0130	0.084433	0	1.2834	5.75849	2.54748	5.17286	3.09861	0.317946	11.4947	0.000697955	0.00473394	0.00271702	up-regulated
Nitab4.5_0001619g0060	Nitab4.5_0001619g0060	1.31917	0.426603	0.924305	4.07883	5.6773	15.6154	3.09092	2.19252	41.597	1.12e-10	3.89e-09	2.23e-09	up-regulated
Nitab4.5_0000839g0060	Nitab4.5_0000839g0060	0.23025	0.099667	0	0.601945	1.07869	1.41065	3.07755	0.198685	7.96413	0.00477135	0.0239194	0.0137284	up-regulated
Nitab4.5_0008645g0030	Nitab4.5_0008645g0030	0	0.278703	0.108092	1.28786	0.500296	2.04429	3.07499	-0.281482	6.50747	0.0107422	0.0462032	0.0265181	up-regulated
Nitab4.5_0018102g0010	Nitab4.5_0018102g0010	0.915002	0.295795	0	4.421	2.03771	5.36024	3.07047	-0.754551	7.3295	0.00678321	0.0318676	0.0182902	up-regulated
Nitab4.5_0003419g0060	Nitab4.5_0003419g0060	0.144972	0.277873	0	1.63195	0.796916	1.69372	3.06438	0.176833	14.2001	0.000164359	0.0013743	0.000788771	up-regulated
Nitab4.5_0007028g0030	Nitab4.5_0007028g0030	0.432078	0.463682	0.399403	3.08432	3.44388	5.5382	3.0494	2.09228	67.409	2.21e-16	1.94e-14	1.11e-14	up-regulated
Nitab4.5_0005593g0080	Nitab4.5_0005593g0080	0	0	0.16135	1.00479	0.442884	0.301483	3.04669	1.0881	17.6381	2.67e-05	0.000281842	0.000161762	up-regulated
Nitab4.5_0001307g0030	Nitab4.5_0001307g0030	1.48064	1.50308	2.31007	9.40535	21.6412	17.0034	3.03652	5.16891	85.944	1.85e-20	2.92e-18	1.67e-18	up-regulated
Nitab4.5_0002606g0040	Nitab4.5_0002606g0040	0	0.786206	0.30626	2.23303	4.013	3.95975	3.03229	0.130476	10.8606	0.000982305	0.00632779	0.0036318	up-regulated
Nitab4.5_0003429g0040	Nitab4.5_0003429g0040	0.254562	0.290724	0	0.811154	1.6111	2.74158	3.03055	-0.500247	10.4158	0.00124939	0.00778282	0.00446691	up-regulated
Nitab4.5_0001865g0010	Nitab4.5_0001865g0010	0.490161	0.911606	0.558437	6.30854	3.69803	7.94473	3.02554	2.10688	58.1421	2.44e-14	1.56e-12	8.94e-13	up-regulated
Nitab4.5_0000876g0020	Nitab4.5_0000876g0020	0.46456	0.020298	0.102666	1.66788	1.69845	2.04281	3.01373	0.631685	11.1986	0.00081858	0.00543148	0.00311737	up-regulated
Nitab4.5_0008063g0010	Nitab4.5_0008063g0010	4.96343	2.69505	4.54892	35.3034	45.9761	25.4482	2.98868	5.96262	117.31	2.46e-27	9.58e-25	5.5e-25	up-regulated
Nitab4.5_0003374g0070	Nitab4.5_0003374g0070	0.234197	0.360656	0.544472	3.32328	3.84706	2.84597	2.97772	1.52193	15.2155	9.59e-05	0.000858798	0.000492903	up-regulated
Nitab4.5_0003264g0020	Nitab4.5_0003264g0020	0.44718	1.21583	1.84491	7.27553	14.1371	9.74216	2.97771	1.42997	44.0396	3.22e-11	1.21e-09	6.93e-10	up-regulated
Nitab4.5_0002878g0040	Nitab4.5_0002878g0040	3.00476	4.72692	2.12305	37.1643	16.7189	32.5747	2.97204	5.64314	26.6504	2.44e-07	4.25e-06	2.44e-06	up-regulated
Nitab4.5_0011233g0030	Nitab4.5_0011233g0030	0	0.099128	0.139937	0.819439	0.415178	1.04173	2.96321	-0.97652	10.0989	0.00148359	0.00901159	0.00517216	up-regulated
Nitab4.5_0000826g0270	Nitab4.5_0000826g0270	0.690993	0.404674	0.1854	3.29659	4.57836	3.21356	2.96168	1.83232	57.1879	3.96e-14	2.45e-12	1.41e-12	up-regulated
Nitab4.5_0003722g0010	Nitab4.5_0003722g0010	0.158099	0.945686	2.29655	2.9524	5.62593	20.8947	2.95074	1.99871	7.87948	0.00499987	0.0248437	0.0142589	up-regulated
Nitab4.5_0000957g0130	Nitab4.5_0000957g0130	2.08314	0.887139	1.5749	9.41002	7.35896	22.2689	2.94933	3.49082	62.926	2.15e-15	1.62e-13	9.31e-14	up-regulated
Nitab4.5_0004308g0030	Nitab4.5_0004308g0030	0.779906	0.198257	0.144172	2.78244	2.33173	4.55651	2.94053	0.411437	33.4254	7.41e-09	1.8e-07	1.04e-07	up-regulated
Nitab4.5_0000038g0180	Nitab4.5_0000038g0180	1.06261	0.115895	0.839505	2.18441	4.59633	10.3495	2.93753	1.61496	11.0775	0.000873815	0.00574114	0.0032951	up-regulated
Nitab4.5_0000016g0140	Nitab4.5_0000016g0140	0.187921	0.166363	0.10899	1.38023	1.51791	1.16337	2.92491	0.0286532	16.8571	4.03e-05	0.000402301	0.000230898	up-regulated
Nitab4.5_0009288g0020	Nitab4.5_0009288g0020	1.77293	2.01246	1.28911	9.25328	9.87075	24.0657	2.92273	3.13718	66.684	3.19e-16	2.74e-14	1.57e-14	up-regulated
Nitab4.5_0003394g0080	Nitab4.5_0003394g0080	3.65455	3.08463	4.27942	31.8853	28.8774	30.6381	2.90424	5.07262	204.961	1.73e-46	5.06e-43	2.9e-43	up-regulated
Nitab4.5_0000892g0180	Nitab4.5_0000892g0180	0.420905	0.046861	0	1.56687	0.65124	1.63272	2.89329	0.711443	10.173	0.00142515	0.00869723	0.00499173	up-regulated
Nitab4.5_0001988g0030	Nitab4.5_0001988g0030	0.148649	0.119954	0.035079	0.746902	0.344923	1.47184	2.88796	2.50508	29.1804	6.59e-08	1.3e-06	7.49e-07	up-regulated
Nitab4.5_0001204g0100	Nitab4.5_0001204g0100	2.63162	1.93333	3.68978	25.2369	20.3976	21.8742	2.88291	4.24929	103.796	2.24e-24	5.88e-22	3.37e-22	up-regulated
Nitab4.5_0009051g0020	Nitab4.5_0009051g0020	1.98703	1.60023	4.53915	18.7914	20.7865	27.181	2.88197	3.11359	88.8604	4.24e-21	7.4e-19	4.25e-19	up-regulated
Nitab4.5_0000072g0590	Nitab4.5_0000072g0590	0.538796	0.43886	0.301219	1.32192	3.63295	5.71599	2.87682	3.51764	26.7809	2.28e-07	3.99e-06	2.29e-06	up-regulated
Nitab4.5_0002639g0030	Nitab4.5_0002639g0030	0	0.785862	0	3.17111	1.31266	2.30987	2.87009	-0.36403	10.957	0.000932511	0.00605717	0.00347648	up-regulated
Nitab4.5_0002848g0030	Nitab4.5_0002848g0030	6.61054	2.21776	3.76404	41.5158	28.4599	30.5666	2.85506	4.12729	91.6261	1.05e-21	2.01e-19	1.15e-19	up-regulated
Nitab4.5_0007821g0040	Nitab4.5_0007821g0040	0.260632	0.631694	0.244829	4.13244	3.06727	1.96422	2.83593	2.35475	19.6763	9.17e-06	0.000109488	6.28e-05	up-regulated
Nitab4.5_0008064g0040	Nitab4.5_0008064g0040	1.45203	0.65565	0.189862	5.89576	6.82312	5.87243	2.83536	0.172015	22.5069	2.09e-06	2.94e-05	1.69e-05	up-regulated
Nitab4.5_0011123g0020	Nitab4.5_0011123g0020	0.226322	0.19275	0.197794	1.97995	0.695783	2.46378	2.8337	-0.26544	9.84443	0.00170346	0.0101128	0.00580421	up-regulated
Nitab4.5_0000620g0100	Nitab4.5_0000620g0100	1.78358	1.31749	2.06584	8.24513	6.55093	25.6917	2.81362	3.49593	21.4647	3.6e-06	4.75e-05	2.73e-05	up-regulated
Nitab4.5_0001584g0050	Nitab4.5_0001584g0050	4.31539	4.32111	5.08657	40.6502	31.6389	34.0455	2.80417	4.46139	182.536	1.35e-41	2.16e-38	1.24e-38	up-regulated
Nitab4.5_0007163g0030	Nitab4.5_0007163g0030	0.53056	1.05301	0.393112	7.5532	1.88323	6.22114	2.80139	1.46442	29.9026	4.54e-08	9.29e-07	5.33e-07	up-regulated
Nitab4.5_0005043g0050	Nitab4.5_0005043g0050	0.695295	0.294355	0.834201	4.1991	4.07637	5.82282	2.80039	1.96222	53.4944	2.59e-13	1.41e-11	8.08e-12	up-regulated
Nitab4.5_0000973g0010	Nitab4.5_0000973g0010	0.200101	0.212251	0.102899	1.9102	0.874656	1.27558	2.7974	0.254918	10.2059	0.00139994	0.00856867	0.00491794	up-regulated
Nitab4.5_0005016g0020	Nitab4.5_0005016g0020	1.62353	0.893783	1.69086	10.0625	9.87989	12.4176	2.7936	3.23975	91.7207	9.98e-22	1.94e-19	1.11e-19	up-regulated
Nitab4.5_0000223g0110	Nitab4.5_0000223g0110	0.108539	0.019112	0	0.256289	0.342753	0.360131	2.79136	0.614975	19.4646	1.02e-05	0.000120436	6.91e-05	up-regulated
Nitab4.5_0003207g0090	Nitab4.5_0003207g0090	0	0.220017	0.173654	1.16297	1.17876	0.793485	2.79024	-0.235476	15.7248	7.33e-05	0.000675225	0.000387542	up-regulated
Nitab4.5_0000915g0100	Nitab4.5_0000915g0100	8.41313	6.22694	5.85857	50.4898	33.0186	73.1481	2.78006	4.08461	77.5601	1.29e-18	1.53e-16	8.77e-17	up-regulated
Nitab4.5_0010821g0010	Nitab4.5_0010821g0010	1.01329	0.432864	0.332401	6.03351	4.3683	3.04518	2.77604	1.65568	40.6159	1.85e-10	6.17e-09	3.54e-09	up-regulated
Nitab4.5_0008517g0020	Nitab4.5_0008517g0020	0	0	0.07234	0.315639	0.133765	0.121071	2.77288	-0.440934	13.2906	0.000266737	0.00209098	0.0012001	up-regulated
Nitab4.5_0008014g0010	Nitab4.5_0008014g0010	0.088925	0.110008	0.265238	0.790894	0.827565	1.94324	2.76147	0.387443	17.6368	2.67e-05	0.000281929	0.000161812	up-regulated
Nitab4.5_0002807g0040	Nitab4.5_0002807g0040	0.076979	0.192259	0.35539	0.508823	1.11036	3.16872	2.75813	1.10587	16.033	6.22e-05	0.000585443	0.000336012	up-regulated
Nitab4.5_0002160g0080	Nitab4.5_0002160g0080	0.609666	0.561352	0.206611	3.40478	2.61626	4.4469	2.75442	1.26474	35.6168	2.4e-09	6.47e-08	3.71e-08	up-regulated
Nitab4.5_0003234g0040	Nitab4.5_0003234g0040	0.504994	0.23017	0.184966	1.86956	2.88977	2.17811	2.75321	3.44886	23.6516	1.15e-06	1.73e-05	9.93e-06	up-regulated
Nitab4.5_0000540g0320	Nitab4.5_0000540g0320	0.92954	0.039525	0.458479	3.04932	4.04455	3.55629	2.7524	1.96967	21.7419	3.12e-06	4.17e-05	2.39e-05	up-regulated
Nitab4.5_0003818g0040	Nitab4.5_0003818g0040	16.7439	23.7359	26.3715	184.09	141.712	172.735	2.74736	6.33636	23.7303	1.11e-06	1.67e-05	9.59e-06	up-regulated
Nitab4.5_0000329g0220	Nitab4.5_0000329g0220	0.877843	0.620742	0.267988	5.42934	1.6954	6.12079	2.73775	1.25025	30.0871	4.13e-08	8.6e-07	4.93e-07	up-regulated
Nitab4.5_0001163g0030	Nitab4.5_0001163g0030	1.03061	0.49695	0	4.96103	2.49418	3.98895	2.73687	-0.10784	11.9159	0.000556582	0.00390865	0.00224335	up-regulated
Nitab4.5_0002337g0010	Nitab4.5_0002337g0010	0.647819	0.232792	0.206153	1.52647	4.02289	2.88034	2.73294	-0.514597	6.67193	0.00979429	0.0428929	0.0246182	up-regulated
Nitab4.5_0000982g0060	Nitab4.5_0000982g0060	0.032735	0.04323	0.055888	0.367027	0.301117	0.362614	2.72712	1.20115	40.1122	2.4e-10	7.86e-09	4.51e-09	up-regulated
Nitab4.5_0010884g0020	Nitab4.5_0010884g0020	5.70157	1.53456	4.05588	25.8168	21.0819	34.0715	2.69866	3.83559	59.3061	1.35e-14	9.01e-13	5.17e-13	up-regulated
Nitab4.5_0006465g0010	Nitab4.5_0006465g0010	0.188311	0.47609	0	1.15729	1.63305	2.06499	2.69524	0.586291	11.4668	0.000708504	0.00479623	0.00275277	up-regulated
Nitab4.5_0000852g0030	Nitab4.5_0000852g0030	0.179796	0.028322	0	0.741643	0.579025	0.241465	2.69113	-0.646465	6.48704	0.0108664	0.0466573	0.0267787	up-regulated
Nitab4.5_0005781g0010	Nitab4.5_0005781g0010	0.323447	0.079726	0.092681	2.07392	0.583475	0.984977	2.68102	-0.529881	11.702	0.00062434	0.00430868	0.00247294	up-regulated
Nitab4.5_0002209g0240	Nitab4.5_0002209g0240	0.442897	0.092197	0.251113	2.21251	1.30938	2.10965	2.67985	1.13922	34.6528	3.94e-09	1.02e-07	5.87e-08	up-regulated
Nitab4.5_0000723g0150	Nitab4.5_0000723g0150	6.91535	3.92478	4.64551	31.876	31.1423	46.5593	2.67607	4.71025	74.7159	5.44e-18	5.97e-16	3.42e-16	up-regulated
Nitab4.5_0005292g0010	Nitab4.5_0005292g0010	0	0.645939	0.526895	3.67639	0.596125	4.22057	2.66578	0.458783	11.8107	0.000588912	0.00409899	0.00235259	up-regulated
Nitab4.5_0000605g0210	Nitab4.5_0000605g0210	0	0.657006	0.874646	2.36708	4.07147	4.57381	2.65793	0.299498	16.7557	4.25e-05	0.000420205	0.000241175	up-regulated
Nitab4.5_0011123g0010	Nitab4.5_0011123g0010	2.83811	0.975303	2.37151	12.0114	15.0357	15.9549	2.65624	3.99251	52.8923	3.52e-13	1.86e-11	1.07e-11	up-regulated
Nitab4.5_0000040g0410	Nitab4.5_0000040g0410	1.34508	0.574509	0.557457	7.29727	4.68497	5.35917	2.65246	1.55571	15.0115	0.000106861	0.000943615	0.000541583	up-regulated
Nitab4.5_0001576g0010	Nitab4.5_0001576g0010	1.57518	2.32693	0.969313	9.14062	10.6283	14.3427	2.64871	4.47318	93.5395	3.98e-22	8.08e-20	4.64e-20	up-regulated
Nitab4.5_0006180g0030	Nitab4.5_0006180g0030	0.076238	0	0	0.100702	0.147753	0.280741	2.64839	0.291512	7.82394	0.00515587	0.0254639	0.0146149	up-regulated
Nitab4.5_0003625g0020	Nitab4.5_0003625g0020	0.97321	1.08831	1.66387	9.08401	6.73231	10.1851	2.64137	2.69742	94.8032	2.1e-22	4.59e-20	2.63e-20	up-regulated
Nitab4.5_0006634g0010	Nitab4.5_0006634g0010	0.934431	0.46966	0.827125	6.74823	3.14482	5.56262	2.63247	2.47757	30.1455	4.01e-08	8.38e-07	4.81e-07	up-regulated
Nitab4.5_0002093g0180	Nitab4.5_0002093g0180	0.272021	0.123722	0.554716	2.93322	1.82967	1.76274	2.6079	1.22561	37.8497	7.64e-10	2.27e-08	1.3e-08	up-regulated
Nitab4.5_0004236g0080	Nitab4.5_0004236g0080	0.849053	1.06555	0.98182	8.80463	3.93166	7.05902	2.60417	1.70351	14.9139	0.00011253	0.000987962	0.000567036	up-regulated
Nitab4.5_0000131g0130	Nitab4.5_0000131g0130	0.487816	0.319736	0.903332	4.37093	3.84488	3.42818	2.5944	1.15649	40.7643	1.72e-10	5.75e-09	3.3e-09	up-regulated
Nitab4.5_0000057g0030	Nitab4.5_0000057g0030	0.097237	0.028744	0.055739	0.334127	0.388245	0.489475	2.5921	-0.0275333	6.90738	0.00858407	0.0384657	0.0220772	up-regulated
Nitab4.5_0001536g0060	Nitab4.5_0001536g0060	0.370417	0.469361	0.525153	1.21616	2.56873	5.53546	2.59061	1.24633	17.0539	3.63e-05	0.000367913	0.000211162	up-regulated
Nitab4.5_0011301g0020	Nitab4.5_0011301g0020	0.93769	0.074162	0.365674	2.45383	3.12993	3.60248	2.58803	0.682234	17.3061	3.18e-05	0.000328896	0.000188768	up-regulated
Nitab4.5_0001928g0020	Nitab4.5_0001928g0020	2.84353	2.60872	2.75372	18.3114	15.1932	21.1982	2.58562	4.24675	164.46	1.2e-37	1.24e-34	7.12e-35	up-regulated
Nitab4.5_0000227g0320	Nitab4.5_0000227g0320	0.993936	1.23183	0.509774	3.40862	8.83252	6.0935	2.58454	1.08931	33.3848	7.56e-09	1.84e-07	1.05e-07	up-regulated
Nitab4.5_0006053g0020	Nitab4.5_0006053g0020	0.177337	0.156127	0.376065	1.85547	1.68443	1.31404	2.58412	0.796526	24.5858	7.11e-07	1.11e-05	6.4e-06	up-regulated
Nitab4.5_0001997g0040	Nitab4.5_0001997g0040	0.067232	0.023637	0.091826	0.432087	0.413247	0.382075	2.58209	0.967852	27.381	1.67e-07	3.04e-06	1.74e-06	up-regulated
Nitab4.5_0002036g0040	Nitab4.5_0002036g0040	1.44964	0.290828	0.48191	4.46128	5.63083	4.57197	2.58071	1.79686	24.1045	9.12e-07	1.4e-05	8.06e-06	up-regulated
Nitab4.5_0000312g0240	Nitab4.5_0000312g0240	10.1595	2.53346	11.1168	53.5414	48.2523	55.043	2.57948	3.832	23.2147	1.45e-06	2.12e-05	1.22e-05	up-regulated
Nitab4.5_0014110g0010	Nitab4.5_0014110g0010	3.6791	2.77392	1.53186	21.311	12.901	18.5408	2.57051	3.29099	38.5373	5.37e-10	1.64e-08	9.42e-09	up-regulated
Nitab4.5_0000744g0170	Nitab4.5_0000744g0170	0.238055	0.271819	0.116232	1.01271	1.52405	1.64407	2.55988	1.34552	35.8633	2.12e-09	5.73e-08	3.29e-08	up-regulated
Nitab4.5_0007283g0060	Nitab4.5_0007283g0060	0.479599	3.93571	2.90739	14.7792	18.5094	14.8714	2.55938	4.06798	23.0883	1.55e-06	2.25e-05	1.29e-05	up-regulated
Nitab4.5_0000081g0200	Nitab4.5_0000081g0200	0.304646	0.605341	0.536449	1.80147	3.29475	4.56143	2.5561	1.3023	24.9745	5.81e-07	9.32e-06	5.35e-06	up-regulated
Nitab4.5_0002028g0010	Nitab4.5_0002028g0010	1.63517	0.893616	0.63777	7.09974	7.51401	6.00438	2.55511	2.58194	48.6056	3.13e-12	1.39e-10	7.99e-11	up-regulated
Nitab4.5_0000208g0350	Nitab4.5_0000208g0350	0.788227	1.27876	0.255443	3.84638	6.0191	5.43962	2.55293	1.92172	16.7748	4.21e-05	0.000417176	0.000239436	up-regulated
Nitab4.5_0000108g0020	Nitab4.5_0000108g0020	0.548383	0.078669	0.47496	2.10099	2.58092	2.48589	2.55202	1.70502	22.3109	2.32e-06	3.22e-05	1.85e-05	up-regulated
Nitab4.5_0010695g0040	Nitab4.5_0010695g0040	13.6653	6.85188	15.5332	77.9907	52.8216	99.8787	2.53221	5.37734	73.17	1.19e-17	1.28e-15	7.33e-16	up-regulated
Nitab4.5_0003016g0020	Nitab4.5_0003016g0020	6.74517	3.89812	6.41624	29.3438	28.785	50.9347	2.52941	5.76165	112.198	3.23e-26	1.06e-23	6.09e-24	up-regulated
Nitab4.5_0002085g0100	Nitab4.5_0002085g0100	0.119541	0.099008	0.215222	0.70898	1.07218	1.06694	2.52766	-0.160879	16.0406	6.2e-05	0.000583567	0.000334935	up-regulated
Nitab4.5_0005514g0010	Nitab4.5_0005514g0010	1.04876	0.772774	0.933457	5.40632	5.66111	6.57632	2.5235	1.37486	76.8182	1.87e-18	2.17e-16	1.24e-16	up-regulated
Nitab4.5_0000431g0200	Nitab4.5_0000431g0200	1.12503	0.385974	1.04329	3.92802	6.21941	6.4246	2.51987	-0.345285	16.3953	5.14e-05	0.000497508	0.000285542	up-regulated
Nitab4.5_0000026g0030	Nitab4.5_0000026g0030	3.04078	1.58861	3.45575	18.4632	14.725	18.0739	2.51959	4.09098	135.703	2.32e-31	1.38e-28	7.92e-29	up-regulated
Nitab4.5_0009094g0020	Nitab4.5_0009094g0020	0.215923	0.127223	0.106343	0.711252	1.19985	1.11335	2.51798	-0.96476	21.3923	3.74e-06	4.91e-05	2.82e-05	up-regulated
Nitab4.5_0006052g0040	Nitab4.5_0006052g0040	0.29681	0.457295	0.173063	1.41468	1.74281	2.81006	2.51608	1.24206	26.0786	3.28e-07	5.55e-06	3.19e-06	up-regulated
Nitab4.5_0002914g0140	Nitab4.5_0002914g0140	5.64565	4.2131	5.8809	23.2725	42.1698	33.9446	2.51572	6.13874	72.1228	2.02e-17	2.1e-15	1.21e-15	up-regulated
Nitab4.5_0001711g0050	Nitab4.5_0001711g0050	6.5075	3.24728	3.91194	23.5341	18.9354	43.9766	2.51185	4.01163	62.0761	3.3e-15	2.4e-13	1.38e-13	up-regulated
Nitab4.5_0003356g0060	Nitab4.5_0003356g0060	0.595504	0.689292	1.33665	4.33376	8.45015	3.78405	2.51093	2.95697	29.9529	4.43e-08	9.09e-07	5.22e-07	up-regulated
Nitab4.5_0003926g0030	Nitab4.5_0003926g0030	0.040628	0.09066	0.140003	0.67682	0.489059	0.617961	2.50924	0.642429	22.5279	2.07e-06	2.92e-05	1.68e-05	up-regulated
Nitab4.5_0004465g0040	Nitab4.5_0004465g0040	11.144	5.01501	9.59524	59.6305	51.8137	50.697	2.50901	3.15042	75.9967	2.84e-18	3.24e-16	1.86e-16	up-regulated
Nitab4.5_0005987g0010	Nitab4.5_0005987g0010	0.307273	0.294129	0.158928	0.979333	1.23294	2.69599	2.50677	1.13632	22.9023	1.7e-06	2.46e-05	1.41e-05	up-regulated
Nitab4.5_0000256g0170	Nitab4.5_0000256g0170	0.357301	0.374495	0.514186	3.07377	1.85478	3.02545	2.50567	0.999706	10.8232	0.00100238	0.00643485	0.00369325	up-regulated
Nitab4.5_0001040g0030	Nitab4.5_0001040g0030	0.271375	0	0	0.735535	0.328927	0.695744	2.50526	1.2057	12.91	0.000326838	0.00249148	0.00142997	up-regulated
Nitab4.5_0000496g0210	Nitab4.5_0000496g0210	0.144455	0.401624	0.896331	2.51167	3.94414	2.73377	2.50424	0.405294	14.0985	0.000173478	0.00144027	0.000826633	up-regulated
Nitab4.5_0000775g0160	Nitab4.5_0000775g0160	0.294028	0.142102	0.396572	2.7256	1.68037	1.43923	2.49631	-0.0227963	17.8635	2.37e-05	0.00025395	0.000145753	up-regulated
Nitab4.5_0005414g0060	Nitab4.5_0005414g0060	0.235892	0	0.384582	2.58761	0.808611	0.699308	2.49509	-0.410561	10.5134	0.0011851	0.0074351	0.00426733	up-regulated
Nitab4.5_0002982g0030	Nitab4.5_0002982g0030	0.436542	0.046451	0.192258	0.631696	1.31559	2.37441	2.49227	0.351007	15.9981	6.34e-05	0.000594574	0.000341253	up-regulated
Nitab4.5_0000492g0200	Nitab4.5_0000492g0200	2.15396	2.58639	3.03584	16.3012	18.7856	13.2569	2.48786	4.10828	94.9131	1.99e-22	4.37e-20	2.51e-20	up-regulated
Nitab4.5_0009939g0030	Nitab4.5_0009939g0030	1.02863	0.998186	0.83203	9.76177	5.10331	3.0373	2.48165	1.77719	21.8983	2.87e-06	3.89e-05	2.23e-05	up-regulated
Nitab4.5_0007414g0020	Nitab4.5_0007414g0020	0.714829	0.183346	0.817116	2.71102	3.11817	4.86186	2.48117	1.23825	26.4573	2.69e-07	4.65e-06	2.67e-06	up-regulated
Nitab4.5_0000136g0270	Nitab4.5_0000136g0270	0.166153	0.338161	0.189113	1.17118	0.723251	2.53994	2.47978	-0.232417	10.2597	0.00135969	0.00835581	0.00479577	up-regulated
Nitab4.5_0010570g0020	Nitab4.5_0010570g0020	0.093476	0.311861	0.637538	2.61285	1.30703	2.6715	2.47865	0.909022	19.9201	8.07e-06	9.77e-05	5.61e-05	up-regulated
Nitab4.5_0005808g0080	Nitab4.5_0005808g0080	0.425705	0.3619	0.351783	0.43019	2.1652	4.62741	2.47711	1.67538	15.5251	8.14e-05	0.000741311	0.000425472	up-regulated
Nitab4.5_0000827g0040	Nitab4.5_0000827g0040	10.3314	5.15926	12.0755	40.3562	70.1897	58.3297	2.47521	6.29007	77.8276	1.12e-18	1.36e-16	7.79e-17	up-regulated
Nitab4.5_0009110g0010	Nitab4.5_0009110g0010	1.20211	0.658444	2.21705	5.44876	7.26471	12.2488	2.46374	2.54302	31.6309	1.86e-08	4.17e-07	2.39e-07	up-regulated
Nitab4.5_0000232g0350	Nitab4.5_0000232g0350	1.02675	1.54379	1.797	5.98707	12.2984	8.51353	2.46189	2.58098	52.3358	4.68e-13	2.43e-11	1.4e-11	up-regulated
Nitab4.5_0000742g0110	Nitab4.5_0000742g0110	8.18491	6.78377	9.49014	53.1034	41.3102	54.6354	2.457	5.22324	90.6851	1.68e-21	3.15e-19	1.81e-19	up-regulated
Nitab4.5_0001617g0060	Nitab4.5_0001617g0060	11.9316	8.47276	14.6732	72.9787	68.7159	70.6986	2.45361	5.54609	24.601	7.05e-07	1.11e-05	6.35e-06	up-regulated
Nitab4.5_0004160g0030	Nitab4.5_0004160g0030	11.4531	9.25833	13.4314	76.6602	61.3827	68.9769	2.45298	5.56667	183.662	7.69e-42	1.29e-38	7.38e-39	up-regulated
Nitab4.5_0000025g0290	Nitab4.5_0000025g0290	0.473877	0.830232	0.611403	4.53016	2.85867	4.33474	2.44816	2.34343	46.9431	7.31e-12	3.05e-10	1.75e-10	up-regulated
Nitab4.5_0000613g0190	Nitab4.5_0000613g0190	0.136615	0.359885	0.663983	1.55302	2.56789	3.07824	2.44591	0.733928	20.7529	5.23e-06	6.6e-05	3.79e-05	up-regulated
Nitab4.5_0000267g0020	Nitab4.5_0000267g0020	0.112801	0.114759	0.037259	0.975878	0.464976	0.231094	2.44205	2.0073	10.502	0.00119245	0.00747411	0.00428973	up-regulated
Nitab4.5_0000119g0290	Nitab4.5_0000119g0290	0.910119	0	0.397566	5.10256	0.526505	2.30968	2.44101	0.500867	6.42238	0.0112691	0.0480633	0.0275857	up-regulated
Nitab4.5_0000068g0310	Nitab4.5_0000068g0310	0.552152	0.287036	0.284336	1.99884	0.996796	3.82385	2.43597	1.25341	19.8337	8.45e-06	0.000101695	5.84e-05	up-regulated
Nitab4.5_0000213g0080	Nitab4.5_0000213g0080	0.447918	0.169669	0.522823	1.69524	1.11071	4.11417	2.43571	1.51716	24.5634	7.19e-07	1.13e-05	6.46e-06	up-regulated
Nitab4.5_0007360g0020	Nitab4.5_0007360g0020	1.3467	2.14451	3.79461	16.8295	10.8818	16.4491	2.43264	2.2989	28.8688	7.74e-08	1.51e-06	8.66e-07	up-regulated
Nitab4.5_0002114g0180	Nitab4.5_0002114g0180	0.202567	0.27013	0.498273	2.01918	1.41393	2.4734	2.43227	0.661814	26.8022	2.25e-07	3.95e-06	2.27e-06	up-regulated
Nitab4.5_0000255g0070	Nitab4.5_0000255g0070	2.27349	0.722706	0.240578	7.83549	5.99759	5.44704	2.42944	0.927656	18.3419	1.85e-05	0.000202896	0.000116451	up-regulated
Nitab4.5_0003732g0010	Nitab4.5_0003732g0010	0.672215	1.89573	3.01356	9.68337	9.33038	14.6237	2.42864	2.28784	33.5435	6.97e-09	1.71e-07	9.82e-08	up-regulated
Nitab4.5_0000006g0560	Nitab4.5_0000006g0560	0.805052	0.124797	0.256475	1.59974	3.54164	1.949	2.4263	1.25953	10.3694	0.00128121	0.00794858	0.00456205	up-regulated
Nitab4.5_0013596g0010	Nitab4.5_0013596g0010	0.414061	0.218649	0.472237	1.67396	3.81969	1.10305	2.42375	2.08544	13.9797	0.000184792	0.00151734	0.00087087	up-regulated
Nitab4.5_0002906g0080	Nitab4.5_0002906g0080	0.803426	0.674813	0.614534	5.64413	2.10791	4.85433	2.42147	0.937592	27.3067	1.74e-07	3.14e-06	1.8e-06	up-regulated
Nitab4.5_0007376g0010	Nitab4.5_0007376g0010	0.214578	0.031486	0.209624	0.770226	1.14562	0.784498	2.41888	-0.0771473	12.4587	0.000416041	0.00305418	0.00175293	up-regulated
Nitab4.5_0000233g0300	Nitab4.5_0000233g0300	0.67862	0.078441	0.110028	1.34608	1.6159	2.31556	2.41827	-0.506599	10.6158	0.00112127	0.00708269	0.00406507	up-regulated
Nitab4.5_0002691g0070	Nitab4.5_0002691g0070	0.448629	0.568762	0.925543	3.18194	3.43934	5.08278	2.41471	-0.631713	13.2178	0.000277305	0.00216176	0.00124073	up-regulated
Nitab4.5_0002697g0070	Nitab4.5_0002697g0070	29.5918	17.9142	26.308	127.878	155.685	150.257	2.41223	7.32711	145.755	1.47e-33	1.1e-30	6.3e-31	up-regulated
Nitab4.5_0002152g0040	Nitab4.5_0002152g0040	1.84687	0.675789	1.03024	8.60222	6.68903	5.45235	2.40491	4.10512	63.6957	1.45e-15	1.13e-13	6.49e-14	up-regulated
Nitab4.5_0003300g0080	Nitab4.5_0003300g0080	0.288213	2.01694	2.91049	9.88159	12.8774	7.92344	2.39863	2.57456	21.2137	4.11e-06	5.33e-05	3.06e-05	up-regulated
Nitab4.5_0002344g0070	Nitab4.5_0002344g0070	4.07524	2.09996	6.35842	22.5909	22.7852	27.6088	2.39549	3.28157	55.6647	8.59e-14	5.02e-12	2.88e-12	up-regulated
Nitab4.5_0000355g0010	Nitab4.5_0000355g0010	0.316949	0.157396	0.384101	2.10982	1.58349	1.39432	2.39278	0.964966	30.7816	2.89e-08	6.19e-07	3.55e-07	up-regulated
Nitab4.5_0005548g0020	Nitab4.5_0005548g0020	0.072689	0.272323	0.378243	1.16935	1.15195	2.10493	2.38768	2.24744	31.2687	2.25e-08	4.94e-07	2.83e-07	up-regulated
Nitab4.5_0002852g0020	Nitab4.5_0002852g0020	0.916814	0.280957	0.294737	3.11512	2.94106	2.55007	2.38177	0.0119773	15.1497	9.93e-05	0.000885865	0.000508438	up-regulated
Nitab4.5_0000496g0220	Nitab4.5_0000496g0220	0.289646	0.148547	0.109186	1.39928	0.963343	0.869646	2.37886	0.314117	9.2418	0.00236552	0.0133355	0.00765385	up-regulated
Nitab4.5_0000427g0040	Nitab4.5_0000427g0040	0	0.033073	0.211185	0.468797	0.56736	0.367009	2.37001	-0.212281	7.82799	0.00514433	0.0254156	0.0145871	up-regulated
Nitab4.5_0007705g0010	Nitab4.5_0007705g0010	9.91383	8.14608	10.5672	47.4152	55.3518	59.3778	2.35549	5.82498	160.15	1.05e-36	1.02e-33	5.88e-34	up-regulated
Nitab4.5_0001121g0070	Nitab4.5_0001121g0070	6.98066	5.25439	7.30457	38.1459	37.4295	34.4225	2.34814	5.96658	225.125	6.9e-51	4.04e-47	2.32e-47	up-regulated
Nitab4.5_0005525g0080	Nitab4.5_0005525g0080	1.08635	0.173475	2.89194	2.88714	7.63051	12.967	2.34174	1.59507	10.205	0.0014006	0.00857122	0.00491941	up-regulated
Nitab4.5_0007295g0030	Nitab4.5_0007295g0030	0.957908	0.414233	1.03288	4.78726	3.08457	5.75219	2.34006	1.38209	21.136	4.28e-06	5.52e-05	3.17e-05	up-regulated
Nitab4.5_0000939g0060	Nitab4.5_0000939g0060	0.412837	0.041438	0.509346	1.51792	0.178635	3.78026	2.33675	1.45686	7.81054	0.00519425	0.0255974	0.0146915	up-regulated
Nitab4.5_0004786g0050	Nitab4.5_0004786g0050	0.486949	0.691852	1.25395	3.76339	5.80678	4.15431	2.3346	1.92227	44.4566	2.6e-11	9.97e-10	5.72e-10	up-regulated
Nitab4.5_0006051g0020	Nitab4.5_0006051g0020	0.733656	0.473019	0.888669	3.73592	4.31932	3.63621	2.33094	1.48632	23.3596	1.34e-06	1.98e-05	1.14e-05	up-regulated
Nitab4.5_0004010g0080	Nitab4.5_0004010g0080	0.609212	0.671275	0.157893	2.79634	1.41867	3.93075	2.33063	0.499314	21.7296	3.14e-06	4.19e-05	2.4e-05	up-regulated
Nitab4.5_0007910g0020	Nitab4.5_0007910g0020	2.74256	1.51889	3.4659	11.4936	18.2903	12.8467	2.32202	3.56262	30.9679	2.62e-08	5.67e-07	3.25e-07	up-regulated
Nitab4.5_0007185g0030	Nitab4.5_0007185g0030	12.2359	5.93707	9.3409	54.7691	36.0569	60.8483	2.31609	4.61474	89.9933	2.39e-21	4.3e-19	2.47e-19	up-regulated
Nitab4.5_0002885g0070	Nitab4.5_0002885g0070	0.737887	0.759955	0.918858	3.47095	3.6977	6.22614	2.31308	3.41165	63.5295	1.58e-15	1.22e-13	6.98e-14	up-regulated
Nitab4.5_0003883g0030	Nitab4.5_0003883g0030	6.51572	4.26637	2.97009	22.0006	23.3352	30.4915	2.3129	4.34084	50.8099	1.02e-12	4.99e-11	2.86e-11	up-regulated
Nitab4.5_0006594g0010	Nitab4.5_0006594g0010	0.805441	0.405839	0.393501	2.51383	2.06867	4.34242	2.31287	1.75429	29.6905	5.07e-08	1.03e-06	5.9e-07	up-regulated
Nitab4.5_0004280g0120	Nitab4.5_0004280g0120	0.580172	0.608432	0.467997	4.03689	1.55237	3.59954	2.31221	2.24692	37.2485	1.04e-09	2.99e-08	1.71e-08	up-regulated
Nitab4.5_0000032g0030	Nitab4.5_0000032g0030	0.953811	0.395944	0.759303	2.73271	4.07866	5.01173	2.31205	-0.162405	9.67595	0.00186696	0.0109192	0.006267	up-regulated
Nitab4.5_0003994g0030	Nitab4.5_0003994g0030	1.10768	0.383077	0.528906	3.72853	3.60901	3.78613	2.30873	1.32152	39.0971	4.03e-10	1.27e-08	7.28e-09	up-regulated
Nitab4.5_0008389g0010	Nitab4.5_0008389g0010	0.232659	0	0.186783	0.893355	0.921604	0.534788	2.30861	-0.895466	8.59047	0.00337927	0.0180787	0.0103762	up-regulated
Nitab4.5_0009487g0010	Nitab4.5_0009487g0010	6.85183	4.76785	4.89997	24.2359	29.2274	37.2104	2.30746	3.19625	60.8373	6.2e-15	4.4e-13	2.52e-13	up-regulated
Nitab4.5_0000430g0110	Nitab4.5_0000430g0110	0.190022	0.40887	0.475728	1.55168	2.5398	1.97877	2.30416	1.19335	14.9408	0.000110938	0.000976427	0.000560415	up-regulated
Nitab4.5_0001895g0030	Nitab4.5_0001895g0030	0.41606	0.917436	1.04915	5.31894	5.01941	2.89742	2.3027	1.42562	34.483	4.3e-09	1.1e-07	6.34e-08	up-regulated
Nitab4.5_0002027g0070	Nitab4.5_0002027g0070	0.030508	0.165182	0.088549	0.50363	0.485733	0.610271	2.30016	0.447362	25.6967	4e-07	6.66e-06	3.82e-06	up-regulated
Nitab4.5_0003007g0030	Nitab4.5_0003007g0030	0.469298	0.377413	0.806796	3.542	2.44781	3.03112	2.29547	3.02819	41.257	1.33e-10	4.56e-09	2.62e-09	up-regulated
Nitab4.5_0005643g0010	Nitab4.5_0005643g0010	0.490509	0.466612	0.120941	2.65101	1.4064	1.84365	2.29019	0.868816	11.9767	0.000538694	0.00380356	0.00218303	up-regulated
Nitab4.5_0000934g0220	Nitab4.5_0000934g0220	7.94119	5.41381	7.30488	32.2784	42.33	36.5593	2.28483	6.38817	155.95	8.68e-36	7.62e-33	4.38e-33	up-regulated
Nitab4.5_0003514g0080	Nitab4.5_0003514g0080	0.151749	0.079858	0.051678	0.499162	0.574317	0.515712	2.28175	-0.659194	6.82429	0.00899263	0.0399398	0.0229233	up-regulated
Nitab4.5_0001414g0010	Nitab4.5_0001414g0010	0.07583	0	0.493744	0.913526	1.3019	0.912429	2.27612	-0.40028	9.17999	0.00244676	0.0137186	0.00787373	up-regulated
Nitab4.5_0003384g0010	Nitab4.5_0003384g0010	40.5027	25.7862	32.4922	156.388	192.206	179.847	2.27579	5.81717	34.8056	3.64e-09	9.52e-08	5.46e-08	up-regulated
Nitab4.5_0001899g0010	Nitab4.5_0001899g0010	0.631821	0.348845	0.174361	2.83682	1.93509	1.52674	2.27394	0.0180159	18.1768	2.01e-05	0.000219072	0.000125735	up-regulated
Nitab4.5_0003033g0050	Nitab4.5_0003033g0050	0.113882	0.178763	0.273921	1.28968	0.57389	1.25533	2.27023	0.422222	22.8252	1.77e-06	2.55e-05	1.46e-05	up-regulated
Nitab4.5_0000460g0100	Nitab4.5_0000460g0100	0.83114	0.832892	1.03475	3.61121	6.38045	4.54876	2.26853	1.68325	26.3728	2.81e-07	4.83e-06	2.77e-06	up-regulated
Nitab4.5_0001764g0070	Nitab4.5_0001764g0070	0.516221	0.924993	0.710498	4.88378	2.23424	4.59475	2.2617	2.85243	44.5418	2.49e-11	9.59e-10	5.5e-10	up-regulated
Nitab4.5_0015240g0010	Nitab4.5_0015240g0010	0.279575	0.59174	0.124794	2.232	1.28734	1.85896	2.25784	0.712145	17.1766	3.41e-05	0.000348488	0.000200013	up-regulated
Nitab4.5_0000976g0150	Nitab4.5_0000976g0150	4.40502	2.9983	2.72876	23.1619	11.5992	19.277	2.25379	1.80783	14.137	0.000169969	0.00141515	0.000812216	up-regulated
Nitab4.5_0005947g0030	Nitab4.5_0005947g0030	0.050391	0.477357	0.234611	2.09838	1.00808	1.08891	2.25278	-0.0687135	7.06694	0.00785193	0.0357412	0.0205135	up-regulated
Nitab4.5_0001557g0030	Nitab4.5_0001557g0030	0.718568	0.281036	0.084507	2.22006	1.68057	1.89658	2.25183	0.853176	18.7809	1.47e-05	0.000165456	9.5e-05	up-regulated
Nitab4.5_0002818g0080	Nitab4.5_0002818g0080	0.981392	0.420479	0.870745	3.91494	3.2834	4.79182	2.25111	1.48473	34.1307	5.15e-09	1.3e-07	7.44e-08	up-regulated
Nitab4.5_0000573g0040	Nitab4.5_0000573g0040	0.218638	0.072021	0.313328	0.954392	1.16704	1.11533	2.23911	0.211024	12.9783	0.000315114	0.0024105	0.00138349	up-regulated
Nitab4.5_0002177g0010	Nitab4.5_0002177g0010	2.49625	2.45433	3.95109	11.3469	19.4518	15.5963	2.23809	5.47043	36.6746	1.4e-09	3.93e-08	2.25e-08	up-regulated
Nitab4.5_0010036g0010	Nitab4.5_0010036g0010	7.94814	4.16073	8.16382	41.4372	27.7239	36.634	2.23789	4.72192	18.0661	2.13e-05	0.00023118	0.000132684	up-regulated
Nitab4.5_0002005g0020	Nitab4.5_0002005g0020	6.74118	3.4194	4.03735	21.2645	20.3756	32.3573	2.23554	4.70597	79.355	5.19e-19	6.73e-17	3.86e-17	up-regulated
Nitab4.5_0000063g0340	Nitab4.5_0000063g0340	48.2881	27.5346	44.9537	193.023	216.017	218.075	2.23377	7.89665	126.147	2.85e-29	1.43e-26	8.22e-27	up-regulated
Nitab4.5_0000508g0190	Nitab4.5_0000508g0190	15.3278	12.1602	22.5531	71.9671	69.8646	118.754	2.23295	7.00195	75.0425	4.61e-18	5.15e-16	2.96e-16	up-regulated
Nitab4.5_0001192g0050	Nitab4.5_0001192g0050	0.092127	0.121696	0.098385	0.544605	0.72859	0.376238	2.23082	-0.315741	8.18997	0.00421225	0.0216594	0.0124313	up-regulated
Nitab4.5_0001507g0100	Nitab4.5_0001507g0100	0.329193	0.651494	0.281011	1.5943	1.39951	3.66619	2.21503	0.682387	12.1235	0.000497895	0.00354901	0.00203694	up-regulated
Nitab4.5_0007334g0010	Nitab4.5_0007334g0010	0.244133	0.623429	0.270414	1.48811	2.20971	2.25109	2.21278	1.18303	21.7539	3.1e-06	4.14e-05	2.38e-05	up-regulated
Nitab4.5_0000171g0300	Nitab4.5_0000171g0300	0.41541	0.130856	0.496668	1.90754	1.57285	1.90394	2.21221	1.77871	42.0248	9.01e-11	3.18e-09	1.83e-09	up-regulated
Nitab4.5_0000300g0240	Nitab4.5_0000300g0240	0.38497	1.65675	1.46078	5.24135	5.16988	7.93503	2.21008	1.14829	15.7059	7.4e-05	0.000681663	0.000391237	up-regulated
Nitab4.5_0000028g0420	Nitab4.5_0000028g0420	8.84144	5.59718	6.95944	33.3271	36.3345	39.545	2.20707	6.39712	112.769	2.42e-26	8.27e-24	4.74e-24	up-regulated
Nitab4.5_0000757g0030	Nitab4.5_0000757g0030	0.714333	0.845621	0.126303	3.24486	3.26889	2.21697	2.20627	0.676595	21.9844	2.75e-06	3.74e-05	2.15e-05	up-regulated
Nitab4.5_0001783g0040	Nitab4.5_0001783g0040	0.306589	0.24052	0.671808	2.23121	2.43925	1.6689	2.20493	-0.366374	6.80674	0.00908146	0.040258	0.0231059	up-regulated
Nitab4.5_0000564g0390	Nitab4.5_0000564g0390	2.56604	1.31988	2.07921	10.6228	12.1691	7.47231	2.20224	4.06419	70.414	4.81e-17	4.68e-15	2.68e-15	up-regulated
Nitab4.5_0000178g0340	Nitab4.5_0000178g0340	3.00703	1.47924	2.90282	14.3796	8.91884	14.3436	2.20171	3.33196	19.961	7.9e-06	9.58e-05	5.5e-05	up-regulated
Nitab4.5_0000608g0020	Nitab4.5_0000608g0020	0.807029	0.156258	0.410099	2.85313	2.39992	1.73189	2.20051	-0.074146	12.9557	0.000318945	0.00243715	0.00139879	up-regulated
Nitab4.5_0007767g0020	Nitab4.5_0007767g0020	1.3462	1.91429	2.64501	9.79916	7.42279	13.2254	2.20049	2.71903	53.2985	2.87e-13	1.54e-11	8.86e-12	up-regulated
Nitab4.5_0000944g0100	Nitab4.5_0000944g0100	13.6938	4.7461	5.41364	42.8314	23.63	54.6099	2.19817	3.82059	31.8993	1.62e-08	3.68e-07	2.11e-07	up-regulated
Nitab4.5_0003030g0110	Nitab4.5_0003030g0110	0.637129	0.347962	0.480409	2.13782	2.8393	2.4725	2.19426	1.26613	14.4167	0.000146494	0.00124447	0.000714259	up-regulated
Nitab4.5_0001903g0150	Nitab4.5_0001903g0150	0.496529	0.430328	0.61277	3.82617	2.05069	1.95026	2.19266	2.33411	47.6749	5.03e-12	2.14e-10	1.23e-10	up-regulated
Nitab4.5_0001048g0070	Nitab4.5_0001048g0070	0.385679	0.408114	0.120907	2.0589	1.0235	1.71054	2.19218	0.16704	15.5003	8.25e-05	0.000749938	0.000430423	up-regulated
Nitab4.5_0000270g0260	Nitab4.5_0000270g0260	0.784879	0.60427	1.3686	3.46214	5.5963	4.96506	2.1914	-0.346032	15.5999	7.83e-05	0.00071625	0.000411088	up-regulated
Nitab4.5_0002567g0130	Nitab4.5_0002567g0130	0.662782	0.05737	0.107348	1.6519	2.00649	0.564146	2.19049	-0.0588907	7.73764	0.00540813	0.026451	0.0151814	up-regulated
Nitab4.5_0000796g0030	Nitab4.5_0000796g0030	0.659361	0.47077	0.008621	1.82248	1.82661	2.28455	2.18727	-0.536614	11.7537	0.000607231	0.00420714	0.00241467	up-regulated
Nitab4.5_0000297g0310	Nitab4.5_0000297g0310	2.71893	1.74467	1.40836	9.55781	11.604	8.352	2.18591	3.9747	70.2683	5.18e-17	4.99e-15	2.87e-15	up-regulated
Nitab4.5_0001778g0110	Nitab4.5_0001778g0110	4.25944	3.67022	2.22844	14.2078	14.2694	22.9169	2.18403	3.14941	57.4358	3.49e-14	2.18e-12	1.25e-12	up-regulated
Nitab4.5_0003109g0010	Nitab4.5_0003109g0010	0.244203	0.201265	0.451847	1.79324	1.93567	0.902128	2.18368	-0.207557	18.5593	1.65e-05	0.000183319	0.000105215	up-regulated
Nitab4.5_0007255g0050	Nitab4.5_0007255g0050	0.665447	0.27256	0.560055	1.92563	1.91384	3.93516	2.17881	-0.32703	12.764	0.000353347	0.0026601	0.00152675	up-regulated
Nitab4.5_0000082g0150	Nitab4.5_0000082g0150	1.89462	1.83928	1.06565	10.1417	6.97769	7.08988	2.17599	3.06166	27.1641	1.87e-07	3.36e-06	1.93e-06	up-regulated
Nitab4.5_0008334g0040	Nitab4.5_0008334g0040	17.784	9.36278	11.1897	70.3027	36.6209	84.9454	2.17232	4.79188	19.9097	8.12e-06	9.81e-05	5.63e-05	up-regulated
Nitab4.5_0000599g0010	Nitab4.5_0000599g0010	0.421788	0.098257	0.557205	1.96871	2.32389	1.36759	2.16864	-0.228586	11.0322	0.000895419	0.00585584	0.00336093	up-regulated
Nitab4.5_0014791g0010	Nitab4.5_0014791g0010	0.378875	0.460321	0.234909	1.99097	1.72616	1.73003	2.16697	1.08379	22.4578	2.15e-06	3.01e-05	1.73e-05	up-regulated
Nitab4.5_0004217g0080	Nitab4.5_0004217g0080	0.117099	0.653514	1.40827	2.5261	1.40712	7.10078	2.16484	2.90888	9.82475	0.00172179	0.0101992	0.0058538	up-regulated
Nitab4.5_0005869g0030	Nitab4.5_0005869g0030	0.12119	0	0.231576	0.116333	0.84752	0.851206	2.16395	-0.427872	7.19002	0.00733102	0.0338526	0.0194295	up-regulated
Nitab4.5_0004214g0050	Nitab4.5_0004214g0050	0.772735	0.244018	0.427284	2.39611	1.54116	3.27343	2.16306	0.340211	11.7578	0.000605892	0.00419869	0.00240982	up-regulated
Nitab4.5_0010403g0010	Nitab4.5_0010403g0010	0.501851	0.184096	0.0714	1.5838	0.330468	1.92523	2.16039	-0.0722887	7.90434	0.00493164	0.0245664	0.0140998	up-regulated
Nitab4.5_0000168g0120	Nitab4.5_0000168g0120	33.9368	14.7652	25.3631	99.9368	96.3823	169.428	2.15899	6.82742	53.3331	2.82e-13	1.52e-11	8.73e-12	up-regulated
Nitab4.5_0011990g0010	Nitab4.5_0011990g0010	0.31022	0.126163	0.43241	1.52842	1.07114	1.75259	2.15899	1.06896	18.4759	1.72e-05	0.000190608	0.000109399	up-regulated
Nitab4.5_0002495g0050	Nitab4.5_0002495g0050	0.162595	0	0.43788	0.643376	0.870199	1.48922	2.15804	-0.150765	6.87225	0.00875442	0.0390547	0.0224152	up-regulated
Nitab4.5_0007287g0050	Nitab4.5_0007287g0050	3.79138	2.6547	2.77138	14.3136	14.0045	17.2728	2.15749	3.75098	47.9879	4.29e-12	1.87e-10	1.07e-10	up-regulated
Nitab4.5_0001881g0020	Nitab4.5_0001881g0020	1.6488	0.038585	0.680181	1.67006	2.43248	7.55736	2.15452	4.70077	8.88955	0.00286807	0.0157515	0.00904051	up-regulated
Nitab4.5_0004612g0060	Nitab4.5_0004612g0060	0.039484	0.017381	0.084263	0.263711	0.166486	0.284189	2.15406	-0.51124	7.22748	0.0071796	0.0333154	0.0191212	up-regulated
Nitab4.5_0000348g0190	Nitab4.5_0000348g0190	5.32038	5.6416	5.24682	22.4198	25.8496	32.2205	2.15338	2.19017	33.2034	8.3e-09	2e-07	1.15e-07	up-regulated
Nitab4.5_0000738g0040	Nitab4.5_0000738g0040	10.0568	6.65015	8.47434	47.6289	29.4871	47.1156	2.15274	4.9803	34.0033	5.5e-09	1.38e-07	7.91e-08	up-regulated
Nitab4.5_0000759g0270	Nitab4.5_0000759g0270	5.02004	5.7329	5.22275	29.6671	25.834	23.1607	2.14889	4.00727	24.7688	6.46e-07	1.02e-05	5.87e-06	up-regulated
Nitab4.5_0002322g0020	Nitab4.5_0002322g0020	1.58565	1.8007	3.52621	12.0868	10.9113	10.9041	2.14747	4.22132	36.2971	1.69e-09	4.69e-08	2.69e-08	up-regulated
Nitab4.5_0000203g0180	Nitab4.5_0000203g0180	1.01279	0.814945	1.32393	3.57282	2.25671	9.97584	2.14709	0.926988	16.1537	5.84e-05	0.000554486	0.000318245	up-regulated
Nitab4.5_0000343g0090	Nitab4.5_0000343g0090	0	0.165878	0	0.253141	0.357285	0.232367	2.1446	1.22024	12.4699	0.000413566	0.00303982	0.00174469	up-regulated
Nitab4.5_0000556g0010	Nitab4.5_0000556g0010	0.911272	0.566667	0.670945	4.725	2.07444	3.84188	2.14127	1.39207	16.9604	3.82e-05	0.000383382	0.00022004	up-regulated
Nitab4.5_0008127g0020	Nitab4.5_0008127g0020	1.4546	1.31943	0.151833	6.17875	2.92722	5.54429	2.13386	0.906528	14.0203	0.000180849	0.0014904	0.000855408	up-regulated
Nitab4.5_0000032g0040	Nitab4.5_0000032g0040	0.833151	1.11145	1.26749	5.63294	4.48928	5.72796	2.12988	0.257139	22.9159	1.69e-06	2.44e-05	1.4e-05	up-regulated
Nitab4.5_0003495g0040	Nitab4.5_0003495g0040	9.23229	17.1031	11.4638	58.1818	61.6162	64.278	2.12843	4.50224	50.3993	1.25e-12	6.03e-11	3.46e-11	up-regulated
Nitab4.5_0000728g0010	Nitab4.5_0000728g0010	0.39651	0.498643	0.241337	1.02926	1.50434	3.12514	2.12738	-0.784181	9.3684	0.00220758	0.0125845	0.0072228	up-regulated
Nitab4.5_0001003g0160	Nitab4.5_0001003g0160	0.488785	0.686213	0.388032	2.11639	2.30375	3.18402	2.1271	1.97667	30.702	3.01e-08	6.41e-07	3.68e-07	up-regulated
Nitab4.5_0006204g0010	Nitab4.5_0006204g0010	0.23743	0.356683	0.140839	1.25465	1.29051	1.22955	2.12263	-0.378136	7.15285	0.00748448	0.034439	0.0197661	up-regulated
Nitab4.5_0000303g0310	Nitab4.5_0000303g0310	0	0.654603	0.240945	1.58871	1.58721	1.30848	2.12191	-0.972192	6.92868	0.00848241	0.0381	0.0218673	up-regulated
Nitab4.5_0000194g0220	Nitab4.5_0000194g0220	2.29845	1.26914	1.03559	7.4821	5.84009	8.8839	2.12009	2.63512	62.0903	3.28e-15	2.39e-13	1.37e-13	up-regulated
Nitab4.5_0010884g0030	Nitab4.5_0010884g0030	12.5339	8.18705	7.82551	32.3562	49.5762	54.9633	2.1165	4.74248	83.9548	5.06e-20	7.53e-18	4.32e-18	up-regulated
Nitab4.5_0000874g0030	Nitab4.5_0000874g0030	0	0.192202	0.167723	0.941551	0.393949	0.518185	2.11645	-0.459547	7.23405	0.00715338	0.0332255	0.0190696	up-regulated
Nitab4.5_0007105g0010	Nitab4.5_0007105g0010	0.460817	0.81924	1.65542	4.90436	5.64557	3.63353	2.11479	2.6653	19.2517	1.15e-05	0.000133173	7.64e-05	up-regulated
Nitab4.5_0008775g0010	Nitab4.5_0008775g0010	2.82768	1.20528	1.22827	7.94357	9.32557	7.99334	2.11454	1.5536	30.1824	3.93e-08	8.23e-07	4.73e-07	up-regulated
Nitab4.5_0029531g0010	Nitab4.5_0029531g0010	212.032	255.138	364.287	1533.52	1071.6	1380.63	2.11276	8.70124	19.9048	8.14e-06	9.83e-05	5.64e-05	up-regulated
Nitab4.5_0000232g0330	Nitab4.5_0000232g0330	2.79705	3.90343	3.3857	11.1926	20.8494	16.318	2.11251	4.86409	64.3061	1.07e-15	8.5e-14	4.88e-14	up-regulated
Nitab4.5_0004783g0020	Nitab4.5_0004783g0020	5.7125	6.73799	6.62535	25.2257	37.3224	28.7365	2.11189	5.87094	64.1524	1.15e-15	9.17e-14	5.26e-14	up-regulated
Nitab4.5_0006573g0010	Nitab4.5_0006573g0010	0.674767	0.389677	0.883707	3.58597	3.61646	2.13557	2.11108	1.28713	26.6698	2.41e-07	4.21e-06	2.41e-06	up-regulated
Nitab4.5_0007594g0020	Nitab4.5_0007594g0020	1.56798	1.05751	1.2575	5.75626	6.40319	6.39684	2.10872	3.72638	32.4388	1.23e-08	2.86e-07	1.64e-07	up-regulated
Nitab4.5_0005722g0010	Nitab4.5_0005722g0010	1.12886	1.56196	1.97662	3.98852	4.20419	14.3097	2.10819	4.12769	15.4664	8.4e-05	0.000762311	0.000437525	up-regulated
Nitab4.5_0000532g0010	Nitab4.5_0000532g0010	0.040984	0.278682	0.034986	0.658921	0.190643	0.879287	2.10601	-0.653421	8.01596	0.00463669	0.0233845	0.0134214	up-regulated
Nitab4.5_0001170g0030	Nitab4.5_0001170g0030	1.17223	0.228129	2.84497	4.39023	7.05277	9.27632	2.09536	0.33781	10.2452	0.00137041	0.00841284	0.0048285	up-regulated
Nitab4.5_0004465g0060	Nitab4.5_0004465g0060	1.87964	0.731259	1.55798	5.13369	7.18582	7.56142	2.09414	0.664394	27.0615	1.97e-07	3.52e-06	2.02e-06	up-regulated
Nitab4.5_0007312g0010	Nitab4.5_0007312g0010	0.768573	0.358326	0.98636	3.36253	2.64345	4.06087	2.09257	0.163078	15.5415	8.07e-05	0.000735468	0.000422118	up-regulated
Nitab4.5_0001601g0050	Nitab4.5_0001601g0050	0.27456	0.060685	0.112682	0.763769	0.351275	1.06124	2.09221	-0.878098	8.75468	0.00308809	0.0167504	0.00961379	up-regulated
Nitab4.5_0010695g0010	Nitab4.5_0010695g0010	0.055522	0.185664	0.096797	0.348385	0.773075	0.539933	2.09	-0.305283	9.14055	0.00250006	0.0139785	0.00802289	up-regulated
Nitab4.5_0001276g0060	Nitab4.5_0001276g0060	0.382862	0.430168	0.558392	1.44247	2.38796	2.67176	2.08999	0.255341	22.4978	2.1e-06	2.96e-05	1.7e-05	up-regulated
Nitab4.5_0002405g0040	Nitab4.5_0002405g0040	0.994203	0.336159	0.855753	2.22396	4.14544	3.88898	2.08956	2.91185	32.7506	1.05e-08	2.46e-07	1.41e-07	up-regulated
Nitab4.5_0000933g0030	Nitab4.5_0000933g0030	65.8686	43.5519	50.2677	276.996	198.314	277.318	2.08911	7.05133	46.2919	1.02e-11	4.16e-10	2.39e-10	up-regulated
Nitab4.5_0000476g0220	Nitab4.5_0000476g0220	0.430165	0.29514	0.315064	1.68404	1.81475	1.40864	2.08852	1.07534	27.1197	1.91e-07	3.43e-06	1.97e-06	up-regulated
Nitab4.5_0003479g0020	Nitab4.5_0003479g0020	1.0656	0.627526	2.21983	8.06669	7.30828	3.28818	2.08819	0.334614	14.8016	0.000119435	0.00104311	0.000598687	up-regulated
Nitab4.5_0001428g0080	Nitab4.5_0001428g0080	0.502629	0	0.148048	1.24833	0.840134	1.00824	2.08748	0.907491	8.26042	0.00405188	0.0209927	0.0120486	up-regulated
Nitab4.5_0004261g0030	Nitab4.5_0004261g0030	12.1852	7.04064	13.7554	36.7918	63.6222	54.0699	2.08715	6.70876	42.8233	5.99e-11	2.18e-09	1.25e-09	up-regulated
Nitab4.5_0001356g0100	Nitab4.5_0001356g0100	1.53317	2.23152	1.84886	7.51828	6.16116	12.925	2.08429	2.23226	38.8844	4.5e-10	1.4e-08	8.03e-09	up-regulated
Nitab4.5_0000075g0010	Nitab4.5_0000075g0010	5.49472	2.51254	5.68544	22.0696	21.8082	20.127	2.08382	5.26904	73.1031	1.23e-17	1.32e-15	7.56e-16	up-regulated
Nitab4.5_0000425g0230	Nitab4.5_0000425g0230	1.63588	0.894236	0.724125	4.95296	2.38026	8.05604	2.08222	0.355844	10.646	0.00110312	0.00698438	0.00400865	up-regulated
Nitab4.5_0001559g0030	Nitab4.5_0001559g0030	0.142307	0.024842	0.329612	0.55029	0.726141	1.08664	2.08204	-0.211763	6.92407	0.00850431	0.0381765	0.0219112	up-regulated
Nitab4.5_0004854g0010	Nitab4.5_0004854g0010	3.04496	2.94062	4.73404	21.3838	13.6226	15.3107	2.08004	4.48166	24.661	6.84e-07	1.08e-05	6.18e-06	up-regulated
Nitab4.5_0000028g0350	Nitab4.5_0000028g0350	13.618	13.8192	16.1022	46.0549	74.8302	82.7838	2.07887	7.79818	48.9708	2.6e-12	1.18e-10	6.76e-11	up-regulated
Nitab4.5_0006454g0010	Nitab4.5_0006454g0010	16.1246	5.83245	17.0648	62.5459	58.1981	61.0114	2.07881	4.45584	55.5707	9.02e-14	5.24e-12	3.01e-12	up-regulated
Nitab4.5_0002520g0060	Nitab4.5_0002520g0060	0.458062	0.182875	0.374209	1.98453	0.913208	1.87081	2.07835	0.434816	17.3125	3.17e-05	0.00032818	0.000188357	up-regulated
Nitab4.5_0003867g0010	Nitab4.5_0003867g0010	0.751642	0.575304	0.300307	1.64016	2.55617	3.48101	2.07749	0.753977	25.3232	4.85e-07	7.91e-06	4.54e-06	up-regulated
Nitab4.5_0000222g0300	Nitab4.5_0000222g0300	1.55461	0	1.44232	5.263	4.13348	4.56644	2.07601	1.62861	6.65302	0.0098988	0.0432751	0.0248375	up-regulated
Nitab4.5_0000705g0010	Nitab4.5_0000705g0010	4.4526	4.50057	4.94908	19.8137	23.7666	20.8956	2.06669	4.62429	132.749	1.03e-30	5.46e-28	3.13e-28	up-regulated
Nitab4.5_0002158g0140	Nitab4.5_0002158g0140	1.5895	1.06596	2.22558	9.35458	6.01504	7.30408	2.06511	2.80462	21.1581	4.23e-06	5.47e-05	3.14e-05	up-regulated
Nitab4.5_0007994g0010	Nitab4.5_0007994g0010	1.16577	1.48365	2.3394	11.1105	4.91823	7.21724	2.06298	2.98823	20.371	6.38e-06	7.9e-05	4.54e-05	up-regulated
Nitab4.5_0003328g0050	Nitab4.5_0003328g0050	0.67308	0.529005	0.425294	3.1873	2.91981	1.62895	2.06249	-0.803431	16.6884	4.4e-05	0.000433065	0.000248555	up-regulated
Nitab4.5_0005994g0020	Nitab4.5_0005994g0020	1.38989	1.65914	2.31849	6.06782	7.6126	11.2457	2.0614	3.35998	32.3086	1.32e-08	3.03e-07	1.74e-07	up-regulated
Nitab4.5_0000875g0030	Nitab4.5_0000875g0030	6.91044	2.51194	4.13256	24.2705	14.3249	23.9988	2.06071	3.49342	28.0694	1.17e-07	2.21e-06	1.27e-06	up-regulated
Nitab4.5_0010845g0040	Nitab4.5_0010845g0040	0.290366	0.233764	0.033001	0.940988	0.659622	1.1164	2.06042	-0.0366968	6.77122	0.00926394	0.0409636	0.0235108	up-regulated
Nitab4.5_0014188g0010	Nitab4.5_0014188g0010	8.45136	12.4102	15.2832	43.228	71.1543	52.1073	2.05729	5.66101	60.2862	8.2e-15	5.66e-13	3.25e-13	up-regulated
Nitab4.5_0000130g0040	Nitab4.5_0000130g0040	1.30251	1.49312	2.33401	7.32634	5.05657	11.4079	2.05625	2.02015	29.603	5.3e-08	1.07e-06	6.13e-07	up-regulated
Nitab4.5_0001121g0040	Nitab4.5_0001121g0040	0.502717	0.230106	0.364212	1.43783	2.1199	1.61182	2.05574	-0.0596704	19.6683	9.21e-06	0.000109871	6.31e-05	up-regulated
Nitab4.5_0001863g0060	Nitab4.5_0001863g0060	1.57558	1.79375	1.85637	8.61105	7.78723	7.68371	2.05507	3.68131	57.4633	3.44e-14	2.16e-12	1.24e-12	up-regulated
Nitab4.5_0004657g0030	Nitab4.5_0004657g0030	1.07308	1.75591	1.60443	6.1147	5.23228	9.22	2.054	3.21403	52.2466	4.9e-13	2.53e-11	1.45e-11	up-regulated
Nitab4.5_0001393g0220	Nitab4.5_0001393g0220	1.12231	0.264557	0.618917	2.84772	3.51728	2.92088	2.05336	-0.639358	12.1679	0.000486187	0.0034811	0.00199796	up-regulated
Nitab4.5_0002222g0070	Nitab4.5_0002222g0070	2.08543	3.73677	3.05664	11.849	15.4057	13.6292	2.04626	2.60175	47.6157	5.19e-12	2.2e-10	1.26e-10	up-regulated
Nitab4.5_0000116g0400	Nitab4.5_0000116g0400	0.64086	0.311058	0.823775	3.42999	2.73139	2.00275	2.04587	1.95466	29.9713	4.38e-08	9.04e-07	5.19e-07	up-regulated
Nitab4.5_0003274g0010	Nitab4.5_0003274g0010	0.727543	0.648924	0.577775	2.10827	2.85057	4.01432	2.04428	2.25669	34.5732	4.11e-09	1.06e-07	6.09e-08	up-regulated
Nitab4.5_0009416g0010	Nitab4.5_0009416g0010	1.98767	0.819487	1.12825	5.64557	4.85544	7.46377	2.04209	2.53025	26.7823	2.28e-07	3.99e-06	2.29e-06	up-regulated
Nitab4.5_0000723g0160	Nitab4.5_0000723g0160	1.35645	1.2982	0.912641	5.64738	3.07666	7.74961	2.04143	2.07384	17.1873	3.39e-05	0.000346927	0.000199117	up-regulated
Nitab4.5_0001691g0080	Nitab4.5_0001691g0080	1.08604	1.13566	0.990488	4.10126	4.43893	6.13345	2.03877	3.57809	78.3241	8.74e-19	1.09e-16	6.25e-17	up-regulated
Nitab4.5_0004209g0030	Nitab4.5_0004209g0030	6.11687	8.15033	7.35154	21.9311	36.1801	40.3861	2.03737	6.69749	45.5699	1.47e-11	5.87e-10	3.37e-10	up-regulated
Nitab4.5_0009367g0020	Nitab4.5_0009367g0020	25.961	34.3038	31.1638	130.256	166.781	118.313	2.03615	7.16504	108.271	2.34e-25	7.16e-23	4.11e-23	up-regulated
Nitab4.5_0001748g0050	Nitab4.5_0001748g0050	4.64536	3.36326	5.38255	27.3364	15.8993	17.489	2.03432	5.24352	34.4101	4.46e-09	1.14e-07	6.55e-08	up-regulated
Nitab4.5_0001320g0160	Nitab4.5_0001320g0160	0.327863	0	0.552444	0.769844	1.91291	1.29144	2.0343	0.790722	7.92612	0.00487262	0.0243333	0.013966	up-regulated
Nitab4.5_0009514g0010	Nitab4.5_0009514g0010	0.708612	1.0772	0.498734	3.59567	2.99131	3.92562	2.03419	0.856457	15.7212	7.34e-05	0.000676341	0.000388183	up-regulated
Nitab4.5_0000071g0210	Nitab4.5_0000071g0210	1.68978	1.25312	0.897701	6.61137	4.50098	6.45261	2.03135	1.40118	29.1784	6.6e-08	1.3e-06	7.49e-07	up-regulated
Nitab4.5_0010275g0010	Nitab4.5_0010275g0010	0	0	0.071206	0.127542	0.031182	0.205261	2.03041	2.46868	8.92412	0.00281429	0.0154974	0.00889463	up-regulated
Nitab4.5_0005665g0010	Nitab4.5_0005665g0010	3.91072	4.46312	3.35594	13.7902	16.6681	22.7206	2.02595	2.13463	60.8259	6.24e-15	4.41e-13	2.53e-13	up-regulated
Nitab4.5_0011583g0010	Nitab4.5_0011583g0010	6.19718	2.27295	4.62868	19.1572	19.2881	20.3462	2.02526	3.14325	51.3994	7.54e-13	3.8e-11	2.18e-11	up-regulated
Nitab4.5_0000897g0010	Nitab4.5_0000897g0010	0.500385	0.1772	0.273744	1.52248	1.36055	1.43849	2.02524	0.654284	12.5131	0.000404111	0.00298406	0.00171268	up-regulated
Nitab4.5_0000286g0040	Nitab4.5_0000286g0040	31.916	18.4241	21.1356	117.454	96.7229	107.539	2.02514	5.88332	67.2229	2.42e-16	2.11e-14	1.21e-14	up-regulated
Nitab4.5_0002463g0010	Nitab4.5_0002463g0010	5.38058	2.77872	2.73957	10.0489	12.4538	26.6483	2.02229	4.17186	31.7391	1.76e-08	3.97e-07	2.28e-07	up-regulated
Nitab4.5_0011667g0010	Nitab4.5_0011667g0010	39.9281	30.6513	35.5469	176.726	134.957	165.521	2.02171	6.42813	70.622	4.33e-17	4.23e-15	2.43e-15	up-regulated
Nitab4.5_0005728g0020	Nitab4.5_0005728g0020	31.2941	30.2028	44.2861	189.123	147.313	138.48	2.02083	7.17954	26.8652	2.18e-07	3.84e-06	2.21e-06	up-regulated
Nitab4.5_0002230g0030	Nitab4.5_0002230g0030	5.14608	3.96051	5.43842	22.1274	21.7773	21.4277	2.02031	4.14638	86.0574	1.75e-20	2.78e-18	1.59e-18	up-regulated
Nitab4.5_0005178g0030	Nitab4.5_0005178g0030	0.774905	0.818035	1.53884	4.02626	4.00712	6.25431	2.01915	0.574655	11.3282	0.000763379	0.0051135	0.00293487	up-regulated
Nitab4.5_0010367g0030	Nitab4.5_0010367g0030	32.0945	20.4295	41.3259	125.952	118.2	176.25	2.01832	7.44694	59.5787	1.17e-14	7.89e-13	4.53e-13	up-regulated
Nitab4.5_0001371g0020	Nitab4.5_0001371g0020	0	0.432834	0.242404	0.715905	0.556947	1.8211	2.01802	-0.160023	6.47217	0.0109577	0.0469747	0.0269609	up-regulated
Nitab4.5_0002120g0060	Nitab4.5_0002120g0060	1.74371	1.03689	1.26669	4.99345	6.16214	6.96427	2.01693	2.38632	33.3193	7.82e-09	1.89e-07	1.09e-07	up-regulated
Nitab4.5_0001409g0210	Nitab4.5_0001409g0210	2.60574	1.44308	1.56701	6.52574	7.59459	11.0146	2.01629	3.65825	57.0592	4.23e-14	2.6e-12	1.49e-12	up-regulated
Nitab4.5_0000714g0020	Nitab4.5_0000714g0020	0.902585	0.729134	0.852963	3.69279	2.15137	5.39297	2.01409	2.02227	17.4785	2.91e-05	0.000304059	0.000174513	up-regulated
Nitab4.5_0001672g0020	Nitab4.5_0001672g0020	1.97215	2.29851	1.37117	8.62631	8.84107	7.8231	2.01346	3.90482	73.9749	7.91e-18	8.63e-16	4.95e-16	up-regulated
Nitab4.5_0003251g0040	Nitab4.5_0003251g0040	79.8628	47.8185	66.4705	331.256	246.459	288.596	2.01294	8.21258	75.6592	3.37e-18	3.83e-16	2.2e-16	up-regulated
Nitab4.5_0002020g0040	Nitab4.5_0002020g0040	2.31858	1.4653	2.01786	9.37412	6.60091	9.99955	2.01202	2.47368	57.0083	4.34e-14	2.66e-12	1.53e-12	up-regulated
Nitab4.5_0006408g0030	Nitab4.5_0006408g0030	2.29471	0.648114	1.95776	5.54364	6.9399	9.3291	2.0113	2.94799	34.9205	3.43e-09	9e-08	5.16e-08	up-regulated
Nitab4.5_0006086g0010	Nitab4.5_0006086g0010	0.147476	0.164054	0.25391	0.993037	1.06644	0.48222	2.01076	1.84267	23.9483	9.9e-07	1.51e-05	8.64e-06	up-regulated
Nitab4.5_0002778g0080	Nitab4.5_0002778g0080	0.120637	0.094243	0.009712	0.432424	0.098112	0.48653	2.0102	-1.06854	6.47827	0.0109201	0.0468365	0.0268816	up-regulated
Nitab4.5_0009497g0020	Nitab4.5_0009497g0020	0.682782	0.784111	0.683839	2.90429	3.63349	3.1595	2.00931	1.6704	49.9502	1.58e-12	7.46e-11	4.28e-11	up-regulated
Nitab4.5_0000868g0080	Nitab4.5_0000868g0080	0.806948	0.37761	1.07994	2.8114	2.8843	4.45555	2.00838	0.84144	25.7288	3.93e-07	6.56e-06	3.77e-06	up-regulated
Nitab4.5_0002117g0030	Nitab4.5_0002117g0030	1.2533	0.188394	0.746863	3.27216	3.05716	3.37518	2.00484	2.00188	19.8062	8.57e-06	0.000102961	5.91e-05	up-regulated
Nitab4.5_0001592g0120	Nitab4.5_0001592g0120	5.71529	5.35754	6.091	20.026	29.1991	27.0191	2.00476	5.56055	79.2832	5.38e-19	6.95e-17	3.99e-17	up-regulated
Nitab4.5_0011739g0010	Nitab4.5_0011739g0010	44.052	22.6798	38.1074	172.108	137.723	154.752	2.00434	6.42892	60.3283	8.03e-15	5.55e-13	3.19e-13	up-regulated
Nitab4.5_0003323g0020	Nitab4.5_0003323g0020	1.98909	1.83664	2.53917	6.59379	7.63113	14.1912	2.00229	2.14448	40.3718	2.1e-10	6.94e-09	3.99e-09	up-regulated
Nitab4.5_0000119g0360	Nitab4.5_0000119g0360	8.62867	5.72622	7.62986	35.8984	27.7657	33.9454	2.00218	3.68443	85.4568	2.37e-20	3.7e-18	2.12e-18	up-regulated
Nitab4.5_0010949g0020	Nitab4.5_0010949g0020	10.5211	6.58379	9.00806	29.491	36.2043	49.55	1.99623	5.61125	51.025	9.12e-13	4.51e-11	2.59e-11	up-regulated
Nitab4.5_0000933g0020	Nitab4.5_0000933g0020	23.2072	18.1645	20.8152	101.841	77.4576	94.8294	1.99284	5.74079	41.4559	1.21e-10	4.15e-09	2.38e-09	up-regulated
Nitab4.5_0000222g0140	Nitab4.5_0000222g0140	2.75197	1.6897	1.97343	9.64391	4.80957	13.7618	1.98163	2.87435	34.1496	5.1e-09	1.29e-07	7.39e-08	up-regulated
Nitab4.5_0004261g0060	Nitab4.5_0004261g0060	1.66483	1.10311	1.62525	4.41912	8.56823	6.15186	1.98071	3.36494	35.3675	2.73e-09	7.28e-08	4.18e-08	up-regulated
Nitab4.5_0002717g0070	Nitab4.5_0002717g0070	0.701778	0.35929	0.48516	2.44969	3.28694	1.07811	1.97718	1.25131	16.7509	4.26e-05	0.000420914	0.000241582	up-regulated
Nitab4.5_0000308g0250	Nitab4.5_0000308g0250	0.780814	0.703084	0.487205	2.14268	2.81295	3.67349	1.97645	1.72246	36.8354	1.29e-09	3.64e-08	2.09e-08	up-regulated
Nitab4.5_0000588g0260	Nitab4.5_0000588g0260	0.730416	0.182103	0.331825	1.49064	2.16736	1.72745	1.97571	1.39159	18.8609	1.41e-05	0.000159377	9.15e-05	up-regulated
Nitab4.5_0001084g0010	Nitab4.5_0001084g0010	1.10641	1.01609	1.15287	4.57086	3.33243	6.41868	1.97528	1.95835	35.0802	3.16e-09	8.34e-08	4.79e-08	up-regulated
Nitab4.5_0008329g0050	Nitab4.5_0008329g0050	0.517906	0.71939	1.24001	3.04678	4.28941	3.45785	1.97441	0.778766	16.079	6.08e-05	0.000574158	0.000329535	up-regulated
Nitab4.5_0005235g0020	Nitab4.5_0005235g0020	14.7046	9.15053	9.65347	38.9879	39.3289	67.4996	1.9733	5.424	71.2495	3.15e-17	3.15e-15	1.81e-15	up-regulated
Nitab4.5_0009833g0010	Nitab4.5_0009833g0010	47.709	49.7644	57.4033	226.487	230.486	215.478	1.97111	6.25778	71.1856	3.25e-17	3.24e-15	1.86e-15	up-regulated
Nitab4.5_0002350g0090	Nitab4.5_0002350g0090	1.84791	0	1.64225	4.33871	6.38342	4.27261	1.97068	2.33521	7.5228	0.0060923	0.0292356	0.0167796	up-regulated
Nitab4.5_0024353g0010	Nitab4.5_0024353g0010	0.938583	0.452426	0.969347	3.09969	3.12517	3.99893	1.96389	1.75252	16.4478	5e-05	0.000486069	0.000278977	up-regulated
Nitab4.5_0000617g0250	Nitab4.5_0000617g0250	0.507425	0.069205	0.198443	1.10914	1.11371	1.08633	1.95965	1.87606	18.8848	1.39e-05	0.000157543	9.04e-05	up-regulated
Nitab4.5_0004355g0050	Nitab4.5_0004355g0050	2.43413	3.75417	3.39398	18.0425	10.6262	12.84	1.95799	3.6433	17.3652	3.08e-05	0.000320144	0.000183745	up-regulated
Nitab4.5_0000068g0020	Nitab4.5_0000068g0020	0.307527	0.230039	0.610046	1.76397	1.1193	2.10407	1.95581	1.10129	9.01833	0.00267285	0.0147973	0.00849286	up-regulated
Nitab4.5_0001244g0100	Nitab4.5_0001244g0100	0.204915	0.401222	0.275516	1.3167	1.55014	0.944913	1.95558	1.63338	17.4809	2.9e-05	0.000303752	0.000174337	up-regulated
Nitab4.5_0003639g0030	Nitab4.5_0003639g0030	0.525469	0.380246	2.09297	4.27396	5.42323	3.17637	1.95304	1.02384	14.6021	0.000132765	0.00114389	0.000656528	up-regulated
Nitab4.5_0001610g0040	Nitab4.5_0001610g0040	2.80149	3.80085	3.17199	13.7046	14.471	13.7191	1.9482	3.4258	133.418	7.32e-31	4.02e-28	2.31e-28	up-regulated
Nitab4.5_0000286g0060	Nitab4.5_0000286g0060	148.21	96.558	140.035	608.388	483.99	548.478	1.94745	8.17078	81.462	1.79e-19	2.5e-17	1.44e-17	up-regulated
Nitab4.5_0012123g0010	Nitab4.5_0012123g0010	6.56621	7.06492	6.28909	23.7506	35.8603	25.4591	1.94713	3.44548	39.6793	2.99e-10	9.65e-09	5.54e-09	up-regulated
Nitab4.5_0000200g0100	Nitab4.5_0000200g0100	1.66597	1.56731	2.41643	10.07	2.85338	11.3168	1.94543	2.23088	16.7351	4.3e-05	0.000423721	0.000243193	up-regulated
Nitab4.5_0000148g0070	Nitab4.5_0000148g0070	9.53066	7.86934	9.30954	36.6887	39.536	37.5316	1.9449	5.83406	120.921	3.98e-28	1.7e-25	9.77e-26	up-regulated
Nitab4.5_0006405g0010	Nitab4.5_0006405g0010	1.50276	4.65189	2.16896	10.6341	9.93076	15.448	1.94231	2.4761	33.3267	7.79e-09	1.89e-07	1.08e-07	up-regulated
Nitab4.5_0003636g0010	Nitab4.5_0003636g0010	0.319967	0.474773	0.808357	1.77131	2.04668	3.24491	1.94131	-0.00431737	9.94152	0.00161592	0.00967159	0.00555096	up-regulated
Nitab4.5_0001662g0030	Nitab4.5_0001662g0030	20.5601	12.8747	17.2893	55.7737	76.1817	83.2918	1.94077	6.02546	82.6135	9.98e-20	1.44e-17	8.24e-18	up-regulated
Nitab4.5_0010814g0020	Nitab4.5_0010814g0020	0.911297	0.726089	1.10694	2.72537	4.51856	4.40973	1.93669	2.50296	36.2864	1.7e-09	4.72e-08	2.71e-08	up-regulated
Nitab4.5_0003401g0080	Nitab4.5_0003401g0080	2.98991	2.09025	3.54933	12.6268	12.051	11.7483	1.93294	4.05693	50.7726	1.04e-12	5.07e-11	2.91e-11	up-regulated
Nitab4.5_0008224g0010	Nitab4.5_0008224g0010	3.10737	1.42428	2.95996	9.30733	10.8218	11.2725	1.92441	3.35936	58.9929	1.58e-14	1.05e-12	6.01e-13	up-regulated
Nitab4.5_0007923g0060	Nitab4.5_0007923g0060	2.07078	0.647523	2.1376	8.0707	5.67446	6.61954	1.92295	1.70325	19.5383	9.86e-06	0.000116557	6.69e-05	up-regulated
Nitab4.5_0004789g0010	Nitab4.5_0004789g0010	0.9019	0.265026	1.16736	1.90609	2.68907	5.18493	1.92258	2.84146	11.3849	0.00074045	0.00498558	0.00286145	up-regulated
Nitab4.5_0008221g0030	Nitab4.5_0008221g0030	2.48275	2.08311	2.84957	9.57581	9.04332	12.5394	1.92235	3.40454	98.9708	2.56e-23	6e-21	3.44e-21	up-regulated
Nitab4.5_0001423g0140	Nitab4.5_0001423g0140	3.64731	3.56676	3.29164	15.8671	13.2329	15.0801	1.92235	4.13155	157.25	4.51e-36	4.17e-33	2.4e-33	up-regulated
Nitab4.5_0014534g0010	Nitab4.5_0014534g0010	0.406926	0.075044	0.21231	1.50393	0.38291	1.11499	1.92174	-0.563846	6.97435	0.00826865	0.0372949	0.0214052	up-regulated
Nitab4.5_0001876g0060	Nitab4.5_0001876g0060	0.207371	0.179837	0.026954	0.707175	0.505757	0.545911	1.91799	-0.0127677	8.94662	0.00277984	0.0153245	0.00879539	up-regulated
Nitab4.5_0001781g0130	Nitab4.5_0001781g0130	0.633193	0.421479	0.446651	2.83039	1.13331	2.37435	1.91234	0.921157	15.0746	0.000103345	0.000916333	0.000525924	up-regulated
Nitab4.5_0001461g0050	Nitab4.5_0001461g0050	13.5007	9.69944	10.2966	41.3528	66.656	30.7437	1.91052	6.5402	38.4599	5.59e-10	1.7e-08	9.75e-09	up-regulated
Nitab4.5_0014543g0010	Nitab4.5_0014543g0010	4.87146	2.78555	4.3354	10.8074	17.6389	21.3292	1.90958	4.81174	66.3382	3.8e-16	3.22e-14	1.85e-14	up-regulated
Nitab4.5_0000335g0170	Nitab4.5_0000335g0170	0.180389	0.412389	0.123189	1.24981	0.773458	1.02046	1.90918	0.62184	11.7044	0.000623531	0.00430394	0.00247023	up-regulated
Nitab4.5_0002177g0170	Nitab4.5_0002177g0170	9.68054	7.03914	11.3659	33.0651	45.1193	38.106	1.90751	7.08698	47.3223	6.02e-12	2.54e-10	1.46e-10	up-regulated
Nitab4.5_0007262g0020	Nitab4.5_0007262g0020	0.491677	0.412968	0.813548	3.31168	2.09852	1.76512	1.90587	1.39549	22.2848	2.35e-06	3.26e-05	1.87e-05	up-regulated
Nitab4.5_0002757g0040	Nitab4.5_0002757g0040	7.38317	7.05356	7.67898	30.3343	35.3896	25.9367	1.90471	4.11484	116.525	3.65e-27	1.38e-24	7.91e-25	up-regulated
Nitab4.5_0002322g0090	Nitab4.5_0002322g0090	0.851686	0.814394	0.795774	3.38009	4.07096	2.87575	1.90097	0.726279	15.2687	9.32e-05	0.000836877	0.000480321	up-regulated
Nitab4.5_0004850g0010	Nitab4.5_0004850g0010	14.6243	10.4468	12.6624	47.7329	54.5174	53.2216	1.89822	5.3325	121.881	2.45e-28	1.1e-25	6.33e-26	up-regulated
Nitab4.5_0004794g0040	Nitab4.5_0004794g0040	0.357041	0.157185	0.157878	0.567658	1.1105	1.10687	1.8964	0.403362	9.74117	0.00180186	0.0106055	0.00608699	up-regulated
Nitab4.5_0010289g0010	Nitab4.5_0010289g0010	2.20942	1.00649	1.54958	4.94843	6.34754	8.33125	1.89557	5.93457	31.3413	2.16e-08	4.77e-07	2.74e-07	up-regulated
Nitab4.5_0000023g0760	Nitab4.5_0000023g0760	1.07429	1.1207	0.907417	3.88646	5.37337	3.51829	1.89521	2.47812	69.4378	7.89e-17	7.39e-15	4.24e-15	up-regulated
Nitab4.5_0000705g0020	Nitab4.5_0000705g0020	3.31103	2.56673	2.92173	10.6773	13.3358	12.194	1.89512	4.09876	111.665	4.23e-26	1.38e-23	7.9e-24	up-regulated
Nitab4.5_0000008g0310	Nitab4.5_0000008g0310	1.34553	0.710068	0.494445	4.90574	3.17878	2.4101	1.89269	2.32637	24.7819	6.42e-07	1.02e-05	5.84e-06	up-regulated
Nitab4.5_0000510g0100	Nitab4.5_0000510g0100	2.36876	1.52414	3.1027	7.15967	12.7977	8.70952	1.89116	2.84039	37.1366	1.1e-09	3.15e-08	1.81e-08	up-regulated
Nitab4.5_0000208g0410	Nitab4.5_0000208g0410	0.567	0.584817	0.282921	1.52052	2.0869	2.32755	1.89006	1.97151	29.2545	6.35e-08	1.26e-06	7.25e-07	up-regulated
Nitab4.5_0001066g0070	Nitab4.5_0001066g0070	16.7171	11.9467	7.17133	53.0672	37.2279	56.9674	1.88862	5.08792	28.2609	1.06e-07	2.02e-06	1.16e-06	up-regulated
Nitab4.5_0005722g0080	Nitab4.5_0005722g0080	0.6863	0.055636	0.327502	0.888405	1.42399	2.27693	1.88693	0.000188118	9.8629	0.00168645	0.0100288	0.00575596	up-regulated
Nitab4.5_0011320g0020	Nitab4.5_0011320g0020	1.30449	1.15094	0.796884	5.89516	3.84031	3.81965	1.88609	1.35341	19.7456	8.85e-06	0.000105876	6.08e-05	up-regulated
Nitab4.5_0000448g0030	Nitab4.5_0000448g0030	2.66244	1.35618	0.941017	4.71666	7.5601	7.879	1.87623	2.21054	30.7901	2.88e-08	6.17e-07	3.54e-07	up-regulated
Nitab4.5_0000440g0170	Nitab4.5_0000440g0170	0.522871	0.603737	0.191889	2.52538	1.26512	1.65813	1.87553	0.840088	18.3538	1.83e-05	0.000202008	0.000115941	up-regulated
Nitab4.5_0000895g0070	Nitab4.5_0000895g0070	0.845957	0.050996	1.01619	2.7175	2.11415	3.01305	1.87389	2.93389	12.9054	0.000327644	0.00249619	0.00143268	up-regulated
Nitab4.5_0008228g0010	Nitab4.5_0008228g0010	2.33381	3.37247	1.94163	9.3958	11.289	10.5063	1.87367	3.17964	21.3618	3.8e-06	4.97e-05	2.85e-05	up-regulated
Nitab4.5_0000173g0180	Nitab4.5_0000173g0180	6.61151	7.63792	6.10794	24.6183	27.7812	30.3301	1.87255	2.84569	53.4829	2.61e-13	1.41e-11	8.12e-12	up-regulated
Nitab4.5_0002737g0090	Nitab4.5_0002737g0090	5.44206	4.9166	5.81996	24.4382	23.7809	17.2662	1.87221	5.20094	116.866	3.07e-27	1.19e-24	6.8e-25	up-regulated
Nitab4.5_0010147g0020	Nitab4.5_0010147g0020	1.35989	0.589214	1.25099	3.7695	5.29234	3.89543	1.87078	1.57809	20.0507	7.54e-06	9.19e-05	5.27e-05	up-regulated
Nitab4.5_0006272g0020	Nitab4.5_0006272g0020	0.120534	0.259666	0.278269	1.10958	0.535646	1.07308	1.86774	-0.0449784	10.8369	0.000994988	0.00639658	0.00367129	up-regulated
Nitab4.5_0000143g0240	Nitab4.5_0000143g0240	0.152879	0.24869	0.080292	0.897135	0.400584	0.66873	1.86652	0.711125	12.4194	0.000424895	0.00310879	0.00178427	up-regulated
Nitab4.5_0005655g0010	Nitab4.5_0005655g0010	7.4258	5.54766	4.3866	19.2838	21.5057	29.3672	1.86623	4.00548	68.7108	1.14e-16	1.05e-14	6.03e-15	up-regulated
Nitab4.5_0003583g0040	Nitab4.5_0003583g0040	2.28081	2.24636	2.47683	7.09513	13.0183	8.14769	1.86437	1.99179	26.1301	3.19e-07	5.42e-06	3.11e-06	up-regulated
Nitab4.5_0000172g0370	Nitab4.5_0000172g0370	1.13554	0.880067	1.15968	3.99955	3.55125	5.29375	1.85822	2.11349	34.2671	4.8e-09	1.22e-07	7.01e-08	up-regulated
Nitab4.5_0000005g0310	Nitab4.5_0000005g0310	4.48913	6.19276	1.61526	17.4531	19.1883	12.8585	1.85659	4.01694	32.9729	9.35e-09	2.23e-07	1.28e-07	up-regulated
Nitab4.5_0000886g0050	Nitab4.5_0000886g0050	1.2384	0.413951	0.400029	2.70108	3.284	2.21292	1.85343	-0.140073	10.0723	0.00150516	0.00911425	0.00523107	up-regulated
Nitab4.5_0007864g0060	Nitab4.5_0007864g0060	1.56495	1.72684	1.68924	7.63044	7.45683	4.85793	1.85265	2.59943	56.1083	6.86e-14	4.04e-12	2.32e-12	up-regulated
Nitab4.5_0000100g0150	Nitab4.5_0000100g0150	0.948472	0.367421	0.527332	2.6146	1.82516	2.92027	1.85195	2.47448	38.8488	4.58e-10	1.42e-08	8.16e-09	up-regulated
Nitab4.5_0001608g0050	Nitab4.5_0001608g0050	2.6989	2.43269	2.20871	5.27503	10.097	14.036	1.85169	2.65782	30.828	2.82e-08	6.07e-07	3.48e-07	up-regulated
Nitab4.5_0001034g0110	Nitab4.5_0001034g0110	0.157114	0.266991	0.132674	0.726204	0.929472	0.628324	1.8507	1.1088	19.1655	1.2e-05	0.000138588	7.95e-05	up-regulated
Nitab4.5_0000386g0090	Nitab4.5_0000386g0090	6.05846	3.17046	5.87914	21.5921	20.6875	17.7696	1.84913	4.45516	92.3007	7.45e-22	1.47e-19	8.43e-20	up-regulated
Nitab4.5_0009324g0030	Nitab4.5_0009324g0030	7.64643	3.30901	9.22479	27.5011	23.6941	29.0306	1.84857	5.02936	37.8151	7.78e-10	2.31e-08	1.33e-08	up-regulated
Nitab4.5_0001665g0040	Nitab4.5_0001665g0040	0.365654	0.474186	0.739393	1.84789	2.15137	2.38425	1.84813	1.08884	17.325	3.15e-05	0.00032623	0.000187238	up-regulated
Nitab4.5_0002889g0050	Nitab4.5_0002889g0050	2.03658	1.65786	2.04164	7.0566	7.48754	8.27588	1.84521	4.49106	50.8411	1e-12	4.92e-11	2.82e-11	up-regulated
Nitab4.5_0009739g0050	Nitab4.5_0009739g0050	1.01307	0.529393	1.1476	3.04765	3.5667	4.14325	1.84387	1.79805	20.0841	7.41e-06	9.03e-05	5.18e-05	up-regulated
Nitab4.5_0000239g0100	Nitab4.5_0000239g0100	0.355596	0.029336	0.260351	0.992782	0.572388	1.02082	1.84097	-0.0209014	8.45825	0.00363392	0.0191982	0.0110187	up-regulated
Nitab4.5_0010971g0010	Nitab4.5_0010971g0010	12.1507	9.56166	8.98972	32.6977	45.5883	43.1008	1.83693	4.59668	19.1648	1.2e-05	0.000138591	7.95e-05	up-regulated
Nitab4.5_0006037g0010	Nitab4.5_0006037g0010	0.63903	0.293074	0.258008	1.8794	1.21699	1.65291	1.83501	0.929825	17.8439	2.4e-05	0.000256327	0.000147117	up-regulated
Nitab4.5_0000863g0190	Nitab4.5_0000863g0190	6.22653	3.99866	7.34866	15.8529	16.2389	37.4365	1.83462	3.95252	31.8922	1.63e-08	3.68e-07	2.11e-07	up-regulated
Nitab4.5_0001503g0010	Nitab4.5_0001503g0010	1.449	1.34574	1.4846	5.60916	5.21671	6.08987	1.83398	3.46422	91.402	1.17e-21	2.23e-19	1.28e-19	up-regulated
Nitab4.5_0002764g0060	Nitab4.5_0002764g0060	61.7426	39.3136	42.7121	154.661	166.873	245.712	1.83329	7.00442	77.8549	1.11e-18	1.34e-16	7.71e-17	up-regulated
Nitab4.5_0007663g0010	Nitab4.5_0007663g0010	0.35357	0.326838	0.300728	1.43902	1.33431	1.13632	1.83316	0.804749	11.0983	0.000864049	0.00568805	0.00326463	up-regulated
Nitab4.5_0002120g0070	Nitab4.5_0002120g0070	2.85073	4.06011	5.08891	12.9295	15.5398	19.1218	1.83298	3.28534	44.6613	2.34e-11	9.06e-10	5.2e-10	up-regulated
Nitab4.5_0000610g0160	Nitab4.5_0000610g0160	0.399325	0.027735	0.603622	1.14406	1.28968	1.71006	1.83222	-0.538646	7.78134	0.00527885	0.0259593	0.0148992	up-regulated
Nitab4.5_0024229g0010	Nitab4.5_0024229g0010	9.44958	4.1397	8.77991	18.1904	40.5995	28.9844	1.83163	3.02308	24.929	5.95e-07	9.51e-06	5.46e-06	up-regulated
Nitab4.5_0005980g0020	Nitab4.5_0005980g0020	1.1657	0.432831	1.00857	4.13863	2.2174	3.88194	1.82713	2.52206	14.0051	0.000182312	0.00149979	0.000860794	up-regulated
Nitab4.5_0001952g0050	Nitab4.5_0001952g0050	2.54201	1.89044	3.1048	6.86562	9.35942	13.5637	1.82684	1.95788	30.0114	4.3e-08	8.88e-07	5.1e-07	up-regulated
Nitab4.5_0003401g0090	Nitab4.5_0003401g0090	0.377389	1.63285	2.65861	6.29702	5.45531	6.71923	1.82595	2.24776	15.3732	8.82e-05	0.000796336	0.000457053	up-regulated
Nitab4.5_0011678g0020	Nitab4.5_0011678g0020	9.72482	11.4368	12.3962	44.7391	43.8256	43.2029	1.8233	3.32461	67.295	2.34e-16	2.04e-14	1.17e-14	up-regulated
Nitab4.5_0000652g0100	Nitab4.5_0000652g0100	7.08827	3.56196	6.1247	22.9566	21.9504	20.3412	1.81795	3.09116	47.2434	6.27e-12	2.64e-10	1.51e-10	up-regulated
Nitab4.5_0005892g0020	Nitab4.5_0005892g0020	1.04695	0.921029	1.25217	4.38645	4.1984	3.96574	1.81372	3.80006	51.6065	6.78e-13	3.44e-11	1.98e-11	up-regulated
Nitab4.5_0000365g0160	Nitab4.5_0000365g0160	32.1596	37.1117	36.9209	142.478	130.354	140.803	1.81234	5.75094	35.2545	2.89e-09	7.68e-08	4.41e-08	up-regulated
Nitab4.5_0001863g0220	Nitab4.5_0001863g0220	0.383032	0.204862	0.658845	2.65729	1.32391	1.03493	1.81109	4.60748	15.6015	7.82e-05	0.000715844	0.000410855	up-regulated
Nitab4.5_0000565g0060	Nitab4.5_0000565g0060	0.116167	0.176631	0.081204	0.43361	0.234171	0.885022	1.81096	-0.433315	7.21897	0.00721371	0.0334384	0.0191918	up-regulated
Nitab4.5_0000462g0170	Nitab4.5_0000462g0170	6.68514	8.40572	10.1356	25.474	35.0952	37.4431	1.81011	6.49625	59.829	1.03e-14	7e-13	4.02e-13	up-regulated
Nitab4.5_0003592g0010	Nitab4.5_0003592g0010	1.53193	0.322099	1.44608	3.99877	5.50318	3.27376	1.80975	1.34195	14.7934	0.000119955	0.00104661	0.000600698	up-regulated
Nitab4.5_0000132g0120	Nitab4.5_0000132g0120	0.198537	0.266325	0.776521	1.75129	1.82177	1.27034	1.80774	0.129407	9.94447	0.00161333	0.00965937	0.00554394	up-regulated
Nitab4.5_0005776g0030	Nitab4.5_0005776g0030	0.59509	0.295034	0.774223	2.81169	1.44103	2.21781	1.80325	1.79928	22.0944	2.6e-06	3.56e-05	2.05e-05	up-regulated
Nitab4.5_0006220g0010	Nitab4.5_0006220g0010	3.65081	2.31198	2.35015	12.2148	11.2069	8.73549	1.80318	2.66149	33.5039	7.11e-09	1.74e-07	9.99e-08	up-regulated
Nitab4.5_0000058g0150	Nitab4.5_0000058g0150	0.219415	0.06047	0.20067	0.943541	0.516513	0.421341	1.79937	-0.0577966	8.42704	0.00369682	0.0194719	0.0111758	up-regulated
Nitab4.5_0007571g0020	Nitab4.5_0007571g0020	1.61833	1.15477	3.0377	5.2467	6.60923	10.635	1.79838	1.74148	20.8031	5.09e-06	6.45e-05	3.7e-05	up-regulated
Nitab4.5_0004916g0030	Nitab4.5_0004916g0030	13.3963	10.9834	13.0779	45.1557	49.8625	48.0214	1.78763	6.80883	105.293	1.05e-24	2.91e-22	1.67e-22	up-regulated
Nitab4.5_0000023g0740	Nitab4.5_0000023g0740	1.57152	1.86865	2.76735	7.69598	8.47509	7.55986	1.78589	3.307	61.2002	5.16e-15	3.69e-13	2.12e-13	up-regulated
Nitab4.5_0010991g0040	Nitab4.5_0010991g0040	0.127281	0.654707	0.249793	1.84427	0.753837	1.44746	1.78585	0.304619	10.7782	0.00102704	0.00657618	0.00377436	up-regulated
Nitab4.5_0005157g0010	Nitab4.5_0005157g0010	30.2256	22.7766	35.2055	74.4385	137.677	123.1	1.78364	8.11125	35.8815	2.1e-09	5.68e-08	3.26e-08	up-regulated
Nitab4.5_0003394g0060	Nitab4.5_0003394g0060	4.84728	5.99943	5.65021	17.9351	23.6811	21.3321	1.78339	4.75454	104.174	1.85e-24	4.97e-22	2.85e-22	up-regulated
Nitab4.5_0007411g0030	Nitab4.5_0007411g0030	4.48535	2.92706	2.49459	11.3071	12.1206	14.3012	1.78304	3.95581	65.3928	6.14e-16	5.05e-14	2.9e-14	up-regulated
Nitab4.5_0000797g0130	Nitab4.5_0000797g0130	8.0118	5.59897	5.11997	30.4486	20.1151	20.9743	1.78276	2.30839	15.6164	7.76e-05	0.000710975	0.00040806	up-regulated
Nitab4.5_0001464g0080	Nitab4.5_0001464g0080	0.759202	0.509705	0.391666	1.77723	2.47307	2.09747	1.7732	0.144184	8.04759	0.00455642	0.0230724	0.0132423	up-regulated
Nitab4.5_0000106g0220	Nitab4.5_0000106g0220	0.134545	0.298806	0.352357	1.14867	1.14526	0.736712	1.77138	0.556612	9.03147	0.00265372	0.0147007	0.00843739	up-regulated
Nitab4.5_0010196g0020	Nitab4.5_0010196g0020	0.604828	0.470557	0.774323	2.13819	1.35191	3.53684	1.76951	3.01064	37.5416	8.95e-10	2.62e-08	1.5e-08	up-regulated
Nitab4.5_0002240g0060	Nitab4.5_0002240g0060	0.103995	0.411644	0.252757	0.718002	1.11848	1.14585	1.76916	0.545148	12.1284	0.000496602	0.00354124	0.00203248	up-regulated
Nitab4.5_0003114g0110	Nitab4.5_0003114g0110	4.10309	1.2513	7.4519	13.3938	12.9578	22.1136	1.76661	1.57987	11.6669	0.000636203	0.00437166	0.00250909	up-regulated
Nitab4.5_0005186g0010	Nitab4.5_0005186g0010	0.742225	0.295945	0.326619	1.77498	1.32605	2.15107	1.76556	-0.225705	9.71469	0.00182801	0.0107307	0.00615882	up-regulated
Nitab4.5_0010559g0050	Nitab4.5_0010559g0050	1.78086	0.269842	0.875166	2.87299	4.42315	3.59891	1.76113	1.96583	13.8749	0.000195391	0.00159246	0.000913986	up-regulated
Nitab4.5_0000976g0030	Nitab4.5_0000976g0030	11.4995	7.7604	11.1942	37.5518	40.9368	35.4823	1.76063	6.2783	111.307	5.07e-26	1.63e-23	9.37e-24	up-regulated
Nitab4.5_0007189g0080	Nitab4.5_0007189g0080	0.627778	0.606832	1.46759	3.80817	1.86321	4.61136	1.75945	1.43117	15.291	9.22e-05	0.000827913	0.000475177	up-regulated
Nitab4.5_0001542g0020	Nitab4.5_0001542g0020	0.49981	0.097785	0.237031	1.14868	1.10911	0.873329	1.75908	1.48313	8.182	0.00423081	0.0217306	0.0124722	up-regulated
Nitab4.5_0001840g0070	Nitab4.5_0001840g0070	0.446597	0.264489	1.02853	2.13051	2.0738	2.37061	1.7562	0.882848	16.3471	5.27e-05	0.000507403	0.000291221	up-regulated
Nitab4.5_0002094g0050	Nitab4.5_0002094g0050	0.747941	0.455775	0.58982	1.75271	2.24003	2.72844	1.75573	-0.371787	10.3603	0.00128755	0.00798089	0.00458059	up-regulated
Nitab4.5_0003722g0070	Nitab4.5_0003722g0070	5.50819	4.01035	5.02563	18.1455	17.6263	18.5687	1.75365	4.04848	19.5555	9.77e-06	0.000115694	6.64e-05	up-regulated
Nitab4.5_0006444g0020	Nitab4.5_0006444g0020	132.749	77.1535	78.6725	310.736	287.898	479.184	1.75359	7.87925	64.6246	9.06e-16	7.28e-14	4.18e-14	up-regulated
Nitab4.5_0015253g0010	Nitab4.5_0015253g0010	0.582352	1.07927	0.338292	2.75687	2.70415	2.06323	1.75298	2.06198	16.7794	4.2e-05	0.000416398	0.000238989	up-regulated
Nitab4.5_0001559g0050	Nitab4.5_0001559g0050	1.748	0.807202	0.980127	2.98848	4.03808	6.23805	1.75275	1.31766	17.9663	2.25e-05	0.000242134	0.000138972	up-regulated
Nitab4.5_0000462g0180	Nitab4.5_0000462g0180	1.85768	1.05664	2.21646	4.941	7.41759	6.70377	1.75183	4.18581	29.2417	6.39e-08	1.27e-06	7.29e-07	up-regulated
Nitab4.5_0003254g0060	Nitab4.5_0003254g0060	0.258986	0.227346	0.19326	0.748335	1.14699	0.627022	1.75055	0.239792	16.0242	6.25e-05	0.000587839	0.000337387	up-regulated
Nitab4.5_0002337g0020	Nitab4.5_0002337g0020	1.14833	0.529151	0.678926	2.771	2.48771	3.53945	1.74918	1.41485	17.1135	3.52e-05	0.000358196	0.000205585	up-regulated
Nitab4.5_0004188g0030	Nitab4.5_0004188g0030	1.08654	0.278228	0.907991	3.15654	1.63826	3.68084	1.74859	1.12767	15.9699	6.44e-05	0.000602503	0.000345803	up-regulated
Nitab4.5_0003166g0030	Nitab4.5_0003166g0030	2.06685	1.88661	1.23991	7.50181	5.43018	6.43504	1.74829	3.72085	62.7552	2.34e-15	1.74e-13	1e-13	up-regulated
Nitab4.5_0000382g0070	Nitab4.5_0000382g0070	2.92506	3.53537	5.47243	13.1893	11.1388	20.2322	1.74777	3.06983	40.8633	1.63e-10	5.49e-09	3.15e-09	up-regulated
Nitab4.5_0000566g0070	Nitab4.5_0000566g0070	0.817159	0.634512	0.704786	2.80608	2.91878	2.28384	1.74668	2.77165	37.7746	7.94e-10	2.35e-08	1.35e-08	up-regulated
Nitab4.5_0012119g0010	Nitab4.5_0012119g0010	5.6767	5.08588	5.48136	22.7244	24.4771	12.844	1.74295	4.70636	50.1806	1.4e-12	6.7e-11	3.85e-11	up-regulated
Nitab4.5_0001266g0060	Nitab4.5_0001266g0060	0.809711	0.119144	0.759965	2.32567	1.68353	2.29082	1.74283	1.61515	15.4332	8.55e-05	0.000774425	0.000444477	up-regulated
Nitab4.5_0000275g0050	Nitab4.5_0000275g0050	0.547027	0.340678	0.232327	1.29607	1.64535	1.18095	1.73204	0.399174	19.0655	1.26e-05	0.000144664	8.3e-05	up-regulated
Nitab4.5_0001894g0060	Nitab4.5_0001894g0060	1.73596	2.08102	2.60925	7.97129	7.09699	8.79885	1.73192	1.55944	27.4437	1.62e-07	2.95e-06	1.69e-06	up-regulated
Nitab4.5_0001614g0150	Nitab4.5_0001614g0150	1.96337	1.05953	0.979187	3.83419	6.52771	4.27935	1.73122	2.45975	37.7952	7.86e-10	2.33e-08	1.34e-08	up-regulated
Nitab4.5_0000790g0030	Nitab4.5_0000790g0030	5.41033	3.25878	6.08655	18.0206	17.9871	18.1144	1.73103	4.82126	66.6964	3.17e-16	2.73e-14	1.57e-14	up-regulated
Nitab4.5_0005139g0070	Nitab4.5_0005139g0070	1.06871	0.707503	0.805102	2.27269	3.57303	3.62554	1.72783	2.13304	44.098	3.12e-11	1.17e-09	6.74e-10	up-regulated
Nitab4.5_0000583g0010	Nitab4.5_0000583g0010	0.371024	0.172383	0.141157	0.792662	0.808342	0.920944	1.72653	0.358969	11.8683	0.000570988	0.00399384	0.00229224	up-regulated
Nitab4.5_0000562g0020	Nitab4.5_0000562g0020	64.4257	52.5206	73.2102	263.827	228.411	202.156	1.72406	7.72012	99.2163	2.26e-23	5.37e-21	3.08e-21	up-regulated
Nitab4.5_0002076g0070	Nitab4.5_0002076g0070	1.82226	1.344	1.50479	4.55171	4.75083	7.79886	1.72291	3.3214	52.9469	3.43e-13	1.82e-11	1.04e-11	up-regulated
Nitab4.5_0011394g0020	Nitab4.5_0011394g0020	6.12918	9.83939	7.74531	27.3515	30.5204	29.0009	1.72087	4.7157	88.3423	5.51e-21	9.53e-19	5.47e-19	up-regulated
Nitab4.5_0006220g0040	Nitab4.5_0006220g0040	1.21838	1.49858	2.14041	4.12104	5.64951	8.01897	1.71977	3.53838	34.4079	4.47e-09	1.14e-07	6.56e-08	up-regulated
Nitab4.5_0009705g0010	Nitab4.5_0009705g0010	1.75872	1.67811	1.90414	6.97994	4.10624	8.47085	1.71952	5.02945	27.8785	1.29e-07	2.41e-06	1.39e-06	up-regulated
Nitab4.5_0000898g0170	Nitab4.5_0000898g0170	0.319042	0.155758	0.417019	1.32399	1.15749	0.766936	1.71859	0.863495	12.1664	0.000486573	0.00348262	0.00199883	up-regulated
Nitab4.5_0000333g0020	Nitab4.5_0000333g0020	2.77344	2.768	1.88938	9.07523	8.8878	9.22516	1.71715	2.07263	24.5819	7.12e-07	1.12e-05	6.41e-06	up-regulated
Nitab4.5_0001348g0100	Nitab4.5_0001348g0100	1.74715	1.40511	1.48787	4.626	6.7812	5.47378	1.71665	3.47257	49.4722	2.01e-12	9.34e-11	5.36e-11	up-regulated
Nitab4.5_0009853g0040	Nitab4.5_0009853g0040	3.80632	2.14584	3.04925	11.9156	10.5655	10.2296	1.71662	2.83542	27.5263	1.55e-07	2.85e-06	1.63e-06	up-regulated
Nitab4.5_0001409g0180	Nitab4.5_0001409g0180	8.82091	7.04001	7.79125	29.6613	24.5829	31.7728	1.71471	5.5568	62.9281	2.14e-15	1.62e-13	9.31e-14	up-regulated
Nitab4.5_0002312g0040	Nitab4.5_0002312g0040	10.2314	10.985	11.9834	32.4087	46.464	41.756	1.71328	4.29002	87.151	1.01e-20	1.67e-18	9.56e-19	up-regulated
Nitab4.5_0003913g0010	Nitab4.5_0003913g0010	9.93798	4.49702	8.82048	23.5186	28.7984	31.7653	1.71264	5.1077	54.5605	1.51e-13	8.51e-12	4.89e-12	up-regulated
Nitab4.5_0008162g0030	Nitab4.5_0008162g0030	2.82828	2.16157	3.09049	8.99624	7.2914	13.0744	1.71205	4.01159	47.9228	4.43e-12	1.92e-10	1.1e-10	up-regulated
Nitab4.5_0008924g0010	Nitab4.5_0008924g0010	1.53719	0.792799	0.929862	4.74378	2.87063	4.29187	1.71203	1.7414	25.8383	3.71e-07	6.22e-06	3.57e-06	up-regulated
Nitab4.5_0000149g0240	Nitab4.5_0000149g0240	11.759	7.36141	11.9793	32.7414	33.9106	45.974	1.71049	4.6042	58.6556	1.88e-14	1.22e-12	7.01e-13	up-regulated
Nitab4.5_0005331g0010	Nitab4.5_0005331g0010	0.886674	0.710326	0.969047	1.5661	4.93592	2.75043	1.70965	1.48727	19.195	1.18e-05	0.000136692	7.85e-05	up-regulated
Nitab4.5_0007491g0020	Nitab4.5_0007491g0020	2.10837	1.28827	2.02699	6.33498	5.14791	8.19163	1.70898	4.11558	39.1309	3.96e-10	1.25e-08	7.18e-09	up-regulated
Nitab4.5_0003244g0020	Nitab4.5_0003244g0020	31.5484	28.1605	35.8953	120.73	112.112	112.168	1.7055	7.24332	24.1403	8.96e-07	1.38e-05	7.93e-06	up-regulated
Nitab4.5_0002352g0080	Nitab4.5_0002352g0080	0.521236	0.424167	1.34826	2.74332	2.00827	3.60001	1.70479	0.894909	15.369	8.84e-05	0.00079769	0.00045783	up-regulated
Nitab4.5_0023509g0010	Nitab4.5_0023509g0010	1.61728	1.42019	3.49248	6.14479	9.49196	7.90423	1.70323	1.53026	18.7109	1.52e-05	0.00017104	9.82e-05	up-regulated
Nitab4.5_0007497g0030	Nitab4.5_0007497g0030	1.8111	1.12875	1.24719	4.10607	3.65177	7.37669	1.70308	1.4067	26.5033	2.63e-07	4.55e-06	2.61e-06	up-regulated
Nitab4.5_0000258g0290	Nitab4.5_0000258g0290	3.78006	3.04497	3.25604	12.4602	11.0585	12.8008	1.70067	3.928	67.7122	1.89e-16	1.7e-14	9.76e-15	up-regulated
Nitab4.5_0002275g0070	Nitab4.5_0002275g0070	3.29178	2.60797	3.65504	11.0731	9.97649	13.2902	1.69742	4.27044	52.6726	3.94e-13	2.06e-11	1.18e-11	up-regulated
Nitab4.5_0004982g0020	Nitab4.5_0004982g0020	1.43005	0.688336	0.692386	3.17139	2.97855	3.91813	1.69675	2.66083	37.3303	9.97e-10	2.87e-08	1.65e-08	up-regulated
Nitab4.5_0000024g0150	Nitab4.5_0000024g0150	0.07914	0.212337	0.308245	0.789765	0.844587	0.619968	1.69258	0.941425	16.1925	5.72e-05	0.00054501	0.000312806	up-regulated
Nitab4.5_0002053g0120	Nitab4.5_0002053g0120	9.64833	5.87759	6.64708	21.0265	23.7329	34.5346	1.69193	5.0367	65.2575	6.57e-16	5.38e-14	3.09e-14	up-regulated
Nitab4.5_0012451g0010	Nitab4.5_0012451g0010	0.625903	0.636515	0.543046	1.95251	1.84132	2.69332	1.69103	2.17761	24.0197	9.54e-07	1.46e-05	8.38e-06	up-regulated
Nitab4.5_0003313g0050	Nitab4.5_0003313g0050	2.17595	2.90518	2.50885	10.677	6.30026	10.3315	1.69005	2.81574	15.9891	6.37e-05	0.000596925	0.000342602	up-regulated
Nitab4.5_0002067g0060	Nitab4.5_0002067g0060	3.99298	3.73395	3.87053	14.8679	14.7402	11.8284	1.68997	3.99698	71.5085	2.76e-17	2.81e-15	1.61e-15	up-regulated
Nitab4.5_0010993g0020	Nitab4.5_0010993g0020	17.4381	10.5151	15.0396	47.5145	42.9958	62.9067	1.68971	5.17667	65.3814	6.17e-16	5.07e-14	2.91e-14	up-regulated
Nitab4.5_0000640g0170	Nitab4.5_0000640g0170	56.3488	54.8508	60.2787	236.821	171.343	203.61	1.68665	6.36827	14.5276	0.000138122	0.00118452	0.000679851	up-regulated
Nitab4.5_0010249g0010	Nitab4.5_0010249g0010	4.81792	3.76427	4.11282	16.0032	14.2138	14.9119	1.68249	4.97437	105.409	9.94e-25	2.77e-22	1.59e-22	up-regulated
Nitab4.5_0005960g0010	Nitab4.5_0005960g0010	10.7517	6.68877	8.70952	30.4321	32.6008	29.6878	1.68247	4.87586	56.3902	5.94e-14	3.55e-12	2.04e-12	up-regulated
Nitab4.5_0011605g0010	Nitab4.5_0011605g0010	8.03495	13.5768	10.794	29.2401	45.5378	40.5822	1.68062	3.74205	25.2984	4.91e-07	7.99e-06	4.59e-06	up-regulated
Nitab4.5_0001922g0090	Nitab4.5_0001922g0090	37.7672	35.1433	42.1808	149.124	126.485	131.964	1.67729	6.75405	42.6939	6.4e-11	2.32e-09	1.33e-09	up-regulated
Nitab4.5_0000744g0040	Nitab4.5_0000744g0040	57.5721	37.8882	45.1372	178.304	141.886	175.961	1.67302	6.31224	26.1808	3.11e-07	5.29e-06	3.04e-06	up-regulated
Nitab4.5_0000375g0230	Nitab4.5_0000375g0230	3.71438	1.39434	2.25174	4.60207	10.7128	10.4992	1.66856	2.6518	21.6577	3.26e-06	4.33e-05	2.48e-05	up-regulated
Nitab4.5_0003498g0020	Nitab4.5_0003498g0020	1.97063	3.55496	3.75277	11.8946	8.8407	12.1131	1.66741	3.45966	42.1192	8.59e-11	3.04e-09	1.75e-09	up-regulated
Nitab4.5_0000078g0270	Nitab4.5_0000078g0270	14.2867	8.98996	17.3628	56.1852	47.2984	38.9259	1.66686	4.94047	36.0324	1.94e-09	5.32e-08	3.05e-08	up-regulated
Nitab4.5_0000649g0090	Nitab4.5_0000649g0090	2.66083	1.93189	3.37086	10.3142	7.6772	10.0367	1.66636	2.87519	31.2399	2.28e-08	5e-07	2.87e-07	up-regulated
Nitab4.5_0006389g0020	Nitab4.5_0006389g0020	56.9531	58.5981	66.7029	243.294	198.974	197.512	1.66424	7.36667	36.8068	1.3e-09	3.69e-08	2.12e-08	up-regulated
Nitab4.5_0000617g0220	Nitab4.5_0000617g0220	2.29381	0.19561	0.779971	3.79994	4.58251	3.11716	1.66389	0.289701	7.03763	0.00798144	0.03619	0.0207711	up-regulated
Nitab4.5_0000008g0270	Nitab4.5_0000008g0270	375.297	495.793	482.802	1851.74	1343.79	1564.3	1.66354	8.9781	19.2579	1.14e-05	0.000132828	7.62e-05	up-regulated
Nitab4.5_0012494g0040	Nitab4.5_0012494g0040	4.86465	3.93465	2.79061	13.2739	13.1099	14.1968	1.66024	4.08517	85.0346	2.93e-20	4.5e-18	2.58e-18	up-regulated
Nitab4.5_0002230g0020	Nitab4.5_0002230g0020	26.4768	43.8151	37.6441	101.659	144.501	132.047	1.65902	7.14896	36.4144	1.6e-09	4.44e-08	2.55e-08	up-regulated
Nitab4.5_0000219g0080	Nitab4.5_0000219g0080	0.129017	0.449046	0.4759	1.18895	1.25265	1.2902	1.65833	1.55881	20.5522	5.8e-06	7.26e-05	4.17e-05	up-regulated
Nitab4.5_0007958g0010	Nitab4.5_0007958g0010	1.50305	1.4124	1.69744	4.06646	6.26257	5.76677	1.65683	2.11232	18.8385	1.42e-05	0.000161157	9.25e-05	up-regulated
Nitab4.5_0004234g0010	Nitab4.5_0004234g0010	0.74029	0.20185	0.440754	1.88105	0.933598	2.02546	1.65516	1.35947	11.0543	0.000884836	0.00580195	0.00333	up-regulated
Nitab4.5_0008976g0030	Nitab4.5_0008976g0030	2.88066	2.78011	2.99748	8.2892	11.5566	10.2961	1.65185	3.43349	87.8944	6.9e-21	1.17e-18	6.72e-19	up-regulated
Nitab4.5_0006721g0010	Nitab4.5_0006721g0010	3.90417	4.18897	4.81072	17.7918	13.412	13.7481	1.65137	3.84529	12.3666	0.000437085	0.00318207	0.00182633	up-regulated
Nitab4.5_0003324g0120	Nitab4.5_0003324g0120	5.64997	4.35456	5.52485	22.8396	15.4927	15.6446	1.65046	4.4934	65.6351	5.43e-16	4.5e-14	2.58e-14	up-regulated
Nitab4.5_0000697g0070	Nitab4.5_0000697g0070	5.75744	4.391	11.1866	19.8725	32.2147	21.7084	1.64953	3.82001	18.6672	1.56e-05	0.000174278	0.000100026	up-regulated
Nitab4.5_0010260g0010	Nitab4.5_0010260g0010	0.286132	0.396392	0.284734	1.27445	0.837521	1.33082	1.64949	0.411637	14.4138	0.000146722	0.00124521	0.00071468	up-regulated
Nitab4.5_0009058g0020	Nitab4.5_0009058g0020	0.12495	0.134834	0.353657	0.787338	0.657979	0.691351	1.64881	0.0521035	6.66612	0.00982626	0.0430168	0.0246893	up-regulated
Nitab4.5_0010781g0010	Nitab4.5_0010781g0010	5.77004	4.07703	7.36746	13.9373	24.35	21.2142	1.64766	5.60929	32.3338	1.3e-08	3e-07	1.72e-07	up-regulated
Nitab4.5_0000718g0090	Nitab4.5_0000718g0090	4.42925	4.97051	3.77342	17.4059	11.2264	17.2974	1.64711	4.09679	70.7429	4.07e-17	3.99e-15	2.29e-15	up-regulated
Nitab4.5_0003122g0050	Nitab4.5_0003122g0050	4.24061	4.44457	4.34978	13.6009	14.9136	16.7388	1.64629	5.08814	119.457	8.32e-28	3.44e-25	1.97e-25	up-regulated
Nitab4.5_0000782g0030	Nitab4.5_0000782g0030	0.15217	0.13397	0.216496	0.252258	0.26246	1.32164	1.6448	1.58908	8.00541	0.00466377	0.0234907	0.0134824	up-regulated
Nitab4.5_0000068g0040	Nitab4.5_0000068g0040	0.762263	1.01617	0.849459	3.3322	2.83709	2.98312	1.64331	2.04881	37.6754	8.36e-10	2.46e-08	1.41e-08	up-regulated
Nitab4.5_0000055g0060	Nitab4.5_0000055g0060	15.0137	9.35003	11.612	30.5571	42.361	51.2711	1.6424	5.39064	58.1613	2.41e-14	1.55e-12	8.88e-13	up-regulated
Nitab4.5_0000767g0010	Nitab4.5_0000767g0010	65.5207	41.7052	28.0198	152.807	102.554	213.001	1.64135	7.33478	31.4	2.1e-08	4.63e-07	2.66e-07	up-regulated
Nitab4.5_0005593g0010	Nitab4.5_0005593g0010	1.74558	1.548	2.26787	5.88352	6.66223	6.72205	1.64055	2.27825	33.3075	7.87e-09	1.9e-07	1.09e-07	up-regulated
Nitab4.5_0001807g0010	Nitab4.5_0001807g0010	2.19046	1.94449	2.39363	6.54018	7.26642	8.75264	1.63997	2.4165	30.6484	3.09e-08	6.58e-07	3.78e-07	up-regulated
Nitab4.5_0000051g0290	Nitab4.5_0000051g0290	0.487302	0.61824	0.176333	2.30154	1.07137	1.0818	1.63914	0.0914138	7.5684	0.00594005	0.0286132	0.0164224	up-regulated
Nitab4.5_0001821g0060	Nitab4.5_0001821g0060	1.29977	1.02225	1.19273	2.57198	4.14311	5.45961	1.63895	3.80681	21.3733	3.78e-06	4.95e-05	2.84e-05	up-regulated
Nitab4.5_0013195g0010	Nitab4.5_0013195g0010	50.2663	39.5329	49.8622	121.88	186.131	172.348	1.63808	7.61411	74.7258	5.41e-18	5.96e-16	3.42e-16	up-regulated
Nitab4.5_0000490g0020	Nitab4.5_0000490g0020	0.881787	0.121491	0.805931	2.19803	1.43331	2.66752	1.63657	0.860576	9.38713	0.00218514	0.0124843	0.00716533	up-regulated
Nitab4.5_0000923g0040	Nitab4.5_0000923g0040	0.628507	0.339625	0.719379	1.54541	2.24124	2.00462	1.63461	2.61808	23.786	1.08e-06	1.63e-05	9.33e-06	up-regulated
Nitab4.5_0000977g0040	Nitab4.5_0000977g0040	1.44209	2.89902	1.06594	4.90458	7.4848	6.30638	1.6325	3.06068	19.5648	9.72e-06	0.00011521	6.61e-05	up-regulated
Nitab4.5_0000121g0260	Nitab4.5_0000121g0260	2.37836	1.73897	3.20855	7.13709	9.5774	8.40127	1.63142	2.47652	22.3089	2.32e-06	3.22e-05	1.85e-05	up-regulated
Nitab4.5_0003645g0010	Nitab4.5_0003645g0010	0.269104	0.698542	0.711383	1.0798	1.79269	2.9959	1.63049	-0.158796	8.18981	0.00421263	0.0216594	0.0124313	up-regulated
Nitab4.5_0003218g0080	Nitab4.5_0003218g0080	0.078334	0.165379	0.113677	0.392912	0.260957	0.59753	1.63038	-0.0275127	12.1074	0.000502232	0.00357848	0.00205385	up-regulated
Nitab4.5_0000745g0170	Nitab4.5_0000745g0170	33.7514	13.2564	24.4537	80.4599	65.5775	98.1784	1.6295	6.40036	42.9647	5.57e-11	2.03e-09	1.17e-09	up-regulated
Nitab4.5_0000006g0520	Nitab4.5_0000006g0520	2.31486	2.06041	3.72687	8.79822	9.37512	9.74417	1.62935	2.00938	28.0311	1.19e-07	2.25e-06	1.29e-06	up-regulated
Nitab4.5_0000272g0080	Nitab4.5_0000272g0080	1.65371	0.487553	0.890966	3.80483	2.87616	3.67923	1.62898	2.97058	24.9022	6.03e-07	9.62e-06	5.52e-06	up-regulated
Nitab4.5_0011933g0010	Nitab4.5_0011933g0010	5.50247	3.27618	5.29097	14.0209	19.4443	14.4991	1.62882	5.95636	40.3418	2.13e-10	7.05e-09	4.04e-09	up-regulated
Nitab4.5_0000017g0030	Nitab4.5_0000017g0030	1.52556	0.683188	0.7152	3.70252	3.50423	2.75693	1.62587	2.63064	20.4851	6.01e-06	7.5e-05	4.3e-05	up-regulated
Nitab4.5_0006367g0010	Nitab4.5_0006367g0010	6.46313	4.0145	4.36559	11.1312	14.2456	25.3885	1.62549	3.56046	24.8579	6.17e-07	9.8e-06	5.62e-06	up-regulated
Nitab4.5_0008150g0020	Nitab4.5_0008150g0020	2.66186	3.49908	3.43232	10.8116	8.36546	13.7802	1.6251	3.18727	21.075	4.42e-06	5.68e-05	3.26e-05	up-regulated
Nitab4.5_0009612g0020	Nitab4.5_0009612g0020	4.37062	3.47997	6.78634	14.608	19.5613	15.7311	1.62456	3.77292	60.897	6.01e-15	4.28e-13	2.45e-13	up-regulated
Nitab4.5_0001165g0180	Nitab4.5_0001165g0180	1.36659	0.181533	0.965139	3.51679	2.74049	2.26262	1.62456	2.00407	13.7822	0.000205275	0.00166336	0.000954679	up-regulated
Nitab4.5_0003926g0010	Nitab4.5_0003926g0010	0.92511	0.495895	0.689153	2.44498	2.39976	2.32997	1.62058	3.40054	30.204	3.89e-08	8.15e-07	4.68e-07	up-regulated
Nitab4.5_0003660g0030	Nitab4.5_0003660g0030	1.01095	0.91592	0.607201	3.78186	2.15897	2.76224	1.61752	1.10359	10.5159	0.00118349	0.00742764	0.00426306	up-regulated
Nitab4.5_0004473g0020	Nitab4.5_0004473g0020	0.242181	0.187781	0.173245	0.594845	0.756507	0.724843	1.61617	-0.304462	10.0896	0.00149109	0.0090497	0.00519403	up-regulated
Nitab4.5_0000889g0030	Nitab4.5_0000889g0030	2.0731	0.789374	0.864955	3.72658	4.20143	4.75867	1.61522	1.46881	12.3583	0.000439029	0.00319358	0.00183294	up-regulated
Nitab4.5_0000600g0080	Nitab4.5_0000600g0080	7.04674	8.30521	7.08217	22.5093	29.6181	23.9879	1.61359	3.41615	77.4863	1.34e-18	1.58e-16	9.07e-17	up-regulated
Nitab4.5_0013007g0030	Nitab4.5_0013007g0030	27.2797	23.0719	17.6306	77.0519	103.182	49.4413	1.61307	5.96302	23.4805	1.26e-06	1.88e-05	1.08e-05	up-regulated
Nitab4.5_0001076g0050	Nitab4.5_0001076g0050	0.679256	0.506503	1.01327	2.06203	2.04656	3.4022	1.61278	0.934048	19.4592	1.03e-05	0.000120655	6.92e-05	up-regulated
Nitab4.5_0009655g0010	Nitab4.5_0009655g0010	15.3073	13.2582	18.9718	48.0578	45.5302	67.5794	1.61244	3.9724	74.1994	7.06e-18	7.73e-16	4.43e-16	up-regulated
Nitab4.5_0000153g0200	Nitab4.5_0000153g0200	23.7438	12.3073	21.8924	71.4264	66.7018	57.0094	1.60974	4.93669	49.0801	2.46e-12	1.12e-10	6.44e-11	up-regulated
Nitab4.5_0004815g0010	Nitab4.5_0004815g0010	6.09525	3.1519	5.9307	15.3414	15.6155	20.2208	1.60963	3.98211	64.0882	1.19e-15	9.43e-14	5.41e-14	up-regulated
Nitab4.5_0003969g0050	Nitab4.5_0003969g0050	4.75919	5.47139	6.6103	15.61	20.8663	20.7033	1.60927	1.9303	20.1001	7.35e-06	8.97e-05	5.15e-05	up-regulated
Nitab4.5_0005065g0020	Nitab4.5_0005065g0020	0.217168	0.454991	0.64821	1.56276	0.956332	2.0403	1.60905	-0.00673271	9.6762	0.0018667	0.0109192	0.006267	up-regulated
Nitab4.5_0000888g0130	Nitab4.5_0000888g0130	1.56266	4.0536	1.77164	5.3819	7.09261	12.7627	1.60829	2.42437	18.1582	2.03e-05	0.000221085	0.000126891	up-regulated
Nitab4.5_0005167g0020	Nitab4.5_0005167g0020	1.90038	1.56342	1.66226	5.69776	6.37425	5.22278	1.60803	3.09111	47.4868	5.54e-12	2.34e-10	1.34e-10	up-regulated
Nitab4.5_0000559g0440	Nitab4.5_0000559g0440	0.410314	0.080136	0.184807	0.852706	1.07164	0.347414	1.60784	0.0229601	7.14873	0.00750172	0.0345048	0.0198038	up-regulated
Nitab4.5_0001644g0060	Nitab4.5_0001644g0060	0.119359	0.37524	0.226792	0.943495	0.758727	0.765387	1.60627	-0.0292915	9.47059	0.00208793	0.0120019	0.00688844	up-regulated
Nitab4.5_0000444g0090	Nitab4.5_0000444g0090	3.47673	2.05996	3.54787	7.14481	13.2087	10.1566	1.60621	3.98308	28.6093	8.86e-08	1.71e-06	9.83e-07	up-regulated
Nitab4.5_0004788g0020	Nitab4.5_0004788g0020	0.138174	1.00637	0.270058	1.54988	2.23788	1.08018	1.60614	1.33262	7.80634	0.00520633	0.025639	0.0147154	up-regulated
Nitab4.5_0004469g0020	Nitab4.5_0004469g0020	5.60832	4.67498	6.47678	16.8471	21.3984	18.1059	1.60539	5.39323	88.9187	4.11e-21	7.23e-19	4.15e-19	up-regulated
Nitab4.5_0000342g0210	Nitab4.5_0000342g0210	2.13272	3.67439	2.39955	8.69374	8.9926	10.126	1.60496	3.34567	36.9351	1.22e-09	3.47e-08	1.99e-08	up-regulated
Nitab4.5_0000613g0170	Nitab4.5_0000613g0170	0.441097	0.870374	0.331285	1.59413	1.43254	2.58927	1.60344	1.31638	14.4104	0.000146991	0.00124689	0.000715643	up-regulated
Nitab4.5_0001618g0140	Nitab4.5_0001618g0140	29.5573	21.8533	31.273	88.1914	85.2212	104.428	1.60255	5.99412	81.4456	1.8e-19	2.51e-17	1.44e-17	up-regulated
Nitab4.5_0003404g0020	Nitab4.5_0003404g0020	10.4127	3.60899	5.14055	19.6967	21.7634	22.6111	1.60126	5.05082	36.0315	1.94e-09	5.32e-08	3.05e-08	up-regulated
Nitab4.5_0001925g0200	Nitab4.5_0001925g0200	3.26601	3.76594	3.18137	10.3688	13.7117	10.2652	1.60057	2.9109	38.694	4.96e-10	1.53e-08	8.76e-09	up-regulated
Nitab4.5_0003773g0100	Nitab4.5_0003773g0100	2.96501	2.68037	2.26591	16.9481	4.25162	5.70469	1.59996	3.37539	8.10435	0.00441591	0.0225073	0.0129179	up-regulated
Nitab4.5_0001297g0040	Nitab4.5_0001297g0040	4.10241	2.31479	4.91653	13.9075	9.72928	14.4236	1.59975	2.16825	17.4069	3.02e-05	0.00031394	0.000180184	up-regulated
Nitab4.5_0000273g0020	Nitab4.5_0000273g0020	0.045642	0.252191	0.066381	0.285758	0.487306	0.511851	1.59936	0.607576	7.25466	0.00707173	0.0329411	0.0189064	up-regulated
Nitab4.5_0000198g0140	Nitab4.5_0000198g0140	0.055967	0.106536	0.141207	0.219094	0.404663	0.408718	1.5989	0.237825	10.1581	0.00143666	0.00875075	0.00502245	up-regulated
Nitab4.5_0003235g0040	Nitab4.5_0003235g0040	1.13848	1.31976	1.49331	4.31385	3.86178	5.12446	1.59779	3.08908	36.1199	1.86e-09	5.11e-08	2.93e-08	up-regulated
Nitab4.5_0000496g0170	Nitab4.5_0000496g0170	0.30893	0.875457	0.150702	0.664948	2.35716	1.50926	1.59673	0.733762	6.86706	0.00877991	0.0391485	0.0224691	up-regulated
Nitab4.5_0004743g0160	Nitab4.5_0004743g0160	8.34676	5.80906	7.7971	20.7591	25.5903	27.0541	1.59646	5.25805	57.42	3.52e-14	2.2e-12	1.26e-12	up-regulated
Nitab4.5_0007310g0020	Nitab4.5_0007310g0020	0.482237	0.216206	0.891469	2.37612	0.85338	2.13076	1.59557	1.85691	6.89092	0.00866347	0.0387424	0.022236	up-regulated
Nitab4.5_0022552g0010	Nitab4.5_0022552g0010	1.66772	0.156374	0.839349	2.53557	2.7607	3.62654	1.59447	0.94765	7.74478	0.00538681	0.0263688	0.0151342	up-regulated
Nitab4.5_0003163g0010	Nitab4.5_0003163g0010	0.311265	0.105276	0.296414	0.860684	0.797755	0.738604	1.59412	0.572181	14.5239	0.000138393	0.00118627	0.000680851	up-regulated
Nitab4.5_0008003g0010	Nitab4.5_0008003g0010	3.19844	1.72284	1.48795	9.2546	4.6956	7.4726	1.59305	2.72322	8.70939	0.00316576	0.0170951	0.00981164	up-regulated
Nitab4.5_0000829g0070	Nitab4.5_0000829g0070	3.02676	3.79274	2.20127	9.98028	7.43147	13.0616	1.59223	2.19828	21.9477	2.8e-06	3.8e-05	2.18e-05	up-regulated
Nitab4.5_0004166g0010	Nitab4.5_0004166g0010	5.37588	2.83324	6.57963	16.9925	14.1317	18.1713	1.59212	4.38315	42.6627	6.5e-11	2.35e-09	1.35e-09	up-regulated
Nitab4.5_0001614g0200	Nitab4.5_0001614g0200	1.92696	1.23248	1.15803	4.37949	5.55166	4.49055	1.59093	2.17375	31.2171	2.31e-08	5.06e-07	2.9e-07	up-regulated
Nitab4.5_0002231g0100	Nitab4.5_0002231g0100	0.284614	0.277461	0.521134	1.08216	0.473161	2.28349	1.59059	-0.396531	6.52475	0.0106384	0.0458071	0.0262907	up-regulated
Nitab4.5_0000845g0040	Nitab4.5_0000845g0040	1.13736	1.50277	1.41293	3.75663	5.02556	4.80756	1.59035	2.20905	46.8859	7.52e-12	3.13e-10	1.8e-10	up-regulated
Nitab4.5_0018665g0010	Nitab4.5_0018665g0010	7.84461	5.58031	7.78583	21.341	22.3355	26.9918	1.5899	4.25135	44.2776	2.85e-11	1.08e-09	6.2e-10	up-regulated
Nitab4.5_0000201g0020	Nitab4.5_0000201g0020	1.59227	3.20693	3.22227	5.44597	6.01739	15.5014	1.58826	3.24153	16.0149	6.28e-05	0.000590105	0.000338688	up-regulated
Nitab4.5_0000110g0020	Nitab4.5_0000110g0020	0.695753	1.03328	1.23731	2.50602	2.71188	4.71099	1.58751	2.19572	12.8616	0.000335393	0.00254732	0.00146202	up-regulated
Nitab4.5_0001961g0050	Nitab4.5_0001961g0050	1.13151	0.982833	1.31678	4.4088	4.17743	2.86903	1.58619	1.33086	30.7778	2.89e-08	6.19e-07	3.56e-07	up-regulated
Nitab4.5_0000402g0160	Nitab4.5_0000402g0160	22.461	21.5145	27.0626	109.915	53.0611	73.4366	1.5857	5.99225	36.307	1.69e-09	4.68e-08	2.68e-08	up-regulated
Nitab4.5_0000374g0060	Nitab4.5_0000374g0060	2.34192	2.04251	1.22752	5.18376	6.24572	7.37485	1.5856	1.75869	18.0203	2.19e-05	0.000236015	0.00013546	up-regulated
Nitab4.5_0001349g0130	Nitab4.5_0001349g0130	10.0857	9.43901	10.408	27.4485	36.86	35.0514	1.58472	5.923	62.5544	2.59e-15	1.91e-13	1.1e-13	up-regulated
Nitab4.5_0000040g0300	Nitab4.5_0000040g0300	4.06283	3.11349	3.29025	10.7834	12.8976	11.0681	1.5841	3.38982	44.1061	3.11e-11	1.17e-09	6.72e-10	up-regulated
Nitab4.5_0000646g0090	Nitab4.5_0000646g0090	26.8745	14.8962	16.8047	55.4983	79.4366	58.5882	1.5831	5.57683	55.5743	9e-14	5.24e-12	3.01e-12	up-regulated
Nitab4.5_0014515g0010	Nitab4.5_0014515g0010	0.746719	0.736433	0.529962	2.66042	1.97279	2.07731	1.58309	0.694788	9.95318	0.00160572	0.009622	0.00552249	up-regulated
Nitab4.5_0000825g0090	Nitab4.5_0000825g0090	4.67242	1.80089	3.08961	11.4847	10.8464	9.25268	1.58239	3.21869	24.6148	7e-07	1.1e-05	6.32e-06	up-regulated
Nitab4.5_0006641g0030	Nitab4.5_0006641g0030	0.091629	0.040588	0.118006	0.199273	0.28324	0.348508	1.57483	0.339753	7.35275	0.00669604	0.0315509	0.0181085	up-regulated
Nitab4.5_0000883g0080	Nitab4.5_0000883g0080	2.10281	0.951002	1.60451	4.22539	6.81875	4.22524	1.5748	4.79107	40.9081	1.6e-10	5.37e-09	3.08e-09	up-regulated
Nitab4.5_0000463g0070	Nitab4.5_0000463g0070	4.82775	1.98091	5.38539	14.3599	12.0787	13.6326	1.57352	4.42654	36.7172	1.37e-09	3.85e-08	2.21e-08	up-regulated
Nitab4.5_0000297g0290	Nitab4.5_0000297g0290	6.88917	4.55793	6.78154	17.8101	20.3912	21.5529	1.56837	5.54143	60.755	6.46e-15	4.55e-13	2.61e-13	up-regulated
Nitab4.5_0003761g0030	Nitab4.5_0003761g0030	1.49724	2.20836	2.74773	9.83444	5.81144	5.67103	1.56787	2.05226	11.0036	0.000909347	0.00593178	0.00340451	up-regulated
Nitab4.5_0000132g0260	Nitab4.5_0000132g0260	1.50128	0.692626	0.792002	2.29077	2.20817	5.31214	1.56666	2.40837	14.0171	0.000181155	0.00149113	0.000855828	up-regulated
Nitab4.5_0009087g0020	Nitab4.5_0009087g0020	3.3869	2.76756	2.52019	10.3941	9.21546	8.84667	1.56648	2.85972	53.5272	2.55e-13	1.39e-11	7.96e-12	up-regulated
Nitab4.5_0002759g0010	Nitab4.5_0002759g0010	1.23481	0.639583	0.685914	3.73079	1.48428	3.18629	1.56607	1.06757	13.3098	0.000264029	0.00207438	0.00119058	up-regulated
Nitab4.5_0004816g0090	Nitab4.5_0004816g0090	8.31842	6.713	6.03044	21.9926	19.5631	27.5321	1.56565	3.90909	77.3227	1.45e-18	1.7e-16	9.76e-17	up-regulated
Nitab4.5_0000286g0050	Nitab4.5_0000286g0050	69.0738	62.4038	72.4845	248.537	218.108	201.215	1.56526	8.37094	32.1919	1.4e-08	3.2e-07	1.83e-07	up-regulated
Nitab4.5_0004688g0030	Nitab4.5_0004688g0030	0.167793	0.468167	0.326883	0.699956	0.846006	1.68092	1.56343	0.387468	9.76923	0.00177457	0.0104696	0.00600898	up-regulated
Nitab4.5_0005172g0010	Nitab4.5_0005172g0010	8.99576	4.70836	6.24341	15.354	15.9311	34.0988	1.56258	2.33802	19.2171	1.17e-05	0.000135384	7.77e-05	up-regulated
Nitab4.5_0004456g0030	Nitab4.5_0004456g0030	0.835985	0.807341	0.251342	2.87058	1.12539	2.24826	1.56054	0.357417	8.27736	0.00401425	0.0208315	0.0119561	up-regulated
Nitab4.5_0004394g0050	Nitab4.5_0004394g0050	2.57542	0.953979	2.54547	7.67041	7.28507	4.88949	1.56026	1.41672	17.1678	3.42e-05	0.000349875	0.000200809	up-regulated
Nitab4.5_0001170g0190	Nitab4.5_0001170g0190	31.3248	20.3762	32.747	89.0357	88.2617	97.882	1.56025	6.89344	71.3735	2.96e-17	2.98e-15	1.71e-15	up-regulated
Nitab4.5_0000313g0020	Nitab4.5_0000313g0020	3.09267	2.90106	2.49226	10.4942	6.20083	11.1087	1.55616	3.90729	37.3923	9.66e-10	2.79e-08	1.6e-08	up-regulated
Nitab4.5_0000175g0360	Nitab4.5_0000175g0360	18.9637	10.6997	17.9762	53.6639	47.4292	53.6923	1.55614	6.13642	64.028	1.23e-15	9.68e-14	5.56e-14	up-regulated
Nitab4.5_0007686g0050	Nitab4.5_0007686g0050	0.24057	0.21149	0.168022	0.682504	0.844775	0.485784	1.55606	0.587489	6.53435	0.0105811	0.0456219	0.0261844	up-regulated
Nitab4.5_0000116g0410	Nitab4.5_0000116g0410	3.91682	2.92968	3.50578	14.8032	7.70923	11.3486	1.55492	2.93226	22.0375	2.67e-06	3.66e-05	2.1e-05	up-regulated
Nitab4.5_0000306g0200	Nitab4.5_0000306g0200	80.6788	50.3925	64.1606	201.341	260.688	169.59	1.55293	9.49826	67.6084	1.99e-16	1.78e-14	1.02e-14	up-regulated
Nitab4.5_0001283g0030	Nitab4.5_0001283g0030	0.243066	0.240123	0.099675	0.68188	0.91806	0.332214	1.55111	-0.227245	8.09542	0.00443772	0.0225853	0.0129627	up-regulated
Nitab4.5_0003904g0010	Nitab4.5_0003904g0010	14.2597	13.6559	19.1309	18.66	25.4387	109.452	1.55084	6.32825	9.1187	0.0025301	0.0141165	0.00810208	up-regulated
Nitab4.5_0006648g0030	Nitab4.5_0006648g0030	1.03235	0.499374	1.81301	4.43708	4.02448	2.34193	1.5493	2.34081	13.9018	0.000192613	0.00157347	0.000903086	up-regulated
Nitab4.5_0000008g0200	Nitab4.5_0000008g0200	4.40004	3.89473	4.40733	12.776	18.001	10.3083	1.54867	2.70995	45.5398	1.5e-11	5.96e-10	3.42e-10	up-regulated
Nitab4.5_0008374g0010	Nitab4.5_0008374g0010	2.65634	2.39737	1.92061	6.31994	7.14989	9.14642	1.54839	4.35127	55.1644	1.11e-13	6.39e-12	3.67e-12	up-regulated
Nitab4.5_0013552g0030	Nitab4.5_0013552g0030	10.3183	5.30453	8.65387	23.0296	21.3983	34.1669	1.54827	3.0831	42.2472	8.04e-11	2.86e-09	1.64e-09	up-regulated
Nitab4.5_0014277g0010	Nitab4.5_0014277g0010	0.143501	0.127308	0.39171	0.423673	0.809404	0.924689	1.54683	0.0602228	9.19638	0.00242494	0.013629	0.00782228	up-regulated
Nitab4.5_0000008g0370	Nitab4.5_0000008g0370	3.76424	0.982476	0.976485	5.26905	7.38505	5.75853	1.5468	1.88898	14.6253	0.000131141	0.00113323	0.00065041	up-regulated
Nitab4.5_0000697g0180	Nitab4.5_0000697g0180	15.8381	11.6957	13.5902	37.9078	41.9677	53.0439	1.54565	5.24064	54.2713	1.75e-13	9.75e-12	5.6e-12	up-regulated
Nitab4.5_0012382g0010	Nitab4.5_0012382g0010	15.7519	10.0327	13.8573	45.7251	39.9636	42.088	1.5441	6.49126	38.4357	5.66e-10	1.72e-08	9.86e-09	up-regulated
Nitab4.5_0001265g0100	Nitab4.5_0001265g0100	0.506966	0.381866	0.682144	2.08118	1.56122	1.4469	1.54242	1.31913	17.3501	3.11e-05	0.000322326	0.000184997	up-regulated
Nitab4.5_0007424g0020	Nitab4.5_0007424g0020	3.93811	2.8152	3.68142	11.2037	9.73095	12.7144	1.54224	3.68219	40.6366	1.83e-10	6.11e-09	3.51e-09	up-regulated
Nitab4.5_0008658g0010	Nitab4.5_0008658g0010	1.43881	0.941597	0.649429	2.6932	3.22892	3.86685	1.54195	1.64469	23.2932	1.39e-06	2.05e-05	1.17e-05	up-regulated
Nitab4.5_0000286g0070	Nitab4.5_0000286g0070	42.2451	33.1457	42.0601	143.988	110.265	123.763	1.53986	6.03029	37.7609	8e-10	2.36e-08	1.36e-08	up-regulated
Nitab4.5_0004891g0060	Nitab4.5_0004891g0060	1.12912	1.08206	1.08923	4.82778	2.70595	3.12971	1.53927	2.96679	13.0503	0.000303229	0.00233484	0.00134007	up-regulated
Nitab4.5_0003324g0090	Nitab4.5_0003324g0090	2.9918	1.36434	1.44111	6.94223	5.08762	6.56337	1.53667	4.63149	37.4314	9.47e-10	2.75e-08	1.58e-08	up-regulated
Nitab4.5_0000300g0140	Nitab4.5_0000300g0140	16.5321	17.881	11.7207	61.2989	44.8311	42.1787	1.53501	4.39731	45.7309	1.36e-11	5.45e-10	3.13e-10	up-regulated
Nitab4.5_0000714g0060	Nitab4.5_0000714g0060	2.27519	1.05272	1.12254	4.63655	4.09589	5.53904	1.53388	1.80926	20.2309	6.86e-06	8.44e-05	4.84e-05	up-regulated
Nitab4.5_0004734g0050	Nitab4.5_0004734g0050	0.907361	0.721511	1.04581	3.3643	3.63158	1.68469	1.53339	-0.028689	7.62972	0.00574142	0.0277961	0.0159534	up-regulated
Nitab4.5_0001252g0020	Nitab4.5_0001252g0020	0.081969	0.110512	0.192458	0.521005	0.50733	0.229205	1.53212	0.155043	7.41221	0.00647825	0.0306976	0.0176187	up-regulated
Nitab4.5_0010151g0030	Nitab4.5_0010151g0030	3.128	1.58453	3.90053	9.02454	6.51532	12.021	1.53195	2.91674	18.6072	1.61e-05	0.000179163	0.00010283	up-regulated
Nitab4.5_0008137g0050	Nitab4.5_0008137g0050	5.9307	3.18106	4.9621	11.8483	18.0654	14.943	1.53157	2.92248	24.4637	7.57e-07	1.18e-05	6.79e-06	up-regulated
Nitab4.5_0000391g0020	Nitab4.5_0000391g0020	0.138484	0.109025	0.097068	0.346087	0.493327	0.265905	1.53155	0.857445	14.6542	0.000129145	0.00111736	0.000641301	up-regulated
Nitab4.5_0004881g0040	Nitab4.5_0004881g0040	0.632646	0.832037	0.295286	1.49478	2.33489	1.93271	1.52956	0.286863	8.89711	0.00285622	0.0156987	0.00901018	up-regulated
Nitab4.5_0001451g0050	Nitab4.5_0001451g0050	1.76385	0.94216	0.65281	3.54182	3.81886	3.33665	1.52863	0.97198	13.0901	0.000296857	0.00229381	0.00131652	up-regulated
Nitab4.5_0009655g0040	Nitab4.5_0009655g0040	16.7498	14.6754	17.2238	54.0728	44.5865	56.7676	1.52539	3.4039	49.6	1.89e-12	8.78e-11	5.04e-11	up-regulated
Nitab4.5_0002374g0010	Nitab4.5_0002374g0010	4.96542	3.79159	4.44753	13.4636	15.301	13.1962	1.5235	6.54809	80.2305	3.33e-19	4.42e-17	2.53e-17	up-regulated
Nitab4.5_0000035g0400	Nitab4.5_0000035g0400	2.8952	2.09111	2.64646	6.92282	9.09501	8.22488	1.52292	4.17408	71.9554	2.2e-17	2.27e-15	1.3e-15	up-regulated
Nitab4.5_0000078g0260	Nitab4.5_0000078g0260	15.3459	7.6898	16.1755	47.8978	43.8324	32.5287	1.52182	3.52041	28.9502	7.43e-08	1.45e-06	8.34e-07	up-regulated
Nitab4.5_0000227g0310	Nitab4.5_0000227g0310	0.270349	0.271609	0.550028	1.11012	1.03185	1.33476	1.51709	0.708296	12.2165	0.00047368	0.00340893	0.00195654	up-regulated
Nitab4.5_0000280g0230	Nitab4.5_0000280g0230	6.44059	4.2474	6.75234	17.9938	21.187	15.874	1.51664	5.43175	72.2772	1.87e-17	1.96e-15	1.13e-15	up-regulated
Nitab4.5_0000344g0120	Nitab4.5_0000344g0120	4.85122	3.68406	4.08737	10.1619	17.7516	11.9231	1.5164	4.17983	23.4333	1.29e-06	1.92e-05	1.1e-05	up-regulated
Nitab4.5_0002741g0180	Nitab4.5_0002741g0180	0.988122	0.351309	1.14697	3.12287	2.07961	2.83865	1.51605	-0.402937	9.0899	0.00257025	0.0143037	0.00820954	up-regulated
Nitab4.5_0004470g0010	Nitab4.5_0004470g0010	2.16764	2.69134	2.00119	7.55501	6.64947	7.60668	1.51435	2.85394	51.3143	7.87e-13	3.95e-11	2.27e-11	up-regulated
Nitab4.5_0009737g0010	Nitab4.5_0009737g0010	1.83319	0.426699	1.38678	3.31012	5.89861	2.35389	1.51284	1.49749	7.37088	0.00662884	0.0313014	0.0179653	up-regulated
Nitab4.5_0003885g0020	Nitab4.5_0003885g0020	1.83263	1.80545	1.30035	3.7431	7.03926	4.82427	1.51183	1.02232	7.96536	0.00476809	0.0239099	0.013723	up-regulated
Nitab4.5_0012260g0100	Nitab4.5_0012260g0100	10.6465	1.61202	3.01306	8.24353	22.2508	17.3305	1.51156	1.91879	8.3201	0.00392087	0.0204314	0.0117265	up-regulated
Nitab4.5_0003791g0050	Nitab4.5_0003791g0050	4.16119	4.84543	3.99948	14.8812	14.3793	11.8369	1.51066	5.16189	41.3456	1.28e-10	4.37e-09	2.51e-09	up-regulated
Nitab4.5_0010125g0040	Nitab4.5_0010125g0040	109.584	129.588	123.024	407.746	366.348	369.531	1.50976	7.10469	45.1364	1.84e-11	7.23e-10	4.15e-10	up-regulated
Nitab4.5_0000005g0200	Nitab4.5_0000005g0200	1.10032	1.31555	0.366384	2.4092	1.34041	5.12676	1.50967	4.09242	9.90615	0.00164727	0.00982573	0.00563942	up-regulated
Nitab4.5_0005271g0010	Nitab4.5_0005271g0010	5.2459	3.33577	4.04339	13.8295	10.3462	15.6082	1.50871	3.81511	65.66	5.36e-16	4.45e-14	2.55e-14	up-regulated
Nitab4.5_0000682g0050	Nitab4.5_0000682g0050	0.326916	0.164895	0.368991	0.582158	1.25788	0.92422	1.50864	0.846602	10.2219	0.00138783	0.00850344	0.00488051	up-regulated
Nitab4.5_0005745g0030	Nitab4.5_0005745g0030	2.3037	2.18187	1.83009	9.6313	4.11036	6.40569	1.50762	1.2466	12.4662	0.000414391	0.00304401	0.00174709	up-regulated
Nitab4.5_0014089g0010	Nitab4.5_0014089g0010	16.7096	13.6722	13.8532	39.5405	51.7629	47.7549	1.50715	6.91772	82.7808	9.17e-20	1.33e-17	7.61e-18	up-regulated
Nitab4.5_0006870g0050	Nitab4.5_0006870g0050	0.381228	0.414586	0.171671	0.890733	1.288	0.876267	1.50621	1.56496	18.2135	1.97e-05	0.000215354	0.000123602	up-regulated
Nitab4.5_0002381g0050	Nitab4.5_0002381g0050	1.84834	1.82161	2.09981	5.01197	8.0417	5.11479	1.50587	2.01464	28.2137	1.09e-07	2.06e-06	1.18e-06	up-regulated
Nitab4.5_0003586g0030	Nitab4.5_0003586g0030	0.963744	0.491225	0.899471	1.32698	2.56596	3.56712	1.50585	0.307645	9.57667	0.00197065	0.0114248	0.00655722	up-regulated
Nitab4.5_0008680g0020	Nitab4.5_0008680g0020	1.91724	2.24523	2.11274	5.7462	7.79006	6.20336	1.50457	3.57181	78.3801	8.5e-19	1.06e-16	6.1e-17	up-regulated
Nitab4.5_0003512g0040	Nitab4.5_0003512g0040	2.2323	1.89946	1.29455	3.31489	2.60294	11.2893	1.50437	2.71023	9.63786	0.00190607	0.0111017	0.00637179	up-regulated
Nitab4.5_0005572g0010	Nitab4.5_0005572g0010	10.5671	8.02653	8.88485	27.1154	22.835	36.5065	1.50366	4.30214	65.4996	5.81e-16	4.79e-14	2.75e-14	up-regulated
Nitab4.5_0001807g0070	Nitab4.5_0001807g0070	7.5166	7.53463	8.67046	24.1386	20.3297	30.2515	1.50339	3.74249	12.321	0.00044789	0.00325063	0.00186568	up-regulated
Nitab4.5_0002401g0010	Nitab4.5_0002401g0010	17.3338	7.90498	12.2484	43.2311	37.1922	36.7618	1.50236	5.79723	33.6745	6.52e-09	1.61e-07	9.23e-08	up-regulated
Nitab4.5_0000352g0080	Nitab4.5_0000352g0080	3.00022	2.20237	2.73718	6.42614	7.74068	10.716	1.50025	4.23335	62.3986	2.81e-15	2.06e-13	1.18e-13	up-regulated
Nitab4.5_0001187g0080	Nitab4.5_0001187g0080	88.1601	59.9352	51.9177	183.26	192.869	250.515	1.50018	7.4793	25.5829	4.24e-07	7.02e-06	4.03e-06	up-regulated
Nitab4.5_0011148g0010	Nitab4.5_0011148g0010	33.6724	34.8146	26.0419	0	0	0	-14.079	4.11516	44.4615	2.59e-11	9.96e-10	5.72e-10	down-regulated
Nitab4.5_0011301g0010	Nitab4.5_0011301g0010	2.74249	1.97274	2.81842	0	0	0	-9.57771	-0.888167	17.2369	3.3e-05	0.000339407	0.000194801	down-regulated
Nitab4.5_0000559g0140	Nitab4.5_0000559g0140	0	2.55101	3.1216	0	0	0	-8.92225	0.0288291	9.77106	0.0017728	0.0104643	0.00600595	down-regulated
Nitab4.5_0003918g0050	Nitab4.5_0003918g0050	0	0.622179	0	0	0	0	-8.13783	-0.57985	10.8477	0.00098921	0.0063676	0.00365465	down-regulated
Nitab4.5_0006248g0010	Nitab4.5_0006248g0010	0.435022	0.592628	0.559857	0	0	0	-7.87361	-0.042383	50.1271	1.44e-12	6.87e-11	3.94e-11	down-regulated
Nitab4.5_0001421g0060	Nitab4.5_0001421g0060	0	0.147277	0.793835	0	0	0	-7.03668	-0.675919	17.8166	2.43e-05	0.000259477	0.000148925	down-regulated
Nitab4.5_0005255g0020	Nitab4.5_0005255g0020	0	0.292098	1.1977	0	0	0	-7.01235	-0.678301	18.6587	1.56e-05	0.00017494	0.000100406	down-regulated
Nitab4.5_0011461g0020	Nitab4.5_0011461g0020	0.237411	0.058959	0.311747	0	0	0	-6.71733	-0.708943	27.4752	1.59e-07	2.91e-06	1.67e-06	down-regulated
Nitab4.5_0004959g0050	Nitab4.5_0004959g0050	0.269635	0.089056	0	0	0	0	-6.39819	-1.06456	16.8215	4.11e-05	0.000408639	0.000234536	down-regulated
Nitab4.5_0001445g0030	Nitab4.5_0001445g0030	0.033321	0.086811	0.056887	0	0	0	-6.00759	-0.842787	12.3461	0.000441906	0.00321251	0.00184381	down-regulated
Nitab4.5_0012285g0010	Nitab4.5_0012285g0010	0.033321	0	0.113775	0	0	0	-5.73526	-0.0594167	14.0495	0.000178061	0.0014724	0.000845073	down-regulated
Nitab4.5_0002330g0090	Nitab4.5_0002330g0090	0.25067	0	0	0	0	0	-5.58042	-1.24595	8.8055	0.00300323	0.0163786	0.00940041	down-regulated
Nitab4.5_0001022g0050	Nitab4.5_0001022g0050	0.79009	0	0.069324	0	0	0	-5.45937	-0.444031	12.6431	0.000376947	0.00280887	0.00161214	down-regulated
Nitab4.5_0001595g0050	Nitab4.5_0001595g0050	0	0	0.190434	0	0	0	-5.13034	0.292934	11.5245	0.000686843	0.0046721	0.00268153	down-regulated
Nitab4.5_0000711g0020	Nitab4.5_0000711g0020	0	0.165012	0	0	0	0	-4.97496	-1.29396	10.222	0.00138774	0.00850344	0.00488051	down-regulated
Nitab4.5_0002733g0030	Nitab4.5_0002733g0030	0	0	0.367262	0	0	0	-4.92314	0.511933	11.2399	0.000800579	0.00532209	0.00305459	down-regulated
Nitab4.5_0000109g0340	Nitab4.5_0000109g0340	0.134093	0	0	0	0	0	-4.51075	-1.39083	6.53203	0.0105949	0.0456647	0.026209	down-regulated
Nitab4.5_0004336g0020	Nitab4.5_0004336g0020	23.7063	27.1915	15.3053	1.06204	1.01643	1.13749	-4.5014	3.93137	230.637	4.33e-52	3.04e-48	1.75e-48	down-regulated
Nitab4.5_0003417g0030	Nitab4.5_0003417g0030	0.860323	0.0346	1.09505	0.023075	0	0.053305	-4.46952	-0.705534	9.20381	0.00241513	0.0135803	0.00779434	down-regulated
Nitab4.5_0000049g0170	Nitab4.5_0000049g0170	0	0.042905	0	0	0	0	-4.41305	-0.967315	7.07747	0.0078059	0.035587	0.020425	down-regulated
Nitab4.5_0007144g0030	Nitab4.5_0007144g0030	8.01038	9.99569	6.83547	0	1.14928	0.125108	-4.34327	0.42159	25.878	3.64e-07	6.11e-06	3.51e-06	down-regulated
Nitab4.5_0002876g0020	Nitab4.5_0002876g0020	0.109001	0.341208	0.182166	0	0	0.030587	-4.174	1.34349	17.2543	3.27e-05	0.000336704	0.000193249	down-regulated
Nitab4.5_0011112g0010	Nitab4.5_0011112g0010	63.0886	43.1821	63.1539	1.40442	2.74363	6.75699	-4.10294	4.02983	69.4127	7.99e-17	7.46e-15	4.28e-15	down-regulated
Nitab4.5_0002095g0110	Nitab4.5_0002095g0110	0.301048	0.454304	0.466229	0	0.076725	0	-4.02736	3.86525	14.8355	0.000117308	0.00102632	0.000589052	down-regulated
Nitab4.5_0001199g0090	Nitab4.5_0001199g0090	2.50744	8.10653	5.45796	0.545381	0.342625	0.186183	-4.00785	0.843599	30.8786	2.75e-08	5.92e-07	3.4e-07	down-regulated
Nitab4.5_0013262g0010	Nitab4.5_0013262g0010	14.3961	8.48174	15.9861	0.607434	0.600241	1.51657	-3.97077	2.30063	68.5789	1.22e-16	1.12e-14	6.43e-15	down-regulated
Nitab4.5_0009931g0020	Nitab4.5_0009931g0020	15.9392	16.6105	13.298	0.745959	1.46528	1.0299	-3.95388	2.95871	107.36	3.71e-25	1.1e-22	6.29e-23	down-regulated
Nitab4.5_0007103g0010	Nitab4.5_0007103g0010	8.08644	11.3126	9.2914	0.431029	1.01486	0.593832	-3.92897	1.37324	94.5893	2.34e-22	5.05e-20	2.9e-20	down-regulated
Nitab4.5_0002757g0050	Nitab4.5_0002757g0050	28.1546	38.6682	35.1172	2.42653	2.96628	2.16048	-3.89705	4.80837	233.911	8.37e-53	7.35e-49	4.22e-49	down-regulated
Nitab4.5_0003527g0010	Nitab4.5_0003527g0010	3.95999	1.00541	1.45175	0.296684	0.17516	0	-3.82732	-0.0366108	10.4955	0.00119666	0.00749421	0.00430126	down-regulated
Nitab4.5_0002208g0060	Nitab4.5_0002208g0060	5.42162	7.2418	5.33089	0.617995	0.335727	0.441939	-3.82211	1.01683	80.7077	2.62e-19	3.52e-17	2.02e-17	down-regulated
Nitab4.5_0001474g0050	Nitab4.5_0001474g0050	33.4933	58.3028	40.309	3.71046	5.44351	1.28493	-3.80291	3.71259	63.6814	1.46e-15	1.14e-13	6.52e-14	down-regulated
Nitab4.5_0001092g0030	Nitab4.5_0001092g0030	8.59337	6.24257	7.3924	0.546548	0.779138	0.470613	-3.74611	1.31662	53.2575	2.93e-13	1.57e-11	9.03e-12	down-regulated
Nitab4.5_0001884g0060	Nitab4.5_0001884g0060	5.21425	11.65	8.14238	1.41059	0.340907	0.364769	-3.68001	0.155866	14.2864	0.000156997	0.00131902	0.000757046	down-regulated
Nitab4.5_0000189g0170	Nitab4.5_0000189g0170	13.9955	19.6904	21.321	2.35414	1.47036	0.958533	-3.65821	2.09464	88.1505	6.07e-21	1.04e-18	5.99e-19	down-regulated
Nitab4.5_0005734g0020	Nitab4.5_0005734g0020	52.148	71.8628	57.032	4.45004	5.46187	6.08775	-3.64912	6.18079	154.137	2.16e-35	1.77e-32	1.01e-32	down-regulated
Nitab4.5_0000129g0260	Nitab4.5_0000129g0260	234.476	330.446	325.17	25.1583	37.9363	20.1836	-3.56072	5.25649	179.648	5.79e-41	7.53e-38	4.32e-38	down-regulated
Nitab4.5_0000040g0250	Nitab4.5_0000040g0250	6.21479	6.69924	7.00543	0.967888	0.179026	0.772492	-3.522	1.53934	51.5338	7.04e-13	3.56e-11	2.04e-11	down-regulated
Nitab4.5_0003185g0040	Nitab4.5_0003185g0040	14.2734	12.5645	10.0544	1.50917	1.10693	0.94123	-3.51273	1.74142	68.1178	1.54e-16	1.4e-14	8.02e-15	down-regulated
Nitab4.5_0001192g0020	Nitab4.5_0001192g0020	7.07405	9.23332	8.0893	0.746612	0.689763	0.86314	-3.51099	0.289163	31.1424	2.4e-08	5.24e-07	3.01e-07	down-regulated
Nitab4.5_0003401g0040	Nitab4.5_0003401g0040	0.487542	0.303031	0.741969	0.153695	0	0	-3.47978	-0.143067	15.5697	7.95e-05	0.00072609	0.000416736	down-regulated
Nitab4.5_0001480g0110	Nitab4.5_0001480g0110	107.467	163.264	107.888	11.1656	12.5173	14.3684	-3.46665	5.91414	223.412	1.63e-50	8.18e-47	4.69e-47	down-regulated
Nitab4.5_0002257g0030	Nitab4.5_0002257g0030	1.9658	1.83963	2.49154	0.437234	0.083242	0.096395	-3.46036	3.5806	33.5663	6.89e-09	1.69e-07	9.71e-08	down-regulated
Nitab4.5_0003250g0020	Nitab4.5_0003250g0020	0.095048	0.197219	0.166997	0	0.041913	0	-3.43957	1.45646	6.65717	0.00987576	0.0431851	0.0247859	down-regulated
Nitab4.5_0004025g0060	Nitab4.5_0004025g0060	2.29338	3.10033	4.77088	0.582644	0	0.434835	-3.43852	0.126544	8.61093	0.00334151	0.0179038	0.0102758	down-regulated
Nitab4.5_0002600g0010	Nitab4.5_0002600g0010	23.5059	36.5816	26.2596	3.19393	3.3666	2.27679	-3.4326	4.70032	26.0853	3.27e-07	5.54e-06	3.18e-06	down-regulated
Nitab4.5_0005033g0050	Nitab4.5_0005033g0050	30.8002	38.1293	26.2291	3.61423	2.47572	3.83872	-3.40967	3.14305	210.605	1.01e-47	3.56e-44	2.04e-44	down-regulated
Nitab4.5_0001367g0010	Nitab4.5_0001367g0010	5.0889	3.17008	4.83311	0.411074	0.531627	0.391078	-3.40114	0.0134011	32.8433	9.99e-09	2.36e-07	1.36e-07	down-regulated
Nitab4.5_0000621g0120	Nitab4.5_0000621g0120	8.65238	8.85758	8.22715	0.754304	0.551759	1.48053	-3.35289	1.31983	81.3143	1.93e-19	2.67e-17	1.53e-17	down-regulated
Nitab4.5_0001884g0050	Nitab4.5_0001884g0050	16.5575	21.2906	12.9685	1.93848	1.97491	1.64248	-3.33338	1.96288	94.5004	2.45e-22	5.25e-20	3.01e-20	down-regulated
Nitab4.5_0000351g0200	Nitab4.5_0000351g0200	16.6408	13.5534	11.2294	0.613733	1.91637	1.88679	-3.33059	0.404432	20.5372	5.85e-06	7.32e-05	4.2e-05	down-regulated
Nitab4.5_0009936g0010	Nitab4.5_0009936g0010	10.0983	13.3165	11.0134	1.31045	0.505755	1.98437	-3.32914	2.24315	48.7504	2.91e-12	1.3e-10	7.47e-11	down-regulated
Nitab4.5_0000628g0130	Nitab4.5_0000628g0130	1.22457	1.31916	1.13308	0.081285	0.209397	0.115525	-3.28406	-0.182751	14.4317	0.000145336	0.00123673	0.000709816	down-regulated
Nitab4.5_0003208g0010	Nitab4.5_0003208g0010	7.50379	8.26073	8.99667	1.10275	0.764057	0.969257	-3.26079	1.81682	81.2602	1.98e-19	2.72e-17	1.56e-17	down-regulated
Nitab4.5_0001604g0100	Nitab4.5_0001604g0100	24.7811	34.4022	20.1081	1.83066	3.29962	4.11211	-3.24757	3.64556	88.7823	4.41e-21	7.66e-19	4.4e-19	down-regulated
Nitab4.5_0004546g0050	Nitab4.5_0004546g0050	22.5375	24.9941	19.7386	3.89351	1.61389	2.39462	-3.23507	2.33153	47.7062	4.95e-12	2.11e-10	1.21e-10	down-regulated
Nitab4.5_0007739g0040	Nitab4.5_0007739g0040	33.0785	27.0572	27.287	3.16745	3.13448	4.25211	-3.19532	3.86422	179.969	4.92e-41	6.67e-38	3.83e-38	down-regulated
Nitab4.5_0000410g0390	Nitab4.5_0000410g0390	0.656061	1.15321	0.813206	0.139176	0.084223	0.092693	-3.16396	-0.0875987	13.7764	0.000205904	0.00166693	0.000956724	down-regulated
Nitab4.5_0000202g0330	Nitab4.5_0000202g0330	35.2853	42.9486	44.2213	5.39566	4.53144	5.47891	-3.13461	3.27682	63.8088	1.37e-15	1.07e-13	6.16e-14	down-regulated
Nitab4.5_0000949g0010	Nitab4.5_0000949g0010	26.4325	19.2294	24.1614	3.98491	2.83886	2.17508	-3.09973	3.55781	198.373	4.73e-45	9.78e-42	5.61e-42	down-regulated
Nitab4.5_0008568g0060	Nitab4.5_0008568g0060	3.40866	5.68313	6.76051	0.645196	0.73582	0.644601	-3.0975	0.208277	31.8639	1.65e-08	3.73e-07	2.14e-07	down-regulated
Nitab4.5_0007043g0010	Nitab4.5_0007043g0010	1.37383	3.07769	2.21818	0.700609	0.118929	0.041308	-3.0973	0.179881	14.9985	0.000107595	0.000949385	0.000544895	down-regulated
Nitab4.5_0000644g0010	Nitab4.5_0000644g0010	6.83008	7.17042	3.23364	1.27973	0.270173	0.591869	-3.09338	-0.972378	9.09278	0.00256621	0.0142858	0.00819924	down-regulated
Nitab4.5_0011466g0010	Nitab4.5_0011466g0010	2.94416	4.08431	7.49661	0.493239	0.592287	0.783616	-3.08982	0.0525415	9.89534	0.00165698	0.00987692	0.0056688	down-regulated
Nitab4.5_0001035g0010	Nitab4.5_0001035g0010	10.6368	10.3926	3.30455	0.880182	1.10658	1.24161	-3.05348	1.10202	35.6689	2.34e-09	6.3e-08	3.62e-08	down-regulated
Nitab4.5_0000510g0220	Nitab4.5_0000510g0220	15.3021	17.4412	12.293	1.5948	2.66679	1.8412	-3.0241	2.98504	102.48	4.36e-24	1.1e-21	6.31e-22	down-regulated
Nitab4.5_0002897g0040	Nitab4.5_0002897g0040	4.18456	5.09941	5.67808	0.7123	0.682474	0.662236	-3.00638	1.95928	52.6898	3.91e-13	2.05e-11	1.18e-11	down-regulated
Nitab4.5_0005555g0010	Nitab4.5_0005555g0010	35.9976	57.0388	41.9108	6.58369	7.57332	4.51595	-2.99997	4.06726	159.787	1.26e-36	1.2e-33	6.86e-34	down-regulated
Nitab4.5_0001275g0020	Nitab4.5_0001275g0020	1.5376	1.61052	1.24572	0.096923	0.340123	0.140208	-2.99869	-0.897131	7.40595	0.00650085	0.0307923	0.0176731	down-regulated
Nitab4.5_0000342g0140	Nitab4.5_0000342g0140	5.76513	13.5494	8.15661	1.28123	1.09844	1.41358	-2.99421	1.48486	34.7487	3.75e-09	9.78e-08	5.61e-08	down-regulated
Nitab4.5_0003626g0040	Nitab4.5_0003626g0040	118.839	128.482	115.719	12.7282	21.0035	16.7868	-2.99041	5.6872	106.826	4.86e-25	1.41e-22	8.1e-23	down-regulated
Nitab4.5_0006280g0060	Nitab4.5_0006280g0060	8.53594	13.6521	9.36112	1.18068	1.57768	1.67254	-2.97833	2.29108	73.0119	1.29e-17	1.36e-15	7.83e-16	down-regulated
Nitab4.5_0000429g0070	Nitab4.5_0000429g0070	7.83638	9.11724	8.08302	1.78978	1.55199	0.172943	-2.94828	0.828528	15.7933	7.07e-05	0.000653798	0.000375244	down-regulated
Nitab4.5_0001725g0190	Nitab4.5_0001725g0190	6.29126	9.89146	5.61803	1.14831	0.572886	1.4498	-2.93465	1.11663	42.2424	8.06e-11	2.86e-09	1.64e-09	down-regulated
Nitab4.5_0002377g0030	Nitab4.5_0002377g0030	9.38032	4.74438	5.58801	1.89594	0.381084	0.55531	-2.93088	0.944372	28.2684	1.06e-07	2.01e-06	1.16e-06	down-regulated
Nitab4.5_0005615g0010	Nitab4.5_0005615g0010	6.46826	14.17	8.83943	1.31975	1.88693	1.08049	-2.92434	1.85406	43.8517	3.54e-11	1.32e-09	7.58e-10	down-regulated
Nitab4.5_0014669g0010	Nitab4.5_0014669g0010	218.255	358.145	234.961	43.8177	38.3167	36.8171	-2.92202	7.07057	112.966	2.2e-26	7.56e-24	4.34e-24	down-regulated
Nitab4.5_0000569g0020	Nitab4.5_0000569g0020	70.3159	85.1805	71.6548	10.8618	9.74068	12.7862	-2.91547	4.64391	175.915	3.78e-40	4.43e-37	2.54e-37	down-regulated
Nitab4.5_0000175g0110	Nitab4.5_0000175g0110	4.40253	6.98938	4.86385	0.755519	0.980488	0.642594	-2.91415	1.74274	12.1604	0.000488151	0.00348947	0.00200277	down-regulated
Nitab4.5_0003995g0040	Nitab4.5_0003995g0040	4.14578	4.80377	5.68589	0.834146	0.54307	0.759833	-2.90727	0.915891	21.459	3.61e-06	4.76e-05	2.73e-05	down-regulated
Nitab4.5_0000636g0130	Nitab4.5_0000636g0130	18.7074	24.9697	21.9391	3.94043	1.91174	4.05037	-2.88057	3.63969	89.0623	3.83e-21	6.75e-19	3.88e-19	down-regulated
Nitab4.5_0005788g0010	Nitab4.5_0005788g0010	2.15168	2.73287	3.64766	0.342079	0.784123	0.12593	-2.87865	0.233214	17.1567	3.44e-05	0.000351464	0.000201721	down-regulated
Nitab4.5_0003529g0010	Nitab4.5_0003529g0010	1.68551	0.673487	3.07466	0.48965	0	0.300909	-2.87784	-0.797923	9.74699	0.00179616	0.0105738	0.00606878	down-regulated
Nitab4.5_0000680g0140	Nitab4.5_0000680g0140	8.02631	8.54157	7.64394	1.29737	1.42435	0.939636	-2.86923	2.565	87.9043	6.87e-21	1.17e-18	6.72e-19	down-regulated
Nitab4.5_0005090g0030	Nitab4.5_0005090g0030	4.57246	11.2261	6.05679	1.00963	1.09637	1.22481	-2.85959	1.44776	46.0794	1.14e-11	4.6e-10	2.64e-10	down-regulated
Nitab4.5_0000394g0080	Nitab4.5_0000394g0080	10.5868	15.1195	13.469	2.58733	1.71088	1.64227	-2.84196	0.596294	42.4053	7.42e-11	2.66e-09	1.53e-09	down-regulated
Nitab4.5_0000091g0300	Nitab4.5_0000091g0300	2.66791	3.02531	3.92126	0.407021	0.76732	0.278344	-2.831	-0.160424	22.7814	1.82e-06	2.6e-05	1.49e-05	down-regulated
Nitab4.5_0003695g0030	Nitab4.5_0003695g0030	138.056	158.503	97.8552	23.5732	20.8013	17.6965	-2.81673	5.0103	133.499	7.03e-31	3.92e-28	2.25e-28	down-regulated
Nitab4.5_0007728g0020	Nitab4.5_0007728g0020	13.2855	8.99302	11.017	2.29794	1.55623	1.37434	-2.80716	1.80331	67.6713	1.93e-16	1.73e-14	9.93e-15	down-regulated
Nitab4.5_0002396g0010	Nitab4.5_0002396g0010	1.41791	1.24895	2.47921	0.108538	0.499885	0.169656	-2.79788	0.602744	10.9914	0.000915373	0.00596002	0.00342072	down-regulated
Nitab4.5_0010790g0010	Nitab4.5_0010790g0010	8.14471	9.08506	9.4579	1.37413	1.77397	1.09873	-2.78579	2.09978	56.4332	5.81e-14	3.48e-12	2e-12	down-regulated
Nitab4.5_0006022g0010	Nitab4.5_0006022g0010	23.311	32.9646	50.8115	5.84049	6.05872	5.61638	-2.7554	3.64141	84.7845	3.33e-20	5.04e-18	2.89e-18	down-regulated
Nitab4.5_0000300g0190	Nitab4.5_0000300g0190	1.03737	2.17414	1.94636	0.417991	0.126504	0.287088	-2.75238	0.0704804	13.3911	0.000252819	0.00199613	0.00114567	down-regulated
Nitab4.5_0008496g0010	Nitab4.5_0008496g0010	54.3241	64.56	50.9888	8.61064	9.14678	10.2027	-2.7518	4.75363	187.183	1.31e-42	2.42e-39	1.39e-39	down-regulated
Nitab4.5_0000841g0070	Nitab4.5_0000841g0070	115.863	152.428	112.604	20.0056	19.6389	23.1598	-2.75136	5.99212	222.961	2.04e-50	8.98e-47	5.15e-47	down-regulated
Nitab4.5_0008802g0020	Nitab4.5_0008802g0020	4.11318	3.51468	3.45758	0.385374	0.496677	0.926395	-2.74676	0.448812	17.0779	3.59e-05	0.000364021	0.000208928	down-regulated
Nitab4.5_0012070g0010	Nitab4.5_0012070g0010	25.2954	32.1406	28.6596	5.65562	4.32367	4.36643	-2.73522	5.99455	247.987	7.13e-56	1.25e-51	7.19e-52	down-regulated
Nitab4.5_0000798g0090	Nitab4.5_0000798g0090	76.6902	84.5966	74.235	13.3076	11.2422	14.7027	-2.7348	5.21598	172.088	2.59e-39	2.93e-36	1.68e-36	down-regulated
Nitab4.5_0008006g0070	Nitab4.5_0008006g0070	10.5207	4.79399	6.34422	1.22982	1.52224	0.78947	-2.73243	0.768481	33.7483	6.27e-09	1.56e-07	8.94e-08	down-regulated
Nitab4.5_0000039g0110	Nitab4.5_0000039g0110	13.3152	18.0209	17.7452	2.56091	3.15302	2.49197	-2.72466	3.16813	118.67	1.24e-27	4.88e-25	2.8e-25	down-regulated
Nitab4.5_0001101g0160	Nitab4.5_0001101g0160	24.3135	33.8525	60.6707	7.54991	5.17296	7.33349	-2.71329	4.55825	37.0937	1.13e-09	3.21e-08	1.84e-08	down-regulated
Nitab4.5_0002319g0020	Nitab4.5_0002319g0020	22.4044	32.8017	27.0159	4.14121	2.79427	6.9935	-2.709	2.02657	47.8593	4.58e-12	1.97e-10	1.13e-10	down-regulated
Nitab4.5_0001788g0010	Nitab4.5_0001788g0010	7.59089	4.35121	5.41094	0.729419	0.907793	1.25359	-2.70835	0.514963	32.8061	1.02e-08	2.4e-07	1.38e-07	down-regulated
Nitab4.5_0000491g0080	Nitab4.5_0000491g0080	11.2572	13.1453	11.8102	2.01365	1.84136	2.30038	-2.70605	3.57161	131.219	2.22e-30	1.16e-27	6.67e-28	down-regulated
Nitab4.5_0000143g0160	Nitab4.5_0000143g0160	122.787	133.867	132.643	20.9138	27.833	17.2481	-2.70468	6.03387	156.346	7.11e-36	6.41e-33	3.68e-33	down-regulated
Nitab4.5_0002354g0010	Nitab4.5_0002354g0010	7.03532	8.93208	5.24493	1.87931	0.517483	1.24886	-2.69532	1.25495	36.3106	1.68e-09	4.67e-08	2.68e-08	down-regulated
Nitab4.5_0001465g0040	Nitab4.5_0001465g0040	5.01276	4.48985	4.07518	0.890456	0.911524	0.504471	-2.69138	0.691906	35.9308	2.04e-09	5.57e-08	3.2e-08	down-regulated
Nitab4.5_0000149g0170	Nitab4.5_0000149g0170	1.08912	0.698602	0.569492	0.405918	0	0	-2.69078	0.132866	6.95622	0.00835282	0.0376118	0.0215871	down-regulated
Nitab4.5_0000170g0250	Nitab4.5_0000170g0250	0.637318	0.671156	0.292944	0	0.25826	0	-2.68508	2.70158	6.49631	0.0108099	0.0464543	0.0266622	down-regulated
Nitab4.5_0001995g0010	Nitab4.5_0001995g0010	2.79147	3.99079	3.17225	0.662672	0.324003	0.739064	-2.67734	0.24168	11.8857	0.000565671	0.00396288	0.00227448	down-regulated
Nitab4.5_0002891g0070	Nitab4.5_0002891g0070	7.69717	7.45859	4.51946	0.788736	1.52664	1.09173	-2.6675	2.04879	16.8371	4.07e-05	0.000405751	0.000232878	down-regulated
Nitab4.5_0003666g0040	Nitab4.5_0003666g0040	0.288712	0.32797	0.206893	0.020993	0.033365	0.077592	-2.6556	-0.635079	7.34415	0.00672814	0.0316682	0.0181758	down-regulated
Nitab4.5_0008755g0010	Nitab4.5_0008755g0010	10.5749	11.1901	5.92202	0.563002	0.35407	3.95539	-2.65189	2.13084	15.7284	7.31e-05	0.000674313	0.000387018	down-regulated
Nitab4.5_0000222g0070	Nitab4.5_0000222g0070	10.8276	17.6443	11.3479	3.31805	0.812117	2.8753	-2.65073	0.931477	34.5743	4.1e-09	1.06e-07	6.09e-08	down-regulated
Nitab4.5_0000406g0050	Nitab4.5_0000406g0050	1.48063	0.786618	1.23737	0.18473	0.219904	0.206739	-2.63253	-0.108167	16.991	3.76e-05	0.000378119	0.000217019	down-regulated
Nitab4.5_0007739g0010	Nitab4.5_0007739g0010	170.932	145.449	162.208	34.9177	28.475	22.1753	-2.6283	5.79793	96.1947	1.04e-22	2.31e-20	1.33e-20	down-regulated
Nitab4.5_0005452g0010	Nitab4.5_0005452g0010	2.23827	3.85654	3.19712	0.458323	0.567772	0.642335	-2.62329	1.50533	23.2017	1.46e-06	2.13e-05	1.22e-05	down-regulated
Nitab4.5_0021955g0010	Nitab4.5_0021955g0010	5.70303	2.77828	2.98777	0.614601	1.3055	0.072869	-2.62157	0.535923	16.9289	3.88e-05	0.000389134	0.000223342	down-regulated
Nitab4.5_0006421g0010	Nitab4.5_0006421g0010	31.2718	19.3397	18.038	7.45408	2.247	2.70528	-2.61503	2.64747	47.9547	4.36e-12	1.89e-10	1.09e-10	down-regulated
Nitab4.5_0004090g0120	Nitab4.5_0004090g0120	186.388	217.454	190.047	36.877	37.1334	34.1696	-2.60507	8.46334	119.177	9.58e-28	3.87e-25	2.22e-25	down-regulated
Nitab4.5_0008594g0010	Nitab4.5_0008594g0010	17.3693	19.3761	17.2282	2.74689	3.15383	3.95115	-2.60126	3.39519	207.566	4.66e-47	1.49e-43	8.55e-44	down-regulated
Nitab4.5_0002857g0010	Nitab4.5_0002857g0010	287.859	329.076	306.879	46.2691	71.5652	50.5623	-2.60119	8.34661	154.641	1.68e-35	1.4e-32	8.05e-33	down-regulated
Nitab4.5_0004367g0120	Nitab4.5_0004367g0120	22.681	24.8574	23.1396	5.4534	4.3829	3.03371	-2.60105	2.59038	89.7947	2.64e-21	4.73e-19	2.72e-19	down-regulated
Nitab4.5_0001926g0070	Nitab4.5_0001926g0070	0.062667	0.326653	0.101464	0	0.078346	0	-2.59729	2.70636	13.6715	0.000217734	0.0017522	0.00100566	down-regulated
Nitab4.5_0000671g0190	Nitab4.5_0000671g0190	0.382359	0.305386	0.118797	0.03563	0.105881	0	-2.59428	-0.764915	8.04298	0.00456804	0.0231164	0.0132675	down-regulated
Nitab4.5_0005550g0010	Nitab4.5_0005550g0010	37.4949	43.3083	35.9829	7.21037	7.80099	6.40042	-2.59373	3.65245	185.597	2.91e-42	5.11e-39	2.93e-39	down-regulated
Nitab4.5_0003551g0100	Nitab4.5_0003551g0100	10.6866	6.8598	7.22891	0.826604	1.7189	1.88076	-2.58965	1.14154	25.956	3.49e-07	5.89e-06	3.38e-06	down-regulated
Nitab4.5_0001356g0110	Nitab4.5_0001356g0110	3.22397	6.01487	2.68712	1.47123	0.486111	0.211212	-2.58876	0.653747	8.78499	0.00303719	0.0165177	0.00948022	down-regulated
Nitab4.5_0001770g0170	Nitab4.5_0001770g0170	0.748755	1.2697	1.03054	0.114636	0.117938	0.317632	-2.58867	-0.605486	24.9194	5.98e-07	9.55e-06	5.48e-06	down-regulated
Nitab4.5_0002209g0200	Nitab4.5_0002209g0200	5.91005	7.46995	4.92891	0.682079	0.876027	1.80094	-2.56309	0.249699	26.0408	3.34e-07	5.65e-06	3.24e-06	down-regulated
Nitab4.5_0000263g0160	Nitab4.5_0000263g0160	3.55238	3.02367	3.14369	0.718761	0.619065	0.488674	-2.54827	1.02687	23.9602	9.83e-07	1.5e-05	8.61e-06	down-regulated
Nitab4.5_0004921g0010	Nitab4.5_0004921g0010	50.6086	66.4787	55.1979	11.7185	12.5438	8.36327	-2.54612	8.88583	104.425	1.63e-24	4.41e-22	2.53e-22	down-regulated
Nitab4.5_0000628g0110	Nitab4.5_0000628g0110	4.36954	5.78139	4.66985	1.07698	0.708687	1.02697	-2.54431	1.45803	49.3438	2.15e-12	9.92e-11	5.69e-11	down-regulated
Nitab4.5_0010808g0020	Nitab4.5_0010808g0020	6.50964	8.76886	8.83965	0.662662	3.36282	0.469032	-2.54215	1.58765	19.9496	7.95e-06	9.64e-05	5.53e-05	down-regulated
Nitab4.5_0000734g0070	Nitab4.5_0000734g0070	109.244	114.975	101.945	29.7187	18.0831	14.5334	-2.53553	5.03741	94.4156	2.56e-22	5.45e-20	3.13e-20	down-regulated
Nitab4.5_0001704g0090	Nitab4.5_0001704g0090	14.4537	28.7644	39.9934	5.21967	6.85646	3.9637	-2.51735	4.0839	32.6299	1.11e-08	2.6e-07	1.49e-07	down-regulated
Nitab4.5_0004439g0080	Nitab4.5_0004439g0080	4.41687	6.76845	3.17395	1.25064	0.8542	0.63443	-2.51618	-0.27779	13.4415	0.000246117	0.00194847	0.00111831	down-regulated
Nitab4.5_0000613g0080	Nitab4.5_0000613g0080	5.98615	5.52919	4.93728	1.42618	1.30708	0.437976	-2.50926	1.5512	48.9951	2.57e-12	1.16e-10	6.68e-11	down-regulated
Nitab4.5_0002367g0030	Nitab4.5_0002367g0030	12.3523	22.2223	19.6059	2.42477	4.08265	4.09425	-2.49607	2.0695	47.735	4.88e-12	2.09e-10	1.2e-10	down-regulated
Nitab4.5_0013699g0010	Nitab4.5_0013699g0010	193.984	20.3387	183.968	22.2087	22.0943	34.1846	-2.48037	7.29983	7.8522	0.0050759	0.0251447	0.0144317	down-regulated
Nitab4.5_0000218g0060	Nitab4.5_0000218g0060	2.46396	4.8491	5.5693	0.898778	0.873578	0.776359	-2.47645	1.29874	13.8497	0.000198025	0.00161093	0.000924587	down-regulated
Nitab4.5_0000241g0020	Nitab4.5_0000241g0020	3.17182	4.64428	3.69359	0.267586	1.70861	0.199435	-2.47422	-0.0908328	9.90254	0.00165051	0.00984338	0.00564955	down-regulated
Nitab4.5_0002882g0050	Nitab4.5_0002882g0050	7.86204	11.3932	7.66519	2.23113	2.63298	0.479354	-2.46801	1.13841	23.2508	1.42e-06	2.09e-05	1.2e-05	down-regulated
Nitab4.5_0015089g0010	Nitab4.5_0015089g0010	32.4449	48.1997	40.9764	5.98279	10.1315	8.21308	-2.46673	3.14608	62.8223	2.26e-15	1.7e-13	9.73e-14	down-regulated
Nitab4.5_0000376g0090	Nitab4.5_0000376g0090	4.0298	8.1152	3.76483	1.15476	1.14316	0.918409	-2.45248	1.58757	41.1738	1.39e-10	4.74e-09	2.72e-09	down-regulated
Nitab4.5_0007234g0020	Nitab4.5_0007234g0020	14.7792	16.7179	18.64	3.83742	3.79095	2.51085	-2.45047	1.39955	63.504	1.6e-15	1.23e-13	7.06e-14	down-regulated
Nitab4.5_0004969g0050	Nitab4.5_0004969g0050	30.3772	39.4322	57.7905	6.84604	9.52931	9.49318	-2.44562	3.68123	112.577	2.67e-26	9.02e-24	5.18e-24	down-regulated
Nitab4.5_0004377g0010	Nitab4.5_0004377g0010	5.7779	5.14992	3.97373	0.753012	0.756508	1.51852	-2.44466	1.10459	50.5339	1.17e-12	5.67e-11	3.26e-11	down-regulated
Nitab4.5_0000343g0370	Nitab4.5_0000343g0370	7.70634	13.1884	11.0619	2.775	2.04149	1.77869	-2.41556	0.00195101	13.4985	0.000238758	0.00189705	0.0010888	down-regulated
Nitab4.5_0006416g0020	Nitab4.5_0006416g0020	8.14661	11.2653	9.666	1.62292	2.53751	1.87843	-2.41108	3.16639	38.6397	5.1e-10	1.56e-08	8.97e-09	down-regulated
Nitab4.5_0001255g0020	Nitab4.5_0001255g0020	20.1779	25.8607	37.8134	6.06869	7.61245	3.71527	-2.41006	4.64546	70.2794	5.15e-17	4.98e-15	2.86e-15	down-regulated
Nitab4.5_0000600g0050	Nitab4.5_0000600g0050	108.116	101.399	112.416	30.8955	15.6538	20.908	-2.40342	5.40524	91.4972	1.12e-21	2.13e-19	1.22e-19	down-regulated
Nitab4.5_0002718g0050	Nitab4.5_0002718g0050	4.87911	3.67133	2.43795	1.39186	0.638997	0.25225	-2.39801	1.13234	10.0074	0.00155909	0.00937672	0.00538172	down-regulated
Nitab4.5_0009641g0030	Nitab4.5_0009641g0030	27.398	16.7211	20.1046	4.07914	4.58768	4.87655	-2.38755	4.20828	124.762	5.74e-29	2.8e-26	1.61e-26	down-regulated
Nitab4.5_0003524g0010	Nitab4.5_0003524g0010	43.3623	57.9334	52.1489	6.51567	13.9609	11.9608	-2.3868	4.22557	85.9938	1.8e-20	2.86e-18	1.64e-18	down-regulated
Nitab4.5_0002007g0060	Nitab4.5_0002007g0060	20.1715	17.3746	8.01186	3.94551	2.15063	3.55647	-2.38623	1.98727	23.4379	1.29e-06	1.91e-05	1.1e-05	down-regulated
Nitab4.5_0000109g0540	Nitab4.5_0000109g0540	32.0923	33.9528	21.1448	6.2917	6.51339	5.67784	-2.38615	5.00649	151.548	7.96e-35	6.21e-32	3.56e-32	down-regulated
Nitab4.5_0009676g0030	Nitab4.5_0009676g0030	10.5691	11.7892	7.14334	1.76444	2.26679	2.19006	-2.38169	1.59421	56.5281	5.54e-14	3.33e-12	1.91e-12	down-regulated
Nitab4.5_0003611g0080	Nitab4.5_0003611g0080	3.08699	6.18602	5.46005	1.06225	1.44547	0.589962	-2.38034	0.718018	28.2204	1.08e-07	2.06e-06	1.18e-06	down-regulated
Nitab4.5_0007509g0020	Nitab4.5_0007509g0020	16.4588	18.2071	17.0515	3.25847	3.70926	4.06639	-2.37482	3.61156	145.219	1.92e-33	1.41e-30	8.08e-31	down-regulated
Nitab4.5_0001580g0010	Nitab4.5_0001580g0010	6.90643	10.1138	10.4839	1.48447	2.03263	2.37835	-2.36352	2.28738	54.3161	1.71e-13	9.55e-12	5.48e-12	down-regulated
Nitab4.5_0004644g0030	Nitab4.5_0004644g0030	4.89456	6.66427	4.97448	1.7234	0.836275	1.00507	-2.36321	2.84919	44.5226	2.51e-11	9.67e-10	5.55e-10	down-regulated
Nitab4.5_0002662g0140	Nitab4.5_0002662g0140	3.34826	6.01506	6.52189	0.605429	0.901882	1.88157	-2.35491	0.192794	12.6057	0.000384564	0.00285654	0.0016395	down-regulated
Nitab4.5_0004524g0010	Nitab4.5_0004524g0010	46.253	46.3877	43.7944	9.88498	12.0583	7.57894	-2.35196	4.24161	59.2024	1.42e-14	9.48e-13	5.44e-13	down-regulated
Nitab4.5_0001899g0110	Nitab4.5_0001899g0110	9.24852	12.0597	9.03	1.7951	2.08657	2.79858	-2.33076	2.99936	106.231	6.56e-25	1.87e-22	1.08e-22	down-regulated
Nitab4.5_0000706g0090	Nitab4.5_0000706g0090	26.528	31.9703	26.3013	6.69121	5.38289	6.6675	-2.32838	3.96978	92.0039	8.65e-22	1.7e-19	9.74e-20	down-regulated
Nitab4.5_0005436g0080	Nitab4.5_0005436g0080	18.6848	18.0409	17.6936	4.37836	4.6745	2.89328	-2.32811	2.72148	89.7257	2.74e-21	4.88e-19	2.8e-19	down-regulated
Nitab4.5_0003015g0010	Nitab4.5_0003015g0010	16.2323	10.7502	12.6209	3.08912	3.51689	2.0619	-2.32807	2.97849	93.0134	5.19e-22	1.04e-19	5.98e-20	down-regulated
Nitab4.5_0000045g0170	Nitab4.5_0000045g0170	0.447223	1.00477	0.644152	0.190825	0.217956	0.046382	-2.32631	-0.308549	9.41115	0.0021567	0.0123485	0.00708738	down-regulated
Nitab4.5_0004799g0010	Nitab4.5_0004799g0010	2.61754	4.71831	2.7727	0.81981	0.849143	0.558297	-2.3238	1.28117	27.5046	1.57e-07	2.87e-06	1.65e-06	down-regulated
Nitab4.5_0003254g0070	Nitab4.5_0003254g0070	3.35372	3.68807	3.26163	0.627135	0.816699	0.798083	-2.31906	-0.190949	30.6962	3.02e-08	6.43e-07	3.69e-07	down-regulated
Nitab4.5_0000140g0220	Nitab4.5_0000140g0220	3.28887	2.76274	1.53075	0.608386	0.331055	0.690044	-2.31741	-1.19409	8.61751	0.00332947	0.0178501	0.010245	down-regulated
Nitab4.5_0006272g0030	Nitab4.5_0006272g0030	2.81593	3.12641	2.75122	0.129062	0.785771	0.990344	-2.31068	0.545864	11.6871	0.000629339	0.00433382	0.00248737	down-regulated
Nitab4.5_0000956g0080	Nitab4.5_0000956g0080	15.8131	11.0066	10.8586	3.69355	1.37569	3.35013	-2.30994	1.81799	32.6389	1.11e-08	2.59e-07	1.49e-07	down-regulated
Nitab4.5_0001163g0060	Nitab4.5_0001163g0060	3.68643	3.90226	2.86888	0.508972	1.23271	0.55766	-2.30664	0.499081	21.3203	3.89e-06	5.06e-05	2.91e-05	down-regulated
Nitab4.5_0011271g0040	Nitab4.5_0011271g0040	10.5432	14.4681	12.8356	5.08534	1.46657	1.81138	-2.30645	0.593219	21.2295	4.07e-06	5.29e-05	3.04e-05	down-regulated
Nitab4.5_0004878g0060	Nitab4.5_0004878g0060	31.4641	43.9246	35.6919	7.42463	11.3993	5.94077	-2.30546	2.84474	71.4176	2.89e-17	2.93e-15	1.68e-15	down-regulated
Nitab4.5_0001629g0030	Nitab4.5_0001629g0030	4.22564	5.54984	4.29536	0.969645	0.93514	1.23568	-2.30331	1.08515	52.1105	5.25e-13	2.71e-11	1.55e-11	down-regulated
Nitab4.5_0000797g0040	Nitab4.5_0000797g0040	8.35359	8.73854	10.024	2.23726	1.27307	2.57928	-2.30161	1.23059	35.9856	1.99e-09	5.43e-08	3.12e-08	down-regulated
Nitab4.5_0002640g0050	Nitab4.5_0002640g0050	11.4209	7.91989	7.26087	2.21541	1.41842	2.3236	-2.29941	2.55818	14.4237	0.000145955	0.00124049	0.000711974	down-regulated
Nitab4.5_0001485g0010	Nitab4.5_0001485g0010	2.56641	3.0969	2.1285	0.369559	0.758852	0.587213	-2.29097	-0.431501	10.8867	0.000968577	0.00626002	0.0035929	down-regulated
Nitab4.5_0000308g0260	Nitab4.5_0000308g0260	17.6178	18.9512	17.8268	4.34298	3.66431	4.39578	-2.28144	3.72242	219.084	1.43e-49	5.59e-46	3.21e-46	down-regulated
Nitab4.5_0014621g0010	Nitab4.5_0014621g0010	55.5411	72.953	64.136	15.0978	15.3503	13.5823	-2.27731	5.15843	134.018	5.41e-31	3.07e-28	1.76e-28	down-regulated
Nitab4.5_0004002g0030	Nitab4.5_0004002g0030	13.4444	16.1556	14.433	3.07472	3.63429	3.35838	-2.27358	2.84359	75.3549	3.93e-18	4.46e-16	2.56e-16	down-regulated
Nitab4.5_0001731g0020	Nitab4.5_0001731g0020	138.777	131.429	139.377	40.2534	29.1458	24.6213	-2.26917	4.87489	90.6512	1.71e-21	3.19e-19	1.83e-19	down-regulated
Nitab4.5_0007348g0010	Nitab4.5_0007348g0010	7.04277	4.37877	6.52886	1.42554	1.31015	1.39418	-2.25717	2.84813	80.0376	3.67e-19	4.82e-17	2.76e-17	down-regulated
Nitab4.5_0000630g0170	Nitab4.5_0000630g0170	24.9989	25.604	25.7532	6.17846	6.13982	5.34023	-2.25656	2.89198	102.47	4.38e-24	1.1e-21	6.31e-22	down-regulated
Nitab4.5_0000095g0080	Nitab4.5_0000095g0080	3.09003	3.76274	3.8804	1.36879	0.386387	0.730085	-2.25611	1.57845	30.9091	2.7e-08	5.83e-07	3.34e-07	down-regulated
Nitab4.5_0008874g0010	Nitab4.5_0008874g0010	11.449	10.6139	8.18872	2.30215	1.83112	2.89582	-2.25365	2.39261	50.5047	1.19e-12	5.74e-11	3.3e-11	down-regulated
Nitab4.5_0000469g0170	Nitab4.5_0000469g0170	69.8955	89.7531	78.3895	15.2579	18.9568	21.1018	-2.25345	4.06602	177.512	1.69e-40	2.05e-37	1.18e-37	down-regulated
Nitab4.5_0010389g0040	Nitab4.5_0010389g0040	18.1708	20.5205	14.8623	3.65521	5.06077	3.74945	-2.24906	4.27155	124.501	6.54e-29	3.15e-26	1.81e-26	down-regulated
Nitab4.5_0000783g0180	Nitab4.5_0000783g0180	15.5307	19.6482	18.0964	3.64507	4.06897	4.71772	-2.24856	4.46753	123.762	9.5e-29	4.45e-26	2.55e-26	down-regulated
Nitab4.5_0000829g0160	Nitab4.5_0000829g0160	5.02424	2.27123	3.23251	1.0828	1.2775	0	-2.24737	-0.866434	8.58113	0.00339665	0.0181439	0.0104136	down-regulated
Nitab4.5_0006833g0020	Nitab4.5_0006833g0020	37.245	64.2389	40.4138	8.17874	8.25841	17.0843	-2.23884	4.24303	47.9376	4.4e-12	1.91e-10	1.1e-10	down-regulated
Nitab4.5_0004163g0010	Nitab4.5_0004163g0010	5.3791	6.8335	11.6351	2.7333	1.20278	1.65857	-2.23632	4.1943	34.1676	5.06e-09	1.28e-07	7.34e-08	down-regulated
Nitab4.5_0004868g0010	Nitab4.5_0004868g0010	19.9204	20.0865	20.1408	4.38008	5.29872	4.43762	-2.23509	3.55918	179.963	4.94e-41	6.67e-38	3.83e-38	down-regulated
Nitab4.5_0000414g0120	Nitab4.5_0000414g0120	8.20639	12.215	7.58818	1.75794	1.86217	2.94762	-2.23491	1.19825	39.7663	2.86e-10	9.25e-09	5.31e-09	down-regulated
Nitab4.5_0000600g0060	Nitab4.5_0000600g0060	156.512	142.505	160.67	34.7133	35.8747	37.4722	-2.2349	5.83492	201.619	9.26e-46	2.32e-42	1.33e-42	down-regulated
Nitab4.5_0004176g0030	Nitab4.5_0004176g0030	738.576	940.847	762.753	191.976	198.403	185.158	-2.23443	9.58868	67.4221	2.19e-16	1.93e-14	1.11e-14	down-regulated
Nitab4.5_0004037g0040	Nitab4.5_0004037g0040	2.62338	5.79367	3.26693	0.669477	1.17064	0.900262	-2.23084	1.01596	28.6674	8.59e-08	1.67e-06	9.56e-07	down-regulated
Nitab4.5_0002262g0040	Nitab4.5_0002262g0040	12.0505	7.39813	8.59159	2.62155	2.52202	1.42005	-2.2297	0.942767	17.8925	2.34e-05	0.000250635	0.000143851	down-regulated
Nitab4.5_0003160g0020	Nitab4.5_0003160g0020	5.04634	2.96999	2.81385	0.954311	0.450644	1.1304	-2.22899	0.853832	12.8141	0.000344009	0.00259983	0.00149216	down-regulated
Nitab4.5_0004176g0050	Nitab4.5_0004176g0050	26.5479	33.9539	26.8075	6.69788	6.39276	7.60014	-2.22753	4.69234	141.864	1.04e-32	7.04e-30	4.04e-30	down-regulated
Nitab4.5_0005493g0010	Nitab4.5_0005493g0010	0.986231	0.575977	1.17799	0.082736	0.282666	0.26757	-2.22558	-0.467495	9.57298	0.00197462	0.0114459	0.00656934	down-regulated
Nitab4.5_0001583g0150	Nitab4.5_0001583g0150	0.605091	0.829216	0.477819	0.133549	0.304307	0	-2.22058	-0.222732	9.19522	0.00242647	0.0136332	0.00782471	down-regulated
Nitab4.5_0023821g0010	Nitab4.5_0023821g0010	332.819	389.513	368.893	80.4709	105.58	73.7708	-2.21617	8.79842	166.393	4.54e-38	4.83e-35	2.77e-35	down-regulated
Nitab4.5_0003757g0010	Nitab4.5_0003757g0010	6.90031	7.68772	6.72006	1.38057	1.03771	2.60605	-2.21389	0.153821	7.66399	0.00563339	0.0273812	0.0157153	down-regulated
Nitab4.5_0006856g0030	Nitab4.5_0006856g0030	5.14873	5.15621	3.981	0.869938	1.74779	0.763335	-2.21329	2.64687	20.8011	5.1e-06	6.45e-05	3.7e-05	down-regulated
Nitab4.5_0001567g0190	Nitab4.5_0001567g0190	2.55756	2.90723	3.47001	0.973179	0.585127	0.578723	-2.20716	0.445543	15.3395	8.98e-05	0.000809593	0.000464662	down-regulated
Nitab4.5_0002816g0020	Nitab4.5_0002816g0020	53.3997	71.1664	52.3008	14.5521	16.5673	11.545	-2.19846	8.05538	84.1155	4.67e-20	6.98e-18	4e-18	down-regulated
Nitab4.5_0003296g0030	Nitab4.5_0003296g0030	0.885936	1.05346	0.87681	0.116925	0.208726	0.336758	-2.19803	-0.196896	15.0328	0.000105659	0.000933942	0.000536031	down-regulated
Nitab4.5_0001699g0070	Nitab4.5_0001699g0070	8.82577	10.9655	7.79986	2.00776	1.90714	2.73409	-2.19661	1.76197	24.031	9.48e-07	1.45e-05	8.33e-06	down-regulated
Nitab4.5_0012693g0010	Nitab4.5_0012693g0010	6.57087	6.89963	5.12158	1.7427	1.06038	1.70562	-2.19369	1.75679	54.3357	1.69e-13	9.47e-12	5.43e-12	down-regulated
Nitab4.5_0006860g0020	Nitab4.5_0006860g0020	0.968599	0.93444	0.812929	0.068601	0.417846	0.157859	-2.1935	0.279448	8.52166	0.00350945	0.0186726	0.010717	down-regulated
Nitab4.5_0010714g0010	Nitab4.5_0010714g0010	2.24193	3.00694	2.50855	0.641861	0.739436	0.492432	-2.1929	0.826697	21.8969	2.88e-06	3.89e-05	2.23e-05	down-regulated
Nitab4.5_0008561g0010	Nitab4.5_0008561g0010	130.084	190.731	131.559	37.4314	30.2785	42.3931	-2.1919	4.36254	66.5173	3.47e-16	2.96e-14	1.7e-14	down-regulated
Nitab4.5_0006287g0010	Nitab4.5_0006287g0010	1.13063	1.50128	7.5757	1.03523	0.944908	0.469083	-2.19	1.58645	11.3651	0.000748376	0.00502642	0.00288489	down-regulated
Nitab4.5_0007278g0010	Nitab4.5_0007278g0010	3.05405	4.02635	2.61308	0.815098	0.546096	0.985327	-2.18745	0.351197	19.2436	1.15e-05	0.000133697	7.67e-05	down-regulated
Nitab4.5_0002222g0060	Nitab4.5_0002222g0060	13.0764	14.4108	12.5355	3.52798	3.49622	2.66736	-2.18694	2.29845	36.8983	1.24e-09	3.53e-08	2.03e-08	down-regulated
Nitab4.5_0001965g0080	Nitab4.5_0001965g0080	55.8432	41.7525	45.4591	12.0056	10.7349	11.9673	-2.18634	3.39105	100.946	9.45e-24	2.29e-21	1.31e-21	down-regulated
Nitab4.5_0011507g0010	Nitab4.5_0011507g0010	6.19033	7.95044	6.31543	1.96914	1.58207	1.44268	-2.17927	4.3264	15.0585	0.000104232	0.000923188	0.000529859	down-regulated
Nitab4.5_0004661g0030	Nitab4.5_0004661g0030	2.31614	2.59423	1.47043	0.31078	0.592602	0.638851	-2.17754	0.127212	8.62877	0.00330895	0.0177591	0.0101928	down-regulated
Nitab4.5_0000864g0130	Nitab4.5_0000864g0130	9.0078	9.70282	10.05	1.96598	1.8271	3.27676	-2.17173	2.28138	22.2807	2.36e-06	3.27e-05	1.87e-05	down-regulated
Nitab4.5_0002519g0010	Nitab4.5_0002519g0010	13.8828	15.3566	10.5742	6.43161	1.70464	1.64691	-2.16465	0.878378	16.3325	5.31e-05	0.000510901	0.000293229	down-regulated
Nitab4.5_0000855g0030	Nitab4.5_0000855g0030	15.2491	20.839	22.0878	4.99585	4.97788	4.37747	-2.1632	3.37363	45.5068	1.52e-11	6.03e-10	3.46e-10	down-regulated
Nitab4.5_0003668g0040	Nitab4.5_0003668g0040	0.919955	1.54619	1.25033	0.288772	0.521558	0.069486	-2.15838	-0.902632	11.4127	0.000729455	0.00491909	0.00282329	down-regulated
Nitab4.5_0000069g0200	Nitab4.5_0000069g0200	0.890518	0.33167	0.374581	0.086474	0.227503	0.055445	-2.15765	-0.395972	11.8414	0.000579287	0.00404384	0.00232094	down-regulated
Nitab4.5_0004836g0010	Nitab4.5_0004836g0010	0.531613	0.555617	0.593561	0.034359	0.312067	0.058194	-2.15432	0.299312	7.93408	0.00485122	0.0242437	0.0139145	down-regulated
Nitab4.5_0003714g0010	Nitab4.5_0003714g0010	2.90082	3.25091	2.59424	0.740414	0.493055	0.957879	-2.14755	3.34848	75.1	4.47e-18	5.02e-16	2.88e-16	down-regulated
Nitab4.5_0009972g0010	Nitab4.5_0009972g0010	15.8386	18.2177	17.4961	3.93267	4.24301	4.7242	-2.14596	3.51018	119.868	6.76e-28	2.86e-25	1.64e-25	down-regulated
Nitab4.5_0000874g0170	Nitab4.5_0000874g0170	8.94268	8.91109	14.1369	2.43068	3.13011	2.36486	-2.14542	1.23481	10.8624	0.000981373	0.0063241	0.00362969	down-regulated
Nitab4.5_0001834g0020	Nitab4.5_0001834g0020	4.50829	2.62242	3.69245	1.21359	0.555142	0.952574	-2.13638	0.387964	8.11746	0.0043841	0.0223708	0.0128396	down-regulated
Nitab4.5_0004288g0010	Nitab4.5_0004288g0010	11.8018	23.2852	35.2934	5.47386	5.57163	6.66945	-2.1342	2.56489	32.7354	1.06e-08	2.48e-07	1.42e-07	down-regulated
Nitab4.5_0000264g0200	Nitab4.5_0000264g0200	11.0916	13.3807	16.8673	2.91294	5.16561	2.27786	-2.12456	1.41384	26.9948	2.04e-07	3.63e-06	2.08e-06	down-regulated
Nitab4.5_0001370g0030	Nitab4.5_0001370g0030	0.808103	1.11246	0.846132	0.149567	0.180591	0.371528	-2.12104	-0.160418	11.9132	0.00055738	0.00391191	0.00224522	down-regulated
Nitab4.5_0000606g0040	Nitab4.5_0000606g0040	0.881821	1.11873	1.58123	0.37459	0.264542	0.266167	-2.11932	-0.60174	12.1498	0.000490921	0.00350713	0.0020129	down-regulated
Nitab4.5_0024309g0010	Nitab4.5_0024309g0010	3.6791	5.59953	5.65851	1.45588	1.31528	1.03401	-2.11839	0.886828	16.455	4.98e-05	0.000484624	0.000278147	down-regulated
Nitab4.5_0012103g0010	Nitab4.5_0012103g0010	56.347	66.9064	54.5561	12.3474	11.3717	21.8651	-2.11686	5.12394	99.183	2.3e-23	5.43e-21	3.12e-21	down-regulated
Nitab4.5_0002053g0010	Nitab4.5_0002053g0010	39.0668	50.4563	42.7361	12.3332	11.2171	10.3773	-2.11101	4.03484	86.7077	1.26e-20	2.05e-18	1.17e-18	down-regulated
Nitab4.5_0003081g0030	Nitab4.5_0003081g0030	2.48723	2.00678	1.2111	0.321166	0.39523	0.731372	-2.10693	0.406643	15.0606	0.000104112	0.000922354	0.00052938	down-regulated
Nitab4.5_0000085g0060	Nitab4.5_0000085g0060	0.257669	1.89371	1.14212	0.414273	0.199895	0.224686	-2.10353	0.439618	11.0828	0.000871338	0.00572852	0.00328786	down-regulated
Nitab4.5_0000006g0100	Nitab4.5_0000006g0100	27.359	36.6903	31.9057	7.15573	6.87792	10.842	-2.09973	4.64852	59.7283	1.09e-14	7.36e-13	4.22e-13	down-regulated
Nitab4.5_0000053g0210	Nitab4.5_0000053g0210	1.46853	2.57947	1.55639	0.645987	0.338221	0.470903	-2.0993	1.25684	34.0514	5.37e-09	1.35e-07	7.74e-08	down-regulated
Nitab4.5_0011248g0010	Nitab4.5_0011248g0010	11.5674	8.90373	9.67095	2.11633	2.51048	3.10806	-2.09895	0.0101142	21.2151	4.11e-06	5.33e-05	3.06e-05	down-regulated
Nitab4.5_0001201g0020	Nitab4.5_0001201g0020	70.2	85.3007	61.2789	17.9061	18.3461	19.8648	-2.09868	3.74951	94.1389	2.94e-22	6.19e-20	3.55e-20	down-regulated
Nitab4.5_0008210g0040	Nitab4.5_0008210g0040	16.9722	14.5931	18.5061	4.58187	4.95795	3.3726	-2.09488	2.26792	36.7049	1.37e-09	3.87e-08	2.22e-08	down-regulated
Nitab4.5_0001898g0010	Nitab4.5_0001898g0010	52.4146	49.6333	50.4536	13.8363	13.2845	12.4559	-2.09258	6.85144	187.876	9.25e-43	1.8e-39	1.04e-39	down-regulated
Nitab4.5_0006059g0060	Nitab4.5_0006059g0060	5.71058	3.76139	5.029	1.04896	1.12596	1.58129	-2.08899	2.13633	41.5604	1.14e-10	3.95e-09	2.27e-09	down-regulated
Nitab4.5_0008545g0020	Nitab4.5_0008545g0020	10.2405	14.0732	8.35183	3.16392	2.60325	2.75941	-2.08873	2.9027	78.8861	6.58e-19	8.37e-17	4.81e-17	down-regulated
Nitab4.5_0000515g0010	Nitab4.5_0000515g0010	145.484	164.863	145.521	36.5477	44.2391	38.299	-2.08382	6.37535	116.81	3.16e-27	1.21e-24	6.92e-25	down-regulated
Nitab4.5_0000287g0310	Nitab4.5_0000287g0310	2.68785	1.83068	2.11193	0.570369	0.56328	0.582043	-2.08168	1.4059	27.7725	1.36e-07	2.54e-06	1.46e-06	down-regulated
Nitab4.5_0005880g0040	Nitab4.5_0005880g0040	2.18845	2.9241	1.66146	0.899494	0.506051	0.362232	-2.08043	-0.144034	12.2941	0.0004544	0.00329108	0.0018889	down-regulated
Nitab4.5_0000532g0070	Nitab4.5_0000532g0070	55.548	47.1788	52.3198	14.536	15.5979	10.354	-2.08009	5.05864	98.7936	2.8e-23	6.52e-21	3.74e-21	down-regulated
Nitab4.5_0007189g0040	Nitab4.5_0007189g0040	6.7894	12.557	11.3929	3.23263	2.05835	2.79253	-2.07888	2.83399	37.2082	1.06e-09	3.04e-08	1.75e-08	down-regulated
Nitab4.5_0008811g0010	Nitab4.5_0008811g0010	17.86	9.94301	17.522	3.59374	4.90143	3.30486	-2.07616	2.85841	52.8206	3.65e-13	1.92e-11	1.1e-11	down-regulated
Nitab4.5_0002519g0020	Nitab4.5_0002519g0020	6.47673	6.05138	5.97114	2.25275	1.23292	1.3401	-2.07316	-0.200572	11.0138	0.00090435	0.00590357	0.00338832	down-regulated
Nitab4.5_0000657g0010	Nitab4.5_0000657g0010	130.88	137.422	117.933	44.2291	26.5433	31.3938	-2.06843	5.55818	71.4138	2.9e-17	2.93e-15	1.68e-15	down-regulated
Nitab4.5_0009590g0010	Nitab4.5_0009590g0010	1.35509	2.20898	5.91376	0.824531	0.636987	1.02966	-2.06645	0.994979	13.4164	0.000249433	0.00197161	0.00113159	down-regulated
Nitab4.5_0005423g0040	Nitab4.5_0005423g0040	12.8871	5.51478	6.47598	2.98849	1.27798	2.2881	-2.06191	1.95293	29.9187	4.51e-08	9.23e-07	5.3e-07	down-regulated
Nitab4.5_0000799g0050	Nitab4.5_0000799g0050	4.36178	1.22018	3.18674	0.728934	1.02292	0.532165	-2.06162	0.830917	18.2404	1.95e-05	0.000212801	0.000122136	down-regulated
Nitab4.5_0005472g0090	Nitab4.5_0005472g0090	3.31456	4.54477	5.35712	1.48686	1.16938	0.86757	-2.05561	1.6242	22.0687	2.63e-06	3.61e-05	2.07e-05	down-regulated
Nitab4.5_0003351g0110	Nitab4.5_0003351g0110	13.1179	14.4418	10.9837	3.89873	3.05009	3.26042	-2.05527	0.899976	30.3803	3.55e-08	7.48e-07	4.29e-07	down-regulated
Nitab4.5_0000617g0120	Nitab4.5_0000617g0120	7.5656	9.20665	8.17873	1.77944	2.53551	2.29338	-2.05333	0.604518	27.9934	1.22e-07	2.3e-06	1.32e-06	down-regulated
Nitab4.5_0000125g0360	Nitab4.5_0000125g0360	12.1796	11.8313	9.61233	2.47739	2.59594	3.89703	-2.05275	6.18776	22.8445	1.76e-06	2.52e-05	1.45e-05	down-regulated
Nitab4.5_0000453g0200	Nitab4.5_0000453g0200	1.55301	1.33383	1.96618	0.750831	0.390884	0.137744	-2.04639	-0.491006	10.7501	0.00104272	0.00666683	0.00382639	down-regulated
Nitab4.5_0001223g0120	Nitab4.5_0001223g0120	17.1741	5.80127	5.31063	1.70235	4.17326	1.5367	-2.04614	1.03134	11.6958	0.000626422	0.0043205	0.00247973	down-regulated
Nitab4.5_0001432g0040	Nitab4.5_0001432g0040	2.21376	4.04818	3.04628	1.06658	0.837645	0.586192	-2.04468	2.88722	50.2937	1.32e-12	6.35e-11	3.65e-11	down-regulated
Nitab4.5_0000185g0110	Nitab4.5_0000185g0110	3.59196	2.1204	2.84368	0.217206	0.791128	1.23917	-2.04281	-0.527247	12.1812	0.00048274	0.00346419	0.00198825	down-regulated
Nitab4.5_0006264g0010	Nitab4.5_0006264g0010	4.23104	2.12546	0.66313	0.418029	1.16302	0.256554	-2.04048	-0.307576	7.18857	0.00733695	0.0338711	0.0194401	down-regulated
Nitab4.5_0016001g0010	Nitab4.5_0016001g0010	13.4978	18.2199	17.803	6.41604	3.7931	3.02136	-2.03891	0.4556	15.3066	9.14e-05	0.000821294	0.000471378	down-regulated
Nitab4.5_0006995g0010	Nitab4.5_0006995g0010	7.1661	10.3234	9.42648	2.41046	2.72466	2.09843	-2.03856	2.21161	58.5704	1.96e-14	1.27e-12	7.31e-13	down-regulated
Nitab4.5_0000956g0090	Nitab4.5_0000956g0090	24.5578	23.5499	17.2816	6.43646	4.59799	6.58666	-2.03828	2.53348	30.9362	2.67e-08	5.75e-07	3.3e-07	down-regulated
Nitab4.5_0021741g0010	Nitab4.5_0021741g0010	34.3335	35.3387	44.9921	11.6323	9.84	9.50325	-2.03419	4.93671	62.9009	2.17e-15	1.64e-13	9.4e-14	down-regulated
Nitab4.5_0012198g0010	Nitab4.5_0012198g0010	81.8792	60.089	71.8274	18.5924	20.5858	18.578	-2.03202	5.60442	169.2	1.11e-38	1.21e-35	6.97e-36	down-regulated
Nitab4.5_0006091g0010	Nitab4.5_0006091g0010	24.8852	20.6712	21.3824	6.80226	3.37883	8.02815	-2.02843	2.29864	32.4133	1.25e-08	2.89e-07	1.66e-07	down-regulated
Nitab4.5_0003541g0040	Nitab4.5_0003541g0040	5.87517	4.38894	3.78064	1.51679	1.19942	1.08546	-2.02787	2.65972	55.2505	1.06e-13	6.13e-12	3.52e-12	down-regulated
Nitab4.5_0000380g0150	Nitab4.5_0000380g0150	3.58485	2.76663	4.32537	0.836292	1.43767	0.576954	-2.02694	0.0883742	13.7715	0.000206445	0.00167092	0.000959016	down-regulated
Nitab4.5_0000031g0470	Nitab4.5_0000031g0470	37.1231	30.6762	29.4026	9.43799	7.61849	9.37497	-2.02521	3.73284	134.403	4.46e-31	2.57e-28	1.47e-28	down-regulated
Nitab4.5_0007036g0010	Nitab4.5_0007036g0010	678.522	810.558	666.598	179.89	212.913	194.344	-2.02474	8.83531	144.032	3.5e-33	2.41e-30	1.38e-30	down-regulated
Nitab4.5_0000760g0080	Nitab4.5_0000760g0080	1.00176	1.36454	1.19932	0.27348	0.466432	0.222379	-2.02135	1.15908	17.6023	2.72e-05	0.00028634	0.000164344	down-regulated
Nitab4.5_0002611g0130	Nitab4.5_0002611g0130	33.7441	42.7576	34.8086	10.5232	9.81614	10.1823	-2.0153	3.14908	77.6557	1.23e-18	1.47e-16	8.41e-17	down-regulated
Nitab4.5_0003345g0020	Nitab4.5_0003345g0020	0.978797	0.799268	1.11642	0.363978	0.269248	0.145045	-2.01436	-0.594862	16.6951	4.39e-05	0.000431652	0.000247744	down-regulated
Nitab4.5_0000618g0120	Nitab4.5_0000618g0120	0.627423	0.748271	0.695467	0.18682	0.30989	0.054654	-2.00919	0.264337	9.36853	0.00220743	0.0125845	0.0072228	down-regulated
Nitab4.5_0002221g0040	Nitab4.5_0002221g0040	11.2267	20.1263	19.6286	7.32271	3.99232	2.71616	-2.0081	2.12138	22.2754	2.36e-06	3.27e-05	1.88e-05	down-regulated
Nitab4.5_0020415g0010	Nitab4.5_0020415g0010	13.014	20.9621	18.3589	4.26672	6.59598	3.51743	-2.00707	2.55734	44.6143	2.4e-11	9.26e-10	5.32e-10	down-regulated
Nitab4.5_0005076g0010	Nitab4.5_0005076g0010	68.3769	55.0804	54.3267	15.4817	17.3013	16.1671	-2.00564	5.43702	144.883	2.28e-33	1.63e-30	9.37e-31	down-regulated
Nitab4.5_0013465g0010	Nitab4.5_0013465g0010	216.859	167.336	154.909	57.2518	40.523	51.0051	-2.00533	5.91889	121.778	2.58e-28	1.15e-25	6.59e-26	down-regulated
Nitab4.5_0009443g0010	Nitab4.5_0009443g0010	12.9548	11.6311	11.9535	4.09901	2.58042	3.40235	-2.00477	3.00008	32.5035	1.19e-08	2.77e-07	1.59e-07	down-regulated
Nitab4.5_0000257g0150	Nitab4.5_0000257g0150	4.3674	3.82091	7.19947	1.41694	0.459388	2.37051	-2.0045	2.34703	14.2269	0.000162037	0.00135747	0.000779112	down-regulated
Nitab4.5_0000537g0160	Nitab4.5_0000537g0160	1.11338	2.17185	1.94188	0.440219	0.537783	0.459119	-2.00329	0.241388	10.0884	0.00149205	0.00905048	0.00519448	down-regulated
Nitab4.5_0001982g0010	Nitab4.5_0001982g0010	21.2534	25.2931	22.6009	7.15729	4.82395	7.21215	-2.0002	4.2019	69.2404	8.72e-17	8.12e-15	4.66e-15	down-regulated
Nitab4.5_0000974g0020	Nitab4.5_0000974g0020	9.78083	15.3907	15.6633	4.98499	3.0219	3.32656	-1.99957	5.83467	48.9321	2.65e-12	1.2e-10	6.88e-11	down-regulated
Nitab4.5_0001820g0060	Nitab4.5_0001820g0060	5.75456	6.45319	6.61404	2.01172	1.12231	2.03036	-1.99777	-0.43751	8.72366	0.00314107	0.017001	0.00975763	down-regulated
Nitab4.5_0000068g0050	Nitab4.5_0000068g0050	3.13607	2.32132	3.23575	0.807864	0.6762	0.919522	-1.99734	0.659983	24.9455	5.9e-07	9.45e-06	5.42e-06	down-regulated
Nitab4.5_0006870g0010	Nitab4.5_0006870g0010	8.34331	12.8649	9.46353	2.78889	2.60226	3.15382	-1.9934	2.63583	68.2019	1.48e-16	1.34e-14	7.71e-15	down-regulated
Nitab4.5_0001781g0120	Nitab4.5_0001781g0120	17.1291	17.0465	18.155	4.70238	4.60893	5.27921	-1.98851	3.35042	115.121	7.41e-27	2.77e-24	1.59e-24	down-regulated
Nitab4.5_0002949g0020	Nitab4.5_0002949g0020	41.3786	44.4416	51.028	9.30515	7.76271	21.3376	-1.98385	2.75809	44.4179	2.65e-11	1.01e-09	5.83e-10	down-regulated
Nitab4.5_0000709g0070	Nitab4.5_0000709g0070	25.9098	30.7695	31.7714	7.84682	8.68387	8.24464	-1.98307	4.02976	52.9948	3.34e-13	1.78e-11	1.02e-11	down-regulated
Nitab4.5_0008134g0020	Nitab4.5_0008134g0020	1.77412	1.70277	3.5224	0.852159	0.838622	0.213004	-1.98252	-0.463949	10.0405	0.00153137	0.00923791	0.00530205	down-regulated
Nitab4.5_0004933g0020	Nitab4.5_0004933g0020	6.90013	8.57797	12.8736	2.37424	1.73006	3.87132	-1.97643	2.47868	24.9739	5.81e-07	9.32e-06	5.35e-06	down-regulated
Nitab4.5_0000171g0190	Nitab4.5_0000171g0190	99.6528	82.6698	111.981	29.7756	27.2959	25.7277	-1.97425	5.31466	71.7162	2.48e-17	2.55e-15	1.46e-15	down-regulated
Nitab4.5_0001249g0020	Nitab4.5_0001249g0020	86.0254	100.484	84.9227	27.168	25.7363	23.6599	-1.97411	6.54598	203.613	3.4e-46	9.19e-43	5.27e-43	down-regulated
Nitab4.5_0002960g0030	Nitab4.5_0002960g0030	6.40526	5.91926	5.58813	2.24275	1.05654	1.76503	-1.97264	2.2008	40.2254	2.26e-10	7.47e-09	4.29e-09	down-regulated
Nitab4.5_0005990g0020	Nitab4.5_0005990g0020	146.045	123.83	115.171	40.4899	34.0139	34.3297	-1.96985	5.37518	93.3805	4.31e-22	8.71e-20	5e-20	down-regulated
Nitab4.5_0002520g0080	Nitab4.5_0002520g0080	229.635	356.168	296.663	82.9991	89.067	78.2651	-1.96732	7.98426	138.742	5.02e-32	3.2e-29	1.84e-29	down-regulated
Nitab4.5_0000770g0060	Nitab4.5_0000770g0060	26.7213	29.5682	25.3636	7.33857	9.13296	6.63595	-1.96646	4.24617	78.9093	6.5e-19	8.31e-17	4.77e-17	down-regulated
Nitab4.5_0000069g0270	Nitab4.5_0000069g0270	1.84807	1.16822	0.99996	0.690453	0.427016	0	-1.96594	-0.462044	9.58282	0.00196406	0.011396	0.0065407	down-regulated
Nitab4.5_0000940g0030	Nitab4.5_0000940g0030	16.0354	16.153	18.7842	2.97422	5.7031	5.72341	-1.96508	2.30385	43.7103	3.81e-11	1.41e-09	8.11e-10	down-regulated
Nitab4.5_0002501g0010	Nitab4.5_0002501g0010	10.2522	25.7885	16.2347	4.92171	4.07822	5.85918	-1.96408	0.902715	15.3277	9.04e-05	0.00081407	0.000467231	down-regulated
Nitab4.5_0000622g0070	Nitab4.5_0000622g0070	6.57638	5.91606	5.67357	1.76853	1.44981	1.94244	-1.96303	3.20335	56.5081	5.6e-14	3.35e-12	1.93e-12	down-regulated
Nitab4.5_0014018g0010	Nitab4.5_0014018g0010	1.53423	3.56081	4.96877	0.825098	0.953884	1.07482	-1.96214	1.01901	18.0629	2.14e-05	0.000231495	0.000132866	down-regulated
Nitab4.5_0009517g0010	Nitab4.5_0009517g0010	11.9483	17.8309	15.4894	4.73909	4.42344	3.72728	-1.96126	3.10479	57.6784	3.09e-14	1.94e-12	1.12e-12	down-regulated
Nitab4.5_0004422g0010	Nitab4.5_0004422g0010	9.65194	10.1757	12.3728	3.36598	2.42334	3.36029	-1.9605	2.0399	31.0539	2.51e-08	5.45e-07	3.13e-07	down-regulated
Nitab4.5_0004149g0010	Nitab4.5_0004149g0010	0.729149	0.730516	0.523719	0.232287	0.129788	0.201435	-1.95959	0.106826	17.6285	2.69e-05	0.000282921	0.000162381	down-regulated
Nitab4.5_0011213g0010	Nitab4.5_0011213g0010	233.486	237.032	217.562	72.5799	64.4723	58.9136	-1.95918	5.32481	66.7726	3.05e-16	2.64e-14	1.51e-14	down-regulated
Nitab4.5_0002429g0080	Nitab4.5_0002429g0080	29.0392	32.5818	34.2814	10.0355	8.82654	8.4638	-1.95837	5.09621	114.62	9.53e-27	3.49e-24	2e-24	down-regulated
Nitab4.5_0008011g0010	Nitab4.5_0008011g0010	8.44675	9.559	6.83955	2.16797	1.65353	3.30671	-1.95325	2.28526	41.4127	1.23e-10	4.23e-09	2.43e-09	down-regulated
Nitab4.5_0007063g0010	Nitab4.5_0007063g0010	7.70359	5.7737	4.99376	2.16708	1.36773	1.77831	-1.94102	1.52724	11.016	0.000903272	0.00589872	0.00338554	down-regulated
Nitab4.5_0003094g0050	Nitab4.5_0003094g0050	48.7847	69.6626	52.0709	14.8028	17.2432	17.383	-1.93594	4.03598	79.4515	4.94e-19	6.43e-17	3.69e-17	down-regulated
Nitab4.5_0000982g0200	Nitab4.5_0000982g0200	2.97108	4.95263	3.90239	0.871856	1.29389	1.25513	-1.93541	1.47572	16.5813	4.66e-05	0.00045642	0.00026196	down-regulated
Nitab4.5_0000386g0200	Nitab4.5_0000386g0200	16.4139	17.7103	15.464	4.5847	4.82373	4.99562	-1.9302	2.6126	69.0386	9.66e-17	8.93e-15	5.12e-15	down-regulated
Nitab4.5_0010118g0030	Nitab4.5_0010118g0030	1.65059	1.97189	2.0216	0.059819	0.905276	0.647388	-1.93007	0.210031	6.36162	0.0116615	0.0494726	0.0283945	down-regulated
Nitab4.5_0004928g0040	Nitab4.5_0004928g0040	1.06263	1.59715	1.21349	0.203622	0.43752	0.462172	-1.92948	0.844365	16.9964	3.75e-05	0.000377459	0.00021664	down-regulated
Nitab4.5_0011176g0020	Nitab4.5_0011176g0020	19.0444	24.7754	24.1563	7.36002	6.40203	6.0232	-1.92679	1.34904	27.0167	2.02e-07	3.6e-06	2.07e-06	down-regulated
Nitab4.5_0004153g0040	Nitab4.5_0004153g0040	484.859	514.001	451.613	140.928	129.618	152.802	-1.92595	8.83105	134.896	3.48e-31	2.04e-28	1.17e-28	down-regulated
Nitab4.5_0023502g0010	Nitab4.5_0023502g0010	1.27757	2.49033	0.964655	0.286241	0.816919	0.259715	-1.92553	0.194372	8.86123	0.00291292	0.0159504	0.00915467	down-regulated
Nitab4.5_0000860g0020	Nitab4.5_0000860g0020	5.06947	6.48959	4.9498	1.4833	1.83049	1.48816	-1.9254	1.79451	42.5624	6.85e-11	2.47e-09	1.42e-09	down-regulated
Nitab4.5_0008691g0010	Nitab4.5_0008691g0010	4.54675	6.27635	9.81165	0.930839	1.67557	3.41058	-1.92523	3.01605	16.5125	4.83e-05	0.000471446	0.000270584	down-regulated
Nitab4.5_0007202g0010	Nitab4.5_0007202g0010	8.43999	11.4272	7.08155	2.70087	1.6772	3.53894	-1.92347	3.49308	26.6384	2.45e-07	4.26e-06	2.45e-06	down-regulated
Nitab4.5_0006538g0090	Nitab4.5_0006538g0090	3.79685	5.11828	4.13846	1.39284	1.16903	1.26367	-1.92147	0.319953	12.5296	0.000400565	0.0029594	0.00169853	down-regulated
Nitab4.5_0002236g0040	Nitab4.5_0002236g0040	182.615	224.268	193.651	66.9493	54.6284	54.5237	-1.91932	5.73548	110.311	8.38e-26	2.63e-23	1.51e-23	down-regulated
Nitab4.5_0000057g0170	Nitab4.5_0000057g0170	4.62267	6.58753	4.84695	1.7264	1.69072	1.2671	-1.91815	0.812951	16.3387	5.3e-05	0.000509361	0.000292345	down-regulated
Nitab4.5_0001453g0050	Nitab4.5_0001453g0050	261.904	290.799	269.68	80.1174	77.9411	83.1789	-1.91792	6.64019	200.093	1.99e-45	4.67e-42	2.68e-42	down-regulated
Nitab4.5_0000437g0020	Nitab4.5_0000437g0020	1.09875	1.85164	3.66343	0.425887	0.756037	0.745889	-1.91482	0.471557	10.9594	0.000931319	0.00605487	0.00347516	down-regulated
Nitab4.5_0028615g0010	Nitab4.5_0028615g0010	3.28082	3.59011	4.20593	0.260024	2.11196	0.821336	-1.91417	-0.927948	8.04205	0.00457039	0.0231165	0.0132676	down-regulated
Nitab4.5_0011912g0010	Nitab4.5_0011912g0010	0.774477	1.00103	0.816893	0.113473	0.151875	0.499143	-1.91341	1.33062	8.67348	0.00322875	0.017395	0.00998379	down-regulated
Nitab4.5_0003795g0020	Nitab4.5_0003795g0020	107.218	126.98	89.5234	31.2629	23.6246	40.6967	-1.91323	6.55865	88.0957	6.24e-21	1.07e-18	6.13e-19	down-regulated
Nitab4.5_0002097g0040	Nitab4.5_0002097g0040	2.90831	1.64693	1.88849	0.409344	0.62652	0.829202	-1.91056	-0.288017	13.9315	0.000189592	0.00155059	0.000889955	down-regulated
Nitab4.5_0004057g0050	Nitab4.5_0004057g0050	15.0718	14.6289	14.5201	3.59075	3.61488	5.79896	-1.90959	1.38842	32.9312	9.55e-09	2.27e-07	1.3e-07	down-regulated
Nitab4.5_0000625g0080	Nitab4.5_0000625g0080	4.29592	3.35743	1.84094	1.02535	0.580046	1.18717	-1.90505	0.746486	6.89221	0.00865724	0.0387289	0.0222283	down-regulated
Nitab4.5_0000170g0370	Nitab4.5_0000170g0370	20.8461	22.7413	19.6948	6.15485	6.64743	5.92905	-1.90357	4.51689	94.6354	2.29e-22	4.96e-20	2.85e-20	down-regulated
Nitab4.5_0005362g0030	Nitab4.5_0005362g0030	3.54826	2.54625	1.74641	0.717113	1.00494	0.57742	-1.90224	-0.69318	11.4267	0.000723979	0.00488498	0.00280371	down-regulated
Nitab4.5_0003473g0040	Nitab4.5_0003473g0040	69.9439	66.4207	77.9039	22.928	22.9745	17.6121	-1.89867	4.90961	40.9904	1.53e-10	5.18e-09	2.97e-09	down-regulated
Nitab4.5_0000190g0040	Nitab4.5_0000190g0040	1.56634	1.70201	2.11551	0.475935	0.573591	0.530477	-1.89744	1.15283	27.9745	1.23e-07	2.32e-06	1.33e-06	down-regulated
Nitab4.5_0001271g0010	Nitab4.5_0001271g0010	10.071	7.17909	5.58328	0.959378	2.43123	3.37583	-1.89592	2.29277	26.9694	2.07e-07	3.68e-06	2.11e-06	down-regulated
Nitab4.5_0023724g0010	Nitab4.5_0023724g0010	482.399	610.327	579.814	169.88	198.569	129.032	-1.89537	8.68846	74.7913	5.23e-18	5.78e-16	3.32e-16	down-regulated
Nitab4.5_0001970g0050	Nitab4.5_0001970g0050	90.0363	117.196	95.6285	24.9148	35.5608	29.6078	-1.89441	3.78801	69.5235	7.55e-17	7.13e-15	4.09e-15	down-regulated
Nitab4.5_0000647g0120	Nitab4.5_0000647g0120	5.89412	8.807	7.43099	1.98249	2.16313	2.46636	-1.89313	3.152	58.2961	2.25e-14	1.45e-12	8.34e-13	down-regulated
Nitab4.5_0002097g0110	Nitab4.5_0002097g0110	9.55252	10.281	6.66525	3.25805	2.44119	2.21689	-1.89233	3.1679	54.4889	1.56e-13	8.81e-12	5.06e-12	down-regulated
Nitab4.5_0001504g0010	Nitab4.5_0001504g0010	110.783	161.225	125.549	37.2655	40.9725	40.7458	-1.89064	5.77212	52.4456	4.42e-13	2.31e-11	1.32e-11	down-regulated
Nitab4.5_0000191g0070	Nitab4.5_0000191g0070	11.5315	12.4121	12.953	4.17426	2.75212	4.12245	-1.88931	2.83303	73.0134	1.29e-17	1.36e-15	7.83e-16	down-regulated
Nitab4.5_0001441g0080	Nitab4.5_0001441g0080	1.85718	1.91579	1.49144	0.797302	0.294953	0.496503	-1.88677	-0.493238	12.2155	0.000473948	0.00341015	0.00195724	down-regulated
Nitab4.5_0008207g0010	Nitab4.5_0008207g0010	12.233	14.4554	10.9181	4.24781	2.97016	4.06597	-1.88655	2.26689	49.6953	1.8e-12	8.41e-11	4.83e-11	down-regulated
Nitab4.5_0023003g0010	Nitab4.5_0023003g0010	7.37223	7.40367	7.48095	1.9316	2.72928	1.97542	-1.88642	2.86987	35.5223	2.52e-09	6.77e-08	3.89e-08	down-regulated
Nitab4.5_0001097g0080	Nitab4.5_0001097g0080	36.0478	31.5187	28.4468	10.5969	8.89053	9.27629	-1.88582	3.95435	93.6112	3.84e-22	7.84e-20	4.5e-20	down-regulated
Nitab4.5_0011862g0010	Nitab4.5_0011862g0010	4.55662	8.91352	6.97315	1.6076	1.96671	2.57705	-1.87991	1.98084	13.0396	0.000304979	0.00234626	0.00134662	down-regulated
Nitab4.5_0010294g0020	Nitab4.5_0010294g0020	10.5019	11.319	12.9806	4.74554	2.12876	3.60175	-1.87784	1.33505	26.694	2.38e-07	4.16e-06	2.39e-06	down-regulated
Nitab4.5_0000649g0170	Nitab4.5_0000649g0170	24.3277	33.0991	27.8094	8.32298	8.41198	9.01277	-1.87656	5.70242	47.2406	6.28e-12	2.64e-10	1.51e-10	down-regulated
Nitab4.5_0001472g0060	Nitab4.5_0001472g0060	6.28329	8.22235	7.37372	1.48266	2.71752	2.38887	-1.87566	2.54273	26.695	2.38e-07	4.16e-06	2.39e-06	down-regulated
Nitab4.5_0001989g0070	Nitab4.5_0001989g0070	18.1779	18.9662	13.4189	4.89311	6.60019	3.73429	-1.87392	3.16485	36.1542	1.82e-09	5.03e-08	2.88e-08	down-regulated
Nitab4.5_0005700g0010	Nitab4.5_0005700g0010	2.16528	2.645	2.05162	0.877713	0.639661	0.562483	-1.87378	0.464776	25.0165	5.68e-07	9.14e-06	5.24e-06	down-regulated
Nitab4.5_0001977g0060	Nitab4.5_0001977g0060	1.71215	4.80217	2.26836	0.662628	0.813254	1.18408	-1.87331	1.26674	19.8817	8.24e-06	9.94e-05	5.71e-05	down-regulated
Nitab4.5_0006287g0020	Nitab4.5_0006287g0020	1.45094	2.03515	4.91956	0.802699	1.01927	0.703601	-1.87253	1.22026	13.5273	0.00023512	0.00187281	0.00107489	down-regulated
Nitab4.5_0000753g0160	Nitab4.5_0000753g0160	14.1358	14.5918	14.9065	4.71663	6.02557	2.3954	-1.87242	3.74215	38.1229	6.64e-10	1.99e-08	1.14e-08	down-regulated
Nitab4.5_0001140g0030	Nitab4.5_0001140g0030	479.8	623.395	484.187	149.578	183.495	147.556	-1.87198	8.55713	136.681	1.42e-31	8.58e-29	4.92e-29	down-regulated
Nitab4.5_0001239g0040	Nitab4.5_0001239g0040	12.3455	15.5104	12.9977	5.36812	4.34006	2.6651	-1.86925	3.59968	53.1464	3.1e-13	1.66e-11	9.53e-12	down-regulated
Nitab4.5_0002829g0040	Nitab4.5_0002829g0040	4.34454	4.03756	5.02062	1.98217	1.07682	1.00445	-1.8671	2.3903	46.1546	1.09e-11	4.44e-10	2.55e-10	down-regulated
Nitab4.5_0010796g0010	Nitab4.5_0010796g0010	2.5404	4.47405	3.47094	1.04516	0.973896	1.17467	-1.86618	1.0476	9.47209	0.00208622	0.0119958	0.00688495	down-regulated
Nitab4.5_0005686g0020	Nitab4.5_0005686g0020	3.13373	3.27475	4.32224	1.16151	1.11499	0.969874	-1.86172	1.99176	39.2401	3.75e-10	1.19e-08	6.81e-09	down-regulated
Nitab4.5_0000755g0190	Nitab4.5_0000755g0190	12.4517	9.70733	7.15502	2.85889	2.20725	3.85463	-1.86124	1.07123	29.1099	6.84e-08	1.35e-06	7.74e-07	down-regulated
Nitab4.5_0010998g0050	Nitab4.5_0010998g0050	35.1193	45.0626	31.5205	11.983	12.5831	9.50742	-1.86117	3.21233	82.1131	1.29e-19	1.84e-17	1.05e-17	down-regulated
Nitab4.5_0004697g0070	Nitab4.5_0004697g0070	5.80739	7.07768	7.04657	2.13293	1.83983	2.10449	-1.85903	2.56951	67.7519	1.85e-16	1.68e-14	9.63e-15	down-regulated
Nitab4.5_0007367g0050	Nitab4.5_0007367g0050	2.86019	2.15729	2.48685	0.616008	0.952881	0.654402	-1.85734	0.188514	19.14	1.21e-05	0.00014004	8.04e-05	down-regulated
Nitab4.5_0004184g0020	Nitab4.5_0004184g0020	13.588	15.3738	17.9232	6.11705	3.23455	5.02587	-1.85505	2.82276	13.1871	0.000281879	0.00219352	0.00125896	down-regulated
Nitab4.5_0000621g0130	Nitab4.5_0000621g0130	14.7501	20.7941	21.799	5.72872	5.84176	6.01053	-1.85439	3.51144	51.618	6.74e-13	3.43e-11	1.97e-11	down-regulated
Nitab4.5_0003246g0080	Nitab4.5_0003246g0080	20.5936	23.014	24.0421	7.11907	7.41384	6.1814	-1.85393	4.44246	54.0156	1.99e-13	1.1e-11	6.34e-12	down-regulated
Nitab4.5_0000079g0280	Nitab4.5_0000079g0280	5.05166	6.14881	4.03481	1.96552	1.1619	1.5423	-1.85331	1.11592	23.9598	9.84e-07	1.5e-05	8.61e-06	down-regulated
Nitab4.5_0000173g0290	Nitab4.5_0000173g0290	3.03581	3.36504	2.10184	0.970843	0.678867	0.95404	-1.85256	0.879481	18.187	2e-05	0.000218034	0.00012514	down-regulated
Nitab4.5_0002175g0010	Nitab4.5_0002175g0010	59.2057	80.5895	60.0934	17.014	20.2441	24.316	-1.85003	5.58237	30.2784	3.74e-08	7.86e-07	4.51e-07	down-regulated
Nitab4.5_0001681g0010	Nitab4.5_0001681g0010	1.07185	0.747822	0.916138	0.378256	0.281194	0.166212	-1.84805	-0.691705	10.2986	0.00133134	0.00820742	0.00471061	down-regulated
Nitab4.5_0001908g0030	Nitab4.5_0001908g0030	18.1983	18.7132	23.4836	4.64296	5.10817	8.84504	-1.84724	2.90528	54.1523	1.86e-13	1.03e-11	5.94e-12	down-regulated
Nitab4.5_0011405g0010	Nitab4.5_0011405g0010	3.65619	5.08781	4.20841	1.24239	1.61277	1.13266	-1.84646	2.54147	50.0248	1.52e-12	7.21e-11	4.14e-11	down-regulated
Nitab4.5_0001993g0070	Nitab4.5_0001993g0070	13.6662	12.6194	11.4651	3.59616	3.33741	4.61339	-1.84634	0.299406	23.0015	1.62e-06	2.35e-05	1.35e-05	down-regulated
Nitab4.5_0000244g0350	Nitab4.5_0000244g0350	121.826	87.9824	95.5803	29.5651	33.8946	30.3766	-1.8462	5.71524	101.012	9.14e-24	2.23e-21	1.28e-21	down-regulated
Nitab4.5_0002724g0070	Nitab4.5_0002724g0070	85.0118	96.536	74.8025	26.6333	21.1098	31.4862	-1.84575	5.89714	121.076	3.68e-28	1.59e-25	9.15e-26	down-regulated
Nitab4.5_0001977g0010	Nitab4.5_0001977g0010	8.07756	11.2542	7.10614	1.8987	3.15155	3.06889	-1.84514	1.09779	22.6144	1.98e-06	2.8e-05	1.61e-05	down-regulated
Nitab4.5_0014729g0010	Nitab4.5_0014729g0010	57.7258	66.2241	56.5255	17.6626	19.2486	18.7625	-1.84494	5.6395	124.166	7.75e-29	3.68e-26	2.11e-26	down-regulated
Nitab4.5_0002419g0050	Nitab4.5_0002419g0050	10.6537	14.5244	10.4029	5.38592	2.17322	3.48769	-1.84197	1.71178	26.121	3.21e-07	5.44e-06	3.12e-06	down-regulated
Nitab4.5_0002571g0010	Nitab4.5_0002571g0010	7.06078	4.79931	5.75197	1.7488	1.52066	2.1568	-1.84136	1.89249	52.6017	4.09e-13	2.13e-11	1.22e-11	down-regulated
Nitab4.5_0011666g0030	Nitab4.5_0011666g0030	7.99483	7.39377	10.4675	2.20374	1.77321	3.98348	-1.83984	-0.373935	8.04652	0.00455912	0.0230828	0.0132482	down-regulated
Nitab4.5_0000652g0170	Nitab4.5_0000652g0170	4.70375	4.04572	3.70383	1.0897	1.12377	1.63445	-1.83869	0.615961	9.43189	0.00213244	0.0122296	0.00701911	down-regulated
Nitab4.5_0001320g0010	Nitab4.5_0001320g0010	39.6447	42.4139	56.594	12.7815	17.5595	12.4738	-1.83848	4.90345	71.3941	2.93e-17	2.95e-15	1.69e-15	down-regulated
Nitab4.5_0000886g0060	Nitab4.5_0000886g0060	15.3201	22.6501	13.4216	5.78597	3.6462	6.59512	-1.83535	1.76119	33.2696	8.02e-09	1.94e-07	1.11e-07	down-regulated
Nitab4.5_0001159g0170	Nitab4.5_0001159g0170	3.02667	3.70055	2.30339	1.04201	0.767155	0.999238	-1.83204	2.99101	37.7802	7.92e-10	2.35e-08	1.35e-08	down-regulated
Nitab4.5_0000601g0100	Nitab4.5_0000601g0100	35.075	29.0173	39.7471	12.4979	8.38701	11.4034	-1.83137	2.76137	66.6458	3.25e-16	2.79e-14	1.6e-14	down-regulated
Nitab4.5_0001456g0130	Nitab4.5_0001456g0130	18.8118	22.0868	20.6246	4.87882	8.27289	5.93601	-1.83008	2.78616	37.406	9.59e-10	2.78e-08	1.6e-08	down-regulated
Nitab4.5_0001103g0040	Nitab4.5_0001103g0040	33.7242	43.3548	30.4703	6.9333	15.1518	11.3818	-1.82984	3.21072	51.2721	8.04e-13	4.02e-11	2.31e-11	down-regulated
Nitab4.5_0000097g0010	Nitab4.5_0000097g0010	12.0721	8.17203	10.0551	2.28937	3.8473	3.22841	-1.82916	2.52991	40.7073	1.77e-10	5.9e-09	3.39e-09	down-regulated
Nitab4.5_0006421g0020	Nitab4.5_0006421g0020	55.6083	33.1355	31.853	17.2648	11.1921	9.05918	-1.82875	3.87219	40.1354	2.37e-10	7.79e-09	4.47e-09	down-regulated
Nitab4.5_0002183g0050	Nitab4.5_0002183g0050	5.69579	12.6959	12.8301	4.00123	3.87417	1.85514	-1.82841	2.65687	30.487	3.36e-08	7.13e-07	4.09e-07	down-regulated
Nitab4.5_0003648g0010	Nitab4.5_0003648g0010	120.015	119.447	121.633	38.7959	37.3782	36.439	-1.82754	5.46104	238.971	6.59e-54	7.72e-50	4.43e-50	down-regulated
Nitab4.5_0004642g0030	Nitab4.5_0004642g0030	3.86603	4.88221	3.95581	1.31551	1.41277	1.2309	-1.82716	2.03477	54.3589	1.67e-13	9.37e-12	5.38e-12	down-regulated
Nitab4.5_0000106g0180	Nitab4.5_0000106g0180	12.2455	16.6353	16.2085	4.65327	6.53143	2.81129	-1.82677	1.95142	28.2957	1.04e-07	1.99e-06	1.14e-06	down-regulated
Nitab4.5_0002208g0100	Nitab4.5_0002208g0100	7.80803	9.25156	7.26269	2.98821	1.83866	2.76364	-1.82635	1.42166	24.36	7.99e-07	1.24e-05	7.13e-06	down-regulated
Nitab4.5_0001295g0240	Nitab4.5_0001295g0240	36.1205	41.2121	43.1266	12.0857	14.0729	11.4911	-1.8236	5.15553	133.349	7.58e-31	4.1e-28	2.35e-28	down-regulated
Nitab4.5_0006815g0010	Nitab4.5_0006815g0010	18.8219	23.5623	17.4335	7.73665	4.17685	6.90006	-1.82141	3.51765	47.5332	5.41e-12	2.29e-10	1.32e-10	down-regulated
Nitab4.5_0000576g0040	Nitab4.5_0000576g0040	10.7731	18.6474	17.1502	4.12329	6.46378	3.9669	-1.8203	2.59602	37.537	8.97e-10	2.62e-08	1.5e-08	down-regulated
Nitab4.5_0006628g0020	Nitab4.5_0006628g0020	8.27826	11.8656	9.25647	3.75976	2.78487	2.70123	-1.81915	3.30424	34.4134	4.46e-09	1.14e-07	6.55e-08	down-regulated
Nitab4.5_0001761g0230	Nitab4.5_0001761g0230	19.6721	40.2597	37.44	11.3988	13.1929	5.94705	-1.81884	3.16662	33.4616	7.27e-09	1.77e-07	1.02e-07	down-regulated
Nitab4.5_0004286g0050	Nitab4.5_0004286g0050	5.9415	6.71717	8.39628	1.60089	3.3029	1.6764	-1.81647	2.50348	25.1787	5.23e-07	8.45e-06	4.85e-06	down-regulated
Nitab4.5_0005989g0040	Nitab4.5_0005989g0040	1.65931	1.37993	1.64421	0.547028	0.363987	0.542409	-1.81326	-0.340026	6.62398	0.0100615	0.0438661	0.0251767	down-regulated
Nitab4.5_0002161g0050	Nitab4.5_0002161g0050	22.9549	22.3418	20.4321	8.33192	7.37207	5.01765	-1.8098	3.33014	57.1744	3.99e-14	2.47e-12	1.42e-12	down-regulated
Nitab4.5_0007314g0010	Nitab4.5_0007314g0010	1.65304	2.9329	2.67383	0.818618	0.54523	0.925028	-1.80907	0.365204	13.9223	0.000190529	0.0015579	0.000894146	down-regulated
Nitab4.5_0003820g0040	Nitab4.5_0003820g0040	28.03	34.2891	32.9793	9.17018	10.9412	10.0068	-1.80865	4.33237	103.078	3.22e-24	8.2e-22	4.71e-22	down-regulated
Nitab4.5_0000566g0190	Nitab4.5_0000566g0190	1.54494	2.56479	1.60921	0.590009	0.622085	0.599294	-1.80002	0.184773	16.363	5.23e-05	0.000504109	0.000289331	down-regulated
Nitab4.5_0002353g0020	Nitab4.5_0002353g0020	3.94383	5.56344	5.85921	1.95976	1.89643	1.01648	-1.7996	1.72756	22.2078	2.45e-06	3.38e-05	1.94e-05	down-regulated
Nitab4.5_0000300g0260	Nitab4.5_0000300g0260	19.9291	22.2577	18.6637	5.76987	8.36714	5.25727	-1.79082	2.28513	29.6549	5.16e-08	1.04e-06	5.99e-07	down-regulated
Nitab4.5_0000651g0110	Nitab4.5_0000651g0110	13.4056	20.7094	19.5684	3.90748	5.33009	8.01707	-1.78809	2.86887	35.9224	2.05e-09	5.59e-08	3.21e-08	down-regulated
Nitab4.5_0000329g0240	Nitab4.5_0000329g0240	82.4352	75.8403	73.4881	23.0299	26.9829	24.3307	-1.78632	5.79048	99.9185	1.59e-23	3.82e-21	2.19e-21	down-regulated
Nitab4.5_0025922g0020	Nitab4.5_0025922g0020	9.44806	16.0962	15.2011	5.08622	5.83688	2.09775	-1.78579	0.496419	7.20595	0.00726621	0.0336152	0.0192933	down-regulated
Nitab4.5_0006125g0010	Nitab4.5_0006125g0010	6.75339	8.22573	8.22246	2.70545	2.43785	2.29828	-1.78506	2.46732	18.265	1.92e-05	0.000210327	0.000120716	down-regulated
Nitab4.5_0001579g0030	Nitab4.5_0001579g0030	14.6846	18.475	13.7901	3.90094	6.97388	4.15183	-1.78466	2.78981	28.1705	1.11e-07	2.11e-06	1.21e-06	down-regulated
Nitab4.5_0001319g0010	Nitab4.5_0001319g0010	1.01835	1.34356	2.41195	0.167692	0.800544	0.559781	-1.77779	0.948895	6.42754	0.0112364	0.0479473	0.0275191	down-regulated
Nitab4.5_0003250g0010	Nitab4.5_0003250g0010	2.49389	3.41489	2.98428	0.596348	1.2717	0.985523	-1.77501	1.26678	17.034	3.67e-05	0.000371256	0.000213081	down-regulated
Nitab4.5_0000102g0450	Nitab4.5_0000102g0450	27.1933	28.867	29.0038	6.73943	7.68799	13.1636	-1.77337	2.74622	49.0396	2.51e-12	1.14e-10	6.55e-11	down-regulated
Nitab4.5_0000512g0060	Nitab4.5_0000512g0060	122.318	114.708	95.5163	34.0401	34.8396	38.9464	-1.77254	4.65263	55.3146	1.03e-13	5.94e-12	3.41e-12	down-regulated
Nitab4.5_0006900g0010	Nitab4.5_0006900g0010	3.32472	5.41526	4.96245	1.67709	1.52113	1.24618	-1.77211	1.02008	16.0586	6.14e-05	0.00057926	0.000332464	down-regulated
Nitab4.5_0002330g0070	Nitab4.5_0002330g0070	7.47609	7.10848	9.26372	2.37449	3.40914	1.90203	-1.77205	2.3198	39.9526	2.6e-10	8.48e-09	4.87e-09	down-regulated
Nitab4.5_0004249g0020	Nitab4.5_0004249g0020	37.4597	49.4466	42.9219	14.7784	12.1915	15.2938	-1.77015	5.29818	103.205	3.02e-24	7.75e-22	4.45e-22	down-regulated
Nitab4.5_0000380g0160	Nitab4.5_0000380g0160	167.755	178.352	155.651	62.9373	45.5041	54.878	-1.76913	6.1144	70.5655	4.45e-17	4.34e-15	2.49e-15	down-regulated
Nitab4.5_0023521g0020	Nitab4.5_0023521g0020	5.44518	8.18793	9.00665	2.73907	3.41612	1.17258	-1.76741	1.84657	20.6036	5.65e-06	7.09e-05	4.07e-05	down-regulated
Nitab4.5_0000002g0160	Nitab4.5_0000002g0160	9.55052	10.2314	7.25949	2.71077	2.52669	3.56711	-1.7671	2.57351	34.1876	5e-09	1.27e-07	7.28e-08	down-regulated
Nitab4.5_0002793g0020	Nitab4.5_0002793g0020	11.921	13.9819	12.6868	4.57877	4.07395	3.9159	-1.76631	2.51012	62.7886	2.3e-15	1.72e-13	9.85e-14	down-regulated
Nitab4.5_0002818g0060	Nitab4.5_0002818g0060	60.1343	73.6997	57.8226	25.6634	15.5357	21.4071	-1.76621	5.2933	72.1566	1.99e-17	2.07e-15	1.19e-15	down-regulated
Nitab4.5_0001198g0320	Nitab4.5_0001198g0320	6.56109	7.27143	8.04175	2.57174	2.31834	2.25002	-1.76249	3.20685	113.079	2.07e-26	7.21e-24	4.14e-24	down-regulated
Nitab4.5_0000110g0410	Nitab4.5_0000110g0410	17.7875	20.9011	22.5166	6.90599	7.35735	5.70047	-1.76154	4.31431	51.1928	8.37e-13	4.16e-11	2.39e-11	down-regulated
Nitab4.5_0000659g0110	Nitab4.5_0000659g0110	87.663	121.191	99.7138	34.5992	44.5776	21.4634	-1.76146	5.22253	43.4287	4.4e-11	1.62e-09	9.31e-10	down-regulated
Nitab4.5_0000446g0030	Nitab4.5_0000446g0030	1.2106	2.52434	2.08552	0.810794	0.76015	0.327238	-1.75932	0.00618545	8.41683	0.00371763	0.0195574	0.0112249	down-regulated
Nitab4.5_0000581g0140	Nitab4.5_0000581g0140	20.7267	24.7648	20.6439	6.98404	7.86776	6.80935	-1.75776	4.40392	73.0165	1.29e-17	1.36e-15	7.83e-16	down-regulated
Nitab4.5_0001146g0230	Nitab4.5_0001146g0230	14.11	13.9064	20.7485	5.91813	5.40299	4.6023	-1.75727	2.52017	35.11	3.12e-09	8.23e-08	4.72e-08	down-regulated
Nitab4.5_0000702g0070	Nitab4.5_0000702g0070	4.17736	2.46622	4.06686	0.874593	1.21913	1.38496	-1.75707	1.13447	14.4157	0.000146573	0.00124454	0.000714298	down-regulated
Nitab4.5_0004944g0030	Nitab4.5_0004944g0030	8.02254	15.1652	10.0469	4.31399	4.16424	2.42066	-1.75661	3.59319	31.1224	2.42e-08	5.28e-07	3.03e-07	down-regulated
Nitab4.5_0002755g0110	Nitab4.5_0002755g0110	28.33	64.3038	63.7577	21.4726	23.013	6.69332	-1.75632	3.84585	21.1242	4.3e-06	5.55e-05	3.19e-05	down-regulated
Nitab4.5_0010812g0010	Nitab4.5_0010812g0010	9.64703	10.4503	10.2408	2.80954	3.52171	3.61717	-1.75486	3.83775	56.9928	4.37e-14	2.67e-12	1.53e-12	down-regulated
Nitab4.5_0024858g0010	Nitab4.5_0024858g0010	5.75692	5.34181	7.20614	2.31532	2.31402	1.35105	-1.75291	0.970863	17.4334	2.98e-05	0.000310152	0.00017801	down-regulated
Nitab4.5_0001146g0060	Nitab4.5_0001146g0060	0.789692	3.0749	9.28246	1.47724	1.33577	1.49953	-1.75211	1.21528	7.81387	0.00518467	0.025561	0.0146706	down-regulated
Nitab4.5_0011952g0020	Nitab4.5_0011952g0020	55.6115	99.0642	88.639	32.8037	33.1296	13.9917	-1.75159	2.9027	33.0433	9.01e-09	2.16e-07	1.24e-07	down-regulated
Nitab4.5_0000635g0100	Nitab4.5_0000635g0100	4.08295	7.70472	12.945	0.80973	2.67333	4.65709	-1.75023	3.44883	10.2012	0.00140348	0.00858588	0.00492782	down-regulated
Nitab4.5_0009144g0010	Nitab4.5_0009144g0010	8.52659	6.79172	8.77534	2.39567	3.33654	2.16635	-1.74663	2.21182	26.743	2.32e-07	4.07e-06	2.33e-06	down-regulated
Nitab4.5_0006323g0010	Nitab4.5_0006323g0010	18.2579	22.4471	15.8208	12.069	3.92948	2.67045	-1.74633	1.14381	13.1344	0.000289922	0.00224566	0.00128889	down-regulated
Nitab4.5_0000862g0030	Nitab4.5_0000862g0030	2.22132	2.2904	1.35695	0.766814	0.308259	0.872023	-1.74368	0.813724	12.7876	0.000348924	0.00263301	0.0015112	down-regulated
Nitab4.5_0008803g0020	Nitab4.5_0008803g0020	22.8018	25.2019	21.0298	7.08251	8.30549	7.44824	-1.74307	4.9185	93.6297	3.8e-22	7.81e-20	4.49e-20	down-regulated
Nitab4.5_0002750g0110	Nitab4.5_0002750g0110	2.77614	1.49608	1.67851	0.490266	1.20843	0.193593	-1.74227	-0.588685	6.4717	0.0109606	0.0469803	0.0269641	down-regulated
Nitab4.5_0001288g0050	Nitab4.5_0001288g0050	12.6959	16.7481	14.605	7.03343	3.71565	3.86823	-1.74201	0.970255	16.362	5.23e-05	0.00050425	0.000289412	down-regulated
Nitab4.5_0014751g0010	Nitab4.5_0014751g0010	6.33742	7.66674	7.26069	2.29519	2.96167	1.7662	-1.74156	2.81109	47.7786	4.77e-12	2.05e-10	1.17e-10	down-regulated
Nitab4.5_0001744g0070	Nitab4.5_0001744g0070	99.7552	102.087	100.372	35.469	30.7946	33.9778	-1.74039	6.77713	177.8	1.46e-40	1.84e-37	1.05e-37	down-regulated
Nitab4.5_0012774g0010	Nitab4.5_0012774g0010	16.2402	18.6425	16.2011	3.86964	5.73712	7.34443	-1.73952	3.77659	47.7457	4.85e-12	2.08e-10	1.19e-10	down-regulated
Nitab4.5_0000287g0340	Nitab4.5_0000287g0340	2.57466	2.62656	2.11248	0.542563	0.90404	0.970628	-1.73908	2.07529	44.0102	3.27e-11	1.22e-09	7.03e-10	down-regulated
Nitab4.5_0009459g0050	Nitab4.5_0009459g0050	1.37376	2.4177	1.9765	0.555086	0.789087	0.552883	-1.7387	0.453214	15.7962	7.05e-05	0.000652979	0.000374774	down-regulated
Nitab4.5_0000078g0050	Nitab4.5_0000078g0050	24.1016	26.6092	28.4004	9.50219	9.24781	7.46859	-1.73665	1.47333	36.7985	1.31e-09	3.7e-08	2.12e-08	down-regulated
Nitab4.5_0000312g0360	Nitab4.5_0000312g0360	7.02594	11.5801	10.2514	3.2636	3.67893	2.6678	-1.73288	4.2515	28.4888	9.42e-08	1.81e-06	1.04e-06	down-regulated
Nitab4.5_0003961g0020	Nitab4.5_0003961g0020	14.8445	29.2775	29.6608	9.20953	10.2175	5.15397	-1.73098	2.54808	26.7257	2.34e-07	4.1e-06	2.35e-06	down-regulated
Nitab4.5_0005716g0010	Nitab4.5_0005716g0010	203.492	150.581	168.197	63.9375	61.7959	48.1521	-1.73053	7.36538	60.6427	6.84e-15	4.79e-13	2.75e-13	down-regulated
Nitab4.5_0000190g0160	Nitab4.5_0000190g0160	1.0869	2.12015	1.68234	1.01006	0.376525	0.24514	-1.72791	-9.94e-05	9.69076	0.00185197	0.010846	0.00622499	down-regulated
Nitab4.5_0000091g0360	Nitab4.5_0000091g0360	83.5377	94.9535	82.2714	30.5454	31.1125	25.5854	-1.72695	6.17102	139.454	3.5e-32	2.32e-29	1.33e-29	down-regulated
Nitab4.5_0000203g0250	Nitab4.5_0000203g0250	119.21	108.144	113.925	45.3331	29.4652	39.5869	-1.72583	5.70704	64.7071	8.69e-16	7e-14	4.02e-14	down-regulated
Nitab4.5_0000041g0370	Nitab4.5_0000041g0370	24.6933	20.0892	19.4101	5.76451	8.63503	7.01847	-1.72579	4.09271	66.1113	4.26e-16	3.57e-14	2.05e-14	down-regulated
Nitab4.5_0002586g0140	Nitab4.5_0002586g0140	1.31862	3.0608	2.26447	1.19029	0.70404	0.334367	-1.72238	-0.378594	10.8669	0.000978986	0.00631335	0.00362352	down-regulated
Nitab4.5_0000863g0240	Nitab4.5_0000863g0240	2.46528	2.56693	2.35916	1.12278	0.928429	0.424444	-1.72189	0.673842	13.5869	0.000227768	0.00182085	0.00104507	down-regulated
Nitab4.5_0004645g0020	Nitab4.5_0004645g0020	643.535	766.978	631.546	250.086	218.356	218.766	-1.72067	8.88961	119.324	8.89e-28	3.63e-25	2.09e-25	down-regulated
Nitab4.5_0002840g0150	Nitab4.5_0002840g0150	6.68593	9.53692	7.82707	2.245	2.98229	2.84775	-1.72061	2.32975	65.752	5.11e-16	4.26e-14	2.44e-14	down-regulated
Nitab4.5_0000340g0090	Nitab4.5_0000340g0090	1.92437	1.51856	1.18294	0.199668	0.569213	0.785641	-1.72032	-0.28031	7.91494	0.00490283	0.0244614	0.0140395	down-regulated
Nitab4.5_0004644g0020	Nitab4.5_0004644g0020	0.486959	0.444321	0.271012	0.215198	0.056579	0.122366	-1.71986	0.660308	10.8108	0.00100911	0.00647078	0.00371387	down-regulated
Nitab4.5_0001730g0120	Nitab4.5_0001730g0120	4.70177	4.11892	3.63693	0.680862	2.54246	0.880113	-1.71919	0.38087	10.6	0.0011309	0.00713711	0.00409631	down-regulated
Nitab4.5_0000185g0250	Nitab4.5_0000185g0250	4.8	4.70933	5.43844	1.73182	1.74359	1.53669	-1.71749	2.71217	14.1446	0.000169286	0.00141056	0.000809584	down-regulated
Nitab4.5_0002211g0060	Nitab4.5_0002211g0060	193.471	223.62	208.507	79.0543	67.9304	63.9676	-1.71658	6.42375	83.1106	7.76e-20	1.13e-17	6.49e-18	down-regulated
Nitab4.5_0001558g0090	Nitab4.5_0001558g0090	2.47815	2.46029	2.11509	0.742162	1.01043	0.613947	-1.71414	1.31742	15.765	7.17e-05	0.000662428	0.000380197	down-regulated
Nitab4.5_0008039g0010	Nitab4.5_0008039g0010	10.9185	14.9311	12.2155	5.66243	3.23986	4.01856	-1.71005	2.59191	21.4238	3.68e-06	4.83e-05	2.77e-05	down-regulated
Nitab4.5_0013378g0020	Nitab4.5_0013378g0020	15.9093	18.2882	14.2356	5.26296	5.32408	5.83735	-1.70962	5.0224	86.3777	1.49e-20	2.38e-18	1.37e-18	down-regulated
Nitab4.5_0000439g0010	Nitab4.5_0000439g0010	27.2655	28.1192	23.6057	8.23411	8.34511	10.1955	-1.70949	4.33877	107.817	2.95e-25	8.77e-23	5.04e-23	down-regulated
Nitab4.5_0002132g0080	Nitab4.5_0002132g0080	1.65682	1.73336	1.25589	0.756239	0.420802	0.395616	-1.70716	0.144558	15.0734	0.000103411	0.000916607	0.000526082	down-regulated
Nitab4.5_0019692g0010	Nitab4.5_0019692g0010	5.91008	8.14416	13.5867	3.17496	3.59029	2.54485	-1.70696	1.75069	21.4463	3.64e-06	4.79e-05	2.75e-05	down-regulated
Nitab4.5_0014592g0010	Nitab4.5_0014592g0010	3.41398	1.52128	2.17254	0.616998	0.930291	0.806902	-1.70652	-0.470603	9.28138	0.00231495	0.0131009	0.00751919	down-regulated
Nitab4.5_0000841g0020	Nitab4.5_0000841g0020	29.3203	48.5653	49.2772	19.8773	16.0521	7.21241	-1.70588	3.22547	29.4069	5.87e-08	1.17e-06	6.72e-07	down-regulated
Nitab4.5_0002231g0020	Nitab4.5_0002231g0020	8.99859	9.67174	8.42288	2.96217	3.01328	3.22034	-1.70555	3.0393	32.2135	1.38e-08	3.17e-07	1.82e-07	down-regulated
Nitab4.5_0001160g0170	Nitab4.5_0001160g0170	5.72522	4.28392	3.25791	1.61149	0.931606	1.97012	-1.70357	1.49836	7.04337	0.00795592	0.0361069	0.0207234	down-regulated
Nitab4.5_0000406g0070	Nitab4.5_0000406g0070	25.6973	30.7045	31.1169	12.9173	8.88761	7.98215	-1.70327	3.53372	61.6573	4.09e-15	2.95e-13	1.7e-13	down-regulated
Nitab4.5_0008013g0020	Nitab4.5_0008013g0020	1.78635	3.39269	2.37871	0.932459	0.560004	1.08305	-1.70232	0.312458	11.0224	0.000900155	0.00588056	0.00337512	down-regulated
Nitab4.5_0008535g0050	Nitab4.5_0008535g0050	41.4693	30.1118	28.7151	14.9561	12.1678	6.93979	-1.70035	3.98077	38.4072	5.74e-10	1.74e-08	9.97e-09	down-regulated
Nitab4.5_0022754g0010	Nitab4.5_0022754g0010	12.4363	12.4138	14.7774	4.45988	4.46087	4.52195	-1.69921	1.26704	17.4965	2.88e-05	0.000301462	0.000173022	down-regulated
Nitab4.5_0000835g0060	Nitab4.5_0000835g0060	7.72304	6.67292	7.20771	2.02453	2.22196	3.05765	-1.69777	0.646364	7.06966	0.00784	0.03571	0.0204956	down-regulated
Nitab4.5_0012715g0010	Nitab4.5_0012715g0010	1.21399	1.46965	0.944818	0.412164	0.481521	0.327852	-1.69286	-0.415018	7.39207	0.00655122	0.0310057	0.0177956	down-regulated
Nitab4.5_0006822g0030	Nitab4.5_0006822g0030	5.20106	12.7049	9.57106	3.35706	3.93743	2.13695	-1.69107	0.704363	7.64179	0.00570314	0.0276437	0.015866	down-regulated
Nitab4.5_0011594g0010	Nitab4.5_0011594g0010	81.2463	72.4176	81.8148	26.1469	24.4774	30.1676	-1.69067	5.87865	125.16	4.7e-29	2.32e-26	1.33e-26	down-regulated
Nitab4.5_0002005g0010	Nitab4.5_0002005g0010	2.33567	5.53224	4.78764	1.15336	1.79348	1.39052	-1.69051	0.854267	15.9509	6.5e-05	0.000607328	0.000348573	down-regulated
Nitab4.5_0003734g0040	Nitab4.5_0003734g0040	11.9164	11.3737	14.8784	4.5351	5.26213	3.2312	-1.69037	1.88949	8.03637	0.00458474	0.0231719	0.0132994	down-regulated
Nitab4.5_0002295g0070	Nitab4.5_0002295g0070	11.9087	12.9465	14.3809	4.60464	5.0896	3.71598	-1.68969	1.65527	44.3889	2.69e-11	1.03e-09	5.89e-10	down-regulated
Nitab4.5_0007813g0010	Nitab4.5_0007813g0010	3.34654	4.62144	4.66856	0.935477	1.86766	1.51119	-1.68899	0.913438	16.197	5.71e-05	0.000544145	0.000312309	down-regulated
Nitab4.5_0002796g0030	Nitab4.5_0002796g0030	38.6738	42.3893	37.6657	13.2413	17.2341	10.2065	-1.68861	3.13177	41.2991	1.31e-10	4.46e-09	2.56e-09	down-regulated
Nitab4.5_0002602g0040	Nitab4.5_0002602g0040	5.72487	6.92669	6.2151	2.29176	2.34959	1.83842	-1.68676	2.30474	38.386	5.8e-10	1.75e-08	1.01e-08	down-regulated
Nitab4.5_0008990g0020	Nitab4.5_0008990g0020	5.81095	6.43221	8.45183	2.40801	2.3151	2.39276	-1.68528	2.13529	40.7295	1.75e-10	5.85e-09	3.36e-09	down-regulated
Nitab4.5_0005183g0090	Nitab4.5_0005183g0090	10.4965	13.7024	10.6876	3.72246	4.29694	4.00549	-1.6851	3.19931	51.6752	6.55e-13	3.34e-11	1.92e-11	down-regulated
Nitab4.5_0000220g0160	Nitab4.5_0000220g0160	5.23321	9.36662	12.5785	3.91199	3.17929	2.26616	-1.68349	2.3218	21.86	2.93e-06	3.96e-05	2.27e-05	down-regulated
Nitab4.5_0003816g0070	Nitab4.5_0003816g0070	0.583131	0.460887	0.48382	0.160547	0.297899	0.060157	-1.68304	-0.0817338	9.76889	0.00177489	0.0104696	0.00600898	down-regulated
Nitab4.5_0000136g0100	Nitab4.5_0000136g0100	507.964	738.461	546.478	202.48	235.675	181.287	-1.6823	8.12703	104.759	1.38e-24	3.76e-22	2.16e-22	down-regulated
Nitab4.5_0010689g0010	Nitab4.5_0010689g0010	22.7261	29.3094	29.4066	8.69654	10.3999	8.99973	-1.6821	4.08934	56.8617	4.68e-14	2.84e-12	1.63e-12	down-regulated
Nitab4.5_0000274g0250	Nitab4.5_0000274g0250	2.89574	1.56703	2.10707	0.201622	0.659173	1.38024	-1.68195	1.58121	13.523	0.000235652	0.00187619	0.00107683	down-regulated
Nitab4.5_0001134g0060	Nitab4.5_0001134g0060	8.95246	7.22935	4.59392	2.5152	2.38216	2.18426	-1.68124	0.44376	11.5142	0.000690678	0.00469364	0.00269389	down-regulated
Nitab4.5_0000421g0130	Nitab4.5_0000421g0130	107.868	130.845	105.802	35.3703	38.9344	44.9985	-1.67987	5.4666	127.747	1.27e-29	6.49e-27	3.73e-27	down-regulated
Nitab4.5_0005019g0070	Nitab4.5_0005019g0070	8.22816	11.0852	9.7596	3.83892	2.80558	3.43031	-1.67965	3.7543	59.9615	9.67e-15	6.6e-13	3.79e-13	down-regulated
Nitab4.5_0009198g0010	Nitab4.5_0009198g0010	13.4471	12.7401	14.0672	4.09461	4.97297	4.82558	-1.67908	3.008	56.8007	4.82e-14	2.92e-12	1.67e-12	down-regulated
Nitab4.5_0002233g0010	Nitab4.5_0002233g0010	3.40213	3.80747	3.92961	0.836496	1.77955	1.20064	-1.6784	1.58323	31.6646	1.83e-08	4.1e-07	2.35e-07	down-regulated
Nitab4.5_0000254g0220	Nitab4.5_0000254g0220	3.95535	3.96297	3.25757	1.08188	1.04803	1.73251	-1.67832	1.39613	29.0903	6.91e-08	1.36e-06	7.81e-07	down-regulated
Nitab4.5_0006893g0010	Nitab4.5_0006893g0010	2.63601	1.11038	3.10949	0.632599	0.790463	0.912821	-1.67815	0.199809	9.10907	0.00254345	0.0141727	0.00813433	down-regulated
Nitab4.5_0004452g0040	Nitab4.5_0004452g0040	12.0486	15.5014	13.8982	5.20522	4.53363	4.62827	-1.67776	4.14834	86.4877	1.41e-20	2.27e-18	1.3e-18	down-regulated
Nitab4.5_0011395g0010	Nitab4.5_0011395g0010	33.1991	38.212	35.0565	10.5229	13.754	12.5737	-1.6775	4.41791	138.881	4.68e-32	3.04e-29	1.75e-29	down-regulated
Nitab4.5_0004731g0050	Nitab4.5_0004731g0050	12.6039	13.8157	13.3272	5.39201	4.00909	4.40648	-1.67368	3.26663	52.2853	4.8e-13	2.49e-11	1.43e-11	down-regulated
Nitab4.5_0002468g0010	Nitab4.5_0002468g0010	3.27659	5.18739	3.81506	1.71186	1.07002	1.49732	-1.67352	1.59408	28.8822	7.69e-08	1.5e-06	8.61e-07	down-regulated
Nitab4.5_0005249g0030	Nitab4.5_0005249g0030	27.7682	31.0537	29.5175	12.3316	10.4467	7.88833	-1.67302	4.25225	60.6673	6.76e-15	4.74e-13	2.72e-13	down-regulated
Nitab4.5_0001592g0020	Nitab4.5_0001592g0020	9.53194	14.2074	11.8192	4.93642	4.43743	2.97943	-1.67184	1.88039	20.0452	7.56e-06	9.21e-05	5.28e-05	down-regulated
Nitab4.5_0013213g0010	Nitab4.5_0013213g0010	41.333	45.9945	30.346	17.4543	10.982	12.5391	-1.67133	2.4128	21.2051	4.13e-06	5.35e-05	3.07e-05	down-regulated
Nitab4.5_0009623g0010	Nitab4.5_0009623g0010	34.9652	21.5479	23.8829	7.64339	8.21784	12.0688	-1.67102	4.71891	61.7251	3.95e-15	2.86e-13	1.64e-13	down-regulated
Nitab4.5_0000036g0300	Nitab4.5_0000036g0300	6.69552	7.8106	10.6991	2.08355	3.10612	3.56583	-1.6696	2.12495	14.4518	0.000143796	0.00122511	0.000703145	down-regulated
Nitab4.5_0000571g0010	Nitab4.5_0000571g0010	4.86661	4.92571	4.90444	1.6461	1.05064	2.42875	-1.66924	1.68432	19.9385	8e-06	9.68e-05	5.56e-05	down-regulated
Nitab4.5_0004420g0010	Nitab4.5_0004420g0010	8.0434	7.80609	3.71034	2.16048	2.68315	1.94911	-1.66812	1.87393	13.9028	0.00019251	0.00157299	0.00090281	down-regulated
Nitab4.5_0000021g0120	Nitab4.5_0000021g0120	8.69483	11.9757	10.1534	3.94638	2.54549	4.28534	-1.66786	3.24251	44.6848	2.31e-11	8.97e-10	5.15e-10	down-regulated
Nitab4.5_0000886g0020	Nitab4.5_0000886g0020	2.20921	4.45207	2.4722	1.02645	0.752538	1.42131	-1.66775	1.31607	22.3709	2.25e-06	3.13e-05	1.8e-05	down-regulated
Nitab4.5_0005807g0030	Nitab4.5_0005807g0030	0.807531	1.73485	1.28274	0.418058	0.565657	0.352559	-1.66708	0.666873	11.3764	0.000743825	0.00500351	0.00287174	down-regulated
Nitab4.5_0001701g0210	Nitab4.5_0001701g0210	25.0025	27.9767	17.3186	8.35153	6.33148	9.91722	-1.66673	3.74235	43.9727	3.33e-11	1.25e-09	7.15e-10	down-regulated
Nitab4.5_0009844g0020	Nitab4.5_0009844g0020	3.58127	4.56332	5.1632	1.45384	1.19917	1.99137	-1.66658	2.91415	31.4005	2.1e-08	4.63e-07	2.66e-07	down-regulated
Nitab4.5_0002464g0020	Nitab4.5_0002464g0020	13.567	12.9024	15.6131	5.25712	5.18071	4.23857	-1.66514	2.51288	40.0832	2.43e-10	7.97e-09	4.57e-09	down-regulated
Nitab4.5_0007541g0030	Nitab4.5_0007541g0030	5.37385	4.90989	6.42817	1.7472	2.07903	1.98308	-1.66459	1.64555	22.6008	1.99e-06	2.82e-05	1.62e-05	down-regulated
Nitab4.5_0001110g0110	Nitab4.5_0001110g0110	1.41055	1.55385	1.97162	0.868054	0.533947	0.316394	-1.66448	0.701015	12.2439	0.000466784	0.0033655	0.00193161	down-regulated
Nitab4.5_0009499g0020	Nitab4.5_0009499g0020	107.376	67.5185	71.7998	24.4602	32.2081	29.2993	-1.6636	5.53042	78.7723	6.97e-19	8.84e-17	5.07e-17	down-regulated
Nitab4.5_0004582g0040	Nitab4.5_0004582g0040	29.2809	36.6254	29.8788	10.8402	9.14207	13.6115	-1.66332	5.10791	69.0483	9.61e-17	8.91e-15	5.11e-15	down-regulated
Nitab4.5_0017161g0010	Nitab4.5_0017161g0010	6.55244	6.16088	3.3733	2.07338	2.72395	0.783504	-1.66213	1.48032	12.5529	0.000395588	0.00292605	0.00167939	down-regulated
Nitab4.5_0001393g0020	Nitab4.5_0001393g0020	2.49412	3.36076	2.56629	0.999452	0.639597	1.30239	-1.66133	2.03428	32.9219	9.59e-09	2.28e-07	1.31e-07	down-regulated
Nitab4.5_0000677g0170	Nitab4.5_0000677g0170	6.30887	6.91827	6.23822	2.35231	3.26565	1.16849	-1.66078	2.09677	19.1458	1.21e-05	0.000139745	8.02e-05	down-regulated
Nitab4.5_0001454g0140	Nitab4.5_0001454g0140	6.7198	12.8748	9.84875	3.08549	3.85482	3.40227	-1.65933	3.29149	38.8447	4.59e-10	1.42e-08	8.17e-09	down-regulated
Nitab4.5_0000971g0110	Nitab4.5_0000971g0110	8.8283	9.4241	9.04947	2.50591	3.47627	3.56309	-1.65791	2.01086	45.6037	1.45e-11	5.79e-10	3.32e-10	down-regulated
Nitab4.5_0016451g0010	Nitab4.5_0016451g0010	69.2568	69.2606	70.29	22.6943	27.6055	22.9277	-1.6571	5.53945	129.429	5.46e-30	2.82e-27	1.62e-27	down-regulated
Nitab4.5_0002239g0020	Nitab4.5_0002239g0020	7.2618	3.42002	6.06552	1.76887	2.0246	2.06054	-1.65407	3.22707	38.9343	4.38e-10	1.37e-08	7.85e-09	down-regulated
Nitab4.5_0000183g0150	Nitab4.5_0000183g0150	14.6224	19.9472	17.9652	7.01876	5.27349	6.25636	-1.6528	3.66588	60.3913	7.78e-15	5.39e-13	3.09e-13	down-regulated
Nitab4.5_0000971g0080	Nitab4.5_0000971g0080	11.0833	12.4526	9.60036	3.80894	4.11148	3.75919	-1.65158	3.78006	66.9019	2.85e-16	2.47e-14	1.42e-14	down-regulated
Nitab4.5_0002814g0040	Nitab4.5_0002814g0040	9.2717	19.4758	8.86685	3.35591	4.95675	5.00462	-1.65137	3.76396	25.4317	4.58e-07	7.53e-06	4.32e-06	down-regulated
Nitab4.5_0010434g0030	Nitab4.5_0010434g0030	12.0446	10.8954	15.009	4.19768	4.48611	4.70333	-1.64824	2.93785	33.0156	9.14e-09	2.18e-07	1.25e-07	down-regulated
Nitab4.5_0005600g0030	Nitab4.5_0005600g0030	4.78017	3.86924	4.26171	1.63239	1.59216	1.31636	-1.64788	2.22276	20.8737	4.91e-06	6.25e-05	3.58e-05	down-regulated
Nitab4.5_0002944g0120	Nitab4.5_0002944g0120	10.4154	5.66587	7.72094	2.48426	2.65862	3.21854	-1.64718	0.576604	16.0369	6.21e-05	0.000584402	0.000335414	down-regulated
Nitab4.5_0001091g0120	Nitab4.5_0001091g0120	2.51291	2.7776	2.00924	0.84398	0.957217	0.745659	-1.64348	-0.606852	10.4936	0.0011979	0.00749928	0.00430417	down-regulated
Nitab4.5_0000003g0330	Nitab4.5_0000003g0330	2.06953	2.49759	2.49935	0.876208	0.397745	1.23729	-1.64341	0.722039	13.7863	0.00020482	0.00166006	0.000952784	down-regulated
Nitab4.5_0009984g0020	Nitab4.5_0009984g0020	46.1177	41.5847	39.0274	14.2666	14.6565	16.042	-1.64169	4.45569	113.775	1.46e-26	5.28e-24	3.03e-24	down-regulated
Nitab4.5_0000325g0050	Nitab4.5_0000325g0050	94.0644	83.8298	84.9101	28.6583	30.658	34.1389	-1.63861	5.55082	106.035	7.24e-25	2.05e-22	1.18e-22	down-regulated
Nitab4.5_0002523g0020	Nitab4.5_0002523g0020	4.25597	2.7148	3.15705	1.25287	1.61684	0.720891	-1.63589	-0.529897	7.085	0.0077732	0.0354618	0.0203531	down-regulated
Nitab4.5_0000363g0310	Nitab4.5_0000363g0310	4.79013	6.24913	4.82757	2.09532	2.07021	1.49401	-1.63349	2.49887	40.9344	1.57e-10	5.31e-09	3.05e-09	down-regulated
Nitab4.5_0005512g0020	Nitab4.5_0005512g0020	1.41229	1.90708	1.38489	0.772743	0.373684	0.525067	-1.63308	-0.0789646	7.65679	0.00565589	0.0274715	0.0157671	down-regulated
Nitab4.5_0004078g0010	Nitab4.5_0004078g0010	4.48693	4.23081	4.96635	1.41759	1.79011	1.55906	-1.63043	-0.521969	16.013	6.29e-05	0.000590374	0.000338842	down-regulated
Nitab4.5_0000123g0370	Nitab4.5_0000123g0370	55.3119	50.2748	32.3851	15.7007	16.4979	17.2206	-1.62955	5.07627	78.0281	1.02e-18	1.25e-16	7.16e-17	down-regulated
Nitab4.5_0003466g0010	Nitab4.5_0003466g0010	27.7632	27.81	28.817	7.90502	10.3112	11.9413	-1.62853	2.51793	44.8026	2.18e-11	8.48e-10	4.87e-10	down-regulated
Nitab4.5_0003024g0050	Nitab4.5_0003024g0050	10.2453	20.2156	18.9223	5.50703	5.65302	6.62318	-1.62469	2.85524	28.7814	8.1e-08	1.57e-06	9.03e-07	down-regulated
Nitab4.5_0007782g0030	Nitab4.5_0007782g0030	16.0457	13.7943	14.302	4.45691	6.06316	5.30248	-1.62375	3.48604	54.6175	1.46e-13	8.3e-12	4.76e-12	down-regulated
Nitab4.5_0000024g0190	Nitab4.5_0000024g0190	9.41569	13.0408	9.72309	4.33579	4.15846	3.09141	-1.62213	2.68206	34.1451	5.12e-09	1.29e-07	7.4e-08	down-regulated
Nitab4.5_0000345g0110	Nitab4.5_0000345g0110	14.377	15.627	15.7104	6.8492	4.19157	5.44103	-1.62087	2.62222	41.7854	1.02e-10	3.56e-09	2.05e-09	down-regulated
Nitab4.5_0007803g0040	Nitab4.5_0007803g0040	12.4354	12.8398	17.3952	4.92498	7.49672	2.87059	-1.61709	2.05036	24.126	9.02e-07	1.39e-05	7.99e-06	down-regulated
Nitab4.5_0000007g0300	Nitab4.5_0000007g0300	2.03958	4.16449	3.52356	0.927508	1.71825	0.848058	-1.61523	-0.331398	7.70727	0.00549989	0.0268437	0.0154068	down-regulated
Nitab4.5_0004666g0020	Nitab4.5_0004666g0020	15.3019	12.4781	12.3213	3.31319	4.16039	7.04697	-1.61396	2.35045	29.9202	4.5e-08	9.23e-07	5.3e-07	down-regulated
Nitab4.5_0000630g0130	Nitab4.5_0000630g0130	3.77111	7.44093	4.64701	1.62161	2.51933	1.58717	-1.61292	0.908993	7.24832	0.00709674	0.0330444	0.0189657	down-regulated
Nitab4.5_0006574g0020	Nitab4.5_0006574g0020	48.8314	64.1258	47.015	16.7603	20.919	20.3976	-1.61098	5.04485	68.2742	1.42e-16	1.3e-14	7.45e-15	down-regulated
Nitab4.5_0000435g0080	Nitab4.5_0000435g0080	26.3548	30.8878	26.9539	13.1986	8.59798	8.8046	-1.60936	3.53239	44.7436	2.25e-11	8.72e-10	5e-10	down-regulated
Nitab4.5_0003818g0060	Nitab4.5_0003818g0060	30.5797	19.0802	23.0319	9.29779	8.16368	8.86742	-1.60928	4.74885	86.7602	1.23e-20	2.01e-18	1.15e-18	down-regulated
Nitab4.5_0006721g0040	Nitab4.5_0006721g0040	2.64436	5.95279	2.63378	0.688915	2.05714	1.32628	-1.60583	0.890631	8.26228	0.00404772	0.0209742	0.012038	down-regulated
Nitab4.5_0004633g0010	Nitab4.5_0004633g0010	27.1335	17.3807	22.7559	7.95073	9.10827	7.34365	-1.60472	2.66542	42.0327	8.98e-11	3.17e-09	1.82e-09	down-regulated
Nitab4.5_0005423g0030	Nitab4.5_0005423g0030	36.2434	25.0563	31.2348	15.9781	8.65398	9.01721	-1.60469	3.44935	31.6423	1.85e-08	4.14e-07	2.38e-07	down-regulated
Nitab4.5_0000078g0010	Nitab4.5_0000078g0010	29.4594	34.9958	30.3283	11.7662	10.1627	12.6617	-1.60455	5.23726	138.57	5.47e-32	3.43e-29	1.97e-29	down-regulated
Nitab4.5_0005698g0010	Nitab4.5_0005698g0010	1.34564	1.16063	0.811978	0.373892	0.438833	0.385607	-1.60422	0.801353	18.0787	2.12e-05	0.000229798	0.000131892	down-regulated
Nitab4.5_0003603g0140	Nitab4.5_0003603g0140	21.5771	20.0125	22.2788	8.31411	5.38644	9.61767	-1.60347	3.59772	49.4012	2.09e-12	9.67e-11	5.55e-11	down-regulated
Nitab4.5_0001333g0020	Nitab4.5_0001333g0020	139.783	207.802	165.913	62.3415	61.1431	64.6733	-1.5993	7.16544	58.9846	1.59e-14	1.05e-12	6.02e-13	down-regulated
Nitab4.5_0002683g0010	Nitab4.5_0002683g0010	6.32166	7.76573	8.2346	3.90121	2.17164	2.09046	-1.59862	2.07549	17.783	2.48e-05	0.000263459	0.000151211	down-regulated
Nitab4.5_0002367g0020	Nitab4.5_0002367g0020	37.1066	57.4543	58.4947	13.7181	20.6313	21.6492	-1.59854	4.2769	54.667	1.43e-13	8.13e-12	4.67e-12	down-regulated
Nitab4.5_0000704g0010	Nitab4.5_0000704g0010	14.8738	18.1954	15.6046	7.32379	5.44961	5.04616	-1.59798	3.49646	34.7034	3.84e-09	9.99e-08	5.73e-08	down-regulated
Nitab4.5_0008969g0010	Nitab4.5_0008969g0010	9.71389	10.1352	10.9134	2.71818	4.74424	3.7458	-1.59737	3.39396	25.1488	5.31e-07	8.57e-06	4.92e-06	down-regulated
Nitab4.5_0000898g0060	Nitab4.5_0000898g0060	10.6552	12.41	11.447	3.84217	4.57767	4.20169	-1.59714	3.08623	71.0152	3.54e-17	3.52e-15	2.02e-15	down-regulated
Nitab4.5_0003114g0010	Nitab4.5_0003114g0010	5.80875	5.93953	5.90445	2.41949	1.58882	2.47033	-1.59682	2.17285	46.2454	1.04e-11	4.25e-10	2.44e-10	down-regulated
Nitab4.5_0000626g0010	Nitab4.5_0000626g0010	8.25674	3.33537	7.13418	2.36942	1.63772	2.80842	-1.59646	0.769932	14.4556	0.000143505	0.00122322	0.000702062	down-regulated
Nitab4.5_0009996g0020	Nitab4.5_0009996g0020	47.9899	32.3966	29.0999	14.0876	9.64103	16.4202	-1.5949	2.85212	28.272	1.05e-07	2.01e-06	1.15e-06	down-regulated
Nitab4.5_0000671g0200	Nitab4.5_0000671g0200	2.88281	3.29674	3.59757	0.925544	0.967494	1.69878	-1.5941	2.05735	24.078	9.25e-07	1.42e-05	8.16e-06	down-regulated
Nitab4.5_0001075g0020	Nitab4.5_0001075g0020	24.9338	32.1006	35.231	10.1319	13.0207	10.6389	-1.59329	3.00515	41.0028	1.52e-10	5.15e-09	2.96e-09	down-regulated
Nitab4.5_0005492g0030	Nitab4.5_0005492g0030	35.8869	33.5652	34.2348	12.1983	10.6114	15.3013	-1.59309	4.68488	121.667	2.73e-28	1.2e-25	6.88e-26	down-regulated
Nitab4.5_0015379g0010	Nitab4.5_0015379g0010	12.0168	15.3312	15.3993	6.2258	4.67309	4.85972	-1.58986	2.78182	56.3308	6.12e-14	3.65e-12	2.09e-12	down-regulated
Nitab4.5_0003419g0070	Nitab4.5_0003419g0070	209.062	303.901	217.609	86.805	102.303	80.3193	-1.58847	7.78659	78.0542	1e-18	1.24e-16	7.09e-17	down-regulated
Nitab4.5_0001680g0030	Nitab4.5_0001680g0030	7.00945	7.05742	9.36371	1.758	3.47109	3.22635	-1.58795	0.421892	7.96788	0.00476146	0.0238835	0.0137078	down-regulated
Nitab4.5_0003015g0110	Nitab4.5_0003015g0110	9.32131	9.29601	6.54679	2.63035	2.91693	3.72898	-1.58787	2.38476	27.748	1.38e-07	2.57e-06	1.48e-06	down-regulated
Nitab4.5_0000309g0080	Nitab4.5_0000309g0080	2.04715	2.61597	1.84973	0.73321	0.648415	1.02593	-1.58557	-0.70892	9.41482	0.00215239	0.0123339	0.00707899	down-regulated
Nitab4.5_0002245g0070	Nitab4.5_0002245g0070	9.1824	7.92881	8.11025	2.61181	3.76832	2.88563	-1.58357	1.7496	26.8194	2.23e-07	3.93e-06	2.25e-06	down-regulated
Nitab4.5_0005180g0050	Nitab4.5_0005180g0050	17.0557	14.6932	16.1784	4.62387	6.36833	6.66727	-1.58349	2.89571	51.2317	8.21e-13	4.09e-11	2.35e-11	down-regulated
Nitab4.5_0005436g0090	Nitab4.5_0005436g0090	4.65812	7.26726	4.91995	2.48733	2.22793	1.49271	-1.58071	0.0280176	10.0646	0.00151143	0.00914558	0.00524906	down-regulated
Nitab4.5_0004384g0050	Nitab4.5_0004384g0050	129.547	134.373	106.613	54.3585	39.1537	43.8978	-1.58065	4.65778	75.1101	4.45e-18	5.01e-16	2.88e-16	down-regulated
Nitab4.5_0002589g0060	Nitab4.5_0002589g0060	63.2049	70.496	61.1893	25.8806	21.5352	24.8688	-1.58063	5.95036	123.145	1.3e-28	5.99e-26	3.44e-26	down-regulated
Nitab4.5_0001483g0080	Nitab4.5_0001483g0080	152.512	146.55	153.192	61.8119	53.3216	52.3467	-1.58023	6.13764	84.9448	3.07e-20	4.69e-18	2.69e-18	down-regulated
Nitab4.5_0003376g0090	Nitab4.5_0003376g0090	29.0037	30.0995	27.2503	10.1615	12.0778	9.73227	-1.57775	3.78801	109.824	1.07e-25	3.33e-23	1.91e-23	down-regulated
Nitab4.5_0005206g0010	Nitab4.5_0005206g0010	58.8397	38.5986	46.6782	15.1368	20.5305	17.6591	-1.57655	5.68948	72.1591	1.99e-17	2.07e-15	1.19e-15	down-regulated
Nitab4.5_0000137g0060	Nitab4.5_0000137g0060	31.4696	37.7292	34.7825	13.2615	12.4179	12.9713	-1.57635	3.97785	111.118	5.57e-26	1.78e-23	1.02e-23	down-regulated
Nitab4.5_0001887g0040	Nitab4.5_0001887g0040	19.9046	23.1879	21.2821	8.12984	7.40517	8.42919	-1.57469	4.30203	102.051	5.41e-24	1.34e-21	7.68e-22	down-regulated
Nitab4.5_0008791g0010	Nitab4.5_0008791g0010	4.31326	5.32407	7.16948	1.87014	1.72755	2.66057	-1.57153	2.82573	20.9731	4.66e-06	5.97e-05	3.43e-05	down-regulated
Nitab4.5_0000027g0490	Nitab4.5_0000027g0490	60.1342	64.8983	55.6786	23.2797	23.7576	20.2963	-1.5714	4.15829	80.2353	3.32e-19	4.42e-17	2.53e-17	down-regulated
Nitab4.5_0002556g0060	Nitab4.5_0002556g0060	19.0109	16.4585	15.2307	5.38022	4.6314	8.94053	-1.56973	4.18169	30.043	4.23e-08	8.77e-07	5.03e-07	down-regulated
Nitab4.5_0003779g0140	Nitab4.5_0003779g0140	9.67916	14.5957	6.63893	4.49201	3.58606	3.47008	-1.56838	1.16919	11.4958	0.000697547	0.00473268	0.00271629	down-regulated
Nitab4.5_0000365g0130	Nitab4.5_0000365g0130	18.0018	8.00052	12.5545	4.65027	5.46958	4.18709	-1.56836	3.88855	33.7044	6.42e-09	1.59e-07	9.12e-08	down-regulated
Nitab4.5_0002594g0040	Nitab4.5_0002594g0040	24.825	34.7167	26.1227	10.5596	13.638	7.79066	-1.5671	3.82429	25.9052	3.59e-07	6.04e-06	3.46e-06	down-regulated
Nitab4.5_0000062g0220	Nitab4.5_0000062g0220	1.01487	2.89047	2.71438	1.14094	0.461383	0.877744	-1.56627	2.34461	9.75319	0.00179012	0.0105435	0.00605139	down-regulated
Nitab4.5_0011439g0010	Nitab4.5_0011439g0010	13.2989	17.4219	17.2759	6.06294	6.69174	5.20719	-1.56479	4.59601	65.0083	7.46e-16	6.06e-14	3.48e-14	down-regulated
Nitab4.5_0001194g0110	Nitab4.5_0001194g0110	17.5102	23.5092	20.203	7.06934	8.55866	7.29514	-1.56476	3.18863	51.8871	5.88e-13	3.01e-11	1.73e-11	down-regulated
Nitab4.5_0009734g0010	Nitab4.5_0009734g0010	11.2285	25.2338	19.8761	7.17491	7.79628	6.17266	-1.56473	4.27595	30.0569	4.2e-08	8.71e-07	5e-07	down-regulated
Nitab4.5_0001594g0020	Nitab4.5_0001594g0020	129.158	126.153	141.319	48.3204	44.7375	55.5144	-1.56472	6.8368	87.6148	7.95e-21	1.34e-18	7.67e-19	down-regulated
Nitab4.5_0000223g0080	Nitab4.5_0000223g0080	7.77326	7.20612	7.85496	3.30541	2.50555	2.73255	-1.56457	3.03876	39.1088	4.01e-10	1.26e-08	7.25e-09	down-regulated
Nitab4.5_0000439g0030	Nitab4.5_0000439g0030	2.10803	1.7332	1.64941	0.646551	0.867322	0.526711	-1.5642	1.27754	23.1999	1.46e-06	2.14e-05	1.23e-05	down-regulated
Nitab4.5_0004869g0030	Nitab4.5_0004869g0030	3.85443	4.69593	3.80286	1.23292	2.20299	1.16683	-1.56399	1.01425	13.8755	0.000195326	0.0015923	0.000913891	down-regulated
Nitab4.5_0004281g0060	Nitab4.5_0004281g0060	2.13554	2.67894	2.3492	0.970609	0.558759	1.16122	-1.56342	1.42353	14.9572	0.000109979	0.000968712	0.000555987	down-regulated
Nitab4.5_0000733g0070	Nitab4.5_0000733g0070	1.3772	1.11003	1.27328	0.428985	0.538555	0.432982	-1.56339	3.80065	31.6913	1.81e-08	4.05e-07	2.33e-07	down-regulated
Nitab4.5_0002239g0050	Nitab4.5_0002239g0050	8.88457	10.7693	8.15305	2.89162	4.48583	3.03014	-1.56288	2.6568	41.8642	9.78e-11	3.43e-09	1.97e-09	down-regulated
Nitab4.5_0000299g0270	Nitab4.5_0000299g0270	2.32433	1.88149	1.29356	0.99749	0.14088	0.927282	-1.56073	-0.0347785	6.88839	0.00867574	0.0387923	0.0222647	down-regulated
Nitab4.5_0010499g0010	Nitab4.5_0010499g0010	7.81283	12.0543	13.1977	3.77604	4.20656	4.39158	-1.5603	1.62741	23.7949	1.07e-06	1.62e-05	9.29e-06	down-regulated
Nitab4.5_0006822g0020	Nitab4.5_0006822g0020	35.4169	41.2725	36.5228	14.9556	15.7023	11.9285	-1.55746	5.08763	49.6173	1.87e-12	8.73e-11	5.01e-11	down-regulated
Nitab4.5_0002439g0100	Nitab4.5_0002439g0100	15.3596	17.7097	16.9029	5.7255	7.56824	5.47898	-1.55664	3.01701	48.1848	3.88e-12	1.71e-10	9.8e-11	down-regulated
Nitab4.5_0006193g0010	Nitab4.5_0006193g0010	5.02686	6.8845	6.22351	2.77185	2.54847	1.46158	-1.55481	0.401838	11.054	0.000884984	0.00580195	0.00333	down-regulated
Nitab4.5_0011040g0010	Nitab4.5_0011040g0010	4.13152	2.96392	4.1581	1.18466	1.97819	1.03167	-1.55481	1.14993	16.9943	3.75e-05	0.000377568	0.000216703	down-regulated
Nitab4.5_0000307g0200	Nitab4.5_0000307g0200	38.4158	39.5416	38.006	17.0284	10.4521	16.3526	-1.55323	3.23552	42.4693	7.18e-11	2.58e-09	1.48e-09	down-regulated
Nitab4.5_0000410g0050	Nitab4.5_0000410g0050	6.40896	8.29036	6.69059	4.08509	2.08492	1.91478	-1.55247	1.83882	19.915	8.1e-06	9.79e-05	5.62e-05	down-regulated
Nitab4.5_0009058g0010	Nitab4.5_0009058g0010	87.4753	98.9107	97.6457	38.872	42.2423	26.0587	-1.55102	5.74632	64.96	7.64e-16	6.19e-14	3.55e-14	down-regulated
Nitab4.5_0008095g0010	Nitab4.5_0008095g0010	5.91216	8.15663	5.03163	2.30411	2.28963	2.63498	-1.55102	1.9854	24.6884	6.74e-07	1.06e-05	6.1e-06	down-regulated
Nitab4.5_0001555g0070	Nitab4.5_0001555g0070	12.1044	13.5173	10.8318	5.14055	4.84595	3.79376	-1.55034	3.55693	43.0914	5.22e-11	1.91e-09	1.1e-09	down-regulated
Nitab4.5_0001755g0120	Nitab4.5_0001755g0120	18.5096	22.3766	16.3522	5.25518	7.93818	8.45275	-1.54961	2.22764	28.2454	1.07e-07	2.04e-06	1.17e-06	down-regulated
Nitab4.5_0000688g0040	Nitab4.5_0000688g0040	1.02626	0.761734	0.704456	0.164532	0.356338	0.406955	-1.54797	-0.477518	11.8843	0.000566082	0.00396427	0.00227527	down-regulated
Nitab4.5_0001387g0010	Nitab4.5_0001387g0010	106.707	106.158	106.107	31.811	40.0605	48.9824	-1.5479	4.71501	86.2225	1.61e-20	2.57e-18	1.47e-18	down-regulated
Nitab4.5_0000364g0040	Nitab4.5_0000364g0040	21.6465	15.1781	14.3099	7.22478	5.93858	6.18174	-1.54784	4.16381	82.123	1.28e-19	1.83e-17	1.05e-17	down-regulated
Nitab4.5_0006355g0030	Nitab4.5_0006355g0030	18.1308	13.8873	11.3303	5.70114	5.92401	4.76668	-1.54755	4.48631	48.6562	3.05e-12	1.36e-10	7.8e-11	down-regulated
Nitab4.5_0009459g0030	Nitab4.5_0009459g0030	2.2722	4.02223	1.94397	0.982363	0.575955	1.57712	-1.54721	-0.380309	10.9875	0.000917263	0.00597122	0.00342715	down-regulated
Nitab4.5_0002522g0100	Nitab4.5_0002522g0100	8.73056	6.29799	9.86365	1.83215	4.29159	3.22817	-1.54617	1.90743	20.3804	6.35e-06	7.87e-05	4.52e-05	down-regulated
Nitab4.5_0000058g0060	Nitab4.5_0000058g0060	131.016	145.524	132.009	61.6624	42.9985	50.5553	-1.54604	5.5926	118.887	1.11e-27	4.42e-25	2.54e-25	down-regulated
Nitab4.5_0001800g0010	Nitab4.5_0001800g0010	10.5495	13.8375	11.2285	5.93772	3.17968	4.4396	-1.546	2.30259	20.9016	4.83e-06	6.17e-05	3.54e-05	down-regulated
Nitab4.5_0002073g0040	Nitab4.5_0002073g0040	17.2988	10.6386	10.5088	3.80066	5.12438	5.56355	-1.54584	2.03175	19.9658	7.88e-06	9.56e-05	5.49e-05	down-regulated
Nitab4.5_0000446g0040	Nitab4.5_0000446g0040	5.5355	8.59887	5.6327	2.00283	3.29652	2.17103	-1.5457	1.80487	21.374	3.78e-06	4.95e-05	2.84e-05	down-regulated
Nitab4.5_0007410g0030	Nitab4.5_0007410g0030	0.8661	0.592353	1.10903	0.622471	0.22403	0.109509	-1.5445	-0.436391	6.4244	0.0112563	0.0480203	0.027561	down-regulated
Nitab4.5_0001128g0080	Nitab4.5_0001128g0080	114.419	141.44	129.922	44.8136	59.7961	41.8434	-1.54341	6.54132	50.8106	1.02e-12	4.99e-11	2.86e-11	down-regulated
Nitab4.5_0000188g0190	Nitab4.5_0000188g0190	3.79528	3.80873	5.11794	2.43148	1.31705	1.07169	-1.54333	0.217836	10.1214	0.00146558	0.00891299	0.00511556	down-regulated
Nitab4.5_0009043g0010	Nitab4.5_0009043g0010	11.2746	11.1358	12.7201	4.75441	3.71548	4.88815	-1.54332	2.97082	33.3101	7.86e-09	1.9e-07	1.09e-07	down-regulated
Nitab4.5_0003953g0010	Nitab4.5_0003953g0010	5.25386	2.5805	4.42441	1.44023	1.82676	1.34644	-1.54183	0.365535	9.71288	0.00182981	0.0107395	0.00616385	down-regulated
Nitab4.5_0004269g0080	Nitab4.5_0004269g0080	5.68354	11.9329	11.081	2.54535	4.2295	4.14653	-1.54078	1.87648	15.4113	8.65e-05	0.00078225	0.000448969	down-regulated
Nitab4.5_0004168g0140	Nitab4.5_0004168g0140	37.5801	40.8686	48.6011	14.6195	15.5639	18.2837	-1.53797	5.17128	104.952	1.25e-24	3.43e-22	1.97e-22	down-regulated
Nitab4.5_0002027g0060	Nitab4.5_0002027g0060	20.6889	22.3132	20.268	8.61729	8.03943	7.56392	-1.53303	4.12162	113.517	1.66e-26	5.84e-24	3.35e-24	down-regulated
Nitab4.5_0002232g0010	Nitab4.5_0002232g0010	17.6339	15.3207	15.6223	6.18117	6.78404	5.57713	-1.53238	3.44073	90.0863	2.28e-21	4.15e-19	2.38e-19	down-regulated
Nitab4.5_0005922g0020	Nitab4.5_0005922g0020	2.79637	1.83383	1.51808	0.544917	0.740255	1.05583	-1.53225	0.70478	6.75144	0.00936721	0.0413577	0.0237371	down-regulated
Nitab4.5_0001893g0020	Nitab4.5_0001893g0020	9.89999	13.2378	11.3111	4.35629	4.45147	4.39949	-1.53208	3.52434	78.1821	9.4e-19	1.16e-16	6.67e-17	down-regulated
Nitab4.5_0004360g0050	Nitab4.5_0004360g0050	20.9478	21.9228	19.3273	8.53	5.54213	9.8112	-1.53183	3.44317	38.7457	4.83e-10	1.49e-08	8.54e-09	down-regulated
Nitab4.5_0009224g0020	Nitab4.5_0009224g0020	8.6985	9.45442	9.02845	4.48877	2.9564	2.96486	-1.53173	2.57942	27.9405	1.25e-07	2.35e-06	1.35e-06	down-regulated
Nitab4.5_0000003g0420	Nitab4.5_0000003g0420	4.7734	6.3109	6.38225	2.10017	2.49783	2.08758	-1.53094	2.71768	29.4326	5.79e-08	1.16e-06	6.65e-07	down-regulated
Nitab4.5_0000106g0170	Nitab4.5_0000106g0170	28.1805	18.0835	23.2781	8.92238	6.76259	10.9625	-1.53018	3.55523	47.4835	5.55e-12	2.34e-10	1.34e-10	down-regulated
Nitab4.5_0001068g0090	Nitab4.5_0001068g0090	35.7414	33.3504	35.8654	13.5625	14.0798	12.5698	-1.52975	5.11764	104.148	1.88e-24	5e-22	2.87e-22	down-regulated
Nitab4.5_0000204g0120	Nitab4.5_0000204g0120	11.8855	12.9755	13.4168	2.79414	5.18198	6.69424	-1.52894	2.15717	22.7144	1.88e-06	2.68e-05	1.54e-05	down-regulated
Nitab4.5_0003221g0020	Nitab4.5_0003221g0020	3.36947	3.4791	2.1959	1.25254	1.31422	0.883137	-1.52766	0.60531	9.79026	0.00175439	0.0103591	0.00594556	down-regulated
Nitab4.5_0002567g0090	Nitab4.5_0002567g0090	17.0222	16.3815	13.7772	5.53769	5.75701	6.84694	-1.52596	2.85766	50.7363	1.06e-12	5.15e-11	2.96e-11	down-regulated
Nitab4.5_0007679g0010	Nitab4.5_0007679g0010	5.86312	2.79068	4.25099	1.78062	1.94881	1.18986	-1.52585	1.07049	9.39771	0.00217257	0.0124293	0.00713373	down-regulated
Nitab4.5_0001154g0050	Nitab4.5_0001154g0050	6.52934	7.65793	7.59138	2.88359	3.09852	2.39337	-1.52462	3.26881	27.5022	1.57e-07	2.87e-06	1.65e-06	down-regulated
Nitab4.5_0003526g0020	Nitab4.5_0003526g0020	2.00468	4.71271	2.85004	1.58707	1.07654	1.03087	-1.52435	2.84658	8.15318	0.00429858	0.0220079	0.0126313	down-regulated
Nitab4.5_0001982g0060	Nitab4.5_0001982g0060	6.40346	8.40423	7.60091	3.33446	1.91596	3.40468	-1.52415	2.61922	27.3552	1.69e-07	3.07e-06	1.76e-06	down-regulated
Nitab4.5_0000642g0050	Nitab4.5_0000642g0050	5.17331	5.8381	6.73904	2.37595	2.21151	2.24188	-1.52354	3.15982	49.8963	1.62e-12	7.62e-11	4.37e-11	down-regulated
Nitab4.5_0012569g0010	Nitab4.5_0012569g0010	37.6382	41.3143	42.1614	15.1213	15.7509	15.7837	-1.52322	4.34571	49.7557	1.74e-12	8.17e-11	4.69e-11	down-regulated
Nitab4.5_0002977g0130	Nitab4.5_0002977g0130	1.53803	1.39328	1.41085	0.945427	0.493284	0.238986	-1.52307	-0.25441	6.56392	0.0104067	0.0450302	0.0258448	down-regulated
Nitab4.5_0000880g0110	Nitab4.5_0000880g0110	44.0907	49.3485	41.1074	11.6939	19.5688	20.6459	-1.52055	3.4663	39.7185	2.93e-10	9.47e-09	5.44e-09	down-regulated
Nitab4.5_0003656g0060	Nitab4.5_0003656g0060	5.39253	4.09861	5.88832	2.28524	2.00586	1.60619	-1.52054	1.21744	17.369	3.08e-05	0.000319604	0.000183435	down-regulated
Nitab4.5_0005621g0030	Nitab4.5_0005621g0030	0.506016	0.651056	0.709511	0.189902	0.284617	0.235857	-1.51968	-0.264087	10.0754	0.00150259	0.00910179	0.00522393	down-regulated
Nitab4.5_0001190g0060	Nitab4.5_0001190g0060	4.52578	6.98417	6.20217	2.23707	2.13274	2.46692	-1.51884	0.907466	9.27671	0.00232086	0.013128	0.00753476	down-regulated
Nitab4.5_0000621g0030	Nitab4.5_0000621g0030	11.3959	16.4255	13.5065	3.13133	6.0755	6.76695	-1.51876	1.24066	13.4933	0.000239415	0.00190105	0.0010911	down-regulated
Nitab4.5_0000934g0080	Nitab4.5_0000934g0080	11.7196	11.7259	13.8432	5.84591	5.10346	3.39896	-1.51858	1.31096	18.7214	1.51e-05	0.000170204	9.77e-05	down-regulated
Nitab4.5_0000297g0140	Nitab4.5_0000297g0140	75.7388	77.6372	92.0192	30.9862	31.4778	32.3864	-1.51787	5.23932	48.834	2.79e-12	1.25e-10	7.19e-11	down-regulated
Nitab4.5_0002655g0030	Nitab4.5_0002655g0030	8.76183	12.7927	11.2271	3.65845	5.79174	3.16676	-1.51708	0.562073	14.0258	0.000180315	0.00148718	0.000853561	down-regulated
Nitab4.5_0014993g0010	Nitab4.5_0014993g0010	2.79338	3.44122	3.77702	0.901669	0.890722	2.08253	-1.51674	0.705955	7.63052	0.00573887	0.0277961	0.0159534	down-regulated
Nitab4.5_0001581g0140	Nitab4.5_0001581g0140	3.91851	3.80828	3.9527	1.55543	1.71417	1.23317	-1.51632	2.39111	27.5207	1.55e-07	2.85e-06	1.64e-06	down-regulated
Nitab4.5_0000024g0260	Nitab4.5_0000024g0260	16.7746	8.21498	9.86492	3.53323	5.36615	4.53601	-1.51428	2.61171	28.3524	1.01e-07	1.94e-06	1.11e-06	down-regulated
Nitab4.5_0008142g0020	Nitab4.5_0008142g0020	12.4549	18.9295	13.6008	5.52035	5.57456	6.3927	-1.51417	3.13385	19.279	1.13e-05	0.000131582	7.55e-05	down-regulated
Nitab4.5_0002053g0060	Nitab4.5_0002053g0060	25.4011	33.4034	32.8631	11.2882	11.3591	12.9867	-1.51278	4.91253	108.023	2.66e-25	7.98e-23	4.58e-23	down-regulated
Nitab4.5_0000039g0180	Nitab4.5_0000039g0180	266.635	287.141	203.276	102.54	87.4087	104.916	-1.51067	5.31404	76.9811	1.73e-18	2.01e-16	1.15e-16	down-regulated
Nitab4.5_0006097g0010	Nitab4.5_0006097g0010	3.29228	2.90274	3.22543	1.60549	0.652403	1.41286	-1.51061	1.66029	15.9652	6.45e-05	0.000603522	0.000346388	down-regulated
Nitab4.5_0007620g0010	Nitab4.5_0007620g0010	119.706	145.102	124.678	63.0926	43.0896	45.9179	-1.50648	5.5109	46.0214	1.17e-11	4.73e-10	2.72e-10	down-regulated
Nitab4.5_0000483g0110	Nitab4.5_0000483g0110	41.093	31.5037	33.7183	13.8734	14.2334	13.2566	-1.50617	3.89514	67.5333	2.07e-16	1.85e-14	1.06e-14	down-regulated
Nitab4.5_0004646g0020	Nitab4.5_0004646g0020	94.2691	87.0481	89.6202	33.273	34.2952	38.0534	-1.50606	5.52754	51.3086	7.89e-13	3.96e-11	2.27e-11	down-regulated
Nitab4.5_0000960g0080	Nitab4.5_0000960g0080	40.9082	35.9733	39.3528	13.585	14.6199	17.1078	-1.5058	5.04266	99.6203	1.85e-23	4.41e-21	2.53e-21	down-regulated
Nitab4.5_0003786g0020	Nitab4.5_0003786g0020	174.476	113.293	109.999	60.0963	49.7624	45.2943	-1.5028	6.32408	51.3946	7.55e-13	3.81e-11	2.19e-11	down-regulated
Nitab4.5_0000023g0480	Nitab4.5_0000023g0480	9.87368	17.2049	27.5645	6.7611	7.16895	7.40671	-1.50238	3.60433	12.6753	0.000370523	0.00277191	0.00159092	down-regulated
Nitab4.5_0009179g0010	Nitab4.5_0009179g0010	24.0874	25.913	26.0727	11.088	10.184	8.46134	-1.50188	3.74649	57.0037	4.35e-14	2.66e-12	1.53e-12	down-regulated
Nitab4.5_0006851g0030	Nitab4.5_0006851g0030	22.1679	25.2314	24.6693	8.62972	9.64636	9.91423	-1.50184	4.37656	87.8724	6.98e-21	1.18e-18	6.77e-19	down-regulated
