# Supplementary material for: Integrative Analyses of Biochemical Properties and Transcriptome Reveal the Dynamic Changes in Leaf Senescence of Tobacco (Nicotiana tabacum L.)
Source: Front Genet. 2021 Dec 22;12:790167. doi: 10.3389/fgene.2021.790167 (PMC8727547; doi:10.3389/fgene.2021.790167)
Supplement: Supplementary file 1 [file DataSheet1.ZIP › Supplemental tables and figures/Table S5.xlsx]

## Sheet: cp03.M1_vs_M4.all_DEGs
Supplemental Table S5 Differentially expressed genes between M1 and M4 stages identified with the criteria of FDR ≤ 0.05 and the absolute value of |log2(fold change)| ≥ 1.5
gene_id	gene_name	M1-1	M1-2	M1-3	M4-1	M4-2	M4-3	logFC	logCPM	LR	PValue	FDR	Storey_qvalue	DE
Nitab4.5_0001780g0010	Nitab4.5_0001780g0010	0	0	0	26.0852	26.1331	33.5551	13.1643	2.60218	77.287	1.48e-18	4.02e-17	1.67e-17	up-regulated
Nitab4.5_0000668g0090	Nitab4.5_0000668g0090	0	0	0	31.4632	28.4656	33.9423	12.579	2.48	180.643	3.51e-41	5.4e-39	2.25e-39	up-regulated
Nitab4.5_0010845g0010	Nitab4.5_0010845g0010	0	0	0	1.71297	3.94241	1.77129	11.8893	1.43149	16.8806	3.98e-05	0.000196305	8.18e-05	up-regulated
Nitab4.5_0001728g0050	Nitab4.5_0001728g0050	0	0	0	4.10916	2.13329	5.29892	11.0844	0.697454	55.354	1.01e-13	1.67e-12	6.95e-13	up-regulated
Nitab4.5_0000901g0110	Nitab4.5_0000901g0110	0	0	0	5.59128	4.78613	13.058	11.068	0.598004	46.7168	8.2e-12	1.1e-10	4.56e-11	up-regulated
Nitab4.5_0003918g0040	Nitab4.5_0003918g0040	0	0	0	3.35186	0	0	10.9934	1.68092	14.6508	0.000129381	0.000575652	0.000239816	up-regulated
Nitab4.5_0002656g0050	Nitab4.5_0002656g0050	0	0	0	2.83292	2.28329	3.3272	10.8783	1.17582	82.8078	9.04e-20	2.76e-18	1.15e-18	up-regulated
Nitab4.5_0002334g0100	Nitab4.5_0002334g0100	0	0	0	1.45119	2.09349	4.81282	10.6221	1.5335	67.7286	1.88e-16	4.17e-15	1.74e-15	up-regulated
Nitab4.5_0000132g0030	Nitab4.5_0000132g0030	0	0	0	9.18091	9.50998	12.8456	10.4061	0.46423	25.2434	5.05e-07	3.44e-06	1.43e-06	up-regulated
Nitab4.5_0029367g0020	Nitab4.5_0029367g0020	0	0	0.027037	18.3873	16.4118	19.1349	10.3907	3.46557	96.604	8.47e-23	3.33e-21	1.39e-21	up-regulated
Nitab4.5_0006882g0050	Nitab4.5_0006882g0050	0	0	0	10.5842	9.81257	1.46526	10.1631	-0.120846	64.5918	9.21e-16	1.9e-14	7.92e-15	up-regulated
Nitab4.5_0010991g0030	Nitab4.5_0010991g0030	0	0	0	2.22433	2.67239	0	10.136	0.803922	29.3069	6.18e-08	4.83e-07	2.01e-07	up-regulated
Nitab4.5_0000157g0280	Nitab4.5_0000157g0280	0	0	0	0	3.24223	0	10.0296	0.427309	17.0919	3.56e-05	0.000177226	7.38e-05	up-regulated
Nitab4.5_0000470g0230	Nitab4.5_0000470g0230	0	0	0	3.22223	2.95298	2.00137	9.87046	-0.89246	47.0039	7.08e-12	9.52e-11	3.97e-11	up-regulated
Nitab4.5_0003160g0100	Nitab4.5_0003160g0100	0	0	0	5.08524	5.6218	7.02274	9.83319	-0.175411	52.1607	5.11e-13	7.84e-12	3.27e-12	up-regulated
Nitab4.5_0009681g0010	Nitab4.5_0009681g0010	0	0	0	0.246561	0.965733	1.25806	9.74458	0.182888	41.0296	1.5e-10	1.71e-09	7.12e-10	up-regulated
Nitab4.5_0005831g0010	Nitab4.5_0005831g0010	0	0	0	3.79203	0	5.77873	9.5064	-0.777559	18.7404	1.5e-05	8.01e-05	3.34e-05	up-regulated
Nitab4.5_0001781g0010	Nitab4.5_0001781g0010	0	0	0	0.407642	0.333268	0.494072	9.34333	-1.11943	26.8376	2.21e-07	1.59e-06	6.64e-07	up-regulated
Nitab4.5_0000288g0100	Nitab4.5_0000288g0100	0	0	0	0.708324	0.543318	0.240645	9.24431	-0.966512	27.8945	1.28e-07	9.56e-07	3.98e-07	up-regulated
Nitab4.5_0010430g0070	Nitab4.5_0010430g0070	0	0	0	1.68497	1.23454	1.12953	9.19649	-1.25218	25.1789	5.22e-07	3.55e-06	1.48e-06	up-regulated
Nitab4.5_0001780g0020	Nitab4.5_0001780g0020	0	0.008185	0.01069	10.3034	10.8662	16.8422	9.18873	1.31729	71.9603	2.2e-17	5.32e-16	2.21e-16	up-regulated
Nitab4.5_0000023g0560	Nitab4.5_0000023g0560	0	0	0	0.601632	0	0.905197	9.16111	0.29237	7.64027	0.00570793	0.0167086	0.00696076	up-regulated
Nitab4.5_0010769g0010	Nitab4.5_0010769g0010	0	0	0	1.68876	1.32839	0.468118	8.99731	-0.927383	25.0051	5.72e-07	3.86e-06	1.61e-06	up-regulated
Nitab4.5_0009691g0030	Nitab4.5_0009691g0030	0	0	0	0.833518	0.892417	0.175186	8.97103	-0.322526	26.4903	2.65e-07	1.89e-06	7.86e-07	up-regulated
Nitab4.5_0003925g0010	Nitab4.5_0003925g0010	0	0	0	1.411	1.00743	0.433777	8.95328	-0.356003	35.2614	2.88e-09	2.73e-08	1.14e-08	up-regulated
Nitab4.5_0000030g0590	Nitab4.5_0000030g0590	0	0	0	4.26021	2.79486	1.80755	8.94346	-0.844017	10.4691	0.00121386	0.00430264	0.00179248	up-regulated
Nitab4.5_0007495g0030	Nitab4.5_0007495g0030	0.086832	0	0	16.7855	14.4157	25.041	8.92888	2.75045	110.177	8.96e-26	4.62e-24	1.92e-24	up-regulated
Nitab4.5_0007974g0010	Nitab4.5_0007974g0010	0	0	0	2.54906	0	4.59945	8.79369	-1.82661	11.9494	0.000546641	0.00211661	0.000881776	up-regulated
Nitab4.5_0000403g0030	Nitab4.5_0000403g0030	0	0	0	0.047779	1.64433	0.261774	8.78143	-0.873739	17.1928	3.38e-05	0.000168725	7.03e-05	up-regulated
Nitab4.5_0000677g0270	Nitab4.5_0000677g0270	0	0	0	2.52954	0	0	8.76649	-0.84923	7.87132	0.00502249	0.014969	0.00623608	up-regulated
Nitab4.5_0011648g0020	Nitab4.5_0011648g0020	0	0	0	4.45242	1.7511	0.406949	8.72095	-1.00118	32.5384	1.17e-08	1.02e-07	4.24e-08	up-regulated
Nitab4.5_0004449g0050	Nitab4.5_0004449g0050	0	0	0	0.64665	0	0.699139	8.40587	-0.890331	24.123	9.04e-07	5.93e-06	2.47e-06	up-regulated
Nitab4.5_0000782g0070	Nitab4.5_0000782g0070	0	0	0	0.399621	0.1844	0.505559	8.07249	0.219332	49.2474	2.26e-12	3.22e-11	1.34e-11	up-regulated
Nitab4.5_0004464g0010	Nitab4.5_0004464g0010	0	0	0	0.325269	0.220346	0.310705	7.84741	-0.751436	31.3115	2.2e-08	1.84e-07	7.65e-08	up-regulated
Nitab4.5_0001110g0030	Nitab4.5_0001110g0030	0	0.353941	0	30.7878	33.0049	29.5723	7.77282	2.45231	48.5988	3.14e-12	4.41e-11	1.84e-11	up-regulated
Nitab4.5_0005769g0090	Nitab4.5_0005769g0090	0	0	0	0	0	2.05877	7.73958	-1.59886	7.33122	0.0067767	0.0194069	0.00808489	up-regulated
Nitab4.5_0000838g0070	Nitab4.5_0000838g0070	0	0	0	0.225125	0.142806	0.13525	7.56985	4.46497	24.9165	5.99e-07	4.03e-06	1.68e-06	up-regulated
Nitab4.5_0000788g0070	Nitab4.5_0000788g0070	0	0	0	1.78603	0.953512	0.569837	7.54043	0.875676	48.2226	3.8e-12	5.3e-11	2.21e-11	up-regulated
Nitab4.5_0003073g0040	Nitab4.5_0003073g0040	0	0	0	0.458868	0.295322	0.385965	7.51891	-0.689215	33.063	8.92e-09	7.91e-08	3.3e-08	up-regulated
Nitab4.5_0000321g0280	Nitab4.5_0000321g0280	0	0	0	0.318932	0.131543	0.431141	7.31838	-0.788335	35.0244	3.26e-09	3.07e-08	1.28e-08	up-regulated
Nitab4.5_0004156g0010	Nitab4.5_0004156g0010	0	0	0	0.126477	0.30969	0.137989	7.27368	2.03523	35.3817	2.71e-09	2.58e-08	1.07e-08	up-regulated
Nitab4.5_0000342g0270	Nitab4.5_0000342g0270	0.121854	0.109926	0.091228	19.1153	17.5862	12.4147	7.12412	3.66454	125.812	3.38e-29	2.22e-27	9.24e-28	up-regulated
Nitab4.5_0001580g0040	Nitab4.5_0001580g0040	0	0	0	0.436123	0.145844	0.876585	7.09476	-0.542324	18.0951	2.1e-05	0.000109292	4.55e-05	up-regulated
Nitab4.5_0003950g0050	Nitab4.5_0003950g0050	0	0	0.193205	9.06706	6.36664	13.7453	7.00557	0.976797	37.2172	1.06e-09	1.06e-08	4.42e-09	up-regulated
Nitab4.5_0000791g0090	Nitab4.5_0000791g0090	0.329167	0.937583	0.13774	51.3472	62.5425	84.631	6.94009	2.82914	94.7825	2.12e-22	8.09e-21	3.37e-21	up-regulated
Nitab4.5_0004181g0030	Nitab4.5_0004181g0030	0	0	0	0.234431	0.230731	0	6.86739	0.185502	20.9966	4.6e-06	2.7e-05	1.12e-05	up-regulated
Nitab4.5_0006300g0010	Nitab4.5_0006300g0010	0.024712	0	0.073136	4.01578	3.60906	4.6617	6.82334	2.24025	56.858	4.68e-14	8.04e-13	3.35e-13	up-regulated
Nitab4.5_0002918g0030	Nitab4.5_0002918g0030	0	0	0	0	0.462557	0	6.68847	0.66544	10.2001	0.00140433	0.00490016	0.0020414	up-regulated
Nitab4.5_0013292g0010	Nitab4.5_0013292g0010	0	0	0	0	0.218016	0.092727	6.66263	-0.708285	12.6659	0.000372387	0.00149426	0.000622507	up-regulated
Nitab4.5_0000513g0100	Nitab4.5_0000513g0100	0	0.024748	0.047991	4.03338	1.99808	2.08064	6.62124	1.82241	134.016	5.42e-31	4.07e-29	1.69e-29	up-regulated
Nitab4.5_0005161g0020	Nitab4.5_0005161g0020	0	0.051109	0	1.58395	2.70695	1.49411	6.56257	-0.186908	67.4437	2.17e-16	4.79e-15	1.99e-15	up-regulated
Nitab4.5_0008824g0020	Nitab4.5_0008824g0020	0	0	0	0.247969	0.15946	0	6.47291	-0.376183	14.5852	0.000133966	0.000593379	0.000247201	up-regulated
Nitab4.5_0013126g0010	Nitab4.5_0013126g0010	0	0	0	0.495639	0	0.519558	6.47068	1.79619	20.7337	5.28e-06	3.06e-05	1.28e-05	up-regulated
Nitab4.5_0011519g0010	Nitab4.5_0011519g0010	0	0	0	0	0.272201	0.312926	6.45143	3.81358	23.4062	1.31e-06	8.4e-06	3.5e-06	up-regulated
Nitab4.5_0000319g0230	Nitab4.5_0000319g0230	0	0	0.02118	1.12787	0.567636	0.921072	6.44598	-0.175985	30.3372	3.63e-08	2.94e-07	1.23e-07	up-regulated
Nitab4.5_0000300g0100	Nitab4.5_0000300g0100	0	0	0.080612	3.25149	1.75379	3.03876	6.43234	3.14724	92.5353	6.61e-22	2.44e-20	1.02e-20	up-regulated
Nitab4.5_0005020g0010	Nitab4.5_0005020g0010	0	0.039651	0	0.595797	1.39651	1.83937	6.33894	0.555826	20.1451	7.18e-06	4.07e-05	1.69e-05	up-regulated
Nitab4.5_0000072g0590	Nitab4.5_0000072g0590	0.538796	0.43886	0.301219	31.0752	48.3658	31.159	6.30621	3.51764	98.9234	2.62e-23	1.08e-21	4.51e-22	up-regulated
Nitab4.5_0006663g0010	Nitab4.5_0006663g0010	0	0	0	0.179972	1.09152	0.130997	6.29234	-0.877968	16.076	6.08e-05	0.000289786	0.000120724	up-regulated
Nitab4.5_0005172g0020	Nitab4.5_0005172g0020	0.103108	0	0	3.87534	1.52347	4.18532	6.28901	-0.00856393	33.4229	7.41e-09	6.64e-08	2.77e-08	up-regulated
Nitab4.5_0000550g0010	Nitab4.5_0000550g0010	0.045947	0	0.117665	0.636335	3.00354	10.6374	6.24968	1.82721	16.2454	5.56e-05	0.000266879	0.000111182	up-regulated
Nitab4.5_0002020g0050	Nitab4.5_0002020g0050	0.503739	0.028093	0.218166	25.5409	19.3764	15.4548	6.1785	2.16875	38.6942	4.96e-10	5.24e-09	2.18e-09	up-regulated
Nitab4.5_0009234g0010	Nitab4.5_0009234g0010	0	0.004605	0	0.278884	0.193022	0.627726	6.16468	4.22347	61.4363	4.57e-15	8.77e-14	3.65e-14	up-regulated
Nitab4.5_0001225g0250	Nitab4.5_0001225g0250	0.038375	0	0	1.67712	0.332059	1.55605	6.13618	2.61823	62.6333	2.49e-15	4.9e-14	2.04e-14	up-regulated
Nitab4.5_0007493g0030	Nitab4.5_0007493g0030	0.524425	0	1.2388	39.0566	56.6437	36.005	6.13238	2.66177	17.1463	3.46e-05	0.000172612	7.19e-05	up-regulated
Nitab4.5_0003779g0090	Nitab4.5_0003779g0090	0	0	0	0.113491	0.054844	0.1623	6.04591	0.122589	17.3399	3.13e-05	0.000156953	6.54e-05	up-regulated
Nitab4.5_0012046g0010	Nitab4.5_0012046g0010	0	0	0	0.435559	0	0	6.03626	3.73847	14.2679	0.000158543	0.000692679	0.000288569	up-regulated
Nitab4.5_0008814g0030	Nitab4.5_0008814g0030	0	0	0.413277	11.3418	10.9268	10.2826	6.03371	1.05054	76.0286	2.8e-18	7.35e-17	3.06e-17	up-regulated
Nitab4.5_0005860g0020	Nitab4.5_0005860g0020	0.27844	0.228065	0.216438	24.2868	16.6524	8.6042	5.98172	2.09698	119.38	8.65e-28	5.16e-26	2.15e-26	up-regulated
Nitab4.5_0000040g0340	Nitab4.5_0000040g0340	0	0	0	0	0.261612	0.48918	5.98002	1.93454	13.7775	0.000205785	0.000877152	0.00036542	up-regulated
Nitab4.5_0000914g0110	Nitab4.5_0000914g0110	0	0	0	0	0	0.154152	5.90624	3.30782	7.9634	0.00477327	0.0143125	0.00596256	up-regulated
Nitab4.5_0004189g0010	Nitab4.5_0004189g0010	0	0	0	0.09404	0.094239	0.042936	5.84895	-0.396683	13.3696	0.000255741	0.00106545	0.000443864	up-regulated
Nitab4.5_0006590g0030	Nitab4.5_0006590g0030	0	0	0	0	0	0.32423	5.72907	1.6812	12.2841	0.000456822	0.00179715	0.000748692	up-regulated
Nitab4.5_0003721g0020	Nitab4.5_0003721g0020	0.146681	0.273852	0.494564	18.9637	19.3693	13.9212	5.72093	4.21755	187.42	1.16e-42	1.95e-40	8.1e-41	up-regulated
Nitab4.5_0000923g0050	Nitab4.5_0000923g0050	0.859606	0.032001	0.430054	22.3557	26.1428	26.2794	5.71098	3.28091	77.3836	1.41e-18	3.83e-17	1.6e-17	up-regulated
Nitab4.5_0000036g0520	Nitab4.5_0000036g0520	0	0	0	0	0.256407	0	5.69463	-0.892619	9.81427	0.00173163	0.00589296	0.002455	up-regulated
Nitab4.5_0015320g0010	Nitab4.5_0015320g0010	0	0	0	0.10368	0	0.3787	5.69075	1.36441	14.5838	0.00013406	0.000593685	0.000247328	up-regulated
Nitab4.5_0003627g0030	Nitab4.5_0003627g0030	0.155718	0.071122	0.331822	14.3696	9.19393	8.10087	5.65682	1.38897	98.9825	2.55e-23	1.05e-21	4.39e-22	up-regulated
Nitab4.5_0000300g0280	Nitab4.5_0000300g0280	0.056923	0.229526	0.132493	7.90365	10.3568	7.8994	5.63465	0.852404	33.6082	6.74e-09	6.08e-08	2.53e-08	up-regulated
Nitab4.5_0000302g0110	Nitab4.5_0000302g0110	0.272532	0.624869	0.310975	21.6465	24.2199	18.0293	5.61465	4.56277	139.417	3.57e-32	2.91e-30	1.21e-30	up-regulated
Nitab4.5_0002547g0010	Nitab4.5_0002547g0010	0	0	0.100921	0.842994	1.22916	3.07876	5.54192	0.393277	8.91898	0.00282223	0.00900748	0.00375251	up-regulated
Nitab4.5_0000252g0160	Nitab4.5_0000252g0160	0.080965	0	0	1.02706	0.844596	2.34574	5.52443	3.31106	17.3656	3.08e-05	0.000155246	6.47e-05	up-regulated
Nitab4.5_0005964g0040	Nitab4.5_0005964g0040	0.653692	0	0.280944	17.737	10.8055	16.6014	5.46109	1.58794	42.5556	6.87e-11	8.18e-10	3.41e-10	up-regulated
Nitab4.5_0000919g0090	Nitab4.5_0000919g0090	0	0	0.069027	1.06471	1.35088	0.99244	5.44204	-1.09192	26.0571	3.31e-07	2.33e-06	9.69e-07	up-regulated
Nitab4.5_0000991g0040	Nitab4.5_0000991g0040	0	0	0	0	0	0.175611	5.44093	1.32238	12.6262	0.000380374	0.00152267	0.000634342	up-regulated
Nitab4.5_0008353g0010	Nitab4.5_0008353g0010	0	0	0	0	0.337833	0.253969	5.43801	0.547968	16.9325	3.87e-05	0.000191517	7.98e-05	up-regulated
Nitab4.5_0005590g0020	Nitab4.5_0005590g0020	1.31551	0.827868	1.73109	64.059	55.8852	54.4157	5.39848	3.66398	90.7568	1.62e-21	5.76e-20	2.4e-20	up-regulated
Nitab4.5_0004443g0040	Nitab4.5_0004443g0040	0	0.307319	0	6.16626	4.27427	3.65704	5.39076	2.21434	13.9388	0.000188864	0.000811512	0.000338075	up-regulated
Nitab4.5_0008204g0010	Nitab4.5_0008204g0010	0.388155	0.085504	0	5.48732	4.30729	11.6915	5.36188	0.773137	37.2273	1.05e-09	1.06e-08	4.4e-09	up-regulated
Nitab4.5_0006071g0080	Nitab4.5_0006071g0080	0	0	0	0.117818	0	0.251032	5.31137	-1.07261	14.6553	0.000129072	0.000574494	0.000239333	up-regulated
Nitab4.5_0005118g0010	Nitab4.5_0005118g0010	0.034851	0	0.1784	2.25438	2.87774	3.85023	5.28838	1.28864	36.8875	1.25e-09	1.25e-08	5.19e-09	up-regulated
Nitab4.5_0008897g0050	Nitab4.5_0008897g0050	0	0	0	0.049406	0.049528	0.152511	5.22417	0.652428	9.76693	0.00177679	0.00603378	0.00251366	up-regulated
Nitab4.5_0000728g0130	Nitab4.5_0000728g0130	0	0	0	0	0	0.144763	5.18684	1.89644	13.4665	0.000242861	0.00101729	0.000423801	up-regulated
Nitab4.5_0005282g0010	Nitab4.5_0005282g0010	0	0	0	0.200861	0	0	5.1652	0.86444	12.526	0.000401318	0.00159813	0.000665779	up-regulated
Nitab4.5_0003346g0090	Nitab4.5_0003346g0090	0.25856	0.106149	0	5.17563	3.00293	6.66834	5.14515	0.858101	54.8431	1.31e-13	2.13e-12	8.86e-13	up-regulated
Nitab4.5_0009352g0010	Nitab4.5_0009352g0010	0.166464	0	0	1.90941	3.48845	1.00633	5.14188	-0.493809	24.5273	7.33e-07	4.88e-06	2.03e-06	up-regulated
Nitab4.5_0000082g0210	Nitab4.5_0000082g0210	0.415776	0.013144	0.760121	11.3214	13.3558	20.1159	5.1227	2.98516	32.9327	9.54e-09	8.42e-08	3.51e-08	up-regulated
Nitab4.5_0003322g0030	Nitab4.5_0003322g0030	0.051488	0	0	1.09604	0.444784	0.30216	5.07116	-0.786047	38.2015	6.38e-10	6.65e-09	2.77e-09	up-regulated
Nitab4.5_0002287g0080	Nitab4.5_0002287g0080	1.69135	1.01772	1.16841	43.0192	42.1555	52.1118	5.05991	4.9723	204.012	2.78e-46	6.22e-44	2.59e-44	up-regulated
Nitab4.5_0004848g0120	Nitab4.5_0004848g0120	0	0	0	0	0.622903	0.212794	5.0589	0.304555	9.85377	0.00169484	0.00578553	0.00241025	up-regulated
Nitab4.5_0003937g0020	Nitab4.5_0003937g0020	0	0.044879	0.087029	2.52098	1.45929	0.928695	5.05175	0.742533	44.5674	2.46e-11	3.09e-10	1.29e-10	up-regulated
Nitab4.5_0002135g0100	Nitab4.5_0002135g0100	0.629028	0.313813	0.493729	10.4169	15.5806	23.8264	5.02146	1.79243	76.6713	2.02e-18	5.39e-17	2.25e-17	up-regulated
Nitab4.5_0006110g0050	Nitab4.5_0006110g0050	0.867309	0.447254	0.86415	22.3324	27.7546	25.0375	5.00673	3.41251	189.066	5.08e-43	8.98e-41	3.74e-41	up-regulated
Nitab4.5_0002527g0010	Nitab4.5_0002527g0010	0.174086	0.093987	0.349858	9.62482	6.77889	4.41781	4.95519	1.23234	54.0979	1.91e-13	3.06e-12	1.28e-12	up-regulated
Nitab4.5_0004607g0030	Nitab4.5_0004607g0030	0.217572	0	0.212843	4.49385	1.44317	8.83901	4.8631	-0.908844	18.6054	1.61e-05	8.54e-05	3.56e-05	up-regulated
Nitab4.5_0005414g0060	Nitab4.5_0005414g0060	0.235892	0	0.384582	5.77337	6.4028	8.00318	4.82895	-0.410561	36.2227	1.76e-09	1.72e-08	7.17e-09	up-regulated
Nitab4.5_0010289g0010	Nitab4.5_0010289g0010	2.20942	1.00649	1.54958	48.7855	56.3623	37.4308	4.81555	5.93457	160.304	9.71e-37	1.14e-34	4.77e-35	up-regulated
Nitab4.5_0012767g0010	Nitab4.5_0012767g0010	0.203116	0	0.144088	2.93865	3.01301	3.63056	4.66626	0.35803	24.4411	7.66e-07	5.09e-06	2.12e-06	up-regulated
Nitab4.5_0003018g0010	Nitab4.5_0003018g0010	0	0	0	0.076658	0	0	4.65176	-0.406371	9.01214	0.00268193	0.00862238	0.00359207	up-regulated
Nitab4.5_0001576g0010	Nitab4.5_0001576g0010	1.57518	2.32693	0.969313	50.8372	42.3128	33.3503	4.60072	4.47318	241.607	1.76e-54	6.7e-52	2.79e-52	up-regulated
Nitab4.5_0000140g0110	Nitab4.5_0000140g0110	0	0	0.537688	2.81794	6.25516	4.75503	4.56682	5.49101	16.7783	4.2e-05	0.000206081	8.59e-05	up-regulated
Nitab4.5_0001821g0060	Nitab4.5_0001821g0060	1.29977	1.02225	1.19273	33.9748	32.6366	21.5471	4.55329	3.80681	133.866	5.84e-31	4.38e-29	1.82e-29	up-regulated
Nitab4.5_0002402g0010	Nitab4.5_0002402g0010	0	0.25174	0.122044	3.67331	1.81151	4.11888	4.52197	1.31719	26.5655	2.55e-07	1.82e-06	7.58e-07	up-regulated
Nitab4.5_0000223g0110	Nitab4.5_0000223g0110	0.108539	0.019112	0	0.689806	1.3814	0.979512	4.51776	0.614975	46.6856	8.33e-12	1.11e-10	4.63e-11	up-regulated
Nitab4.5_0000827g0040	Nitab4.5_0000827g0040	10.3314	5.15926	12.0755	253.02	237.871	169.463	4.50045	6.29007	215.656	8.02e-49	2.13e-46	8.89e-47	up-regulated
Nitab4.5_0000278g0080	Nitab4.5_0000278g0080	0	0	0	0.227867	0	0	4.49259	0.141263	6.28851	0.0121523	0.0321687	0.0134015	up-regulated
Nitab4.5_0000305g0290	Nitab4.5_0000305g0290	0.136161	0	0.028477	0.826221	1.94944	1.62048	4.49186	-0.505007	8.17827	0.00423951	0.012897	0.00537286	up-regulated
Nitab4.5_0003567g0010	Nitab4.5_0003567g0010	0	0	0	0.040859	0	0	4.48602	-0.168686	9.01157	0.00268276	0.00862426	0.00359285	up-regulated
Nitab4.5_0000044g0100	Nitab4.5_0000044g0100	1.54094	1.28706	1.57436	36.5571	32.1347	35.2875	4.46613	3.5776	168.079	1.94e-38	2.49e-36	1.04e-36	up-regulated
Nitab4.5_0000738g0040	Nitab4.5_0000738g0040	10.0568	6.65015	8.47434	254.225	207.087	124.243	4.45316	4.9803	120.056	6.15e-28	3.69e-26	1.54e-26	up-regulated
Nitab4.5_0003011g0010	Nitab4.5_0003011g0010	0	0.166338	0.30287	3.34502	4.51276	3.56171	4.44574	0.074666	27.0571	1.98e-07	1.43e-06	5.98e-07	up-regulated
Nitab4.5_0011429g0030	Nitab4.5_0011429g0030	1.02174	0.812495	2.40267	34.0378	34.7057	29.6343	4.43611	2.85143	114.421	1.05e-26	5.83e-25	2.43e-25	up-regulated
Nitab4.5_0013596g0010	Nitab4.5_0013596g0010	0.414061	0.218649	0.472237	8.19339	11.6783	5.87245	4.43468	2.08544	39.7675	2.86e-10	3.13e-09	1.3e-09	up-regulated
Nitab4.5_0007994g0010	Nitab4.5_0007994g0010	1.16577	1.48365	2.3394	33.7606	35.9089	45.326	4.42977	2.98823	78.8153	6.82e-19	1.91e-17	7.97e-18	up-regulated
Nitab4.5_0003299g0010	Nitab4.5_0003299g0010	0.503307	0.371996	0.353375	8.1412	9.25147	10.3044	4.40549	2.78713	99.9493	1.56e-23	6.64e-22	2.77e-22	up-regulated
Nitab4.5_0000374g0140	Nitab4.5_0000374g0140	0	0	0	0	0	0.290497	4.39409	0.716565	6.40027	0.0114103	0.0304682	0.012693	up-regulated
Nitab4.5_0001087g0040	Nitab4.5_0001087g0040	0.066968	0	0	0.54076	0.940683	0.123758	4.37565	-0.0849746	11.7981	0.000592896	0.00227738	0.000948755	up-regulated
Nitab4.5_0000219g0010	Nitab4.5_0000219g0010	0.646755	0	0.486167	7.78843	8.24952	9.30137	4.37406	1.03553	17.9135	2.31e-05	0.000119314	4.97e-05	up-regulated
Nitab4.5_0000376g0260	Nitab4.5_0000376g0260	3.27035	3.54436	3.76167	79.5233	69.734	84.0909	4.37234	5.1008	252.229	8.48e-57	3.87e-54	1.61e-54	up-regulated
Nitab4.5_0000460g0100	Nitab4.5_0000460g0100	0.83114	0.832892	1.03475	17.7166	28.1871	13.7956	4.35817	1.68325	84.8913	3.15e-20	1.01e-18	4.2e-19	up-regulated
Nitab4.5_0004111g0010	Nitab4.5_0004111g0010	3.54323	1.6568	2.62755	49.0941	54.1645	64.3088	4.33571	4.9994	233.707	9.27e-53	3.13e-50	1.3e-50	up-regulated
Nitab4.5_0002577g0030	Nitab4.5_0002577g0030	0.483315	0.661202	0.327351	10.4439	9.26579	12.5873	4.33372	3.04424	150.597	1.28e-34	1.25e-32	5.22e-33	up-regulated
Nitab4.5_0001054g0040	Nitab4.5_0001054g0040	0.087257	0	0.23263	2.78808	1.72056	2.80596	4.32981	0.518332	18.3692	1.82e-05	9.58e-05	3.99e-05	up-regulated
Nitab4.5_0013698g0010	Nitab4.5_0013698g0010	1.17899	1.24604	1.61585	27.4507	28.0278	30.8845	4.32417	4.2467	27.702	1.42e-07	1.05e-06	4.37e-07	up-regulated
Nitab4.5_0000568g0170	Nitab4.5_0000568g0170	0	0	0	0	0.118096	0	4.31326	2.99792	9.16053	0.00247291	0.00804165	0.00335014	up-regulated
Nitab4.5_0003401g0080	Nitab4.5_0003401g0080	2.98991	2.09025	3.54933	75.8128	56.2115	48.3823	4.30117	4.05693	211.384	6.85e-48	1.72e-45	7.16e-46	up-regulated
Nitab4.5_0000560g0170	Nitab4.5_0000560g0170	0	0	0.056247	0.198025	0.54672	0.548567	4.26989	-0.517741	22.9482	1.66e-06	1.05e-05	4.37e-06	up-regulated
Nitab4.5_0008127g0020	Nitab4.5_0008127g0020	1.4546	1.31943	0.151833	30.283	19.1443	12.4869	4.26921	0.906528	49.2415	2.26e-12	3.23e-11	1.34e-11	up-regulated
Nitab4.5_0003015g0080	Nitab4.5_0003015g0080	0.387148	0.288201	0.13972	4.5386	4.72593	7.36872	4.25258	1.34383	44.8808	2.09e-11	2.65e-10	1.11e-10	up-regulated
Nitab4.5_0000028g0350	Nitab4.5_0000028g0350	13.618	13.8192	16.1022	301.348	317.78	257.411	4.24414	7.79818	169.679	8.69e-39	1.14e-36	4.75e-37	up-regulated
Nitab4.5_0000698g0030	Nitab4.5_0000698g0030	0.380457	0.129561	1.00347	19.4017	4.14777	7.8206	4.20551	0.173634	33.2706	8.02e-09	7.15e-08	2.98e-08	up-regulated
Nitab4.5_0001536g0060	Nitab4.5_0001536g0060	0.370417	0.469361	0.525153	8.58927	7.92276	10.8209	4.20372	1.24633	39.6881	2.98e-10	3.25e-09	1.36e-09	up-regulated
Nitab4.5_0004209g0030	Nitab4.5_0004209g0030	6.11687	8.15033	7.35154	136.817	151.33	129.462	4.18086	6.69749	160.28	9.83e-37	1.15e-34	4.81e-35	up-regulated
Nitab4.5_0000006g0560	Nitab4.5_0000006g0560	0.805052	0.124797	0.256475	8.12995	10.476	4.41357	4.17559	1.25953	26.8195	2.23e-07	1.61e-06	6.7e-07	up-regulated
Nitab4.5_0009288g0020	Nitab4.5_0009288g0020	1.77293	2.01246	1.28911	26.0432	26.0477	45.1281	4.15815	3.13718	122.871	1.49e-28	9.35e-27	3.9e-27	up-regulated
Nitab4.5_0000208g0350	Nitab4.5_0000208g0350	0.788227	1.27876	0.255443	16.9371	14.0214	13.6568	4.15402	1.92172	39.0033	4.23e-10	4.52e-09	1.88e-09	up-regulated
Nitab4.5_0003429g0040	Nitab4.5_0003429g0040	0.254562	0.290724	0	5.26426	3.23159	2.23679	4.14827	-0.500247	18.0383	2.17e-05	0.000112451	4.68e-05	up-regulated
Nitab4.5_0000262g0190	Nitab4.5_0000262g0190	3.88547	3.51575	5.6076	79.8524	74.0075	90.8812	4.14469	4.7629	124.331	7.13e-29	4.61e-27	1.92e-27	up-regulated
Nitab4.5_0003943g0030	Nitab4.5_0003943g0030	0.08067	0	0	0.388239	0.651429	0.445069	4.14158	0.068408	29.7282	4.97e-08	3.94e-07	1.64e-07	up-regulated
Nitab4.5_0001492g0080	Nitab4.5_0001492g0080	3.00205	2.19825	2.63274	47.5647	58.974	39.7486	4.13661	5.80128	411.489	1.74e-91	3.59e-88	1.5e-88	up-regulated
Nitab4.5_0002463g0010	Nitab4.5_0002463g0010	5.38058	2.77872	2.73957	64.7041	73.8115	64.9301	4.13397	4.17186	113.556	1.63e-26	8.87e-25	3.69e-25	up-regulated
Nitab4.5_0000742g0110	Nitab4.5_0000742g0110	8.18491	6.78377	9.49014	201.844	149.784	104.014	4.13196	5.22324	223.713	1.4e-50	4.24e-48	1.77e-48	up-regulated
Nitab4.5_0003374g0070	Nitab4.5_0003374g0070	0.234197	0.360656	0.544472	8.92474	6.77467	5.57302	4.12252	1.52193	26.4993	2.64e-07	1.88e-06	7.83e-07	up-regulated
Nitab4.5_0004217g0080	Nitab4.5_0004217g0080	0.117099	0.653514	1.40827	7.09358	17.053	16.7311	4.11961	2.90888	30.2644	3.77e-08	3.05e-07	1.27e-07	up-regulated
Nitab4.5_0006755g0010	Nitab4.5_0006755g0010	0.184931	0	0.099309	1.89191	2.30974	1.27351	4.11924	-0.351572	11.9372	0.00055025	0.00212894	0.000886914	up-regulated
Nitab4.5_0002782g0090	Nitab4.5_0002782g0090	0	0	0	0.050001	0.054233	0	4.11802	-1.04562	5.90827	0.01507	0.0386537	0.0161031	up-regulated
Nitab4.5_0005292g0010	Nitab4.5_0005292g0010	0	0.645939	0.526895	8.04204	6.54712	7.40709	4.10635	0.458783	25.1884	5.2e-07	3.54e-06	1.47e-06	up-regulated
Nitab4.5_0001416g0060	Nitab4.5_0001416g0060	0.066149	0.314937	0	1.81912	1.81758	3.77865	4.08323	1.17523	14.0109	0.000181752	0.000783554	0.000326428	up-regulated
Nitab4.5_0002859g0160	Nitab4.5_0002859g0160	0	0	0.090481	0.506955	0.439139	0.701901	4.02873	0.0810669	28.883	7.69e-08	5.93e-07	2.47e-07	up-regulated
Nitab4.5_0000826g0270	Nitab4.5_0000826g0270	0.690993	0.404674	0.1854	6.24399	8.48602	7.61542	4.02724	1.83232	98.3525	3.5e-23	1.43e-21	5.97e-22	up-regulated
Nitab4.5_0009401g0020	Nitab4.5_0009401g0020	0.141651	0	0	0.382866	0.754665	1.26422	4.02336	-0.642045	16.7031	4.37e-05	0.000213723	8.9e-05	up-regulated
Nitab4.5_0004249g0030	Nitab4.5_0004249g0030	0.341202	0.441306	0.252104	6.43559	5.69662	6.03043	4.01363	0.785251	63.5506	1.56e-15	3.15e-14	1.31e-14	up-regulated
Nitab4.5_0007767g0040	Nitab4.5_0007767g0040	0.346722	0.208399	0.15097	3.7401	3.60864	4.84514	4.01122	1.91161	85.7225	2.07e-20	6.69e-19	2.79e-19	up-regulated
Nitab4.5_0007105g0010	Nitab4.5_0007105g0010	0.460817	0.81924	1.65542	18.3672	12.8215	19.4539	4.00611	2.6653	59.8463	1.03e-14	1.89e-13	7.88e-14	up-regulated
Nitab4.5_0001819g0030	Nitab4.5_0001819g0030	0.55211	0.208229	0.61935	7.12639	9.06965	7.63081	4.00558	4.15344	83.4726	6.46e-20	2.01e-18	8.37e-19	up-regulated
Nitab4.5_0002878g0040	Nitab4.5_0002878g0040	3.00476	4.72692	2.12305	51.4104	61.9944	54.5864	3.99386	5.64314	43.9223	3.42e-11	4.23e-10	1.76e-10	up-regulated
Nitab4.5_0000312g0290	Nitab4.5_0000312g0290	0.097085	0	0.04193	0.860505	0.884169	0.587794	3.98394	-0.182916	33.4959	7.14e-09	6.42e-08	2.67e-08	up-regulated
Nitab4.5_0000628g0020	Nitab4.5_0000628g0020	0	0.716834	0.279162	4.73962	5.35454	7.00481	3.97903	1.75241	26.242	3.01e-07	2.12e-06	8.84e-07	up-regulated
Nitab4.5_0003401g0090	Nitab4.5_0003401g0090	0.377389	1.63285	2.65861	29.5176	24.4959	24.0401	3.96206	2.24776	62.2122	3.08e-15	6.02e-14	2.51e-14	up-regulated
Nitab4.5_0002807g0030	Nitab4.5_0002807g0030	0.609939	0.423799	1.57345	9.59081	10.7291	23.0017	3.96085	3.75393	55.7624	8.18e-14	1.37e-12	5.71e-13	up-regulated
Nitab4.5_0006220g0040	Nitab4.5_0006220g0040	1.21838	1.49858	2.14041	28.5962	27.4854	23.683	3.94559	3.53838	155.124	1.32e-35	1.4e-33	5.83e-34	up-regulated
Nitab4.5_0004456g0050	Nitab4.5_0004456g0050	0.252003	0	0	3.17097	1.26997	0	3.94442	-0.803392	6.7438	0.00940738	0.0257784	0.0107392	up-regulated
Nitab4.5_0008517g0020	Nitab4.5_0008517g0020	0	0	0.07234	0.489804	0.307312	0.412419	3.92257	-0.440934	25.2988	4.91e-07	3.35e-06	1.4e-06	up-regulated
Nitab4.5_0010520g0010	Nitab4.5_0010520g0010	0.294812	0	0	1.62654	1.8255	1.4308	3.91738	-0.755728	20.7541	5.22e-06	3.03e-05	1.26e-05	up-regulated
Nitab4.5_0000307g0130	Nitab4.5_0000307g0130	1.40872	1.34859	1.5742	33.9546	19.6157	15.8214	3.90601	3.25598	50.0316	1.51e-12	2.21e-11	9.2e-12	up-regulated
Nitab4.5_0001863g0220	Nitab4.5_0001863g0220	0.383032	0.204862	0.658845	4.59711	7.06034	8.89002	3.89668	4.60748	66.5269	3.45e-16	7.44e-15	3.1e-15	up-regulated
Nitab4.5_0001619g0060	Nitab4.5_0001619g0060	1.31917	0.426603	0.924305	11.57	15.0234	15.7918	3.89542	2.19252	62.0089	3.42e-15	6.65e-14	2.77e-14	up-regulated
Nitab4.5_0009051g0020	Nitab4.5_0009051g0020	1.98703	1.60023	4.53915	34.2782	43.3515	50.627	3.88328	3.11359	150.851	1.13e-34	1.11e-32	4.6e-33	up-regulated
Nitab4.5_0000430g0110	Nitab4.5_0000430g0110	0.190022	0.40887	0.475728	6.57371	5.99532	4.81663	3.87349	1.19335	37.7674	7.97e-10	8.16e-09	3.4e-09	up-regulated
Nitab4.5_0003384g0020	Nitab4.5_0003384g0020	0	0	0.349858	2.03029	1.46456	2.18499	3.86909	-0.538907	17.6512	2.65e-05	0.0001352	5.63e-05	up-regulated
Nitab4.5_0000775g0160	Nitab4.5_0000775g0160	0.294028	0.142102	0.396572	5.89583	4.40452	4.44394	3.86852	-0.0227963	42.2122	8.19e-11	9.65e-10	4.02e-10	up-regulated
Nitab4.5_0001221g0020	Nitab4.5_0001221g0020	0	0	0	0	0.049038	0	3.85165	4.7605	6.69436	0.00967182	0.026398	0.0109974	up-regulated
Nitab4.5_0000082g0150	Nitab4.5_0000082g0150	1.89462	1.83928	1.06565	30.1177	19.2005	24.5991	3.84646	3.06166	75.0275	4.64e-18	1.19e-16	4.96e-17	up-regulated
Nitab4.5_0000620g0100	Nitab4.5_0000620g0100	1.78358	1.31749	2.06584	24.5471	22.076	31.6984	3.83385	3.49593	36.5029	1.52e-09	1.5e-08	6.25e-09	up-regulated
Nitab4.5_0002807g0040	Nitab4.5_0002807g0040	0.076979	0.192259	0.35539	2.61483	2.64053	4.38723	3.83119	1.10587	28.4957	9.39e-08	7.16e-07	2.98e-07	up-regulated
Nitab4.5_0011739g0010	Nitab4.5_0011739g0010	44.052	22.6798	38.1074	659.88	502.191	411.268	3.82622	6.42892	189.518	4.05e-43	7.19e-41	2.99e-41	up-regulated
Nitab4.5_0002751g0060	Nitab4.5_0002751g0060	0	0	0.07862	0.232988	0.423795	0.59263	3.82555	-0.0676226	12.7789	0.000350552	0.0014149	0.000589444	up-regulated
Nitab4.5_0010990g0010	Nitab4.5_0010990g0010	0.023903	0.175372	0.042298	0.753879	0.517363	2.42785	3.81346	1.08479	18.0843	2.11e-05	0.000109869	4.58e-05	up-regulated
Nitab4.5_0001778g0150	Nitab4.5_0001778g0150	0	0	0.186095	1.014	1.12436	1.07936	3.79725	-0.526678	7.90093	0.00494095	0.0147573	0.00614787	up-regulated
Nitab4.5_0014791g0010	Nitab4.5_0014791g0010	0.378875	0.460321	0.234909	7.45427	3.86498	4.74531	3.78806	1.08379	62.5448	2.6e-15	5.12e-14	2.13e-14	up-regulated
Nitab4.5_0002076g0130	Nitab4.5_0002076g0130	0.20371	0	0.340121	1.12411	3.88368	3.06116	3.75738	1.43788	12.0936	0.000505963	0.00197302	0.000821957	up-regulated
Nitab4.5_0005409g0020	Nitab4.5_0005409g0020	1.33049	0.900401	1.09364	16.3329	18.2227	12.8021	3.74602	3.779	162.067	4e-37	4.81e-35	2e-35	up-regulated
Nitab4.5_0005722g0080	Nitab4.5_0005722g0080	0.6863	0.055636	0.327502	4.95705	4.54176	6.50485	3.74305	0.000188118	36.5289	1.5e-09	1.48e-08	6.17e-09	up-regulated
Nitab4.5_0007594g0020	Nitab4.5_0007594g0020	1.56798	1.05751	1.2575	17.3795	22.0154	15.5461	3.73245	3.72638	89.6744	2.81e-21	9.7e-20	4.04e-20	up-regulated
Nitab4.5_0006037g0010	Nitab4.5_0006037g0010	0.63903	0.293074	0.258008	7.13819	5.23263	4.64327	3.73183	0.929825	67.3213	2.31e-16	5.07e-15	2.11e-15	up-regulated
Nitab4.5_0016891g0010	Nitab4.5_0016891g0010	0	0.061927	0.120089	0.707488	0.817033	1.37346	3.73097	0.586441	15.9729	6.43e-05	0.000304624	0.000126906	up-regulated
Nitab4.5_0004476g0050	Nitab4.5_0004476g0050	1.48921	1.80846	0.84255	21.89	15.5946	21.3519	3.73063	2.90923	75.8941	2.99e-18	7.82e-17	3.26e-17	up-regulated
Nitab4.5_0011667g0010	Nitab4.5_0011667g0010	39.9281	30.6513	35.5469	588.76	480.429	422.152	3.72781	6.42813	209.266	1.99e-47	4.75e-45	1.98e-45	up-regulated
Nitab4.5_0018322g0010	Nitab4.5_0018322g0010	0.739788	0.206896	1.3777	8.91992	14.4405	9.7935	3.72676	2.50734	36.6244	1.43e-09	1.41e-08	5.89e-09	up-regulated
Nitab4.5_0001383g0170	Nitab4.5_0001383g0170	0.389618	0.437897	0	6.09059	2.58412	3.38164	3.7238	0.678472	24.1769	8.79e-07	5.78e-06	2.41e-06	up-regulated
Nitab4.5_0002234g0130	Nitab4.5_0002234g0130	0.084433	0	1.2834	8.04541	5.41606	6.37649	3.71925	0.317946	15.7575	7.2e-05	0.000337948	0.000140789	up-regulated
Nitab4.5_0000261g0020	Nitab4.5_0000261g0020	0.713739	0.953961	1.10162	15.5865	9.91446	13.4169	3.71701	2.97698	107.019	4.41e-25	2.12e-23	8.84e-24	up-regulated
Nitab4.5_0007360g0020	Nitab4.5_0007360g0020	1.3467	2.14451	3.79461	33.4175	25.2585	44.1835	3.71356	2.2989	61.1212	5.37e-15	1.02e-13	4.25e-14	up-regulated
Nitab4.5_0000319g0290	Nitab4.5_0000319g0290	0.175209	0.292997	0.870926	3.46921	6.68911	8.6188	3.70437	2.35387	47.3118	6.05e-12	8.22e-11	3.42e-11	up-regulated
Nitab4.5_0013087g0020	Nitab4.5_0013087g0020	0.120141	0	0	0.487904	0.521529	0.691685	3.70397	1.60984	12.6923	0.000367173	0.00147515	0.000614545	up-regulated
Nitab4.5_0026421g0010	Nitab4.5_0026421g0010	0	0	0.381962	0.737511	2.75359	1.87044	3.68124	-0.619504	8.60718	0.0033484	0.0104933	0.00437149	up-regulated
Nitab4.5_0005593g0080	Nitab4.5_0005593g0080	0	0	0.16135	0.757891	0.809679	1.0278	3.6784	1.0881	25.7026	3.98e-07	2.76e-06	1.15e-06	up-regulated
Nitab4.5_0000286g0040	Nitab4.5_0000286g0040	31.916	18.4241	21.1356	404.609	323.347	238.113	3.67306	5.88332	194.018	4.22e-44	7.93e-42	3.3e-42	up-regulated
Nitab4.5_0007821g0040	Nitab4.5_0007821g0040	0.260632	0.631694	0.244829	5.16117	5.19651	5.28033	3.66288	2.35475	30.7243	2.97e-08	2.44e-07	1.01e-07	up-regulated
Nitab4.5_0000915g0150	Nitab4.5_0000915g0150	0.081411	0.036819	0	0.507536	0.271257	0.953217	3.65044	1.21481	22.1423	2.53e-06	1.55e-05	6.46e-06	up-regulated
Nitab4.5_0000496g0170	Nitab4.5_0000496g0170	0.30893	0.875457	0.150702	5.77924	4.77626	7.67573	3.64659	0.733762	31.5597	1.93e-08	1.63e-07	6.78e-08	up-regulated
Nitab4.5_0001968g0130	Nitab4.5_0001968g0130	0.059896	0.23891	0	1.24398	1.26989	1.65133	3.64444	0.890306	14.6888	0.000126795	0.000565792	0.000235708	up-regulated
Nitab4.5_0002639g0030	Nitab4.5_0002639g0030	0	0.785862	0	4.3852	3.59361	3.06662	3.63068	-0.36403	16.6742	4.44e-05	0.000216674	9.03e-05	up-regulated
Nitab4.5_0001051g0060	Nitab4.5_0001051g0060	0.397136	0	0	2.39561	1.09622	1.90573	3.628	-0.545973	8.09792	0.0044316	0.0134036	0.00558391	up-regulated
Nitab4.5_0008645g0030	Nitab4.5_0008645g0030	0	0.278703	0.108092	0.685155	1.44944	3.26086	3.62643	-0.281482	8.65196	0.0032671	0.0102695	0.00427825	up-regulated
Nitab4.5_0003419g0060	Nitab4.5_0003419g0060	0.144972	0.277873	0	1.67306	2.07259	2.04243	3.61515	0.176833	18.9758	1.32e-05	7.15e-05	2.98e-05	up-regulated
Nitab4.5_0000725g0100	Nitab4.5_0000725g0100	0.571611	0.142283	0.379205	3.8867	6.33931	4.04986	3.60781	1.76008	89.1865	3.59e-21	1.23e-19	5.1e-20	up-regulated
Nitab4.5_0000286g0060	Nitab4.5_0000286g0060	148.21	96.558	140.035	1963.05	1674.24	1298.37	3.59793	8.17078	243.277	7.59e-55	2.96e-52	1.23e-52	up-regulated
Nitab4.5_0000252g0170	Nitab4.5_0000252g0170	0.257647	0.281936	0.027244	3.1151	2.90548	1.63128	3.59602	1.23013	11.6903	0.000628267	0.00239882	0.000999346	up-regulated
Nitab4.5_0007170g0040	Nitab4.5_0007170g0040	0.049626	0	0.027262	0.111742	0.328882	0.651565	3.58559	-0.0616804	20.6817	5.42e-06	3.14e-05	1.31e-05	up-regulated
Nitab4.5_0006180g0030	Nitab4.5_0006180g0030	0.076238	0	0	0.581328	0.034506	0.361944	3.58155	0.291512	13.755	0.000208261	0.000886739	0.000369414	up-regulated
Nitab4.5_0000008g0500	Nitab4.5_0000008g0500	0	0.224693	0.044969	1.02605	0.379011	2.22679	3.58106	-0.163756	9.2354	0.00237381	0.00776322	0.00323415	up-regulated
Nitab4.5_0000470g0190	Nitab4.5_0000470g0190	0.532771	0.17353	0.103102	3.64474	4.31789	2.4282	3.57973	1.6882	25.7299	3.93e-07	2.72e-06	1.13e-06	up-regulated
Nitab4.5_0017412g0010	Nitab4.5_0017412g0010	9.76618	6.57248	10.7945	97.06	109.023	136.478	3.57334	6.32388	73.1113	1.23e-17	3.03e-16	1.26e-16	up-regulated
Nitab4.5_0000492g0200	Nitab4.5_0000492g0200	2.15396	2.58639	3.03584	35.5206	34.5546	27.9152	3.56473	4.10828	179.856	5.21e-41	7.82e-39	3.26e-39	up-regulated
Nitab4.5_0000116g0410	Nitab4.5_0000116g0410	3.91682	2.92968	3.50578	60.2781	39.6384	29.7063	3.55513	2.93226	101.926	5.76e-24	2.57e-22	1.07e-22	up-regulated
Nitab4.5_0000876g0020	Nitab4.5_0000876g0020	0.46456	0.020298	0.102666	3.7746	1.41104	2.3137	3.55389	0.631685	14.9188	0.00011224	0.000505858	0.00021074	up-regulated
Nitab4.5_0001764g0080	Nitab4.5_0001764g0080	0.037124	0.130735	0.100106	1.73966	1.18627	0.58047	3.54484	-0.667727	16.0501	6.17e-05	0.000293383	0.000122223	up-regulated
Nitab4.5_0006852g0070	Nitab4.5_0006852g0070	10.2772	8.16106	10.2601	157.122	122.238	75.6308	3.54286	5.61435	226.702	3.12e-51	9.8e-49	4.08e-49	up-regulated
Nitab4.5_0000790g0010	Nitab4.5_0000790g0010	0.149034	0.056922	0.234486	2.37151	1.18806	2.60061	3.54237	-0.114697	28.5968	8.91e-08	6.81e-07	2.84e-07	up-regulated
Nitab4.5_0004854g0010	Nitab4.5_0004854g0010	3.04496	2.94062	4.73404	51.7582	42.803	36.9889	3.52834	4.48166	63.2815	1.79e-15	3.59e-14	1.49e-14	up-regulated
Nitab4.5_0004096g0020	Nitab4.5_0004096g0020	0.249119	0.092758	0.15712	2.53064	2.14267	1.50289	3.51141	0.863104	50.2918	1.33e-12	1.95e-11	8.11e-12	up-regulated
Nitab4.5_0000171g0300	Nitab4.5_0000171g0300	0.41541	0.130856	0.496668	4.43877	4.32121	3.93708	3.5108	1.77871	99.7022	1.77e-23	7.48e-22	3.12e-22	up-regulated
Nitab4.5_0000892g0180	Nitab4.5_0000892g0180	0.420905	0.046861	0	1.01214	2.76265	1.86753	3.50309	0.711443	14.2479	0.000160239	0.000698958	0.000291185	up-regulated
Nitab4.5_0001559g0030	Nitab4.5_0001559g0030	0.142307	0.024842	0.329612	1.72043	2.02768	2.37038	3.49925	-0.211763	18.0106	2.2e-05	0.000113916	4.75e-05	up-regulated
Nitab4.5_0018102g0010	Nitab4.5_0018102g0010	0.915002	0.295795	0	4.02904	4.82303	6.36158	3.49602	-0.754551	9.1963	0.00242505	0.00790945	0.00329507	up-regulated
Nitab4.5_0000933g0030	Nitab4.5_0000933g0030	65.8686	43.5519	50.2677	767.939	619.56	519.61	3.4936	7.05133	115.476	6.19e-27	3.49e-25	1.45e-25	up-regulated
Nitab4.5_0001128g0030	Nitab4.5_0001128g0030	0.6092	0.356549	0.994858	1.25432	10.2661	12.4642	3.49225	1.03467	12.3945	0.000430603	0.00170451	0.000710095	up-regulated
Nitab4.5_0000132g0150	Nitab4.5_0000132g0150	0.221186	0	0.936658	3.50536	4.94197	6.18744	3.48874	0.0640164	8.67498	0.00322609	0.0101544	0.0042303	up-regulated
Nitab4.5_0005061g0010	Nitab4.5_0005061g0010	0.231827	0.078956	0.038278	1.81889	0.849415	1.61852	3.48723	0.385801	14.6805	0.000127356	0.000568007	0.000236631	up-regulated
Nitab4.5_0007360g0040	Nitab4.5_0007360g0040	0.071295	0.258007	0.188782	0.831551	1.51746	3.97461	3.48143	2.4623	24.1435	8.94e-07	5.88e-06	2.45e-06	up-regulated
Nitab4.5_0003722g0010	Nitab4.5_0003722g0010	0.158099	0.945686	2.29655	13.6697	11.3333	15.4412	3.47462	1.99871	10.4403	0.00123294	0.00436278	0.00181753	up-regulated
Nitab4.5_0000863g0200	Nitab4.5_0000863g0200	3.23314	2.09863	1.73401	31.4651	26.7873	25.1238	3.47253	3.86034	198.757	3.9e-45	8.01e-43	3.34e-43	up-regulated
Nitab4.5_0003750g0050	Nitab4.5_0003750g0050	0	0.332267	0	1.24901	1.492	1.46182	3.46846	-0.885566	7.73296	0.00542218	0.0159853	0.00665946	up-regulated
Nitab4.5_0001928g0020	Nitab4.5_0001928g0020	2.84353	2.60872	2.75372	33.0141	25.9308	37.3569	3.46402	4.24675	277.721	2.36e-62	1.53e-59	6.39e-60	up-regulated
Nitab4.5_0000329g0220	Nitab4.5_0000329g0220	0.877843	0.620742	0.267988	8.97318	6.2349	5.69031	3.46361	1.25025	45.7651	1.33e-11	1.73e-10	7.21e-11	up-regulated
Nitab4.5_0002158g0140	Nitab4.5_0002158g0140	1.5895	1.06596	2.22558	20.5268	20.0194	16.744	3.46225	2.80462	53.9535	2.05e-13	3.28e-12	1.37e-12	up-regulated
Nitab4.5_0001307g0030	Nitab4.5_0001307g0030	1.48064	1.50308	2.31007	16.8787	24.125	20.6736	3.45238	5.16891	107.198	4.03e-25	1.94e-23	8.1e-24	up-regulated
Nitab4.5_0001081g0060	Nitab4.5_0001081g0060	0.23402	0	0.089721	0.998747	0.955358	1.89635	3.45227	0.112118	20.5799	5.72e-06	3.29e-05	1.37e-05	up-regulated
Nitab4.5_0000366g0140	Nitab4.5_0000366g0140	0	0.057094	0.093891	0.34686	0.756428	0.775383	3.43922	-0.358992	24.972	5.82e-07	3.93e-06	1.64e-06	up-regulated
Nitab4.5_0000026g0030	Nitab4.5_0000026g0030	3.04078	1.58861	3.45575	32.6299	28.1489	31.1544	3.42412	4.09098	235.003	4.83e-53	1.68e-50	7e-51	up-regulated
Nitab4.5_0004261g0060	Nitab4.5_0004261g0060	1.66483	1.10311	1.62525	13.9611	24.2253	11.7026	3.41652	3.36494	94.9097	1.99e-22	7.6e-21	3.17e-21	up-regulated
Nitab4.5_0008014g0010	Nitab4.5_0008014g0010	0.088925	0.110008	0.265238	1.59333	2.12504	1.66326	3.41056	0.387443	25.937	3.53e-07	2.46e-06	1.03e-06	up-regulated
Nitab4.5_0002982g0030	Nitab4.5_0002982g0030	0.436542	0.046451	0.192258	3.27407	1.68022	2.85007	3.4061	0.351007	28.3088	1.03e-07	7.83e-07	3.26e-07	up-regulated
Nitab4.5_0003592g0020	Nitab4.5_0003592g0020	0.185316	0	0	0.316159	1.02205	0.779608	3.37625	-0.565425	9.15715	0.00247748	0.00805352	0.00335508	up-regulated
Nitab4.5_0002076g0070	Nitab4.5_0002076g0070	1.82226	1.344	1.50479	18.2367	18.6256	14.5466	3.37204	3.3214	184.518	5e-42	8.13e-40	3.39e-40	up-regulated
Nitab4.5_0001334g0020	Nitab4.5_0001334g0020	0.14458	0.203421	0.411112	1.87099	2.67128	3.98182	3.3716	0.640017	31.3864	2.11e-08	1.77e-07	7.37e-08	up-regulated
Nitab4.5_0001371g0100	Nitab4.5_0001371g0100	4.62778	6.13111	5.34359	69.9541	58.771	48.7998	3.36881	3.05403	192.163	1.07e-43	1.97e-41	8.21e-42	up-regulated
Nitab4.5_0000420g0030	Nitab4.5_0000420g0030	5.90191	6.09933	8.62971	89.0135	70.3892	66.7273	3.36604	4.36964	167.181	3.05e-38	3.89e-36	1.62e-36	up-regulated
Nitab4.5_0000676g0010	Nitab4.5_0000676g0010	3.9845	3.33741	4.23591	34.8443	47.9371	42.8449	3.35472	5.49148	206.887	6.56e-47	1.54e-44	6.4e-45	up-regulated
Nitab4.5_0005722g0010	Nitab4.5_0005722g0010	1.12886	1.56196	1.97662	5.83314	22.5013	22.6298	3.35118	4.12769	35.4802	2.58e-09	2.46e-08	1.02e-08	up-regulated
Nitab4.5_0011233g0030	Nitab4.5_0011233g0030	0	0.099128	0.139937	0.675691	1.25744	0.903092	3.34759	-0.97652	12.5636	0.000393334	0.00156847	0.000653422	up-regulated
Nitab4.5_0005744g0010	Nitab4.5_0005744g0010	0.087633	0.299223	0.2961	0.981837	3.36655	3.40553	3.34484	-0.0223129	10.5288	0.00117531	0.00418162	0.00174206	up-regulated
Nitab4.5_0002160g0080	Nitab4.5_0002160g0080	0.609666	0.561352	0.206611	5.91063	4.00169	5.16225	3.34314	1.26474	50.5864	1.14e-12	1.69e-11	7.02e-12	up-regulated
Nitab4.5_0003625g0020	Nitab4.5_0003625g0020	0.97321	1.08831	1.66387	15.7313	14.1661	10.452	3.33842	2.69742	145.467	1.7e-33	1.52e-31	6.34e-32	up-regulated
Nitab4.5_0009833g0010	Nitab4.5_0009833g0010	47.709	49.7644	57.4033	641.61	523.63	477.255	3.31975	6.25778	181.972	1.8e-41	2.8e-39	1.16e-39	up-regulated
Nitab4.5_0000933g0020	Nitab4.5_0000933g0020	23.2072	18.1645	20.8152	262.875	206.915	188.516	3.3191	5.74079	103.702	2.35e-24	1.07e-22	4.48e-23	up-regulated
Nitab4.5_0008228g0030	Nitab4.5_0008228g0030	0.41391	0.461943	0.266857	4.13725	3.57336	4.55708	3.312	2.19822	108.784	1.81e-25	9.02e-24	3.76e-24	up-regulated
Nitab4.5_0003818g0040	Nitab4.5_0003818g0040	16.7439	23.7359	26.3715	235.288	236.489	222.988	3.28762	6.33636	32.4433	1.23e-08	1.06e-07	4.44e-08	up-regulated
Nitab4.5_0000939g0060	Nitab4.5_0000939g0060	0.412837	0.041438	0.509346	2.32096	3.28087	4.48032	3.28699	1.45686	14.3754	0.000149745	0.000657184	0.000273782	up-regulated
Nitab4.5_0001865g0010	Nitab4.5_0001865g0010	0.490161	0.911606	0.558437	4.38012	6.54078	9.60458	3.28152	2.10688	67.3765	2.24e-16	4.94e-15	2.06e-15	up-regulated
Nitab4.5_0010505g0020	Nitab4.5_0010505g0020	0.050047	0.220605	0.035505	0.155006	1.06436	2.14066	3.28012	-0.591157	9.24674	0.00235916	0.00772221	0.00321706	up-regulated
Nitab4.5_0001665g0040	Nitab4.5_0001665g0040	0.365654	0.474186	0.739393	5.818	7.44516	3.2892	3.27979	1.08884	50.5155	1.18e-12	1.75e-11	7.28e-12	up-regulated
Nitab4.5_0001988g0030	Nitab4.5_0001988g0030	0.148649	0.119954	0.035079	0.945561	1.14929	1.11325	3.27611	2.50508	36.7603	1.34e-09	1.32e-08	5.52e-09	up-regulated
Nitab4.5_0002064g0040	Nitab4.5_0002064g0040	0.591576	0.90696	0.097912	5.58924	6.11038	4.99425	3.27577	1.26211	30.0169	4.28e-08	3.43e-07	1.43e-07	up-regulated
Nitab4.5_0000588g0260	Nitab4.5_0000588g0260	0.730416	0.182103	0.331825	3.56353	6.20461	2.98927	3.27532	1.39159	48.0484	4.16e-12	5.77e-11	2.4e-11	up-regulated
Nitab4.5_0000308g0030	Nitab4.5_0000308g0030	16.4142	13.7257	15.4797	172.225	177.762	118.311	3.27331	6.42816	180.007	4.83e-41	7.31e-39	3.05e-39	up-regulated
Nitab4.5_0002914g0140	Nitab4.5_0002914g0140	5.64565	4.2131	5.8809	44.5737	61.7345	54.9082	3.27	6.13874	114.484	1.02e-26	5.67e-25	2.36e-25	up-regulated
Nitab4.5_0004789g0010	Nitab4.5_0004789g0010	0.9019	0.265026	1.16736	8.39683	3.56925	11.7624	3.26548	2.84146	29.9575	4.42e-08	3.53e-07	1.47e-07	up-regulated
Nitab4.5_0003251g0040	Nitab4.5_0003251g0040	79.8628	47.8185	66.4705	763.93	693.364	516.702	3.26281	8.21258	179.981	4.89e-41	7.38e-39	3.07e-39	up-regulated
Nitab4.5_0001614g0200	Nitab4.5_0001614g0200	1.92696	1.23248	1.15803	11.0301	12.8906	20.3309	3.26242	2.17375	121.959	2.36e-28	1.47e-26	6.11e-27	up-regulated
Nitab4.5_0008773g0020	Nitab4.5_0008773g0020	1.12581	0.997498	1.80802	11.4153	16.5735	13.3405	3.25832	0.105925	41.4323	1.22e-10	1.41e-09	5.86e-10	up-regulated
Nitab4.5_0000540g0320	Nitab4.5_0000540g0320	0.92954	0.039525	0.458479	6.90214	3.87107	3.70925	3.25591	1.96967	29.2759	6.28e-08	4.9e-07	2.04e-07	up-regulated
Nitab4.5_0002209g0240	Nitab4.5_0002209g0240	0.442897	0.092197	0.251113	2.88111	2.7724	2.32759	3.24495	1.13922	49.6745	1.81e-12	2.62e-11	1.09e-11	up-regulated
Nitab4.5_0004786g0050	Nitab4.5_0004786g0050	0.486949	0.691852	1.25395	6.27525	7.31028	11.2146	3.24384	1.92227	81.3395	1.9e-19	5.62e-18	2.34e-18	up-regulated
Nitab4.5_0004712g0060	Nitab4.5_0004712g0060	0.039145	0	0.016485	0.04262	0.546722	0.018085	3.24212	-0.653557	9.54824	0.00200141	0.00668159	0.00278354	up-regulated
Nitab4.5_0000207g0170	Nitab4.5_0000207g0170	0.011882	0	0.213748	0.435375	0.841213	1.1899	3.24093	0.879042	23.6334	1.17e-06	7.54e-06	3.14e-06	up-regulated
Nitab4.5_0000629g0040	Nitab4.5_0000629g0040	0.11134	0.087777	0.672691	2.37988	1.9519	4.42327	3.23944	3.76889	23.5519	1.22e-06	7.84e-06	3.26e-06	up-regulated
Nitab4.5_0003016g0020	Nitab4.5_0003016g0020	6.74517	3.89812	6.41624	49.2029	55.9903	65.5412	3.23893	5.76165	173.84	1.07e-39	1.48e-37	6.16e-38	up-regulated
Nitab4.5_0010845g0040	Nitab4.5_0010845g0040	0.290366	0.233764	0.033001	1.5987	2.34657	1.97473	3.23544	-0.0366968	15.5687	7.96e-05	0.000370009	0.000154145	up-regulated
Nitab4.5_0007028g0030	Nitab4.5_0007028g0030	0.432078	0.463682	0.399403	3.26193	3.55949	6.28006	3.23053	2.09228	74.9197	4.9e-18	1.26e-16	5.23e-17	up-regulated
Nitab4.5_0008063g0010	Nitab4.5_0008063g0010	4.96343	2.69505	4.54892	45.3718	43.1658	32.0972	3.22168	5.96262	133.65	6.52e-31	4.83e-29	2.01e-29	up-regulated
Nitab4.5_0003867g0010	Nitab4.5_0003867g0010	0.751642	0.575304	0.300307	6.24116	5.29269	4.71592	3.21769	0.753977	58.0113	2.61e-14	4.63e-13	1.93e-13	up-regulated
Nitab4.5_0011320g0020	Nitab4.5_0011320g0020	1.30449	1.15094	0.796884	6.01799	17.0848	9.56081	3.21039	1.35341	53.4479	2.66e-13	4.2e-12	1.75e-12	up-regulated
Nitab4.5_0001654g0010	Nitab4.5_0001654g0010	1.49547	2.19022	1.62431	20.9922	14.6037	16.6342	3.20386	2.8963	54.8172	1.32e-13	2.15e-12	8.97e-13	up-regulated
Nitab4.5_0000915g0100	Nitab4.5_0000915g0100	8.41313	6.22694	5.85857	61.2625	58.1723	80.4592	3.19695	4.08461	99.2285	2.25e-23	9.39e-22	3.91e-22	up-regulated
Nitab4.5_0004612g0060	Nitab4.5_0004612g0060	0.039484	0.017381	0.084263	0.537043	0.383865	0.501535	3.19524	-0.51124	14.9823	0.000108522	0.00049061	0.000204388	up-regulated
Nitab4.5_0000038g0180	Nitab4.5_0000038g0180	1.06261	0.115895	0.839505	2.57986	4.35128	12.5943	3.19038	1.61496	12.7954	0.000347472	0.00140392	0.00058487	up-regulated
Nitab4.5_0000508g0190	Nitab4.5_0000508g0190	15.3278	12.1602	22.5531	123.761	178.83	181.847	3.18942	7.00195	141.818	1.07e-32	9.05e-31	3.77e-31	up-regulated
Nitab4.5_0014543g0010	Nitab4.5_0014543g0010	4.87146	2.78555	4.3354	44.8812	41.0959	29.8431	3.18834	4.81174	169.132	1.15e-38	1.48e-36	6.18e-37	up-regulated
Nitab4.5_0004783g0020	Nitab4.5_0004783g0020	5.7125	6.73799	6.62535	69.4073	65.3272	49.0806	3.1796	5.87094	133.836	5.93e-31	4.42e-29	1.84e-29	up-regulated
Nitab4.5_0000232g0350	Nitab4.5_0000232g0350	1.02675	1.54379	1.797	10.8644	18.3344	13.0685	3.17244	2.58098	82.7499	9.31e-20	2.84e-18	1.18e-18	up-regulated
Nitab4.5_0009939g0030	Nitab4.5_0009939g0030	1.02863	0.998186	0.83203	10.7814	9.28574	7.43341	3.16084	1.77719	33.9654	5.61e-09	5.1e-08	2.13e-08	up-regulated
Nitab4.5_0003904g0010	Nitab4.5_0003904g0010	14.2597	13.6559	19.1309	80.5412	221.263	145.541	3.15971	6.32825	33.6024	6.76e-09	6.09e-08	2.54e-08	up-regulated
Nitab4.5_0002230g0020	Nitab4.5_0002230g0020	26.4768	43.8151	37.6441	341.504	340.952	344.486	3.15878	7.14896	118	1.73e-27	1.02e-25	4.23e-26	up-regulated
Nitab4.5_0000303g0310	Nitab4.5_0000303g0310	0	0.654603	0.240945	3.07122	3.14821	2.64763	3.15726	-0.972192	14.556	0.000136052	0.000601979	0.000250784	up-regulated
Nitab4.5_0002050g0020	Nitab4.5_0002050g0020	0.121978	0.515826	0.705964	4.58659	2.76886	5.8537	3.14708	0.156003	15.8182	6.97e-05	0.00032824	0.000136744	up-regulated
Nitab4.5_0000687g0110	Nitab4.5_0000687g0110	1.79395	2.64899	3.2786	31.0363	26.1019	15.1806	3.13764	4.63221	142.736	6.71e-33	5.77e-31	2.4e-31	up-regulated
Nitab4.5_0007767g0020	Nitab4.5_0007767g0020	1.3462	1.91429	2.64501	14.2992	19.8221	21.6987	3.13567	2.71903	102.558	4.19e-24	1.88e-22	7.85e-23	up-regulated
Nitab4.5_0010196g0020	Nitab4.5_0010196g0020	0.604828	0.470557	0.774323	5.83697	6.1611	5.26008	3.13105	3.01064	108.3	2.31e-25	1.15e-23	4.78e-24	up-regulated
Nitab4.5_0005352g0010	Nitab4.5_0005352g0010	0.162064	0.436585	0	1.20659	1.94814	2.60087	3.12486	-1.02655	7.56142	0.00596311	0.0173457	0.00722618	up-regulated
Nitab4.5_0007185g0030	Nitab4.5_0007185g0030	12.2359	5.93707	9.3409	90.4489	91.7698	69.6242	3.11094	4.61474	153.157	3.54e-35	3.63e-33	1.51e-33	up-regulated
Nitab4.5_0002177g0170	Nitab4.5_0002177g0170	9.68054	7.03914	11.3659	89.6177	104.584	62.9811	3.11049	7.08698	114.694	9.18e-27	5.1e-25	2.13e-25	up-regulated
Nitab4.5_0001915g0070	Nitab4.5_0001915g0070	0.027792	0	0.172411	0.732845	0.841541	0.361829	3.09978	-0.520275	6.04563	0.0139408	0.0361801	0.0150726	up-regulated
Nitab4.5_0009416g0010	Nitab4.5_0009416g0010	1.98767	0.819487	1.12825	10.1335	12.9798	12.7295	3.09896	2.53025	57.9822	2.65e-14	4.69e-13	1.96e-13	up-regulated
Nitab4.5_0003394g0080	Nitab4.5_0003394g0080	3.65455	3.08463	4.27942	30.5694	30.7569	38.9832	3.0987	5.07262	229.778	6.66e-52	2.15e-49	8.95e-50	up-regulated
Nitab4.5_0004355g0050	Nitab4.5_0004355g0050	2.43413	3.75417	3.39398	28.7691	25.9891	32.9701	3.09837	3.6433	39.9947	2.55e-10	2.81e-09	1.17e-09	up-regulated
Nitab4.5_0009947g0010	Nitab4.5_0009947g0010	0.103712	0.260969	0	0.755696	1.09323	1.59851	3.09357	-0.0254823	18.544	1.66e-05	8.8e-05	3.67e-05	up-regulated
Nitab4.5_0006052g0040	Nitab4.5_0006052g0040	0.29681	0.457295	0.173063	2.84049	3.03178	2.66245	3.09148	1.24206	37.9292	7.34e-10	7.56e-09	3.15e-09	up-regulated
Nitab4.5_0007262g0020	Nitab4.5_0007262g0020	0.491677	0.412968	0.813548	5.91016	6.27617	3.43705	3.08623	1.39549	55.2247	1.08e-13	1.77e-12	7.38e-13	up-regulated
Nitab4.5_0008064g0040	Nitab4.5_0008064g0040	1.45203	0.65565	0.189862	3.72572	6.2161	11.3141	3.08334	0.172015	26.2562	2.99e-07	2.11e-06	8.78e-07	up-regulated
Nitab4.5_0006247g0010	Nitab4.5_0006247g0010	0.339035	0	0.123647	1.04767	1.53421	1.53439	3.07963	0.558389	17.7501	2.52e-05	0.000128856	5.37e-05	up-regulated
Nitab4.5_0008389g0010	Nitab4.5_0008389g0010	0.232659	0	0.186783	1.73223	1.37577	0.752928	3.07574	-0.895466	14.7208	0.000124664	0.00055678	0.000231954	up-regulated
Nitab4.5_0008775g0010	Nitab4.5_0008775g0010	2.82768	1.20528	1.22827	11.5101	20.1104	15.6676	3.07334	1.5536	60.6286	6.89e-15	1.29e-13	5.39e-14	up-regulated
Nitab4.5_0002626g0020	Nitab4.5_0002626g0020	0.326169	0.243356	0.121338	2.61948	2.31021	1.5397	3.07151	-0.451354	19.2052	1.17e-05	6.39e-05	2.66e-05	up-regulated
Nitab4.5_0003030g0110	Nitab4.5_0003030g0110	0.637129	0.347962	0.480409	3.87623	4.9333	4.36711	3.0701	1.26613	26.5659	2.55e-07	1.82e-06	7.58e-07	up-regulated
Nitab4.5_0004308g0030	Nitab4.5_0004308g0030	0.779906	0.198257	0.144172	3.83386	3.88963	2.40745	3.06735	0.411437	36.1118	1.86e-09	1.81e-08	7.56e-09	up-regulated
Nitab4.5_0000057g0030	Nitab4.5_0000057g0030	0.097237	0.028744	0.055739	0.270132	0.658243	0.68847	3.06564	-0.0275333	9.32562	0.00225972	0.00742953	0.00309513	up-regulated
Nitab4.5_0000934g0220	Nitab4.5_0000934g0220	7.94119	5.41381	7.30488	64.7478	66.1954	52.0224	3.0621	6.38817	263.704	2.67e-59	1.34e-56	5.59e-57	up-regulated
Nitab4.5_0010695g0040	Nitab4.5_0010695g0040	13.6653	6.85188	15.5332	103.05	113.127	102.448	3.06181	5.37734	102.538	4.23e-24	1.9e-22	7.92e-23	up-regulated
Nitab4.5_0000286g0070	Nitab4.5_0000286g0070	42.2451	33.1457	42.0601	437.098	364.4	231.851	3.05246	6.03029	133.262	7.92e-31	5.8e-29	2.42e-29	up-regulated
Nitab4.5_0009094g0020	Nitab4.5_0009094g0020	0.215923	0.127223	0.106343	1.23055	1.52493	1.43249	3.0377	-0.96476	30.8356	2.81e-08	2.31e-07	9.62e-08	up-regulated
Nitab4.5_0004465g0040	Nitab4.5_0004465g0040	11.144	5.01501	9.59524	61.6868	84.6403	77.8599	3.03553	3.15042	107.317	3.79e-25	1.84e-23	7.67e-24	up-regulated
Nitab4.5_0002177g0010	Nitab4.5_0002177g0010	2.49625	2.45433	3.95109	23.3055	31.9721	22.1696	3.03385	5.47043	63.287	1.79e-15	3.58e-14	1.49e-14	up-regulated
Nitab4.5_0007163g0030	Nitab4.5_0007163g0030	0.53056	1.05301	0.393112	4.85026	5.94605	6.73967	3.03149	1.46442	34.4476	4.38e-09	4.04e-08	1.68e-08	up-regulated
Nitab4.5_0001772g0040	Nitab4.5_0001772g0040	0.318296	0.540173	0.266189	4.11231	2.70372	3.01027	3.02454	0.575649	46.6332	8.56e-12	1.14e-10	4.75e-11	up-regulated
Nitab4.5_0010884g0020	Nitab4.5_0010884g0020	5.70157	1.53456	4.05588	33.0021	23.3118	40.4818	3.01994	3.83559	72.4194	1.74e-17	4.24e-16	1.77e-16	up-regulated
Nitab4.5_0001863g0060	Nitab4.5_0001863g0060	1.57558	1.79375	1.85637	14.4071	14.0587	16.6309	3.01918	3.68131	116.12	4.47e-27	2.54e-25	1.06e-25	up-regulated
Nitab4.5_0000024g0150	Nitab4.5_0000024g0150	0.07914	0.212337	0.308245	1.94867	2.00909	1.47198	3.00866	0.941425	49.9433	1.58e-12	2.3e-11	9.59e-12	up-regulated
Nitab4.5_0005150g0020	Nitab4.5_0005150g0020	0	0.172319	0.159261	0.835547	1.16007	0.957351	3.00546	-0.546588	18.1209	2.07e-05	0.000107916	4.5e-05	up-regulated
Nitab4.5_0003007g0030	Nitab4.5_0003007g0030	0.469298	0.377413	0.806796	3.76304	5.8411	4.50373	3.00092	3.02819	67.0765	2.61e-16	5.7e-15	2.37e-15	up-regulated
Nitab4.5_0002852g0020	Nitab4.5_0002852g0020	0.916814	0.280957	0.294737	3.9031	4.31467	4.5089	2.99997	0.0119773	23.3378	1.36e-06	8.69e-06	3.62e-06	up-regulated
Nitab4.5_0000118g0120	Nitab4.5_0000118g0120	0	0	0.138558	0.544289	0.288215	0.356203	2.99655	0.446932	7.48706	0.0062144	0.0179961	0.00749717	up-regulated
Nitab4.5_0009367g0020	Nitab4.5_0009367g0020	25.961	34.3038	31.1638	277.789	260.305	237.483	2.9947	7.16504	217.855	2.66e-49	7.29e-47	3.04e-47	up-regulated
Nitab4.5_0000964g0030	Nitab4.5_0000964g0030	0.145556	0.192388	0.199691	1.32432	2.85125	0.870088	2.99359	-0.626061	10.1302	0.00145864	0.00506649	0.0021107	up-regulated
Nitab4.5_0000355g0010	Nitab4.5_0000355g0010	0.316949	0.157396	0.384101	2.82346	3.05361	1.52116	2.99266	0.964966	46.6323	8.56e-12	1.14e-10	4.75e-11	up-regulated
Nitab4.5_0003350g0020	Nitab4.5_0003350g0020	0.054344	0.098594	0.050237	0.257767	1.20609	0.403982	2.99253	-0.828316	9.7144	0.00182829	0.00618499	0.00257666	up-regulated
Nitab4.5_0001157g0020	Nitab4.5_0001157g0020	1.01524	1.98729	1.35403	9.21937	15.6142	12.4747	2.99115	2.48644	65.2874	6.47e-16	1.35e-14	5.64e-15	up-regulated
Nitab4.5_0000852g0030	Nitab4.5_0000852g0030	0.179796	0.028322	0	0.612696	0.711268	0.519918	2.98787	-0.646465	7.82802	0.00514425	0.0152853	0.00636784	up-regulated
Nitab4.5_0000344g0070	Nitab4.5_0000344g0070	0.200011	0.095095	0.29798	2.05733	1.91553	1.12071	2.98741	-0.100757	10.896	0.000963705	0.00350508	0.00146021	up-regulated
Nitab4.5_0002885g0070	Nitab4.5_0002885g0070	0.737887	0.759955	0.918858	5.18368	7.47701	7.76885	2.98398	3.41165	100.929	9.54e-24	4.15e-22	1.73e-22	up-regulated
Nitab4.5_0002839g0010	Nitab4.5_0002839g0010	1.68126	2.11101	1.21203	13.4702	12.3835	16.2564	2.97585	3.06137	51.7684	6.25e-13	9.51e-12	3.96e-12	up-regulated
Nitab4.5_0010275g0010	Nitab4.5_0010275g0010	0	0	0.071206	0.203658	0.115114	0.352609	2.9747	2.46868	20.0734	7.45e-06	4.21e-05	1.75e-05	up-regulated
Nitab4.5_0005548g0020	Nitab4.5_0005548g0020	0.072689	0.272323	0.378243	2.0063	1.91762	2.42368	2.97219	2.24744	48.0712	4.11e-12	5.7e-11	2.38e-11	up-regulated
Nitab4.5_0000040g0300	Nitab4.5_0000040g0300	4.06283	3.11349	3.29025	22.8462	26.2808	37.3486	2.95683	3.38982	142.683	6.9e-33	5.91e-31	2.46e-31	up-regulated
Nitab4.5_0000453g0140	Nitab4.5_0000453g0140	0.109584	0	0.318988	1.17725	0.359341	2.02665	2.94538	-0.642477	8.65183	0.00326733	0.0102695	0.00427825	up-regulated
Nitab4.5_0001557g0030	Nitab4.5_0001557g0030	0.718568	0.281036	0.084507	2.15857	2.6921	4.13674	2.94443	0.853176	30.829	2.82e-08	2.32e-07	9.65e-08	up-regulated
Nitab4.5_0000605g0210	Nitab4.5_0000605g0210	0	0.657006	0.874646	6.28817	4.03079	2.46155	2.93883	0.299498	20.1129	7.3e-06	4.13e-05	1.72e-05	up-regulated
Nitab4.5_0000108g0020	Nitab4.5_0000108g0020	0.548383	0.078669	0.47496	2.87379	2.57195	3.54262	2.93817	1.70502	28.7606	8.19e-08	6.28e-07	2.62e-07	up-regulated
Nitab4.5_0000613g0190	Nitab4.5_0000613g0190	0.136615	0.359885	0.663983	2.16335	3.33591	4.18066	2.93031	0.733928	28.945	7.45e-08	5.75e-07	2.4e-07	up-regulated
Nitab4.5_0003926g0030	Nitab4.5_0003926g0030	0.040628	0.09066	0.140003	0.814817	0.663369	0.801262	2.92548	0.642429	29.8985	4.55e-08	3.63e-07	1.51e-07	up-regulated
Nitab4.5_0000100g0150	Nitab4.5_0000100g0150	0.948472	0.367421	0.527332	4.81574	6.00183	4.03514	2.92501	2.47448	91.6572	1.03e-21	3.73e-20	1.55e-20	up-regulated
Nitab4.5_0004862g0060	Nitab4.5_0004862g0060	0.462499	0.178677	0.721096	2.03918	3.98863	5.10422	2.92475	0.221554	17.456	2.94e-05	0.000148612	6.19e-05	up-regulated
Nitab4.5_0004261g0030	Nitab4.5_0004261g0030	12.1852	7.04064	13.7554	69.4217	107.893	87.3784	2.92048	6.70876	78.6072	7.58e-19	2.11e-17	8.77e-18	up-regulated
Nitab4.5_0002036g0040	Nitab4.5_0002036g0040	1.44964	0.290828	0.48191	4.82371	8.79524	4.09027	2.90811	1.79686	29.9063	4.53e-08	3.62e-07	1.51e-07	up-regulated
Nitab4.5_0003264g0020	Nitab4.5_0003264g0020	0.44718	1.21583	1.84491	9.21481	8.35202	10.7914	2.89893	1.42997	41.9131	9.54e-11	1.12e-09	4.65e-10	up-regulated
Nitab4.5_0000008g0310	Nitab4.5_0000008g0310	1.34553	0.710068	0.494445	7.38507	7.30712	5.51748	2.89605	2.32637	54.609	1.47e-13	2.39e-12	9.94e-13	up-regulated
Nitab4.5_0000604g0140	Nitab4.5_0000604g0140	0.057401	0.101072	0.187506	0.403876	1.07245	1.34905	2.88958	-0.784508	13.1735	0.000283938	0.00116914	0.000487061	up-regulated
Nitab4.5_0000297g0310	Nitab4.5_0000297g0310	2.71893	1.74467	1.40836	16.2966	17.8381	12.0633	2.88928	3.9747	116.962	2.93e-27	1.67e-25	6.96e-26	up-regulated
Nitab4.5_0000508g0180	Nitab4.5_0000508g0180	1.52517	2.55831	1.74256	15.5719	19.5425	11.2956	2.88778	1.95598	58.9959	1.58e-14	2.86e-13	1.19e-13	up-regulated
Nitab4.5_0000391g0020	Nitab4.5_0000391g0020	0.138484	0.109025	0.097068	0.798907	0.94495	0.991441	2.88759	0.857445	49.8146	1.69e-12	2.45e-11	1.02e-11	up-regulated
Nitab4.5_0002322g0020	Nitab4.5_0002322g0020	1.58565	1.8007	3.52621	22.6685	20.1813	11.306	2.88351	4.22132	61.9706	3.49e-15	6.77e-14	2.82e-14	up-regulated
Nitab4.5_0000892g0010	Nitab4.5_0000892g0010	0.655003	0.915263	0.561394	3.88648	7.92879	5.19719	2.88194	1.78603	31.8012	1.71e-08	1.45e-07	6.04e-08	up-regulated
Nitab4.5_0000728g0010	Nitab4.5_0000728g0010	0.39651	0.498643	0.241337	4.25886	2.38838	2.49362	2.87523	-0.784181	16.5085	4.84e-05	0.000234498	9.77e-05	up-regulated
Nitab4.5_0003495g0040	Nitab4.5_0003495g0040	9.23229	17.1031	11.4638	108.08	89.7876	97.6596	2.87179	4.50224	86.8551	1.17e-20	3.84e-19	1.6e-19	up-regulated
Nitab4.5_0000189g0080	Nitab4.5_0000189g0080	0.188411	0	0.062941	0.224577	0.652649	1.17718	2.87091	-0.207501	11.0194	0.000901654	0.00330693	0.00137766	up-regulated
Nitab4.5_0010147g0020	Nitab4.5_0010147g0020	1.35989	0.589214	1.25099	10.4128	7.67991	6.63328	2.86093	1.57809	44.3316	2.77e-11	3.47e-10	1.44e-10	up-regulated
Nitab4.5_0000312g0240	Nitab4.5_0000312g0240	10.1595	2.53346	11.1168	56.519	71.9538	53.9567	2.85737	3.832	27.8594	1.3e-07	9.72e-07	4.05e-07	up-regulated
Nitab4.5_0002053g0120	Nitab4.5_0002053g0120	9.64833	5.87759	6.64708	64.837	60.4703	44.6509	2.85413	5.0367	171.922	2.81e-39	3.77e-37	1.57e-37	up-regulated
Nitab4.5_0000257g0180	Nitab4.5_0000257g0180	1.29931	1.32122	1.03801	1.58886	12.1503	14.499	2.85078	3.37722	21.5126	3.52e-06	2.1e-05	8.76e-06	up-regulated
Nitab4.5_0001665g0030	Nitab4.5_0001665g0030	0.503296	1.74329	2.84446	11.1072	17.4756	11.2873	2.84969	1.18384	35.4369	2.63e-09	2.51e-08	1.05e-08	up-regulated
Nitab4.5_0003122g0050	Nitab4.5_0003122g0050	4.24061	4.44457	4.34978	37.7168	32.7366	29.2781	2.84709	5.08814	332.216	3.16e-74	3.37e-71	1.4e-71	up-regulated
Nitab4.5_0000476g0220	Nitab4.5_0000476g0220	0.430165	0.29514	0.315064	2.93521	2.66815	2.37934	2.84555	1.07534	48.4205	3.44e-12	4.82e-11	2.01e-11	up-regulated
Nitab4.5_0013195g0010	Nitab4.5_0013195g0010	50.2663	39.5329	49.8622	321.071	411.641	331.962	2.84422	7.61411	206.708	7.18e-47	1.67e-44	6.96e-45	up-regulated
Nitab4.5_0007910g0020	Nitab4.5_0007910g0020	2.74256	1.51889	3.4659	13.5814	26.105	18.97	2.83739	3.56262	44.4696	2.58e-11	3.24e-10	1.35e-10	up-regulated
Nitab4.5_0009110g0010	Nitab4.5_0009110g0010	1.20211	0.658444	2.21705	8.39098	8.93421	13.6228	2.83555	2.54302	40.8207	1.67e-10	1.89e-09	7.87e-10	up-regulated
Nitab4.5_0000116g0400	Nitab4.5_0000116g0400	0.64086	0.311058	0.823775	4.36467	4.313	4.86488	2.83535	1.95466	54.9751	1.22e-13	1.99e-12	8.3e-13	up-regulated
Nitab4.5_0002848g0030	Nitab4.5_0002848g0030	6.61054	2.21776	3.76404	29.2362	31.2634	34.1778	2.82908	4.12729	90.119	2.24e-21	7.84e-20	3.27e-20	up-regulated
Nitab4.5_0006634g0010	Nitab4.5_0006634g0010	0.934431	0.46966	0.827125	5.81171	6.27565	4.83445	2.82779	2.47757	34.3016	4.72e-09	4.34e-08	1.81e-08	up-regulated
Nitab4.5_0000232g0330	Nitab4.5_0000232g0330	2.79705	3.90343	3.3857	22.2913	31.431	22.1236	2.81772	4.86409	108.69	1.9e-25	9.44e-24	3.93e-24	up-regulated
Nitab4.5_0000898g0170	Nitab4.5_0000898g0170	0.319042	0.155758	0.417019	0.933393	1.98964	3.79722	2.81745	0.863495	31.2925	2.22e-08	1.85e-07	7.72e-08	up-regulated
Nitab4.5_0001356g0100	Nitab4.5_0001356g0100	1.53317	2.23152	1.84886	13.0279	13.9833	15.1174	2.81147	2.23226	67.9557	1.67e-16	3.75e-15	1.56e-15	up-regulated
Nitab4.5_0000213g0080	Nitab4.5_0000213g0080	0.447918	0.169669	0.522823	2.73307	3.49546	2.30814	2.80896	1.51716	31.9361	1.59e-08	1.36e-07	5.66e-08	up-regulated
Nitab4.5_0005589g0050	Nitab4.5_0005589g0050	0.297646	0.092445	0.168209	0.661647	2.2143	1.3077	2.80619	1.00757	15.6935	7.45e-05	0.000348643	0.000145244	up-regulated
Nitab4.5_0002120g0060	Nitab4.5_0002120g0060	1.74371	1.03689	1.26669	6.88184	10.8402	12.3383	2.80512	2.38632	61.5111	4.4e-15	8.46e-14	3.53e-14	up-regulated
Nitab4.5_0001414g0010	Nitab4.5_0001414g0010	0.07583	0	0.493744	2.14242	1.12448	1.0945	2.80452	-0.40028	13.571	0.000229703	0.000967713	0.000403148	up-regulated
Nitab4.5_0000116g0290	Nitab4.5_0000116g0290	3.83244	3.0938	3.91694	31.1904	26.1861	22.9083	2.80183	4.79928	235.274	4.22e-53	1.5e-50	6.24e-51	up-regulated
Nitab4.5_0002337g0020	Nitab4.5_0002337g0020	1.14833	0.529151	0.678926	5.89315	7.49515	4.15671	2.80145	1.41485	41.5325	1.16e-10	1.34e-09	5.58e-10	up-regulated
Nitab4.5_0002027g0070	Nitab4.5_0002027g0070	0.030508	0.165182	0.088549	0.7856	0.822471	0.559645	2.8005	0.447362	37.5317	8.99e-10	9.14e-09	3.81e-09	up-regulated
Nitab4.5_0002350g0090	Nitab4.5_0002350g0090	1.84791	0	1.64225	10.2804	8.69942	6.6016	2.79831	2.33521	14.298	0.000156031	0.000682551	0.00028435	up-regulated
Nitab4.5_0000431g0200	Nitab4.5_0000431g0200	1.12503	0.385974	1.04329	4.74781	4.99126	9.49712	2.78895	-0.345285	19.8234	8.49e-06	4.75e-05	1.98e-05	up-regulated
Nitab4.5_0001515g0030	Nitab4.5_0001515g0030	0	0	0.059233	0.288546	0.212105	0	2.78173	-0.115021	7.25394	0.00707457	0.0201499	0.00839442	up-regulated
Nitab4.5_0001662g0030	Nitab4.5_0001662g0030	20.5601	12.8747	17.2893	122.192	121.105	126.557	2.78162	6.02546	159.692	1.32e-36	1.53e-34	6.38e-35	up-regulated
Nitab4.5_0000025g0260	Nitab4.5_0000025g0260	0.084679	0	0.088543	0.12075	0.809021	0.352097	2.78139	-0.172845	8.61071	0.00334193	0.0104767	0.0043646	up-regulated
Nitab4.5_0001204g0100	Nitab4.5_0001204g0100	2.63162	1.93333	3.68978	15.3506	19.6844	25.2918	2.78052	4.24929	97.2326	6.16e-23	2.46e-21	1.03e-21	up-regulated
Nitab4.5_0000476g0070	Nitab4.5_0000476g0070	0.116765	0.308399	0	1.18271	1.06825	1.0782	2.77308	-0.79952	10.0449	0.00152769	0.00527505	0.00219758	up-regulated
Nitab4.5_0000016g0140	Nitab4.5_0000016g0140	0.187921	0.166363	0.10899	0.650214	1.49456	1.36757	2.77124	0.0286532	15.2345	9.5e-05	0.00043481	0.000181142	up-regulated
Nitab4.5_0011123g0010	Nitab4.5_0011123g0010	2.83811	0.975303	2.37151	14.8314	14.8648	14.9476	2.77018	3.99251	57.0156	4.32e-14	7.45e-13	3.1e-13	up-regulated
Nitab4.5_0000737g0060	Nitab4.5_0000737g0060	2.6363	3.0224	3.04944	22.4023	20.7789	19.9812	2.76762	3.34038	32.366	1.28e-08	1.1e-07	4.6e-08	up-regulated
Nitab4.5_0000081g0200	Nitab4.5_0000081g0200	0.304646	0.605341	0.536449	4.38723	3.22566	3.07	2.76299	1.3023	28.7654	8.17e-08	6.27e-07	2.61e-07	up-regulated
Nitab4.5_0000278g0040	Nitab4.5_0000278g0040	50.4728	54.1419	51.6877	437.022	365.907	321.899	2.75947	6.25501	173.975	1e-39	1.39e-37	5.78e-38	up-regulated
Nitab4.5_0000227g0320	Nitab4.5_0000227g0320	0.993936	1.23183	0.509774	4.33211	7.92766	7.69237	2.7567	1.08931	37.5632	8.85e-10	9e-09	3.75e-09	up-regulated
Nitab4.5_0018389g0010	Nitab4.5_0018389g0010	15.7176	9.55409	17.6644	120.382	95.9183	90.0165	2.75213	5.34755	145.119	2.02e-33	1.8e-31	7.51e-32	up-regulated
Nitab4.5_0006405g0010	Nitab4.5_0006405g0010	1.50276	4.65189	2.16896	23.0841	19.1126	18.1892	2.75162	2.4761	63.9476	1.28e-15	2.6e-14	1.08e-14	up-regulated
Nitab4.5_0004330g0020	Nitab4.5_0004330g0020	82.4586	72.1604	81.1287	627.828	642.383	408.156	2.74556	8.10575	164.682	1.07e-37	1.34e-35	5.57e-36	up-regulated
Nitab4.5_0000203g0180	Nitab4.5_0000203g0180	1.01279	0.814945	1.32393	7.67583	7.68765	7.46436	2.74484	0.926988	25.4797	4.47e-07	3.07e-06	1.28e-06	up-regulated
Nitab4.5_0007334g0010	Nitab4.5_0007334g0010	0.244133	0.623429	0.270414	2.30646	3.13244	2.80752	2.73985	1.18303	32.3119	1.31e-08	1.13e-07	4.72e-08	up-regulated
Nitab4.5_0001059g0140	Nitab4.5_0001059g0140	0.484586	0.124274	0.896451	5.08748	4.55722	1.14886	2.73899	0.650811	15.8054	7.02e-05	0.000330252	0.000137583	up-regulated
Nitab4.5_0002700g0150	Nitab4.5_0002700g0150	119.661	76.1989	112.237	846.211	762.039	569.997	2.73867	9.09153	62.4612	2.72e-15	5.33e-14	2.22e-14	up-regulated
Nitab4.5_0011301g0020	Nitab4.5_0011301g0020	0.93769	0.074162	0.365674	2.45775	3.75528	3.57831	2.73772	0.682234	19.1669	1.2e-05	6.51e-05	2.71e-05	up-regulated
Nitab4.5_0012523g0010	Nitab4.5_0012523g0010	42.9222	20.9862	26.3496	241.999	245.707	148.678	2.73513	7.10631	117.469	2.27e-27	1.31e-25	5.47e-26	up-regulated
Nitab4.5_0000208g0410	Nitab4.5_0000208g0410	0.567	0.584817	0.282921	3.65973	3.92206	2.64872	2.73317	1.97151	58.6389	1.89e-14	3.41e-13	1.42e-13	up-regulated
Nitab4.5_0006053g0020	Nitab4.5_0006053g0020	0.177337	0.156127	0.376065	2.31745	2.16725	0.672052	2.72938	0.796526	27.1678	1.87e-07	1.36e-06	5.66e-07	up-regulated
Nitab4.5_0002818g0080	Nitab4.5_0002818g0080	0.981392	0.420479	0.870745	5.87867	5.17072	4.9528	2.72839	1.48473	48.8368	2.78e-12	3.92e-11	1.63e-11	up-regulated
Nitab4.5_0000723g0150	Nitab4.5_0000723g0150	6.91535	3.92478	4.64551	37.8218	38.3994	32.3144	2.72451	4.71025	77.1407	1.59e-18	4.31e-17	1.8e-17	up-regulated
Nitab4.5_0000068g0310	Nitab4.5_0000068g0310	0.552152	0.287036	0.284336	2.40204	3.49472	2.03459	2.71985	1.25341	24.2607	8.41e-07	5.55e-06	2.31e-06	up-regulated
Nitab4.5_0003583g0040	Nitab4.5_0003583g0040	2.28081	2.24636	2.47683	12.9545	20.4951	15.7455	2.71601	1.99179	52.7772	3.74e-13	5.81e-12	2.42e-12	up-regulated
Nitab4.5_0001084g0010	Nitab4.5_0001084g0010	1.10641	1.01609	1.15287	5.65506	10.3209	6.99453	2.71586	1.95835	63.7119	1.44e-15	2.91e-14	1.21e-14	up-regulated
Nitab4.5_0000744g0040	Nitab4.5_0000744g0040	57.5721	37.8882	45.1372	373.295	332.703	272.946	2.71535	6.31224	64.0657	1.2e-15	2.45e-14	1.02e-14	up-regulated
Nitab4.5_0000075g0100	Nitab4.5_0000075g0100	0.935196	0.299452	0.648042	5.69736	4.40234	3.06222	2.71323	1.42378	12.6232	0.000380984	0.00152441	0.000635069	up-regulated
Nitab4.5_0004556g0030	Nitab4.5_0004556g0030	18.7513	13.868	16.509	123.332	112.195	104.344	2.70495	5.54617	217.058	3.96e-49	1.06e-46	4.43e-47	up-regulated
Nitab4.5_0006969g0040	Nitab4.5_0006969g0040	0.406819	0.284919	0.168248	1.80377	1.96061	2.20905	2.70355	1.50764	13.7557	0.000208193	0.000886553	0.000369337	up-regulated
Nitab4.5_0000119g0290	Nitab4.5_0000119g0290	0.910119	0	0.397566	2.59101	3.35455	3.12679	2.69935	0.500867	7.71384	0.00547992	0.0161298	0.00671966	up-regulated
Nitab4.5_0000070g0130	Nitab4.5_0000070g0130	4.62675	3.44102	4.54493	25.7932	31.2352	29.9051	2.69683	4.09628	64.3213	1.06e-15	2.16e-14	9.02e-15	up-regulated
Nitab4.5_0005655g0010	Nitab4.5_0005655g0010	7.4258	5.54766	4.3866	46.5965	40.3703	32.3679	2.69468	4.00548	136.194	1.81e-31	1.4e-29	5.85e-30	up-regulated
Nitab4.5_0005776g0030	Nitab4.5_0005776g0030	0.59509	0.295034	0.774223	3.87858	3.03376	4.57773	2.69238	1.79928	47.0403	6.95e-12	9.36e-11	3.9e-11	up-regulated
Nitab4.5_0000448g0030	Nitab4.5_0000448g0030	2.66244	1.35618	0.941017	10.3525	11.6225	12.0959	2.69162	2.21054	60.5934	7.02e-15	1.32e-13	5.48e-14	up-regulated
Nitab4.5_0002308g0030	Nitab4.5_0002308g0030	33.8727	22.4894	30.2217	227.413	201.175	164.17	2.69155	6.26866	159.824	1.24e-36	1.44e-34	6.01e-35	up-regulated
Nitab4.5_0003796g0060	Nitab4.5_0003796g0060	4.49108	2.98385	5.79062	28.3343	36.8815	25.665	2.69107	4.24731	111.834	3.89e-26	2.05e-24	8.55e-25	up-regulated
Nitab4.5_0000151g0120	Nitab4.5_0000151g0120	0.141291	0.660902	1.04158	4.47171	3.28964	5.11414	2.69073	1.68179	26.2766	2.96e-07	2.09e-06	8.7e-07	up-regulated
Nitab4.5_0009739g0050	Nitab4.5_0009739g0050	1.01307	0.529393	1.1476	6.46587	7.13617	4.96609	2.68905	1.79805	40.9215	1.58e-10	1.8e-09	7.5e-10	up-regulated
Nitab4.5_0000776g0020	Nitab4.5_0000776g0020	0.078616	0	0	0.051547	0.091173	0.441147	2.68112	-0.407906	5.53511	0.0186385	0.046224	0.0192568	up-regulated
Nitab4.5_0001592g0120	Nitab4.5_0001592g0120	5.71529	5.35754	6.091	32.2964	42.3673	42.2529	2.67923	5.56055	134.953	3.38e-31	2.58e-29	1.07e-29	up-regulated
Nitab4.5_0001997g0040	Nitab4.5_0001997g0040	0.067232	0.023637	0.091826	0.457333	0.351912	0.453161	2.67854	0.967852	29.2955	6.21e-08	4.85e-07	2.02e-07	up-regulated
Nitab4.5_0005662g0010	Nitab4.5_0005662g0010	1.28747	0.253493	0.938122	6.00641	9.3336	1.70415	2.67817	-0.59904	6.64589	0.00993847	0.0270208	0.0112568	up-regulated
Nitab4.5_0000201g0020	Nitab4.5_0000201g0020	1.59227	3.20693	3.22227	15.3997	17.5672	21.8633	2.67805	3.24153	42.5554	6.87e-11	8.18e-10	3.41e-10	up-regulated
Nitab4.5_0000496g0210	Nitab4.5_0000496g0210	0.144455	0.401624	0.896331	2.02789	5.28418	2.60396	2.66382	0.405294	15.775	7.13e-05	0.000335099	0.000139602	up-regulated
Nitab4.5_0000977g0040	Nitab4.5_0000977g0040	1.44209	2.89902	1.06594	12.8594	9.8874	13.9273	2.6626	3.06068	48.8125	2.82e-12	3.97e-11	1.65e-11	up-regulated
Nitab4.5_0005186g0010	Nitab4.5_0005186g0010	0.742225	0.295945	0.326619	3.61296	3.79587	1.98663	2.66154	-0.225705	21.3543	3.82e-06	2.27e-05	9.44e-06	up-regulated
Nitab4.5_0002717g0070	Nitab4.5_0002717g0070	0.701778	0.35929	0.48516	3.99134	4.56902	2.01547	2.65766	1.25131	29.3742	5.97e-08	4.68e-07	1.95e-07	up-regulated
Nitab4.5_0001227g0020	Nitab4.5_0001227g0020	0.115449	0.508207	0.672368	1.79896	1.57267	5.38003	2.65526	0.600551	9.03106	0.0026543	0.00854921	0.00356159	up-regulated
Nitab4.5_0000344g0120	Nitab4.5_0000344g0120	4.85122	3.68406	4.08737	24.5812	39.0222	20.8737	2.65504	4.17983	66.7497	3.08e-16	6.69e-15	2.79e-15	up-regulated
Nitab4.5_0007252g0020	Nitab4.5_0007252g0020	7.16336	3.78558	6.66878	39.0653	42.4953	35.8847	2.65385	5.8167	157.46	4.06e-36	4.47e-34	1.86e-34	up-regulated
Nitab4.5_0002262g0050	Nitab4.5_0002262g0050	0.262717	0.688838	0	2.94951	1.81004	1.78836	2.65258	-0.330177	10.4158	0.00124942	0.00441445	0.00183906	up-regulated
Nitab4.5_0007436g0010	Nitab4.5_0007436g0010	1.36831	1.31378	0.536924	6.63862	7.25493	7.97869	2.65248	1.17275	18.2036	1.98e-05	0.000103761	4.32e-05	up-regulated
Nitab4.5_0010403g0010	Nitab4.5_0010403g0010	0.501851	0.184096	0.0714	3.08556	0.896852	1.14138	2.6488	-0.0722887	11.5727	0.000669288	0.00253889	0.0010577	up-regulated
Nitab4.5_0000075g0010	Nitab4.5_0000075g0010	5.49472	2.51254	5.68544	30.7256	33.8675	26.213	2.64754	5.26904	113.364	1.8e-26	9.74e-25	4.06e-25	up-regulated
Nitab4.5_0000982g0060	Nitab4.5_0000982g0060	0.032735	0.04323	0.055888	0.437098	0.326789	0.170587	2.6468	1.20115	37.5946	8.71e-10	8.86e-09	3.69e-09	up-regulated
Nitab4.5_0010022g0010	Nitab4.5_0010022g0010	4.85386	5.30159	5.61387	30.4162	40.2962	34.0742	2.64164	4.28182	116.201	4.3e-27	2.44e-25	1.02e-25	up-regulated
Nitab4.5_0005865g0030	Nitab4.5_0005865g0030	0.258157	0.085548	0.082126	0.958752	0.929437	1.08913	2.64112	-0.961216	7.65136	0.00567295	0.0166158	0.00692213	up-regulated
Nitab4.5_0001707g0050	Nitab4.5_0001707g0050	12.778	12.7583	14.1204	107.308	85.9529	69.3393	2.64065	6.01592	125.122	4.79e-29	3.13e-27	1.3e-27	up-regulated
Nitab4.5_0000010g0030	Nitab4.5_0000010g0030	0	0	0.098164	0.116363	0.074629	0.467632	2.63854	0.421565	7.70254	0.00551432	0.0162175	0.00675618	up-regulated
Nitab4.5_0007295g0030	Nitab4.5_0007295g0030	0.957908	0.414233	1.03288	6.88958	3.86968	5.18224	2.6339	1.38209	26.3068	2.91e-07	2.06e-06	8.59e-07	up-regulated
Nitab4.5_0000297g0290	Nitab4.5_0000297g0290	6.88917	4.55793	6.78154	44.239	45.0961	30.5475	2.63276	5.54143	159.809	1.25e-36	1.45e-34	6.04e-35	up-regulated
Nitab4.5_0004657g0030	Nitab4.5_0004657g0030	1.07308	1.75591	1.60443	9.52817	10.3532	9.51604	2.63225	3.21403	82.7069	9.52e-20	2.9e-18	1.21e-18	up-regulated
Nitab4.5_0003244g0020	Nitab4.5_0003244g0020	31.5484	28.1605	35.8953	221.769	209.079	196.163	2.62759	7.24332	53.673	2.37e-13	3.76e-12	1.57e-12	up-regulated
Nitab4.5_0005271g0010	Nitab4.5_0005271g0010	5.2459	3.33577	4.04339	26.9437	29.1689	26.6298	2.62695	3.81511	188.387	7.15e-43	1.24e-40	5.18e-41	up-regulated
Nitab4.5_0005157g0010	Nitab4.5_0005157g0010	30.2256	22.7766	35.2055	162.601	221.352	192.915	2.62401	8.11125	73.0964	1.23e-17	3.05e-16	1.27e-16	up-regulated
Nitab4.5_0001393g0220	Nitab4.5_0001393g0220	1.12231	0.264557	0.618917	5.19079	4.68668	3.34848	2.61776	-0.639358	19.365	1.08e-05	5.91e-05	2.46e-05	up-regulated
Nitab4.5_0005980g0020	Nitab4.5_0005980g0020	1.1657	0.432831	1.00857	1.97838	6.3079	8.63022	2.6138	2.52206	27.367	1.68e-07	1.23e-06	5.14e-07	up-regulated
Nitab4.5_0003994g0030	Nitab4.5_0003994g0030	1.10768	0.383077	0.528906	4.1681	4.60029	4.34908	2.60774	1.32152	49.1078	2.42e-12	3.44e-11	1.43e-11	up-regulated
Nitab4.5_0000333g0020	Nitab4.5_0000333g0020	2.77344	2.768	1.88938	17.1461	14.3913	16.8435	2.60735	2.07263	54.0303	1.97e-13	3.16e-12	1.32e-12	up-regulated
Nitab4.5_0000028g0420	Nitab4.5_0000028g0420	8.84144	5.59718	6.95944	48.8215	51.1746	37.7154	2.60181	6.39712	152.201	5.73e-35	5.73e-33	2.39e-33	up-regulated
Nitab4.5_0000185g0130	Nitab4.5_0000185g0130	0.64186	0.086737	0.04191	1.75823	1.61726	1.58065	2.59774	-0.142179	11.4918	0.000699039	0.00264062	0.00110008	up-regulated
Nitab4.5_0004281g0070	Nitab4.5_0004281g0070	0.19563	0	0.166997	0.53311	0.768179	1.13371	2.59423	-0.888004	9.04553	0.00263338	0.00848728	0.00353579	up-regulated
Nitab4.5_0000923g0040	Nitab4.5_0000923g0040	0.628507	0.339625	0.719379	3.88254	4.24791	2.686	2.59273	2.61808	56.6296	5.26e-14	8.96e-13	3.73e-13	up-regulated
Nitab4.5_0004059g0030	Nitab4.5_0004059g0030	12.7377	11.1743	14.3596	107.386	76.3947	60.4203	2.58894	6.09204	134.982	3.33e-31	2.54e-29	1.06e-29	up-regulated
Nitab4.5_0000875g0030	Nitab4.5_0000875g0030	6.91044	2.51194	4.13256	23.3364	22.5525	40.4566	2.58828	3.49342	42.7131	6.34e-11	7.58e-10	3.16e-10	up-regulated
Nitab4.5_0012119g0010	Nitab4.5_0012119g0010	5.6767	5.08588	5.48136	43.3062	36.3627	23.9249	2.58667	4.70636	104.554	1.53e-24	7.06e-23	2.94e-23	up-regulated
Nitab4.5_0001409g0210	Nitab4.5_0001409g0210	2.60574	1.44308	1.56701	12.8528	12.6664	10.134	2.58222	3.65825	90.22	2.13e-21	7.47e-20	3.11e-20	up-regulated
Nitab4.5_0002052g0060	Nitab4.5_0002052g0060	0.837591	0.86574	0.957775	5.18899	6.61955	5.17803	2.58021	2.43748	95.4832	1.49e-22	5.73e-21	2.39e-21	up-regulated
Nitab4.5_0001691g0080	Nitab4.5_0001691g0080	1.08604	1.13566	0.990488	5.5413	8.25492	6.68774	2.57995	3.57809	121.389	3.14e-28	1.93e-26	8.04e-27	up-regulated
Nitab4.5_0000348g0190	Nitab4.5_0000348g0190	5.32038	5.6416	5.24682	30.0269	34.5236	39.0261	2.57652	2.19017	46.3186	1.01e-11	1.32e-10	5.52e-11	up-regulated
Nitab4.5_0002022g0020	Nitab4.5_0002022g0020	0	0.096944	0.477948	1.12253	0.343577	2.2046	2.5747	-0.602067	7.58096	0.00589882	0.01718	0.00715716	up-regulated
Nitab4.5_0000463g0020	Nitab4.5_0000463g0020	8.8042	5.78562	4.81263	44.9575	50.8121	26.6664	2.57134	5.05639	100.045	1.49e-23	6.34e-22	2.64e-22	up-regulated
Nitab4.5_0004469g0020	Nitab4.5_0004469g0020	5.60832	4.67498	6.47678	35.4607	37.8823	32.3724	2.57103	5.39323	214.864	1.19e-48	3.13e-46	1.3e-46	up-regulated
Nitab4.5_0001266g0060	Nitab4.5_0001266g0060	0.809711	0.119144	0.759965	4.44292	3.98511	2.28724	2.56984	1.61515	32.297	1.32e-08	1.14e-07	4.76e-08	up-regulated
Nitab4.5_0000286g0050	Nitab4.5_0000286g0050	69.0738	62.4038	72.4845	489.33	425.815	369.138	2.56884	8.37094	80.9229	2.35e-19	6.89e-18	2.87e-18	up-regulated
Nitab4.5_0000462g0170	Nitab4.5_0000462g0170	6.68514	8.40572	10.1356	45.8629	61.6802	51.6615	2.56879	6.49625	114.225	1.16e-26	6.4e-25	2.66e-25	up-regulated
Nitab4.5_0002005g0020	Nitab4.5_0002005g0020	6.74118	3.4194	4.03735	34.5087	26.3906	28.1847	2.56689	4.70597	102.177	5.08e-24	2.27e-22	9.45e-23	up-regulated
Nitab4.5_0006594g0010	Nitab4.5_0006594g0010	0.805441	0.405839	0.393501	2.50979	3.19481	4.46334	2.56508	1.75429	35.9668	2.01e-09	1.95e-08	8.1e-09	up-regulated
Nitab4.5_0000613g0170	Nitab4.5_0000613g0170	0.441097	0.870374	0.331285	3.78971	3.06858	3.5957	2.56411	1.31638	35.1244	3.09e-09	2.92e-08	1.21e-08	up-regulated
Nitab4.5_0002697g0070	Nitab4.5_0002697g0070	29.5918	17.9142	26.308	152.829	156.822	152.934	2.5641	7.32711	162.771	2.81e-37	3.4e-35	1.42e-35	up-regulated
Nitab4.5_0009487g0010	Nitab4.5_0009487g0010	6.85183	4.76785	4.89997	37.5765	30.9829	34.7095	2.55744	3.19625	73.5049	1e-17	2.51e-16	1.05e-16	up-regulated
Nitab4.5_0001892g0070	Nitab4.5_0001892g0070	0.671832	0.172187	0.204966	2.26267	2.31322	2.01212	2.5574	0.880637	29.0419	7.08e-08	5.48e-07	2.28e-07	up-regulated
Nitab4.5_0001781g0130	Nitab4.5_0001781g0130	0.633193	0.421479	0.446651	3.99103	1.82291	3.63824	2.55638	0.921157	26.1541	3.15e-07	2.22e-06	9.24e-07	up-regulated
Nitab4.5_0006454g0010	Nitab4.5_0006454g0010	16.1246	5.83245	17.0648	76.699	82.5564	82.7197	2.55136	4.45584	81.0114	2.24e-19	6.6e-18	2.75e-18	up-regulated
Nitab4.5_0008430g0020	Nitab4.5_0008430g0020	0.144356	0.100791	0.104923	0.842617	1.0025	0.435221	2.54971	0.454777	10.7277	0.00105546	0.00379789	0.0015822	up-regulated
Nitab4.5_0000300g0240	Nitab4.5_0000300g0240	0.38497	1.65675	1.46078	8.03287	5.02833	9.16068	2.54878	1.14829	20.4438	6.14e-06	3.52e-05	1.47e-05	up-regulated
Nitab4.5_0003926g0010	Nitab4.5_0003926g0010	0.92511	0.495895	0.689153	5.6972	4.16635	3.19396	2.54523	3.40054	70.8353	3.88e-17	9.17e-16	3.82e-16	up-regulated
Nitab4.5_0009891g0020	Nitab4.5_0009891g0020	0.740219	0.093736	0.516897	2.90224	1.79236	3.74443	2.54364	0.116047	17.5507	2.8e-05	0.000141964	5.91e-05	up-regulated
Nitab4.5_0001423g0140	Nitab4.5_0001423g0140	3.64731	3.56676	3.29164	21.6709	22.808	20.5619	2.54106	4.13155	266.159	7.8e-60	4.09e-57	1.7e-57	up-regulated
Nitab4.5_0009705g0010	Nitab4.5_0009705g0010	1.75872	1.67811	1.90414	11.0725	11.1114	10.8357	2.53952	5.02945	57.7061	3.04e-14	5.34e-13	2.22e-13	up-regulated
Nitab4.5_0008334g0040	Nitab4.5_0008334g0040	17.784	9.36278	11.1897	58.3948	89.1238	89.0998	2.5386	4.79188	26.4682	2.68e-07	1.91e-06	7.95e-07	up-regulated
Nitab4.5_0000883g0080	Nitab4.5_0000883g0080	2.10281	0.951002	1.60451	9.87413	10.8265	7.92151	2.53692	4.79107	99.8505	1.64e-23	6.95e-22	2.89e-22	up-regulated
Nitab4.5_0008522g0060	Nitab4.5_0008522g0060	137.419	122.771	143.937	953.831	868.144	666.575	2.53663	8.74192	100.761	1.04e-23	4.5e-22	1.87e-22	up-regulated
Nitab4.5_0009324g0030	Nitab4.5_0009324g0030	7.64643	3.30901	9.22479	43.3013	44.4444	36.098	2.53599	5.02936	67.8989	1.72e-16	3.85e-15	1.61e-15	up-regulated
Nitab4.5_0010781g0010	Nitab4.5_0010781g0010	5.77004	4.07703	7.36746	28.8284	43.7866	33.1973	2.53478	5.60929	72.0656	2.08e-17	5.05e-16	2.1e-16	up-regulated
Nitab4.5_0007414g0020	Nitab4.5_0007414g0020	0.714829	0.183346	0.817116	2.3325	2.4248	5.83376	2.53131	1.23825	27.4365	1.62e-07	1.19e-06	4.98e-07	up-regulated
Nitab4.5_0002532g0030	Nitab4.5_0002532g0030	3.5613	1.16243	1.66585	11.6224	15.9882	11.4793	2.52995	3.66116	47.994	4.28e-12	5.92e-11	2.47e-11	up-regulated
Nitab4.5_0007312g0010	Nitab4.5_0007312g0010	0.768573	0.358326	0.98636	3.14555	7.29761	2.64453	2.52899	0.163078	22.2672	2.37e-06	1.46e-05	6.08e-06	up-regulated
Nitab4.5_0008368g0040	Nitab4.5_0008368g0040	0.088403	0.223856	0.542192	1.75993	1.73565	2.15732	2.52828	-0.968492	15.6637	7.57e-05	0.000353743	0.000147369	up-regulated
Nitab4.5_0000003g0070	Nitab4.5_0000003g0070	0.077977	0.220228	0.053073	0.51227	0.57772	1.16901	2.52484	0.0432471	8.63109	0.00330474	0.0103742	0.00432186	up-regulated
Nitab4.5_0001170g0030	Nitab4.5_0001170g0030	1.17223	0.228129	2.84497	5.73842	8.84604	12.1705	2.52169	0.33781	14.4732	0.000142164	0.00062689	0.000261161	up-regulated
Nitab4.5_0005781g0010	Nitab4.5_0005781g0010	0.323447	0.079726	0.092681	1.43938	0.554124	1.12362	2.5166	-0.529881	10.3943	0.00126408	0.00446041	0.0018582	up-regulated
Nitab4.5_0006318g0060	Nitab4.5_0006318g0060	1.1331	0.176876	0	3.01755	2.30921	2.55891	2.51425	0.39214	7.88384	0.00498784	0.0148796	0.00619884	up-regulated
Nitab4.5_0000015g0370	Nitab4.5_0000015g0370	1.42481	1.24923	2.00876	12.7607	9.22936	6.50595	2.51405	1.88058	70.8302	3.89e-17	9.18e-16	3.83e-16	up-regulated
Nitab4.5_0000759g0270	Nitab4.5_0000759g0270	5.02004	5.7329	5.22275	30.7779	22.3638	43.6841	2.50867	4.00727	32.8978	9.71e-09	8.56e-08	3.57e-08	up-regulated
Nitab4.5_0009853g0040	Nitab4.5_0009853g0040	3.80632	2.14584	3.04925	20.1776	23.4833	10.6429	2.5067	2.83542	56.1256	6.8e-14	1.15e-12	4.79e-13	up-regulated
Nitab4.5_0001432g0020	Nitab4.5_0001432g0020	2.27336	3.05868	2.99997	17.7142	16.8495	15.9163	2.50485	2.93956	30.9099	2.7e-08	2.23e-07	9.29e-08	up-regulated
Nitab4.5_0007090g0020	Nitab4.5_0007090g0020	7.28914	3.78055	4.28585	26.3433	29.407	36.6181	2.50407	4.82987	89.9431	2.45e-21	8.52e-20	3.55e-20	up-regulated
Nitab4.5_0001252g0020	Nitab4.5_0001252g0020	0.081969	0.110512	0.192458	0.859722	0.98747	0.538875	2.50266	0.155043	19.0915	1.25e-05	6.75e-05	2.81e-05	up-regulated
Nitab4.5_0001349g0130	Nitab4.5_0001349g0130	10.0857	9.43901	10.408	62.405	64.5343	53.2237	2.5022	5.923	146.927	8.14e-34	7.49e-32	3.12e-32	up-regulated
Nitab4.5_0003274g0010	Nitab4.5_0003274g0010	0.727543	0.648924	0.577775	2.42374	5.31801	4.08937	2.50113	2.25669	50.3783	1.27e-12	1.87e-11	7.8e-12	up-regulated
Nitab4.5_0000564g0390	Nitab4.5_0000564g0390	2.56604	1.31988	2.07921	12.5805	13.5578	9.65995	2.5011	4.06419	88.9897	3.97e-21	1.35e-19	5.62e-20	up-regulated
Nitab4.5_0005052g0030	Nitab4.5_0005052g0030	0.460935	0.688715	0.605224	3.03679	4.29698	3.3267	2.50027	1.79922	78.4924	8.03e-19	2.23e-17	9.28e-18	up-regulated
Nitab4.5_0002222g0070	Nitab4.5_0002222g0070	2.08543	3.73677	3.05664	19.8963	18.1075	15.7199	2.49984	2.60175	69.3013	8.45e-17	1.94e-15	8.09e-16	up-regulated
Nitab4.5_0001163g0030	Nitab4.5_0001163g0030	1.03061	0.49695	0	3.71051	2.93087	2.64536	2.49772	-0.10784	10.0648	0.00151126	0.00522451	0.00217652	up-regulated
Nitab4.5_0006661g0030	Nitab4.5_0006661g0030	7.26811	2.53463	1.4044	22.0528	26.8182	18.0975	2.495	1.99533	28.6199	8.81e-08	6.73e-07	2.8e-07	up-regulated
Nitab4.5_0001922g0090	Nitab4.5_0001922g0090	37.7672	35.1433	42.1808	261.14	219.579	207.301	2.4937	6.75405	89.2534	3.47e-21	1.19e-19	4.95e-20	up-regulated
Nitab4.5_0000973g0010	Nitab4.5_0000973g0010	0.200101	0.212251	0.102899	1.38605	0.773891	0.972987	2.48951	0.254918	8.25181	0.00407114	0.0124484	0.00518597	up-regulated
Nitab4.5_0010516g0040	Nitab4.5_0010516g0040	0.674206	0.092668	1.38443	4.0974	4.25766	4.42969	2.48801	1.6948	23.8035	1.07e-06	6.94e-06	2.89e-06	up-regulated
Nitab4.5_0004788g0020	Nitab4.5_0004788g0020	0.138174	1.00637	0.270058	2.74306	2.47624	3.41563	2.48703	1.33262	17.8123	2.44e-05	0.000125131	5.21e-05	up-regulated
Nitab4.5_0001276g0060	Nitab4.5_0001276g0060	0.382862	0.430168	0.558392	2.65213	2.91083	2.67449	2.48528	0.255341	31.5206	1.97e-08	1.66e-07	6.91e-08	up-regulated
Nitab4.5_0000463g0070	Nitab4.5_0000463g0070	4.82775	1.98091	5.38539	22.5842	29.1903	20.5355	2.48472	4.42654	86.747	1.23e-20	4.06e-19	1.69e-19	up-regulated
Nitab4.5_0001617g0060	Nitab4.5_0001617g0060	11.9316	8.47276	14.6732	64.5314	58.8887	84.1738	2.48079	5.54609	25.0955	5.46e-07	3.7e-06	1.54e-06	up-regulated
Nitab4.5_0000063g0340	Nitab4.5_0000063g0340	48.2881	27.5346	44.9537	231.703	231.273	250.788	2.48017	7.89665	152.669	4.53e-35	4.57e-33	1.9e-33	up-regulated
Nitab4.5_0003356g0060	Nitab4.5_0003356g0060	0.595504	0.689292	1.33665	5.71068	4.43487	5.45153	2.47778	2.95697	29.2089	6.5e-08	5.06e-07	2.11e-07	up-regulated
Nitab4.5_0001559g0050	Nitab4.5_0001559g0050	1.748	0.807202	0.980127	7.35314	5.99437	7.69805	2.47689	1.31766	34.6556	3.94e-09	3.65e-08	1.52e-08	up-regulated
Nitab4.5_0000586g0140	Nitab4.5_0000586g0140	3.48969	2.05942	2.06604	10.4895	21.341	13.1711	2.47397	3.93773	87.4294	8.73e-21	2.9e-19	1.21e-19	up-regulated
Nitab4.5_0000534g0090	Nitab4.5_0000534g0090	0.246743	0.12273	0.253865	0.503116	1.14042	2.25546	2.47376	-0.819262	12.0696	0.00051252	0.00199482	0.000831041	up-regulated
Nitab4.5_0000068g0020	Nitab4.5_0000068g0020	0.307527	0.230039	0.610046	2.2286	2.08218	2.517	2.47349	1.10129	13.9692	0.000185833	0.000800167	0.000333349	up-regulated
Nitab4.5_0000110g0030	Nitab4.5_0000110g0030	0.280238	0.161792	0.264608	0.793517	1.51541	1.87514	2.47212	1.68528	41.8023	1.01e-10	1.18e-09	4.9e-10	up-regulated
Nitab4.5_0000796g0030	Nitab4.5_0000796g0030	0.659361	0.47077	0.008621	1.8253	2.99573	2.11818	2.4713	-0.536614	14.8212	0.000118199	0.000530673	0.000221078	up-regulated
Nitab4.5_0003282g0020	Nitab4.5_0003282g0020	2.48012	1.70816	3.19023	12.975	16.538	13.8698	2.46915	3.62506	76.8953	1.8e-18	4.84e-17	2.02e-17	up-regulated
Nitab4.5_0000071g0210	Nitab4.5_0000071g0210	1.68978	1.25312	0.897701	6.78028	7.64234	8.22433	2.4607	1.40118	41.975	9.24e-11	1.08e-09	4.51e-10	up-regulated
Nitab4.5_0006001g0020	Nitab4.5_0006001g0020	0.246018	0.026035	0.519573	0.854389	1.96391	1.95354	2.45995	-0.602694	8.94555	0.00278147	0.00889924	0.00370741	up-regulated
Nitab4.5_0005065g0020	Nitab4.5_0005065g0020	0.217168	0.454991	0.64821	2.98742	1.75781	3.14196	2.45882	-0.00673271	21.8636	2.93e-06	1.77e-05	7.39e-06	up-regulated
Nitab4.5_0000337g0100	Nitab4.5_0000337g0100	86.1906	64.8406	80.1633	500.051	464.306	383.133	2.45836	7.67766	187.887	9.19e-43	1.58e-40	6.56e-41	up-regulated
Nitab4.5_0003722g0070	Nitab4.5_0003722g0070	5.50819	4.01035	5.02563	24.1757	30.5221	30.2801	2.45788	4.04848	36.6763	1.39e-09	1.38e-08	5.75e-09	up-regulated
Nitab4.5_0000170g0180	Nitab4.5_0000170g0180	3.13428	3.88248	2.48142	25.5269	15.9007	14.1661	2.45775	3.62709	38.3507	5.91e-10	6.18e-09	2.57e-09	up-regulated
Nitab4.5_0000803g0050	Nitab4.5_0000803g0050	53.2901	53.6205	51.3681	338.683	285.881	299.055	2.45751	7.33724	68.093	1.56e-16	3.51e-15	1.46e-15	up-regulated
Nitab4.5_0001584g0050	Nitab4.5_0001584g0050	4.31539	4.32111	5.08657	32.9203	24.7399	22.3544	2.45571	4.46139	143.28	5.1e-33	4.41e-31	1.84e-31	up-regulated
Nitab4.5_0005994g0020	Nitab4.5_0005994g0020	1.38989	1.65914	2.31849	12.6191	8.41834	10.216	2.45071	3.35998	44.4707	2.58e-11	3.24e-10	1.35e-10	up-regulated
Nitab4.5_0007800g0040	Nitab4.5_0007800g0040	0.18724	0.67528	0.498142	3.06143	1.45963	3.45986	2.44926	0.682583	15.7265	7.32e-05	0.000343253	0.000142999	up-regulated
Nitab4.5_0000462g0180	Nitab4.5_0000462g0180	1.85768	1.05664	2.21646	7.66941	13.0791	8.90001	2.44572	4.18581	54.4496	1.59e-13	2.58e-12	1.08e-12	up-regulated
Nitab4.5_0005235g0020	Nitab4.5_0005235g0020	14.7046	9.15053	9.65347	61.2801	58.3877	73.8812	2.4451	5.424	105.896	7.77e-25	3.66e-23	1.52e-23	up-regulated
Nitab4.5_0000993g0080	Nitab4.5_0000993g0080	0.034867	0.392973	0.242963	1.8141	0.889866	1.28712	2.44472	-0.256876	6.54423	0.0105225	0.0284041	0.0118331	up-regulated
Nitab4.5_0000647g0080	Nitab4.5_0000647g0080	2.62819	2.67057	2.00362	13.7534	12.6698	16.4744	2.44269	0.745846	43.6186	3.99e-11	4.9e-10	2.04e-10	up-regulated
Nitab4.5_0003328g0050	Nitab4.5_0003328g0050	0.67308	0.529005	0.425294	3.44243	3.25212	2.97049	2.4411	-0.803431	23.239	1.43e-06	9.13e-06	3.8e-06	up-regulated
Nitab4.5_0002120g0050	Nitab4.5_0002120g0050	24.782	20.5028	24.7609	118.235	158.764	126.747	2.44022	6.08973	107.46	3.53e-25	1.72e-23	7.15e-24	up-regulated
Nitab4.5_0000375g0230	Nitab4.5_0000375g0230	3.71438	1.39434	2.25174	12.4647	17.8927	12.0126	2.43831	2.6518	44.2273	2.92e-11	3.64e-10	1.52e-10	up-regulated
Nitab4.5_0001461g0050	Nitab4.5_0001461g0050	13.5007	9.69944	10.2966	83.4124	75.2887	33.2501	2.434	6.5402	60.1607	8.74e-15	1.62e-13	6.75e-14	up-regulated
Nitab4.5_0002195g0020	Nitab4.5_0002195g0020	1.11028	1.17226	2.36287	7.78797	8.65491	10.389	2.43393	2.00836	48.6522	3.06e-12	4.3e-11	1.79e-11	up-regulated
Nitab4.5_0011908g0020	Nitab4.5_0011908g0020	10.5548	8.32046	7.38359	37.3395	55.4687	57.8315	2.43099	3.93696	27.0452	1.99e-07	1.44e-06	6.01e-07	up-regulated
Nitab4.5_0007491g0020	Nitab4.5_0007491g0020	2.10837	1.28827	2.02699	8.83939	12.8046	9.43991	2.42896	4.11558	76.3015	2.43e-18	6.44e-17	2.68e-17	up-regulated
Nitab4.5_0006641g0030	Nitab4.5_0006641g0030	0.091629	0.040588	0.118006	0.461776	0.709617	0.273684	2.42701	0.339753	16.7544	4.25e-05	0.00020849	8.69e-05	up-regulated
Nitab4.5_0000957g0130	Nitab4.5_0000957g0130	2.08314	0.887139	1.5749	10.8686	7.48038	7.53271	2.42431	3.49082	44.1157	3.1e-11	3.85e-10	1.6e-10	up-regulated
Nitab4.5_0002495g0050	Nitab4.5_0002495g0050	0.162595	0	0.43788	0.533587	1.17702	1.75403	2.42183	-0.150765	8.51853	0.00351548	0.0109582	0.00456518	up-regulated
Nitab4.5_0000510g0100	Nitab4.5_0000510g0100	2.36876	1.52414	3.1027	11.5002	15.8287	12.508	2.41975	2.84039	58.9863	1.59e-14	2.87e-13	1.2e-13	up-regulated
Nitab4.5_0009612g0020	Nitab4.5_0009612g0020	4.37062	3.47997	6.78634	29.5108	27.1965	26.3227	2.41721	3.77292	129.372	5.62e-30	3.9e-28	1.63e-28	up-regulated
Nitab4.5_0013657g0010	Nitab4.5_0013657g0010	3.79598	3.66693	4.55944	22.4246	21.9254	24.0173	2.41625	2.7298	35.4998	2.55e-09	2.44e-08	1.02e-08	up-regulated
Nitab4.5_0000459g0060	Nitab4.5_0000459g0060	7.40926	7.16666	7.36869	49.7038	41.6972	32.9372	2.41467	4.00686	173.554	1.24e-39	1.7e-37	7.08e-38	up-regulated
Nitab4.5_0000356g0010	Nitab4.5_0000356g0010	90.6961	84.2649	51.7612	491.059	325.629	468.042	2.4145	6.88988	79.6228	4.53e-19	1.3e-17	5.42e-18	up-regulated
Nitab4.5_0000172g0370	Nitab4.5_0000172g0370	1.13554	0.880067	1.15968	7.86363	4.76682	5.40841	2.41283	2.11349	56.1093	6.86e-14	1.16e-12	4.82e-13	up-regulated
Nitab4.5_0006870g0050	Nitab4.5_0006870g0050	0.381228	0.414586	0.171671	1.61487	1.54641	2.34405	2.4103	1.56496	44.7261	2.27e-11	2.86e-10	1.19e-10	up-regulated
Nitab4.5_0002401g0010	Nitab4.5_0002401g0010	17.3338	7.90498	12.2484	75.6152	70.3365	64.624	2.40815	5.79723	81.6907	1.59e-19	4.75e-18	1.98e-18	up-regulated
Nitab4.5_0002520g0060	Nitab4.5_0002520g0060	0.458062	0.182875	0.374209	1.40873	1.60049	2.7174	2.4055	0.434816	22.8439	1.76e-06	1.1e-05	4.6e-06	up-regulated
Nitab4.5_0024353g0010	Nitab4.5_0024353g0010	0.938583	0.452426	0.969347	2.66909	4.16131	6.49605	2.40483	1.75252	24.0057	9.6e-07	6.28e-06	2.62e-06	up-regulated
Nitab4.5_0006266g0010	Nitab4.5_0006266g0010	1.68748	2.40382	0.785369	11.7552	8.11363	7.97137	2.39799	-0.0281093	16.5578	4.72e-05	0.00022934	9.55e-05	up-regulated
Nitab4.5_0002405g0040	Nitab4.5_0002405g0040	0.994203	0.336159	0.855753	3.07599	5.71586	3.42912	2.39785	2.91185	42.2621	7.98e-11	9.43e-10	3.93e-10	up-regulated
Nitab4.5_0001348g0100	Nitab4.5_0001348g0100	1.74715	1.40511	1.48787	7.79002	7.1771	11.0361	2.39775	3.47257	92.9	5.5e-22	2.04e-20	8.49e-21	up-regulated
Nitab4.5_0000131g0130	Nitab4.5_0000131g0130	0.487816	0.319736	0.903332	3.27652	2.65861	3.78954	2.39517	1.15649	35.014	3.27e-09	3.08e-08	1.28e-08	up-regulated
Nitab4.5_0013243g0020	Nitab4.5_0013243g0020	1.51086	1.26908	1.05783	4.57602	9.41016	7.49878	2.39197	3.44055	83.5511	6.21e-20	1.94e-18	8.06e-19	up-regulated
Nitab4.5_0011123g0020	Nitab4.5_0011123g0020	0.226322	0.19275	0.197794	1.69877	0.317218	1.56068	2.39174	-0.26544	7.21185	0.00724238	0.0205445	0.00855883	up-regulated
Nitab4.5_0009058g0020	Nitab4.5_0009058g0020	0.12495	0.134834	0.353657	1.06447	1.57717	0.796151	2.39045	0.0521035	13.5168	0.000236436	0.0009931	0.000413724	up-regulated
Nitab4.5_0000944g0100	Nitab4.5_0000944g0100	13.6938	4.7461	5.41364	40.5728	41.0193	50.4906	2.38892	3.82059	37.1708	1.08e-09	1.09e-08	4.52e-09	up-regulated
Nitab4.5_0000682g0050	Nitab4.5_0000682g0050	0.326916	0.164895	0.368991	1.54468	1.76623	1.61211	2.38874	0.846602	25.3164	4.87e-07	3.33e-06	1.39e-06	up-regulated
Nitab4.5_0006444g0020	Nitab4.5_0006444g0020	132.749	77.1535	78.6725	501.273	497.566	603.456	2.38864	7.87925	114.795	8.73e-27	4.87e-25	2.03e-25	up-regulated
Nitab4.5_0004280g0120	Nitab4.5_0004280g0120	0.580172	0.608432	0.467997	4.20823	2.26518	2.76285	2.38827	2.24692	39.5296	3.23e-10	3.51e-09	1.46e-09	up-regulated
Nitab4.5_0001244g0100	Nitab4.5_0001244g0100	0.204915	0.401222	0.275516	1.12421	2.16004	1.65878	2.38594	1.63338	25.3592	4.76e-07	3.26e-06	1.36e-06	up-regulated
Nitab4.5_0001688g0070	Nitab4.5_0001688g0070	0.485622	0.430902	0.341763	2.94312	2.22551	1.83238	2.38544	1.67548	31.8257	1.69e-08	1.43e-07	5.97e-08	up-regulated
Nitab4.5_0008512g0010	Nitab4.5_0008512g0010	0.129424	0.08918	0.336998	0.696673	1.08135	1.3502	2.38242	-0.569512	12.347	0.000441699	0.00174469	0.000726837	up-regulated
Nitab4.5_0002059g0100	Nitab4.5_0002059g0100	0.4605	0.405424	1.36929	3.86993	3.0068	5.51101	2.38165	-0.744482	7.10443	0.00768935	0.0216325	0.00901209	up-regulated
Nitab4.5_0001659g0030	Nitab4.5_0001659g0030	7.525	5.07866	5.84052	38.9932	36.548	26.536	2.38111	3.0485	127.996	1.12e-29	7.64e-28	3.18e-28	up-regulated
Nitab4.5_0005697g0010	Nitab4.5_0005697g0010	16.117	15.9819	23.1077	80.0335	110.712	113.295	2.37401	6.55732	136.406	1.63e-31	1.27e-29	5.29e-30	up-regulated
Nitab4.5_0001903g0150	Nitab4.5_0001903g0150	0.496529	0.430328	0.61277	2.9127	3.49728	2.07343	2.36984	2.33411	55.1761	1.1e-13	1.81e-12	7.55e-13	up-regulated
Nitab4.5_0002240g0060	Nitab4.5_0002240g0060	0.103995	0.411644	0.252757	1.72648	1.12382	1.4912	2.36911	0.545148	21.3289	3.87e-06	2.29e-05	9.56e-06	up-regulated
Nitab4.5_0002152g0040	Nitab4.5_0002152g0040	1.84687	0.675789	1.03024	5.91934	6.27436	7.21504	2.36856	4.10512	61.8672	3.67e-15	7.12e-14	2.97e-14	up-regulated
Nitab4.5_0002531g0040	Nitab4.5_0002531g0040	3.11833	2.16323	2.02138	10.5217	16.2178	13.3113	2.36827	3.35677	88.1966	5.93e-21	1.99e-19	8.28e-20	up-regulated
Nitab4.5_0001040g0030	Nitab4.5_0001040g0030	0.271375	0	0	0.461452	0.190462	0.845077	2.36824	1.2057	11.4414	0.000718276	0.0027034	0.00112623	up-regulated
Nitab4.5_0003254g0060	Nitab4.5_0003254g0060	0.258986	0.227346	0.19326	1.11919	1.40055	1.21023	2.3652	0.239792	28.6517	8.66e-08	6.62e-07	2.76e-07	up-regulated
Nitab4.5_0003207g0090	Nitab4.5_0003207g0090	0	0.220017	0.173654	1.17416	0.66566	0.381813	2.362	-0.235476	11.48	0.000703475	0.00265395	0.00110563	up-regulated
Nitab4.5_0000219g0080	Nitab4.5_0000219g0080	0.129017	0.449046	0.4759	1.76944	1.84328	2.21644	2.36148	1.55881	40.3528	2.12e-10	2.37e-09	9.89e-10	up-regulated
Nitab4.5_0000365g0160	Nitab4.5_0000365g0160	32.1596	37.1117	36.9209	192.976	180.06	204.648	2.35483	5.75094	57.3678	3.61e-14	6.28e-13	2.61e-13	up-regulated
Nitab4.5_0001822g0090	Nitab4.5_0001822g0090	0.026076	0.070327	0.186811	0.440748	0.516919	0.62222	2.35374	-0.645698	11.9194	0.000555519	0.00214743	0.000894618	up-regulated
Nitab4.5_0002273g0010	Nitab4.5_0002273g0010	0.376068	0.099493	0.467228	1.9924	2.48039	0.690803	2.35117	0.495787	12.8515	0.000337203	0.00136588	0.000569025	up-regulated
Nitab4.5_0002337g0050	Nitab4.5_0002337g0050	0.348545	0.31432	0.849944	2.82069	3.35315	2.10031	2.34748	0.667328	27.4726	1.59e-07	1.17e-06	4.89e-07	up-regulated
Nitab4.5_0000233g0300	Nitab4.5_0000233g0300	0.67862	0.078441	0.110028	1.37909	1.2059	2.19289	2.34658	-0.506599	10.0201	0.00154844	0.00533778	0.00222371	up-regulated
Nitab4.5_0002231g0100	Nitab4.5_0002231g0100	0.284614	0.277461	0.521134	3.02533	1.88813	1.24138	2.34052	-0.396531	13.8102	0.00020224	0.000863196	0.000359606	up-regulated
Nitab4.5_0003033g0050	Nitab4.5_0003033g0050	0.113882	0.178763	0.273921	1.09628	1.32306	0.701064	2.33684	0.422222	24.0719	9.28e-07	6.09e-06	2.54e-06	up-regulated
Nitab4.5_0000143g0240	Nitab4.5_0000143g0240	0.152879	0.24869	0.080292	0.722112	1.08292	0.81149	2.335	0.711125	19.0366	1.28e-05	6.94e-05	2.89e-05	up-regulated
Nitab4.5_0002606g0040	Nitab4.5_0002606g0040	0	0.786206	0.30626	1.98391	1.45626	2.5824	2.33492	0.130476	6.75691	0.00933852	0.0256237	0.0106748	up-regulated
Nitab4.5_0000375g0070	Nitab4.5_0000375g0070	1.62498	1.45074	0.855885	7.94452	7.64052	5.48233	2.33085	3.25143	30.8546	2.78e-08	2.29e-07	9.53e-08	up-regulated
Nitab4.5_0009843g0010	Nitab4.5_0009843g0010	0.13325	0.088874	0.229696	0.595406	0.913593	0.953072	2.32972	0.285164	10.3516	0.00129361	0.00455454	0.00189741	up-regulated
Nitab4.5_0010125g0040	Nitab4.5_0010125g0040	109.584	129.588	123.024	729.151	612.67	592.682	2.32882	7.10469	101.871	5.93e-24	2.64e-22	1.1e-22	up-regulated
Nitab4.5_0010884g0030	Nitab4.5_0010884g0030	12.5339	8.18705	7.82551	56.0907	49.2001	46.4867	2.32548	4.74248	99.9135	1.59e-23	6.74e-22	2.81e-22	up-regulated
Nitab4.5_0022552g0010	Nitab4.5_0022552g0010	1.66772	0.156374	0.839349	6.99468	3.77677	3.37995	2.32289	0.94765	15.8048	7.02e-05	0.000330308	0.000137606	up-regulated
Nitab4.5_0002120g0070	Nitab4.5_0002120g0070	2.85073	4.06011	5.08891	21.4531	24.8829	17.6372	2.32041	3.28534	69.5809	7.33e-17	1.69e-15	7.05e-16	up-regulated
Nitab4.5_0006389g0020	Nitab4.5_0006389g0020	56.9531	58.5981	66.7029	403.179	277.928	284.757	2.32001	7.36667	68.455	1.3e-16	2.94e-15	1.22e-15	up-regulated
Nitab4.5_0000132g0160	Nitab4.5_0000132g0160	39.4144	31.3411	38.1994	189.957	213.593	173.74	2.31951	7.18859	263.9	2.42e-59	1.23e-56	5.14e-57	up-regulated
Nitab4.5_0014277g0010	Nitab4.5_0014277g0010	0.143501	0.127308	0.39171	0.886293	1.73134	0.951586	2.31925	0.0602228	20.1714	7.08e-06	4.01e-05	1.67e-05	up-regulated
Nitab4.5_0008224g0010	Nitab4.5_0008224g0010	3.10737	1.42428	2.95996	12.0313	15.554	11.9952	2.31703	3.35936	83.5653	6.16e-20	1.92e-18	8.01e-19	up-regulated
Nitab4.5_0001881g0020	Nitab4.5_0001881g0020	1.6488	0.038585	0.680181	6.06185	4.0142	2.34414	2.31522	4.70077	10.1496	0.00144333	0.00502227	0.00209227	up-regulated
Nitab4.5_0000833g0060	Nitab4.5_0000833g0060	27.32	40.3741	32.865	215.155	170.721	146.327	2.31384	6.47759	147.005	7.83e-34	7.22e-32	3.01e-32	up-regulated
Nitab4.5_0013552g0030	Nitab4.5_0013552g0030	10.3183	5.30453	8.65387	45.1306	41.085	41.5175	2.31081	3.0831	90.7027	1.67e-21	5.91e-20	2.46e-20	up-regulated
Nitab4.5_0009622g0010	Nitab4.5_0009622g0010	8.24775	5.91327	7.93189	29.1485	48.4271	38.765	2.30968	5.03555	57.8497	2.83e-14	5e-13	2.08e-13	up-regulated
Nitab4.5_0000668g0100	Nitab4.5_0000668g0100	1.59691	1.41683	1.29904	9.81394	6.93487	5.98029	2.30904	3.50375	82.9132	8.57e-20	2.64e-18	1.1e-18	up-regulated
Nitab4.5_0000300g0060	Nitab4.5_0000300g0060	3.87337	1.61265	1.46607	11.0794	17.2372	8.3161	2.30783	2.59982	47.4241	5.72e-12	7.79e-11	3.25e-11	up-regulated
Nitab4.5_0000905g0130	Nitab4.5_0000905g0130	18.566	10.3975	14.8931	94.7216	74.0642	61.0627	2.3078	4.82591	80.7866	2.51e-19	7.37e-18	3.07e-18	up-regulated
Nitab4.5_0003324g0090	Nitab4.5_0003324g0090	2.9918	1.36434	1.44111	9.45091	10.805	10.1146	2.30598	4.63149	80.5435	2.84e-19	8.28e-18	3.45e-18	up-regulated
Nitab4.5_0003246g0060	Nitab4.5_0003246g0060	0.17465	0.051254	0	0.402544	0.362772	0.671691	2.3031	-0.147936	9.43499	0.00212884	0.00704938	0.00293676	up-regulated
Nitab4.5_0000313g0020	Nitab4.5_0000313g0020	3.09267	2.90106	2.49226	11.1962	19.4398	14.0078	2.30182	3.90729	78.9533	6.36e-19	1.79e-17	7.48e-18	up-regulated
Nitab4.5_0013007g0030	Nitab4.5_0013007g0030	27.2797	23.0719	17.6306	128.085	155.531	72.7296	2.30127	5.96302	45.7134	1.37e-11	1.77e-10	7.39e-11	up-regulated
Nitab4.5_0002117g0030	Nitab4.5_0002117g0030	1.2533	0.188394	0.746863	3.8483	3.63248	3.93253	2.29911	2.00188	25.5853	4.23e-07	2.92e-06	1.22e-06	up-regulated
Nitab4.5_0003514g0080	Nitab4.5_0003514g0080	0.151749	0.079858	0.051678	0.320862	0.394008	0.826847	2.29843	-0.659194	6.9121	0.00856142	0.0237549	0.00989626	up-regulated
Nitab4.5_0003906g0010	Nitab4.5_0003906g0010	44.8701	31.475	36.7165	225.1	201.548	162.188	2.29631	8.05609	79.1526	5.75e-19	1.64e-17	6.82e-18	up-regulated
Nitab4.5_0007571g0020	Nitab4.5_0007571g0020	1.61833	1.15477	3.0377	10.9186	8.94603	10.5014	2.29564	1.74148	33.0129	9.15e-09	8.1e-08	3.37e-08	up-regulated
Nitab4.5_0000897g0010	Nitab4.5_0000897g0010	0.500385	0.1772	0.273744	1.9319	1.42914	1.62431	2.29485	0.654284	15.8227	6.96e-05	0.00032751	0.00013644	up-regulated
Nitab4.5_0002257g0010	Nitab4.5_0002257g0010	0.877945	0.390264	0.579595	2.94039	3.96928	2.83494	2.2945	3.19282	8.57727	0.00340384	0.0106461	0.00443517	up-regulated
Nitab4.5_0001371g0020	Nitab4.5_0001371g0020	0	0.432834	0.242404	1.70853	0.668126	1.19553	2.29446	-0.160023	8.23259	0.00411449	0.0125634	0.0052339	up-regulated
Nitab4.5_0004981g0080	Nitab4.5_0004981g0080	0.040498	0.106965	0	0.2049	0.350434	0.224276	2.29431	-0.89363	8.70679	0.00317028	0.00999662	0.00416458	up-regulated
Nitab4.5_0001748g0050	Nitab4.5_0001748g0050	4.64536	3.36326	5.38255	12.065	19.8882	37.7457	2.29283	5.24352	42.9383	5.65e-11	6.81e-10	2.84e-10	up-regulated
Nitab4.5_0007287g0050	Nitab4.5_0007287g0050	3.79138	2.6547	2.77138	15.4974	17.7549	14.7558	2.29274	3.75098	53.6984	2.34e-13	3.72e-12	1.55e-12	up-regulated
Nitab4.5_0015164g0010	Nitab4.5_0015164g0010	26.2213	17.6588	17.2697	84.1527	105.037	128.809	2.29211	5.43474	98.4149	3.39e-23	1.39e-21	5.8e-22	up-regulated
Nitab4.5_0006220g0010	Nitab4.5_0006220g0010	3.65081	2.31198	2.35015	16.1305	16.8557	10.3456	2.29203	2.66149	52.7208	3.84e-13	5.98e-12	2.49e-12	up-regulated
Nitab4.5_0010219g0010	Nitab4.5_0010219g0010	4.19551	5.66473	7.18058	23.7429	38.4097	26.689	2.29156	4.13721	50.2872	1.33e-12	1.95e-11	8.13e-12	up-regulated
Nitab4.5_0001955g0110	Nitab4.5_0001955g0110	48.542	53.3044	47.9384	295.98	270.542	211.196	2.28808	7.27689	109.481	1.27e-25	6.44e-24	2.68e-24	up-regulated
Nitab4.5_0001876g0060	Nitab4.5_0001876g0060	0.207371	0.179837	0.026954	1.36402	0.452425	0.364696	2.28806	-0.0127677	12.5126	0.00040422	0.00160823	0.000669985	up-regulated
Nitab4.5_0000178g0340	Nitab4.5_0000178g0340	3.00703	1.47924	2.90282	10.1031	11.7412	16.4263	2.28782	3.33196	21.4211	3.69e-06	2.19e-05	9.14e-06	up-regulated
Nitab4.5_0008374g0010	Nitab4.5_0008374g0010	2.65634	2.39737	1.92061	9.8538	13.4781	12.8834	2.28754	4.35127	115.445	6.29e-27	3.53e-25	1.47e-25	up-regulated
Nitab4.5_0000406g0120	Nitab4.5_0000406g0120	2.87255	4.27276	2.90886	18.4339	12.452	21.4811	2.28718	2.89692	50.2173	1.38e-12	2.02e-11	8.41e-12	up-regulated
Nitab4.5_0000199g0050	Nitab4.5_0000199g0050	0.257529	0.125516	0.451176	0.772959	2.58239	1.00874	2.28689	0.0844439	10.6982	0.0010724	0.00385136	0.00160447	up-regulated
Nitab4.5_0005176g0010	Nitab4.5_0005176g0010	90.8102	76.1667	83.3417	458.626	471.552	366.459	2.28672	8.29521	187.654	1.03e-42	1.74e-40	7.24e-41	up-regulated
Nitab4.5_0006408g0030	Nitab4.5_0006408g0030	2.29471	0.648114	1.95776	8.23796	7.97898	9.0634	2.28522	2.94799	44.3257	2.78e-11	3.48e-10	1.45e-10	up-regulated
Nitab4.5_0007189g0080	Nitab4.5_0007189g0080	0.627778	0.606832	1.46759	5.40816	3.20369	5.54397	2.28469	1.43117	25.0765	5.51e-07	3.73e-06	1.55e-06	up-regulated
Nitab4.5_0001672g0020	Nitab4.5_0001672g0020	1.97215	2.29851	1.37117	11.5986	9.74431	7.9121	2.2834	3.90482	93.5693	3.92e-22	1.47e-20	6.12e-21	up-regulated
Nitab4.5_0005648g0020	Nitab4.5_0005648g0020	4.11494	4.26737	6.09273	29.6583	24.2957	20.9282	2.28322	3.78497	89.3949	3.23e-21	1.11e-19	4.62e-20	up-regulated
Nitab4.5_0002889g0050	Nitab4.5_0002889g0050	2.03658	1.65786	2.04164	10.1993	9.93095	9.51896	2.2832	4.49106	75.6722	3.35e-18	8.71e-17	3.63e-17	up-regulated
Nitab4.5_0004928g0060	Nitab4.5_0004928g0060	4.54293	2.86231	4.12577	22.7439	18.3233	18.3893	2.28291	4.74091	190.267	2.78e-43	4.96e-41	2.07e-41	up-regulated
Nitab4.5_0000249g0400	Nitab4.5_0000249g0400	21.2265	17.4642	19.1464	101.708	98.4726	98.4807	2.28213	6.23761	224.634	8.82e-51	2.72e-48	1.13e-48	up-regulated
Nitab4.5_0000227g0330	Nitab4.5_0000227g0330	0.358298	0.48703	0.610112	3.13824	2.81176	1.60881	2.28115	2.23009	32.8174	1.01e-08	8.9e-08	3.71e-08	up-regulated
Nitab4.5_0000352g0080	Nitab4.5_0000352g0080	3.00022	2.20237	2.73718	14.9163	14.7185	11.3325	2.28079	4.23335	138.538	5.56e-32	4.49e-30	1.87e-30	up-regulated
Nitab4.5_0000037g0340	Nitab4.5_0000037g0340	8.87816	9.94486	6.61008	29.3431	50.7857	51.4697	2.27853	3.72915	57.6311	3.16e-14	5.53e-13	2.3e-13	up-regulated
Nitab4.5_0014534g0010	Nitab4.5_0014534g0010	0.406926	0.075044	0.21231	1.51148	1.21118	0.889298	2.2656	-0.563846	9.55925	0.00198944	0.00664541	0.00276847	up-regulated
Nitab4.5_0000312g0130	Nitab4.5_0000312g0130	298.461	216.276	283.655	1524.4	1405.03	1136.1	2.26402	9.31928	135.324	2.8e-31	2.16e-29	8.98e-30	up-regulated
Nitab4.5_0000926g0030	Nitab4.5_0000926g0030	0.263795	0.130916	0.110388	0.900086	0.608448	1.12916	2.26365	-0.0731518	10.9226	0.000949988	0.00346196	0.00144225	up-regulated
Nitab4.5_0000023g0760	Nitab4.5_0000023g0760	1.07429	1.1207	0.907417	5.17434	5.53682	5.12315	2.25884	2.47812	97.4422	5.55e-23	2.24e-21	9.32e-22	up-regulated
Nitab4.5_0000200g0220	Nitab4.5_0000200g0220	11.4466	7.8039	9.02103	52.6271	50.9652	39.8725	2.25766	3.93594	147.22	7.02e-34	6.49e-32	2.7e-32	up-regulated
Nitab4.5_0000175g0360	Nitab4.5_0000175g0360	18.9637	10.6997	17.9762	78.6486	84.0518	78.5846	2.25731	6.13642	129.152	6.28e-30	4.34e-28	1.81e-28	up-regulated
Nitab4.5_0001503g0010	Nitab4.5_0001503g0010	1.449	1.34574	1.4846	5.75862	8.29328	7.70513	2.25658	3.46422	135.541	2.51e-31	1.94e-29	8.08e-30	up-regulated
Nitab4.5_0000650g0240	Nitab4.5_0000650g0240	0.74375	2.03427	1.76102	9.84936	8.86558	4.58707	2.25618	0.914852	22.2311	2.42e-06	1.49e-05	6.19e-06	up-regulated
Nitab4.5_0003883g0030	Nitab4.5_0003883g0030	6.51572	4.26637	2.97009	20.7823	30.2762	18.845	2.2558	4.34084	48.4886	3.32e-12	4.65e-11	1.94e-11	up-regulated
Nitab4.5_0000829g0070	Nitab4.5_0000829g0070	3.02676	3.79274	2.20127	18.7314	8.50346	18.73	2.25162	2.19828	42.4572	7.22e-11	8.57e-10	3.57e-10	up-regulated
Nitab4.5_0007497g0030	Nitab4.5_0007497g0030	1.8111	1.12875	1.24719	6.97496	7.69068	6.53037	2.24989	1.4067	45.2181	1.76e-11	2.25e-10	9.39e-11	up-regulated
Nitab4.5_0000308g0250	Nitab4.5_0000308g0250	0.780814	0.703084	0.487205	2.30738	3.44678	4.24502	2.24849	1.72246	47.0484	6.93e-12	9.32e-11	3.88e-11	up-regulated
Nitab4.5_0011192g0010	Nitab4.5_0011192g0010	0	0.351559	0	0.590739	0.910392	0.391864	2.2453	-0.250096	7.80257	0.00521719	0.0154745	0.00644664	up-regulated
Nitab4.5_0012489g0020	Nitab4.5_0012489g0020	193.314	175.781	181.401	1033.28	929.418	808.472	2.24528	9.03824	78.8988	6.54e-19	1.84e-17	7.67e-18	up-regulated
Nitab4.5_0000771g0070	Nitab4.5_0000771g0070	5.53995	3.4928	7.91044	34.3055	27.9012	22.6306	2.24171	4.79371	90.3605	1.98e-21	6.99e-20	2.91e-20	up-regulated
Nitab4.5_0011435g0010	Nitab4.5_0011435g0010	0.855962	0.462617	1.58866	4.15992	4.27585	6.26344	2.24138	3.28349	9.92209	0.00163307	0.00559712	0.00233176	up-regulated
Nitab4.5_0002741g0180	Nitab4.5_0002741g0180	0.988122	0.351309	1.14697	4.0677	4.70363	3.96248	2.24065	-0.402937	19.51	1e-05	5.53e-05	2.3e-05	up-regulated
Nitab4.5_0002271g0010	Nitab4.5_0002271g0010	0.262953	0.051091	0.879806	1.2203	2.27142	2.61376	2.23969	-0.123744	5.95563	0.0146703	0.0377665	0.0157335	up-regulated
Nitab4.5_0001034g0110	Nitab4.5_0001034g0110	0.157114	0.266991	0.132674	0.689352	1.5611	0.641586	2.23938	1.1088	27.7872	1.35e-07	1.01e-06	4.19e-07	up-regulated
Nitab4.5_0000976g0150	Nitab4.5_0000976g0150	4.40502	2.9983	2.72876	8.61774	12.4986	30.015	2.23771	1.80783	13.946	0.000188134	0.000809179	0.000337103	up-regulated
Nitab4.5_0000490g0020	Nitab4.5_0000490g0020	0.881787	0.121491	0.805931	2.45736	2.68442	4.00419	2.23555	0.860576	17.0326	3.67e-05	0.000182381	7.6e-05	up-regulated
Nitab4.5_0002322g0090	Nitab4.5_0002322g0090	0.851686	0.814394	0.795774	3.04345	3.42079	6.00971	2.23434	0.726279	20.7766	5.16e-06	3e-05	1.25e-05	up-regulated
Nitab4.5_0000194g0220	Nitab4.5_0000194g0220	2.29845	1.26914	1.03559	7.7445	8.56619	6.67191	2.23205	2.63512	68.3547	1.37e-16	3.08e-15	1.28e-15	up-regulated
Nitab4.5_0000278g0030	Nitab4.5_0000278g0030	74.2219	74.8048	86.2771	436.687	368.986	363.997	2.22692	6.48793	123.115	1.32e-28	8.33e-27	3.47e-27	up-regulated
Nitab4.5_0003985g0020	Nitab4.5_0003985g0020	8.25047	2.84535	5.11925	27.7156	28.4085	24.4469	2.22605	2.33627	30.0505	4.21e-08	3.38e-07	1.41e-07	up-regulated
Nitab4.5_0001317g0160	Nitab4.5_0001317g0160	3.61809	2.53277	4.12607	18.6356	15.2905	17.2887	2.22503	2.08933	34.8997	3.47e-09	3.26e-08	1.36e-08	up-regulated
Nitab4.5_0006069g0030	Nitab4.5_0006069g0030	1.33954	1.21141	1.63416	6.80262	8.02171	5.99166	2.22397	2.73201	81.1902	2.05e-19	6.05e-18	2.52e-18	up-regulated
Nitab4.5_0000705g0020	Nitab4.5_0000705g0020	3.31103	2.56673	2.92173	11.1659	15.9936	16.518	2.22342	4.09876	150.962	1.07e-34	1.05e-32	4.38e-33	up-regulated
Nitab4.5_0003273g0040	Nitab4.5_0003273g0040	3.6435	5.27452	5.01673	17.5221	27.5072	24.3153	2.22072	3.62858	84.5556	3.74e-20	1.19e-18	4.94e-19	up-regulated
Nitab4.5_0000790g0030	Nitab4.5_0000790g0030	5.41033	3.25878	6.08655	24.0792	27.371	21.3245	2.21775	4.82126	106.28	6.4e-25	3.03e-23	1.26e-23	up-regulated
Nitab4.5_0001618g0140	Nitab4.5_0001618g0140	29.5573	21.8533	31.273	146.7	128.25	132.593	2.21674	5.99412	150.076	1.67e-34	1.61e-32	6.73e-33	up-regulated
Nitab4.5_0004916g0030	Nitab4.5_0004916g0030	13.3963	10.9834	13.0779	65.8822	63.3093	55.467	2.21575	6.80883	157.284	4.44e-36	4.87e-34	2.03e-34	up-regulated
Nitab4.5_0016435g0010	Nitab4.5_0016435g0010	2.10317	1.99746	1.66253	10.4618	12.2795	5.73151	2.2126	5.44851	32.6814	1.09e-08	9.5e-08	3.96e-08	up-regulated
Nitab4.5_0002285g0010	Nitab4.5_0002285g0010	4.24133	2.51249	2.67714	15.6083	19.0485	11.6867	2.21209	4.77444	66.5131	3.48e-16	7.48e-15	3.12e-15	up-regulated
Nitab4.5_0003514g0040	Nitab4.5_0003514g0040	11.5752	11.6063	14.3684	66.8128	63.2217	54.6418	2.21087	5.24752	204.922	1.76e-46	4.02e-44	1.67e-44	up-regulated
Nitab4.5_0003328g0120	Nitab4.5_0003328g0120	31.2685	23.2683	28.3974	142.207	141.453	123.436	2.20963	4.79709	219.871	9.65e-50	2.78e-47	1.16e-47	up-regulated
Nitab4.5_0000855g0150	Nitab4.5_0000855g0150	42.8382	37.3209	29.9016	181.907	171.841	186.418	2.20759	6.78679	102.667	3.96e-24	1.79e-22	7.44e-23	up-regulated
Nitab4.5_0004728g0070	Nitab4.5_0004728g0070	1.86359	0.859422	0.788006	5.62829	6.28993	5.31901	2.20658	2.49783	46.3221	1e-11	1.32e-10	5.51e-11	up-regulated
Nitab4.5_0000826g0150	Nitab4.5_0000826g0150	1.89685	2.41921	2.89392	17.3586	11.8119	6.20792	2.20608	3.00272	43.6272	3.97e-11	4.88e-10	2.03e-10	up-regulated
Nitab4.5_0000757g0030	Nitab4.5_0000757g0030	0.714333	0.845621	0.126303	3.40722	2.18831	2.74024	2.20119	0.676595	21.852	2.95e-06	1.78e-05	7.43e-06	up-regulated
Nitab4.5_0003844g0020	Nitab4.5_0003844g0020	6.54644	5.94071	6.71878	32.5157	33.591	27.6568	2.20004	3.87961	219.609	1.1e-49	3.14e-47	1.31e-47	up-regulated
Nitab4.5_0002842g0070	Nitab4.5_0002842g0070	0.312263	0.072944	0.174615	1.00842	0.912886	0.856073	2.19909	-0.998129	13.7024	0.000214184	0.000908981	0.00037868	up-regulated
Nitab4.5_0002911g0040	Nitab4.5_0002911g0040	0.384301	0.151229	0.030272	1.07441	0.82265	0.887725	2.19902	-0.345763	7.36744	0.00664156	0.0190852	0.00795089	up-regulated
Nitab4.5_0008548g0020	Nitab4.5_0008548g0020	0.173396	0.129528	1.43532	3.02059	4.27007	1.40691	2.19826	-0.835346	7.03099	0.0080111	0.0224049	0.00933386	up-regulated
Nitab4.5_0003394g0060	Nitab4.5_0003394g0060	4.84728	5.99943	5.65021	26.1569	27.6215	26.7685	2.19735	4.75454	154.317	1.97e-35	2.06e-33	8.57e-34	up-regulated
Nitab4.5_0005193g0020	Nitab4.5_0005193g0020	16.9949	27.6936	19.5145	110.07	104.728	99.1334	2.19717	5.51992	36.1813	1.8e-09	1.76e-08	7.31e-09	up-regulated
Nitab4.5_0004982g0020	Nitab4.5_0004982g0020	1.43005	0.688336	0.692386	4.81725	4.83125	3.99105	2.19611	2.66083	61.0014	5.7e-15	1.08e-13	4.5e-14	up-regulated
Nitab4.5_0000006g0520	Nitab4.5_0000006g0520	2.31486	2.06041	3.72687	12.2595	16.3451	11.0281	2.19338	2.00938	49.6637	1.82e-12	2.63e-11	1.1e-11	up-regulated
Nitab4.5_0000028g0360	Nitab4.5_0000028g0360	15.761	13.0249	15.8048	63.2104	88.4116	64.9672	2.19146	4.04494	117.977	1.75e-27	1.02e-25	4.26e-26	up-regulated
Nitab4.5_0002200g0010	Nitab4.5_0002200g0010	0.103846	0.464951	0.796538	2.27616	0.708131	3.7338	2.19064	1.01842	7.02702	0.00802888	0.0224493	0.00935235	up-regulated
Nitab4.5_0010821g0010	Nitab4.5_0010821g0010	1.01329	0.432864	0.332401	3.35748	3.32415	1.88413	2.18531	1.65568	25.9538	3.5e-07	2.44e-06	1.02e-06	up-regulated
Nitab4.5_0007569g0010	Nitab4.5_0007569g0010	2.80105	1.27469	2.62021	12.6164	10.5631	9.089	2.1848	4.22601	89.9309	2.47e-21	8.57e-20	3.57e-20	up-regulated
Nitab4.5_0002764g0060	Nitab4.5_0002764g0060	61.7426	39.3136	42.7121	204.38	238.413	249.881	2.18319	7.00442	107.858	2.89e-25	1.42e-23	5.92e-24	up-regulated
Nitab4.5_0000453g0150	Nitab4.5_0000453g0150	19.1434	7.76352	13.0128	52.7241	77.9581	61.134	2.18195	6.06601	51.3998	7.53e-13	1.14e-11	4.73e-12	up-regulated
Nitab4.5_0007564g0010	Nitab4.5_0007564g0010	0.04627	0.033144	0.128546	0.15606	0.456674	0.418773	2.18179	-0.0825019	9.9194	0.00163546	0.00560367	0.00233448	up-regulated
Nitab4.5_0000168g0120	Nitab4.5_0000168g0120	33.9368	14.7652	25.3631	111.986	116.401	127.216	2.18171	6.82742	54.3706	1.66e-13	2.68e-12	1.12e-12	up-regulated
Nitab4.5_0004160g0030	Nitab4.5_0004160g0030	11.4531	9.25833	13.4314	61.3682	54.6722	48.2269	2.18054	5.56667	147.775	5.31e-34	4.94e-32	2.06e-32	up-regulated
Nitab4.5_0019152g0010	Nitab4.5_0019152g0010	1.58656	0.052078	0.468882	3.41751	3.68426	3.46166	2.17924	-1.27821	9.52562	0.00202623	0.00675313	0.00281335	up-regulated
Nitab4.5_0008527g0020	Nitab4.5_0008527g0020	25.2578	14.4266	25.7619	76.3763	151.089	86.3601	2.1768	5.41531	45.6497	1.41e-11	1.83e-10	7.61e-11	up-regulated
Nitab4.5_0003586g0030	Nitab4.5_0003586g0030	0.963744	0.491225	0.899471	3.48336	4.6669	3.2727	2.17578	0.307645	19.501	1.01e-05	5.55e-05	2.31e-05	up-regulated
Nitab4.5_0000868g0080	Nitab4.5_0000868g0080	0.806948	0.37761	1.07994	3.47046	3.11791	4.2984	2.17341	0.84144	29.8983	4.55e-08	3.63e-07	1.51e-07	up-regulated
Nitab4.5_0000863g0190	Nitab4.5_0000863g0190	6.22653	3.99866	7.34866	31.3773	27.7376	24.8706	2.17284	3.95252	43.7765	3.68e-11	4.54e-10	1.89e-10	up-regulated
Nitab4.5_0001326g0150	Nitab4.5_0001326g0150	0.367958	0.449789	0.124157	1.63193	1.17526	1.73317	2.17228	0.954861	14.0383	0.000179124	0.000773648	0.000322301	up-regulated
Nitab4.5_0004236g0080	Nitab4.5_0004236g0080	0.849053	1.06555	0.98182	3.9848	5.03419	4.99741	2.1711	1.70351	10.6533	0.00109876	0.00393355	0.00163871	up-regulated
Nitab4.5_0001676g0020	Nitab4.5_0001676g0020	0.080953	0.033335	0	0.23535	0.159954	0.192889	2.17094	0.544626	7.72859	0.00543533	0.0160147	0.00667169	up-regulated
Nitab4.5_0004465g0060	Nitab4.5_0004465g0060	1.87964	0.731259	1.55798	4.49961	7.69469	7.95227	2.17058	0.664394	28.9316	7.5e-08	5.79e-07	2.41e-07	up-regulated
Nitab4.5_0000222g0300	Nitab4.5_0000222g0300	1.55461	0	1.44232	4.40976	5.35551	4.51614	2.17047	1.62861	7.22484	0.00719016	0.0204228	0.00850812	up-regulated
Nitab4.5_0012222g0020	Nitab4.5_0012222g0020	29.9676	15.8301	29.923	119.347	128.048	113.466	2.17039	7.05116	65.9941	4.52e-16	9.62e-15	4.01e-15	up-regulated
Nitab4.5_0010367g0030	Nitab4.5_0010367g0030	32.0945	20.4295	41.3259	139.841	143.246	164.288	2.17029	7.44694	68.1622	1.51e-16	3.39e-15	1.41e-15	up-regulated
Nitab4.5_0000571g0220	Nitab4.5_0000571g0220	2.42548	1.49441	1.8923	10.1659	10.8562	7.12146	2.16931	0.26898	14.0779	0.000175397	0.00075839	0.000315944	up-regulated
Nitab4.5_0001707g0060	Nitab4.5_0001707g0060	102.658	48.328	65.6341	322.536	413.346	296.113	2.1692	5.99525	82.8664	8.78e-20	2.7e-18	1.12e-18	up-regulated
Nitab4.5_0002344g0070	Nitab4.5_0002344g0070	4.07524	2.09996	6.35842	20.3868	18.3171	21.0669	2.16901	3.28157	46.2736	1.03e-11	1.35e-10	5.64e-11	up-regulated
Nitab4.5_0003093g0040	Nitab4.5_0003093g0040	0.483259	0.257734	0.305432	2.26262	1.34978	1.44037	2.16803	-0.335706	20.8715	4.91e-06	2.86e-05	1.19e-05	up-regulated
Nitab4.5_0002308g0090	Nitab4.5_0002308g0090	2.90904	2.58113	4.14983	13.9426	17.1849	14.8556	2.16597	3.87488	99.1455	2.35e-23	9.76e-22	4.07e-22	up-regulated
Nitab4.5_0000280g0230	Nitab4.5_0000280g0230	6.44059	4.2474	6.75234	23.6237	32.3159	26.5775	2.15707	5.43175	140.938	1.66e-32	1.38e-30	5.76e-31	up-regulated
Nitab4.5_0003969g0060	Nitab4.5_0003969g0060	295.997	245.491	276.04	1382.67	1288.14	1197.8	2.15676	10.0105	66.4489	3.59e-16	7.72e-15	3.22e-15	up-regulated
Nitab4.5_0007686g0050	Nitab4.5_0007686g0050	0.24057	0.21149	0.168022	0.639023	1.4912	0.807142	2.15438	0.587489	12.1504	0.00049078	0.00191957	0.000799689	up-regulated
Nitab4.5_0008292g0020	Nitab4.5_0008292g0020	0.814643	0.781072	0.712036	2.24016	6.01096	2.71504	2.15431	0.606397	18.2602	1.93e-05	0.000100917	4.2e-05	up-regulated
Nitab4.5_0002757g0040	Nitab4.5_0002757g0040	7.38317	7.05356	7.67898	30.1122	38.9808	35.5822	2.15331	4.11484	146.913	8.2e-34	7.52e-32	3.13e-32	up-regulated
Nitab4.5_0001807g0070	Nitab4.5_0001807g0070	7.5166	7.53463	8.67046	35.8053	36.3449	40.1084	2.15255	3.74249	24.2919	8.28e-07	5.47e-06	2.28e-06	up-regulated
Nitab4.5_0000566g0070	Nitab4.5_0000566g0070	0.817159	0.634512	0.704786	3.08481	4.31578	2.78944	2.15008	2.77165	56.0887	6.93e-14	1.17e-12	4.86e-13	up-regulated
Nitab4.5_0006467g0040	Nitab4.5_0006467g0040	4.35659	3.45471	3.76293	19.3356	16.6907	18.4677	2.14949	5.308	151.941	6.53e-35	6.51e-33	2.71e-33	up-regulated
Nitab4.5_0000014g0450	Nitab4.5_0000014g0450	1.91151	1.44618	2.80699	8.10289	11.1182	9.81104	2.14928	2.90546	34.0347	5.41e-09	4.94e-08	2.06e-08	up-regulated
Nitab4.5_0000671g0110	Nitab4.5_0000671g0110	0.992109	0.935287	0.962075	4.29259	5.24696	4.12086	2.14769	2.23868	44.5487	2.48e-11	3.12e-10	1.3e-10	up-regulated
Nitab4.5_0000305g0340	Nitab4.5_0000305g0340	41.0835	35.6179	47.0376	229.92	209.547	139.816	2.14189	7.03336	65.5052	5.8e-16	1.22e-14	5.07e-15	up-regulated
Nitab4.5_0003995g0010	Nitab4.5_0003995g0010	8.43495	5.88691	6.7378	26.4695	28.3482	43.7379	2.14052	4.27781	98.8717	2.69e-23	1.11e-21	4.62e-22	up-regulated
Nitab4.5_0003324g0050	Nitab4.5_0003324g0050	8.87065	11.4565	12.6294	50.4571	48.9423	55.2205	2.1404	4.12925	113.672	1.54e-26	8.37e-25	3.49e-25	up-regulated
Nitab4.5_0003404g0020	Nitab4.5_0003404g0020	10.4127	3.60899	5.14055	33.6993	31.5372	24.0259	2.13985	5.05082	62.2885	2.97e-15	5.79e-14	2.41e-14	up-regulated
Nitab4.5_0000305g0330	Nitab4.5_0000305g0330	80.6535	67.5768	84.1556	438.008	370.108	275.999	2.13711	9.00877	85.2988	2.57e-20	8.23e-19	3.43e-19	up-regulated
Nitab4.5_0012341g0020	Nitab4.5_0012341g0020	2.33783	1.27743	1.45389	7.90253	8.93204	6.80887	2.13438	1.893	35.8964	2.08e-09	2.01e-08	8.38e-09	up-regulated
Nitab4.5_0001464g0090	Nitab4.5_0001464g0090	3.10574	2.49306	2.63352	12.0473	15.0412	11.2862	2.13387	5.08726	172.551	2.05e-39	2.79e-37	1.16e-37	up-regulated
Nitab4.5_0001356g0070	Nitab4.5_0001356g0070	17.1388	11.0981	12.6927	64.1192	61.7694	64.637	2.1334	5.00139	61.1801	5.21e-15	9.91e-14	4.13e-14	up-regulated
Nitab4.5_0000241g0110	Nitab4.5_0000241g0110	0.114703	0.28792	0.694533	2.10197	1.61238	1.448	2.12796	0.298696	13.7416	0.000209752	0.000891938	0.00037158	up-regulated
Nitab4.5_0001079g0120	Nitab4.5_0001079g0120	44.8205	58.1559	53.8992	275.896	239.847	211.592	2.12405	6.69318	203.065	4.48e-46	9.71e-44	4.04e-44	up-regulated
Nitab4.5_0000040g0410	Nitab4.5_0000040g0410	1.34508	0.574509	0.557457	2.85058	3.77669	4.84298	2.12122	1.55571	9.94665	0.00161142	0.00553156	0.00230444	up-regulated
Nitab4.5_0000976g0030	Nitab4.5_0000976g0030	11.4995	7.7604	11.1942	50.1776	52.947	37.3375	2.12089	6.2783	157.934	3.2e-36	3.57e-34	1.49e-34	up-regulated
Nitab4.5_0004188g0030	Nitab4.5_0004188g0030	1.08654	0.278228	0.907991	3.43912	3.7044	3.34404	2.11903	1.12767	23.053	1.58e-06	9.98e-06	4.16e-06	up-regulated
Nitab4.5_0001727g0170	Nitab4.5_0001727g0170	7.50862	5.18871	7.06609	34.0558	30.6063	26.4126	2.11885	4.10916	55.2577	1.06e-13	1.75e-12	7.27e-13	up-regulated
Nitab4.5_0005016g0020	Nitab4.5_0005016g0020	1.62353	0.893783	1.69086	7.73354	5.62391	6.03958	2.1182	3.23975	55.0177	1.19e-13	1.95e-12	8.13e-13	up-regulated
Nitab4.5_0001464g0080	Nitab4.5_0001464g0080	0.759202	0.509705	0.391666	2.67712	2.02608	3.068	2.11793	0.144184	11.2835	0.000782011	0.00291348	0.00121375	up-regulated
Nitab4.5_0005229g0020	Nitab4.5_0005229g0020	2.10602	1.61845	1.64342	7.78987	7.85619	9.08568	2.11624	2.8218	71.793	2.39e-17	5.75e-16	2.4e-16	up-regulated
Nitab4.5_0000412g0050	Nitab4.5_0000412g0050	24.6229	23.8039	36.133	149.554	103.724	135.436	2.11613	6.18537	107.19	4.05e-25	1.95e-23	8.12e-24	up-regulated
Nitab4.5_0011263g0010	Nitab4.5_0011263g0010	1.09856	1.46758	1.29512	4.24103	10.061	3.91613	2.11562	0.341918	13.7761	0.000205938	0.000877698	0.000365648	up-regulated
Nitab4.5_0002702g0020	Nitab4.5_0002702g0020	0.303589	0.309244	0.224239	2.12287	0.492008	1.27911	2.11509	0.709443	12.6657	0.000372427	0.00149426	0.000622507	up-regulated
Nitab4.5_0007199g0020	Nitab4.5_0007199g0020	0.113846	0.102275	0.1982	0.436566	0.645336	0.834653	2.11487	-0.460569	11.6484	0.000642565	0.00244942	0.00102042	up-regulated
Nitab4.5_0000427g0040	Nitab4.5_0000427g0040	0	0.033073	0.211185	0.489233	0.220092	0.418445	2.11346	-0.212281	6.3152	0.0119707	0.0317595	0.013231	up-regulated
Nitab4.5_0010051g0010	Nitab4.5_0010051g0010	0.218711	0.125546	0.237964	0.808334	1.1895	0.744813	2.11195	0.0630191	14.3789	0.000149465	0.000656202	0.000273373	up-regulated
Nitab4.5_0002675g0010	Nitab4.5_0002675g0010	0.104977	0.370079	0.362995	1.15192	1.54884	1.24558	2.11133	-0.148404	14.0867	0.000174576	0.000755305	0.000314659	up-regulated
Nitab4.5_0006225g0030	Nitab4.5_0006225g0030	0.388407	1.81628	0.578125	1.50822	8.38452	3.178	2.11088	8.14995	9.64655	0.00189707	0.00638521	0.00266007	up-regulated
Nitab4.5_0000057g0260	Nitab4.5_0000057g0260	1.01526	0.783355	0.179917	1.39301	2.62362	5.08469	2.10772	-0.044481	8.83021	0.00296284	0.00940585	0.00391847	up-regulated
Nitab4.5_0010570g0020	Nitab4.5_0010570g0020	0.093476	0.311861	0.637538	2.24581	1.49491	1.11665	2.10603	0.909022	14.6787	0.000127479	0.00056839	0.000236791	up-regulated
Nitab4.5_0000662g0190	Nitab4.5_0000662g0190	0.493112	0.671453	0.818351	3.33394	4.53847	1.27263	2.10547	1.54072	26.0273	3.37e-07	2.36e-06	9.83e-07	up-regulated
Nitab4.5_0000110g0670	Nitab4.5_0000110g0670	1.52472	0.877011	1.44528	9.22913	4.35013	4.34441	2.10489	-0.0875724	14.4277	0.000145641	0.000640934	0.000267012	up-regulated
Nitab4.5_0000018g0040	Nitab4.5_0000018g0040	0.549737	0.672486	0.662557	2.83686	2.89204	2.97737	2.10477	1.50162	21.133	4.28e-06	2.52e-05	1.05e-05	up-regulated
Nitab4.5_0002717g0050	Nitab4.5_0002717g0050	29.6853	17.0784	16.9812	111.347	116.095	63.1725	2.10455	7.08222	59.9738	9.61e-15	1.78e-13	7.41e-14	up-regulated
Nitab4.5_0002113g0180	Nitab4.5_0002113g0180	188.257	178.526	157.581	826.839	798.226	769.083	2.10318	7.60623	174.728	6.86e-40	9.57e-38	3.99e-38	up-regulated
Nitab4.5_0000381g0370	Nitab4.5_0000381g0370	0.744585	1.2577	0.718317	3.15776	4.62374	4.90249	2.10185	1.12915	32.779	1.03e-08	9.06e-08	3.77e-08	up-regulated
Nitab4.5_0000535g0120	Nitab4.5_0000535g0120	0.076599	1.16907	0.963645	1.46949	4.15393	4.61709	2.10152	0.922993	7.77401	0.00530032	0.0156866	0.00653502	up-regulated
Nitab4.5_0000573g0040	Nitab4.5_0000573g0040	0.218638	0.072021	0.313328	0.698511	1.29245	0.82543	2.10019	0.211024	11.4707	0.000707016	0.00266543	0.00111042	up-regulated
Nitab4.5_0000705g0010	Nitab4.5_0000705g0010	4.4526	4.50057	4.94908	19.9551	22.5954	20.7788	2.09907	4.62429	136.584	1.49e-31	1.17e-29	4.86e-30	up-regulated
Nitab4.5_0001778g0110	Nitab4.5_0001778g0110	4.25944	3.67022	2.22844	14.8969	13.8906	17.5661	2.09891	3.14941	53.2668	2.91e-13	4.58e-12	1.91e-12	up-regulated
Nitab4.5_0000005g0180	Nitab4.5_0000005g0180	0.162947	0.030868	0.352025	0.959553	0.583191	1.09705	2.09453	-0.917667	8.21391	0.00415705	0.0126703	0.00527842	up-regulated
Nitab4.5_0008832g0030	Nitab4.5_0008832g0030	1.71857	0.500608	1.17895	6.45276	5.81894	3.0751	2.09403	2.97165	35.0851	3.16e-09	2.97e-08	1.24e-08	up-regulated
Nitab4.5_0001614g0150	Nitab4.5_0001614g0150	1.96337	1.05953	0.979187	5.91071	6.38905	5.80786	2.09387	2.45975	54.3949	1.64e-13	2.65e-12	1.1e-12	up-regulated
Nitab4.5_0000003g0900	Nitab4.5_0000003g0900	12.3135	13.7501	11.3658	62.8552	59.2681	47.8358	2.09372	5.37024	198.187	5.19e-45	1.04e-42	4.32e-43	up-regulated
Nitab4.5_0007923g0030	Nitab4.5_0007923g0030	4.88628	3.77817	2.67859	20.7774	17.1684	13.4456	2.09279	2.47104	63.8529	1.34e-15	2.72e-14	1.13e-14	up-regulated
Nitab4.5_0007078g0010	Nitab4.5_0007078g0010	3.95035	3.84064	2.62409	13.8771	19.8705	13.5382	2.09216	4.62269	69.2132	8.84e-17	2.03e-15	8.44e-16	up-regulated
Nitab4.5_0008137g0050	Nitab4.5_0008137g0050	5.9307	3.18106	4.9621	16.4866	29.1539	17.9082	2.0904	2.92248	44.2635	2.87e-11	3.58e-10	1.49e-10	up-regulated
Nitab4.5_0003732g0010	Nitab4.5_0003732g0010	0.672215	1.89573	3.01356	6.74573	9.47486	9.26683	2.09009	2.28784	25.3117	4.88e-07	3.33e-06	1.39e-06	up-regulated
Nitab4.5_0000068g0040	Nitab4.5_0000068g0040	0.762263	1.01617	0.849459	4.70225	3.92039	3.29837	2.08646	2.04881	59.9082	9.94e-15	1.83e-13	7.64e-14	up-regulated
Nitab4.5_0001840g0070	Nitab4.5_0001840g0070	0.446597	0.264489	1.02853	3.71136	2.18382	2.01916	2.08561	0.882848	22.7239	1.87e-06	1.17e-05	4.88e-06	up-regulated
Nitab4.5_0002052g0130	Nitab4.5_0002052g0130	0	0.320735	0.466478	1.01376	1.42841	1.31076	2.08559	0.0573588	11.7872	0.000596386	0.00228954	0.000953818	up-regulated
Nitab4.5_0000767g0010	Nitab4.5_0000767g0010	65.5207	41.7052	28.0198	145.983	213.772	250.021	2.08523	7.33478	49.2722	2.23e-12	3.18e-11	1.33e-11	up-regulated
Nitab4.5_0001856g0060	Nitab4.5_0001856g0060	1.04162	1.08394	1.04706	3.49757	6.23159	4.62189	2.08499	2.796	44.5307	2.5e-11	3.15e-10	1.31e-10	up-regulated
Nitab4.5_0007321g0050	Nitab4.5_0007321g0050	4.80178	1.83815	3.23431	7.46493	27.8931	9.27477	2.08163	1.26174	13.593	0.000227035	0.000957506	0.000398896	up-regulated
Nitab4.5_0003185g0080	Nitab4.5_0003185g0080	0.093192	0.048485	0.116882	0.298082	0.567986	0.310353	2.08009	-0.249468	19.5584	9.76e-06	5.4e-05	2.25e-05	up-regulated
Nitab4.5_0012382g0010	Nitab4.5_0012382g0010	15.7519	10.0327	13.8573	76.7501	65.9924	34.723	2.07927	6.49126	67.4408	2.17e-16	4.79e-15	1.99e-15	up-regulated
Nitab4.5_0009612g0010	Nitab4.5_0009612g0010	1.73449	1.3827	1.97333	8.62547	7.29324	6.9579	2.07921	2.31983	79.718	4.32e-19	1.24e-17	5.18e-18	up-regulated
Nitab4.5_0000203g0150	Nitab4.5_0000203g0150	90.031	89.2874	90.1007	390.309	435.754	383.77	2.07911	8.69885	134.224	4.88e-31	3.68e-29	1.53e-29	up-regulated
Nitab4.5_0000895g0070	Nitab4.5_0000895g0070	0.845957	0.050996	1.01619	3.11715	2.65259	2.88065	2.0789	2.93389	15.7287	7.31e-05	0.000342957	0.000142875	up-regulated
Nitab4.5_0011966g0020	Nitab4.5_0011966g0020	0.153261	0	0.145831	0.861424	0.184382	0.328052	2.07757	-0.819899	5.45371	0.0195268	0.0480941	0.020036	up-regulated
Nitab4.5_0009495g0030	Nitab4.5_0009495g0030	19.4978	16.832	19.0754	85.2784	91.4726	71.5673	2.07731	5.90326	201.003	1.26e-45	2.67e-43	1.11e-43	up-regulated
Nitab4.5_0013433g0050	Nitab4.5_0013433g0050	3.68265	2.88354	3.64301	16.7273	14.5073	14.5693	2.076	2.37991	77.2495	1.51e-18	4.09e-17	1.7e-17	up-regulated
Nitab4.5_0005043g0050	Nitab4.5_0005043g0050	0.695295	0.294355	0.834201	2.98797	2.70735	2.46257	2.07533	1.96222	30.5872	3.19e-08	2.6e-07	1.09e-07	up-regulated
Nitab4.5_0003654g0010	Nitab4.5_0003654g0010	14.2765	15.2571	14.405	77.239	66.6937	52.639	2.07354	5.97649	147.88	5.04e-34	4.69e-32	1.96e-32	up-regulated
Nitab4.5_0009087g0020	Nitab4.5_0009087g0020	3.3869	2.76756	2.52019	14.1392	12.6996	11.9305	2.07344	2.85972	91.965	8.82e-22	3.22e-20	1.34e-20	up-regulated
Nitab4.5_0001823g0020	Nitab4.5_0001823g0020	4.56085	2.19002	3.83181	20.1543	15.9864	11.0294	2.07211	3.43192	57.2209	3.9e-14	6.74e-13	2.81e-13	up-regulated
Nitab4.5_0001952g0050	Nitab4.5_0001952g0050	2.54201	1.89044	3.1048	8.14221	9.03774	16.5866	2.06947	1.95788	38.0802	6.79e-10	7.04e-09	2.93e-09	up-regulated
Nitab4.5_0001525g0070	Nitab4.5_0001525g0070	2.47464	2.1019	2.20264	9.18383	11.9642	8.97111	2.06352	2.67076	59.9309	9.82e-15	1.81e-13	7.56e-14	up-regulated
Nitab4.5_0008658g0010	Nitab4.5_0008658g0010	1.43881	0.941597	0.649429	3.23984	4.41803	5.81114	2.06167	1.64469	40.8002	1.69e-10	1.91e-09	7.94e-10	up-regulated
Nitab4.5_0003479g0020	Nitab4.5_0003479g0020	1.0656	0.627526	2.21983	6.1775	7.44807	3.96428	2.06159	0.334614	14.421	0.000146161	0.000643142	0.000267932	up-regulated
Nitab4.5_0000734g0030	Nitab4.5_0000734g0030	1.35326	0.554454	0.729511	4.44282	3.66903	3.65176	2.06134	0.297698	10.778	0.00102713	0.00370887	0.00154511	up-regulated
Nitab4.5_0014188g0010	Nitab4.5_0014188g0010	8.45136	12.4102	15.2832	44.829	59.4252	55.4772	2.05354	5.66101	60.071	9.15e-15	1.69e-13	7.06e-14	up-regulated
Nitab4.5_0000255g0070	Nitab4.5_0000255g0070	2.27349	0.722706	0.240578	4.25086	4.68978	5.26252	2.05199	0.927656	13.3314	0.000260994	0.00108522	0.000452101	up-regulated
Nitab4.5_0004526g0070	Nitab4.5_0004526g0070	1.2019	2.18996	0.138192	4.88925	4.7692	6.26415	2.05188	-0.498325	10.3779	0.00127531	0.00449507	0.00187264	up-regulated
Nitab4.5_0000335g0170	Nitab4.5_0000335g0170	0.180389	0.412389	0.123189	1.53715	0.843919	0.82538	2.05184	0.62184	13.4175	0.000249294	0.00104138	0.000433837	up-regulated
Nitab4.5_0004940g0040	Nitab4.5_0004940g0040	0.110162	0.235738	0.23393	0.985442	0.917546	0.714086	2.05145	0.536163	25.8322	3.72e-07	2.59e-06	1.08e-06	up-regulated
Nitab4.5_0002392g0100	Nitab4.5_0002392g0100	0.744551	0	0.782505	1.79477	1.62814	3.35319	2.05068	0.291969	5.83157	0.0157411	0.0400941	0.0167032	up-regulated
Nitab4.5_0003758g0020	Nitab4.5_0003758g0020	0.984596	0.766311	0.920073	3.42084	3.98913	4.38502	2.04879	1.48917	26.052	3.32e-07	2.33e-06	9.71e-07	up-regulated
Nitab4.5_0006367g0010	Nitab4.5_0006367g0010	6.46313	4.0145	4.36559	24.7514	20.9559	19.3687	2.04741	3.56046	38.474	5.55e-10	5.83e-09	2.43e-09	up-regulated
Nitab4.5_0001112g0010	Nitab4.5_0001112g0010	16.45	7.22123	8.76761	41.9502	55.7884	44.2111	2.04633	4.57139	69.4744	7.74e-17	1.78e-15	7.42e-16	up-regulated
Nitab4.5_0000084g0440	Nitab4.5_0000084g0440	0.205388	0.843987	0.669371	2.53645	2.76796	2.35146	2.04474	0.679362	18.1593	2.03e-05	0.000106047	4.42e-05	up-regulated
Nitab4.5_0007663g0010	Nitab4.5_0007663g0010	0.35357	0.326838	0.300728	2.45632	1.12536	0.769014	2.04411	0.804749	13.6483	0.000220437	0.000932366	0.000388423	up-regulated
Nitab4.5_0000444g0090	Nitab4.5_0000444g0090	3.47673	2.05996	3.54787	13.3243	14.3128	12.0609	2.0429	3.98308	45.1107	1.86e-11	2.37e-10	9.88e-11	up-regulated
Nitab4.5_0011605g0010	Nitab4.5_0011605g0010	8.03495	13.5768	10.794	52.8512	45.6711	43.6725	2.04114	3.74205	36.5157	1.51e-09	1.49e-08	6.21e-09	up-regulated
Nitab4.5_0003636g0010	Nitab4.5_0003636g0010	0.319967	0.474773	0.808357	2.25767	1.61318	3.35382	2.0408	-0.00431737	10.9251	0.000948694	0.00345764	0.00144045	up-regulated
Nitab4.5_0000565g0060	Nitab4.5_0000565g0060	0.116167	0.176631	0.081204	0.549209	0.432722	0.729744	2.03896	-0.433315	9.07483	0.00259152	0.00837208	0.0034878	up-regulated
Nitab4.5_0005728g0020	Nitab4.5_0005728g0020	31.2941	30.2028	44.2861	125.102	134.968	201.025	2.03771	7.17954	27.2836	1.76e-07	1.28e-06	5.35e-07	up-regulated
Nitab4.5_0001506g0020	Nitab4.5_0001506g0020	0.276482	0.042617	0.171556	0.957335	0.486195	0.695487	2.03726	-0.344222	6.12461	0.0133312	0.0347978	0.0144967	up-regulated
Nitab4.5_0003058g0050	Nitab4.5_0003058g0050	20.7696	14.293	15.0952	62.1269	82.1977	74.0283	2.03597	5.93133	109.58	1.21e-25	6.15e-24	2.56e-24	up-regulated
Nitab4.5_0000322g0190	Nitab4.5_0000322g0190	1.87478	2.9551	2.67981	10.1407	11.0383	11.7302	2.03521	2.63185	48.2456	3.76e-12	5.25e-11	2.19e-11	up-regulated
Nitab4.5_0003569g0010	Nitab4.5_0003569g0010	0.073979	0.260525	0	0.224078	0.320072	1.01328	2.03477	0.993794	5.70108	0.0169545	0.0427109	0.0177933	up-regulated
Nitab4.5_0000525g0290	Nitab4.5_0000525g0290	0.291291	0.619002	1.06538	1.84304	2.561	4.53684	2.03255	-0.355981	7.37924	0.0065981	0.0189759	0.00790533	up-regulated
Nitab4.5_0003323g0020	Nitab4.5_0003323g0020	1.98909	1.83664	2.53917	9.75965	7.64722	10.3013	2.03088	2.14448	41.4224	1.23e-10	1.41e-09	5.88e-10	up-regulated
Nitab4.5_0000305g0360	Nitab4.5_0000305g0360	0.392524	2.36428	1.51043	5.53402	6.59593	6.64348	2.02999	2.90971	18.5416	1.66e-05	8.81e-05	3.67e-05	up-regulated
Nitab4.5_0026240g0010	Nitab4.5_0026240g0010	0.041008	0.678297	0.110893	0.591019	0.539657	2.61612	2.0299	-0.45214	5.8782	0.0153295	0.0392191	0.0163386	up-regulated
Nitab4.5_0000646g0090	Nitab4.5_0000646g0090	26.8745	14.8962	16.8047	89.9	91.3264	72.2289	2.02964	5.57683	88.9554	4.04e-21	1.37e-19	5.7e-20	up-regulated
Nitab4.5_0003114g0110	Nitab4.5_0003114g0110	4.10309	1.2513	7.4519	14.0383	18.2835	23.3358	2.02959	1.57987	15.1746	9.8e-05	0.00044745	0.000186407	up-regulated
Nitab4.5_0012123g0010	Nitab4.5_0012123g0010	6.56621	7.06492	6.28909	20.8932	33.6168	32.0852	2.02853	3.44548	42.8354	5.95e-11	7.15e-10	2.98e-10	up-regulated
Nitab4.5_0014031g0010	Nitab4.5_0014031g0010	17.5774	15.7788	21.9284	34.2529	103.831	101.844	2.02841	4.20437	31.4531	2.04e-08	1.71e-07	7.14e-08	up-regulated
Nitab4.5_0000888g0130	Nitab4.5_0000888g0130	1.56266	4.0536	1.77164	8.86719	11.4458	12.0465	2.02824	2.42437	28.2389	1.07e-07	8.1e-07	3.38e-07	up-regulated
Nitab4.5_0001860g0040	Nitab4.5_0001860g0040	0.276486	0.6438	0.503471	2.56408	1.59209	2.14362	2.02807	0.158126	7.56967	0.00593588	0.0172807	0.00719914	up-regulated
Nitab4.5_0002275g0070	Nitab4.5_0002275g0070	3.29178	2.60797	3.65504	12.379	12.4031	16.5383	2.02602	4.27044	73.6625	9.27e-18	2.33e-16	9.72e-17	up-regulated
Nitab4.5_0007274g0010	Nitab4.5_0007274g0010	41.1465	39.489	39.3379	198.818	174.685	145.467	2.02602	7.06162	154.515	1.79e-35	1.87e-33	7.78e-34	up-regulated
Nitab4.5_0002093g0010	Nitab4.5_0002093g0010	3.21381	3.33632	3.36502	12.1937	14.8524	16.0335	2.02381	2.51126	57.7836	2.93e-14	5.14e-13	2.14e-13	up-regulated
Nitab4.5_0005620g0060	Nitab4.5_0005620g0060	1.97678	2.56893	1.77737	11.7854	11.5847	4.20278	2.02177	1.50632	12.5769	0.000390535	0.00155872	0.000649363	up-regulated
Nitab4.5_0002230g0030	Nitab4.5_0002230g0030	5.14608	3.96051	5.43842	23.483	19.3579	19.8329	2.02076	4.14638	86.0362	1.77e-20	5.76e-19	2.4e-19	up-regulated
Nitab4.5_0000107g0130	Nitab4.5_0000107g0130	1.57146	2.55897	2.36923	13.6378	9.21048	5.17899	2.01819	4.1161	35.4123	2.67e-09	2.54e-08	1.06e-08	up-regulated
Nitab4.5_0005133g0050	Nitab4.5_0005133g0050	2.81593	2.55632	1.82228	11.0745	9.78558	10.0932	2.01727	2.86567	73.7232	8.99e-18	2.26e-16	9.43e-17	up-regulated
Nitab4.5_0003981g0080	Nitab4.5_0003981g0080	34.3046	19.6752	22.9724	115.781	119.104	94.7235	2.01456	4.42895	58.4806	2.05e-14	3.67e-13	1.53e-13	up-regulated
Nitab4.5_0006721g0010	Nitab4.5_0006721g0010	3.90417	4.18897	4.81072	16.7334	21.5726	17.1306	2.01362	3.84529	17.985	2.23e-05	0.000115253	4.8e-05	up-regulated
Nitab4.5_0005702g0030	Nitab4.5_0005702g0030	220.659	166.37	184.448	803.835	848.452	796.412	2.01349	7.66112	191.32	1.64e-43	2.98e-41	1.24e-41	up-regulated
Nitab4.5_0007480g0040	Nitab4.5_0007480g0040	2.0931	2.4696	3.61522	10.5326	13.2115	11.394	2.01305	3.20553	51.9987	5.55e-13	8.5e-12	3.54e-12	up-regulated
Nitab4.5_0000256g0170	Nitab4.5_0000256g0170	0.357301	0.374495	0.514186	1.68957	1.51073	2.17135	2.01088	0.999706	7.17511	0.00739218	0.0209104	0.00871124	up-regulated
Nitab4.5_0011041g0010	Nitab4.5_0011041g0010	2.22927	1.95463	1.50347	8.78933	9.11113	6.47089	2.00858	2.59319	57.4027	3.55e-14	6.18e-13	2.57e-13	up-regulated
Nitab4.5_0004610g0020	Nitab4.5_0004610g0020	0.271046	0.215807	0.458588	1.54484	0.963027	1.56415	2.00788	-0.0519885	8.42561	0.00369972	0.0114654	0.00477646	up-regulated
Nitab4.5_0010036g0010	Nitab4.5_0010036g0010	7.94814	4.16073	8.16382	21.5921	25.1761	39.4553	2.00407	4.72192	14.7235	0.000124486	0.000556055	0.000231652	up-regulated
Nitab4.5_0025830g0010	Nitab4.5_0025830g0010	3.71853	2.35798	8.32663	7.15751	28.082	26.1255	2.00171	2.14147	13.0329	0.000306064	0.00125271	0.000521879	up-regulated
Nitab4.5_0000362g0120	Nitab4.5_0000362g0120	0.249407	0.232113	0.62179	1.61407	2.06975	1.10052	1.9974	0.68041	20.6393	5.54e-06	3.2e-05	1.33e-05	up-regulated
Nitab4.5_0000055g0060	Nitab4.5_0000055g0060	15.0137	9.35003	11.612	46.3307	49.0178	56.9562	1.99714	5.39064	84.2016	4.47e-20	1.41e-18	5.88e-19	up-regulated
Nitab4.5_0006192g0030	Nitab4.5_0006192g0030	147.063	100.889	119.749	551.092	517.707	487.36	1.99687	8.49198	198.149	5.29e-45	1.05e-42	4.38e-43	up-regulated
Nitab4.5_0001727g0020	Nitab4.5_0001727g0020	0.183277	0.479385	0.151757	1.04739	1.05336	1.41709	1.99593	0.0286109	15.1941	9.7e-05	0.000443409	0.000184724	up-regulated
Nitab4.5_0008919g0030	Nitab4.5_0008919g0030	57.8073	47.9629	36.54	214.206	209.964	178.843	1.99579	6.62207	109.024	1.6e-25	8.04e-24	3.35e-24	up-regulated
Nitab4.5_0017196g0010	Nitab4.5_0017196g0010	11.7715	9.23283	13.0336	56.8879	44.9125	42.0737	1.99515	4.39992	99.0767	2.43e-23	1.01e-21	4.19e-22	up-regulated
Nitab4.5_0003746g0020	Nitab4.5_0003746g0020	1.13357	0.28688	1.01243	0.888316	3.32912	6.14803	1.99386	0.625685	6.27668	0.0122337	0.0323351	0.0134708	up-regulated
Nitab4.5_0002322g0170	Nitab4.5_0002322g0170	1.18445	1.75224	2.29451	4.75999	8.3434	9.04695	1.98978	2.3088	9.58394	0.00196287	0.00656976	0.00273695	up-regulated
Nitab4.5_0008919g0010	Nitab4.5_0008919g0010	2.51934	3.11479	1.81618	8.04635	11.5117	12.0432	1.98952	1.30798	32.6385	1.11e-08	9.69e-08	4.04e-08	up-regulated
Nitab4.5_0006267g0010	Nitab4.5_0006267g0010	1.57698	0.196685	1.3945	4.65335	4.22925	4.42314	1.98938	2.21984	17.6984	2.59e-05	0.000132026	5.5e-05	up-regulated
Nitab4.5_0004359g0040	Nitab4.5_0004359g0040	79.1209	78.8108	70.0991	379.104	321.281	261.207	1.98879	7.6261	80.3634	3.12e-19	9.05e-18	3.77e-18	up-regulated
Nitab4.5_0001121g0070	Nitab4.5_0001121g0070	6.98066	5.25439	7.30457	27.1032	28.0662	26.9499	1.98587	5.96658	164.768	1.03e-37	1.29e-35	5.37e-36	up-regulated
Nitab4.5_0000640g0170	Nitab4.5_0000640g0170	56.3488	54.8508	60.2787	216.666	220.967	283.835	1.98557	6.36827	19.7552	8.8e-06	4.9e-05	2.04e-05	up-regulated
Nitab4.5_0001984g0100	Nitab4.5_0001984g0100	0.210116	0.190192	0.197548	0.985352	1.07478	0.483662	1.98383	-0.0192211	5.61972	0.0177595	0.0444171	0.0185041	up-regulated
Nitab4.5_0000883g0070	Nitab4.5_0000883g0070	1.5332	0.727138	1.10039	4.93052	4.86466	4.27014	1.98371	3.77177	69.1417	9.16e-17	2.1e-15	8.74e-16	up-regulated
Nitab4.5_0000620g0020	Nitab4.5_0000620g0020	13.1645	7.97119	8.76785	37.9401	41.1528	46.265	1.98287	4.85001	70.6508	4.26e-17	9.99e-16	4.16e-16	up-regulated
Nitab4.5_0000452g0110	Nitab4.5_0000452g0110	95.6227	55.2667	74.68	297.2	315.707	328.089	1.97666	5.52731	50.1074	1.46e-12	2.13e-11	8.86e-12	up-regulated
Nitab4.5_0000856g0210	Nitab4.5_0000856g0210	4.58215	3.3888	4.88743	19.7837	18.0302	15.7787	1.97408	4.76729	151.435	8.42e-35	8.31e-33	3.46e-33	up-regulated
Nitab4.5_0005936g0030	Nitab4.5_0005936g0030	3.26843	4.82117	4.83835	19.7566	17.8007	16.6224	1.97308	2.49371	51.8948	5.86e-13	8.94e-12	3.72e-12	up-regulated
Nitab4.5_0002580g0020	Nitab4.5_0002580g0020	3.84455	1.64207	3.30109	13.43	13.4787	9.62294	1.9729	3.17772	56.0894	6.93e-14	1.17e-12	4.86e-13	up-regulated
Nitab4.5_0000032g0340	Nitab4.5_0000032g0340	1.59735	2.07443	2.82113	12.1616	8.92104	6.02005	1.97243	2.53	35.8494	2.13e-09	2.06e-08	8.57e-09	up-regulated
Nitab4.5_0000154g0290	Nitab4.5_0000154g0290	0.063055	0.068209	0.047667	0.219801	0.240303	0.331684	1.97227	-0.751633	7.71057	0.00548984	0.0161563	0.00673069	up-regulated
Nitab4.5_0006390g0060	Nitab4.5_0006390g0060	1.02206	0.714474	2.16094	2.67555	7.45394	6.31261	1.97095	0.383737	6.14483	0.0131797	0.0344492	0.0143515	up-regulated
Nitab4.5_0000017g0030	Nitab4.5_0000017g0030	1.52556	0.683188	0.7152	2.97178	3.31039	5.8528	1.96896	2.63064	29.5164	5.54e-08	4.37e-07	1.82e-07	up-regulated
Nitab4.5_0000258g0290	Nitab4.5_0000258g0290	3.78006	3.04497	3.25604	14.2332	14.5884	13.0807	1.96816	3.928	89.4329	3.17e-21	1.09e-19	4.55e-20	up-regulated
Nitab4.5_0010600g0020	Nitab4.5_0010600g0020	30.5365	21.1263	25.2273	127.491	111.002	80.4449	1.96804	5.79822	100.817	1.01e-23	4.38e-22	1.82e-22	up-regulated
Nitab4.5_0003154g0030	Nitab4.5_0003154g0030	1.97839	1.4834	1.53225	7.64925	11.7539	1.46659	1.96767	2.12295	5.47514	0.0192888	0.0476059	0.0198326	up-regulated
Nitab4.5_0024779g0010	Nitab4.5_0024779g0010	8.82096	2.21873	1.61767	16.526	20.3456	15.59	1.96665	1.76833	14.7251	0.00012438	0.000555721	0.000231513	up-regulated
Nitab4.5_0002919g0010	Nitab4.5_0002919g0010	1.66423	0.875156	0.249234	3.99888	4.54441	3.1895	1.96575	-0.671725	13.0259	0.000307216	0.00125688	0.000523615	up-regulated
Nitab4.5_0002055g0020	Nitab4.5_0002055g0020	4.97974	5.09157	3.60304	23.5658	20.3882	12.922	1.96572	3.96515	54.0341	1.97e-13	3.16e-12	1.31e-12	up-regulated
Nitab4.5_0003419g0110	Nitab4.5_0003419g0110	8.88676	6.59375	8.57615	30.3607	35.7535	33.5187	1.96437	4.09605	113.249	1.9e-26	1.03e-24	4.28e-25	up-regulated
Nitab4.5_0000604g0130	Nitab4.5_0000604g0130	0.295005	0.156505	0.725466	2.25272	1.37919	1.2409	1.96408	-0.321084	8.20636	0.00417438	0.0127187	0.00529858	up-regulated
Nitab4.5_0009819g0010	Nitab4.5_0009819g0010	0.427779	0.48466	1.10449	4.11572	2.71525	1.5926	1.96387	0.607982	15.4914	8.29e-05	0.000384138	0.000160032	up-regulated
Nitab4.5_0009277g0010	Nitab4.5_0009277g0010	15.0212	10.4901	7.79026	37.1553	50.3006	50.5033	1.96259	7.3744	33.5495	6.95e-09	6.24e-08	2.6e-08	up-regulated
Nitab4.5_0000283g0350	Nitab4.5_0000283g0350	67.0114	46.7445	49.841	228.978	234.643	212.715	1.96249	5.88185	174.887	6.34e-40	8.87e-38	3.69e-38	up-regulated
Nitab4.5_0002717g0030	Nitab4.5_0002717g0030	0.286339	0.224969	0.309401	1.99252	1.03151	0.385358	1.95773	0.641628	11.3683	0.000747092	0.00279688	0.00116518	up-regulated
Nitab4.5_0000797g0130	Nitab4.5_0000797g0130	8.0118	5.59897	5.11997	18.6883	27.935	30.8101	1.95711	2.30839	18.6305	1.59e-05	8.44e-05	3.52e-05	up-regulated
Nitab4.5_0010891g0010	Nitab4.5_0010891g0010	3.00474	1.79986	4.00927	10.2068	13.3229	12.6909	1.95325	3.9212	70.7691	4.02e-17	9.43e-16	3.93e-16	up-regulated
Nitab4.5_0001711g0050	Nitab4.5_0001711g0050	6.5075	3.24728	3.91194	16.7151	13.4058	25.9176	1.95261	4.01163	38.935	4.38e-10	4.67e-09	1.95e-09	up-regulated
Nitab4.5_0003281g0080	Nitab4.5_0003281g0080	2.05235	3.16077	3.75551	11.5397	14.0478	11.4287	1.95171	4.86916	49.9204	1.6e-12	2.33e-11	9.69e-12	up-regulated
Nitab4.5_0004832g0010	Nitab4.5_0004832g0010	0.518005	0.202668	0.325293	0.763993	1.40485	2.13239	1.95154	3.8679	17.2641	3.25e-05	0.000162998	6.79e-05	up-regulated
Nitab4.5_0000132g0500	Nitab4.5_0000132g0500	1.2409	1.71996	2.31393	8.25642	10.9057	2.62403	1.94848	1.02421	15.376	8.81e-05	0.000406244	0.000169241	up-regulated
Nitab4.5_0001320g0160	Nitab4.5_0001320g0160	0.327863	0	0.552444	1.47392	0.787078	1.34541	1.94845	0.790722	7.29819	0.00690242	0.0197171	0.00821413	up-regulated
Nitab4.5_0001931g0020	Nitab4.5_0001931g0020	3.15592	2.5859	4.74655	13.2443	13.1381	16.5571	1.94767	2.90105	27.4762	1.59e-07	1.17e-06	4.88e-07	up-regulated
Nitab4.5_0006966g0060	Nitab4.5_0006966g0060	1.71247	2.0152	1.51946	9.1784	8.51785	3.86215	1.94615	1.76546	25.1873	5.2e-07	3.54e-06	1.47e-06	up-regulated
Nitab4.5_0012304g0020	Nitab4.5_0012304g0020	13.5701	10.7306	9.45686	42.3083	42.2413	53.6787	1.9453	2.54775	50.1727	1.41e-12	2.06e-11	8.59e-12	up-regulated
Nitab4.5_0000249g0220	Nitab4.5_0000249g0220	3.49007	2.42477	2.3436	10.2858	10.1236	13.3589	1.94471	4.15093	57.3769	3.6e-14	6.25e-13	2.61e-13	up-regulated
Nitab4.5_0002933g0020	Nitab4.5_0002933g0020	1.62671	0.950705	1.45973	4.12535	7.54926	4.88252	1.94364	3.38408	21.8184	3e-06	1.81e-05	7.56e-06	up-regulated
Nitab4.5_0000310g0030	Nitab4.5_0000310g0030	1.01058	0.833124	1.21089	3.84397	5.27416	3.37994	1.94216	2.24921	32.1274	1.44e-08	1.24e-07	5.16e-08	up-regulated
Nitab4.5_0004030g0050	Nitab4.5_0004030g0050	15.9017	18.4917	22.2476	71.3117	85.3931	74.6865	1.94183	5.39279	85.7632	2.03e-20	6.57e-19	2.74e-19	up-regulated
Nitab4.5_0001170g0190	Nitab4.5_0001170g0190	31.3248	20.3762	32.747	125.329	101.915	116.3	1.94151	6.89344	108.03	2.65e-25	1.31e-23	5.45e-24	up-regulated
Nitab4.5_0000019g0100	Nitab4.5_0000019g0100	11.1477	11.4034	13.5871	54.8142	51.8675	40.667	1.93975	4.62983	119.356	8.75e-28	5.21e-26	2.17e-26	up-regulated
Nitab4.5_0000152g0280	Nitab4.5_0000152g0280	34.7547	29.3651	27.2803	116.331	143.262	113.018	1.93969	6.60445	176.124	3.4e-40	4.78e-38	1.99e-38	up-regulated
Nitab4.5_0001335g0030	Nitab4.5_0001335g0030	7.98416	5.29832	9.52214	27.1036	35.054	30.5133	1.93647	3.02849	22.3364	2.29e-06	1.41e-05	5.88e-06	up-regulated
Nitab4.5_0002733g0020	Nitab4.5_0002733g0020	25.0464	18.3354	18.5845	97.2163	84.7487	69.3902	1.93513	4.72968	133.118	8.52e-31	6.22e-29	2.59e-29	up-regulated
Nitab4.5_0000782g0030	Nitab4.5_0000782g0030	0.15217	0.13397	0.216496	0.578108	0.814727	0.749901	1.93369	1.58908	11.0888	0.000868507	0.00320059	0.00133336	up-regulated
Nitab4.5_0011475g0010	Nitab4.5_0011475g0010	29.9822	27.1239	27.7607	139.01	113.984	90.0604	1.92877	5.60982	81.5094	1.74e-19	5.19e-18	2.16e-18	up-regulated
Nitab4.5_0000183g0020	Nitab4.5_0000183g0020	0.375691	0.439257	0.509481	1.78746	1.53031	2.08495	1.92857	2.87499	22.1974	2.46e-06	1.51e-05	6.29e-06	up-regulated
Nitab4.5_0000551g0260	Nitab4.5_0000551g0260	1.99083	1.56509	2.42012	7.35634	8.61322	8.1527	1.92668	3.88284	78.6653	7.36e-19	2.05e-17	8.55e-18	up-regulated
Nitab4.5_0002350g0100	Nitab4.5_0002350g0100	1.17433	0.837072	0.623302	3.87228	3.83113	3.04805	1.9263	0.848428	20.0343	7.61e-06	4.29e-05	1.79e-05	up-regulated
Nitab4.5_0000807g0110	Nitab4.5_0000807g0110	5.84043	4.35238	5.15065	23.6781	20.141	18.0145	1.9253	3.85803	57.153	4.03e-14	6.96e-13	2.9e-13	up-regulated
Nitab4.5_0014515g0010	Nitab4.5_0014515g0010	0.746719	0.736433	0.529962	1.86883	2.38544	3.91044	1.92524	0.694788	14.512	0.000139266	0.000615346	0.000256353	up-regulated
Nitab4.5_0000440g0170	Nitab4.5_0000440g0170	0.522871	0.603737	0.191889	2.39441	1.50445	1.47132	1.92362	0.840088	19.2373	1.15e-05	6.29e-05	2.62e-05	up-regulated
Nitab4.5_0007705g0010	Nitab4.5_0007705g0010	9.91383	8.14608	10.5672	36.1964	42.6522	36.4411	1.92301	5.82498	109.78	1.1e-25	5.58e-24	2.32e-24	up-regulated
Nitab4.5_0001863g0120	Nitab4.5_0001863g0120	82.2431	64.1207	75.8828	264.713	342.481	287.501	1.92291	8.13484	121.218	3.42e-28	2.1e-26	8.73e-27	up-regulated
Nitab4.5_0000058g0150	Nitab4.5_0000058g0150	0.219415	0.06047	0.20067	0.844844	0.372781	0.738758	1.92278	-0.0577966	9.56673	0.00198135	0.00662279	0.00275905	up-regulated
Nitab4.5_0000337g0070	Nitab4.5_0000337g0070	30.5216	17.5293	32.7197	91.0245	132.004	101.374	1.92225	7.3234	55.2643	1.05e-13	1.74e-12	7.25e-13	up-regulated
Nitab4.5_0003828g0030	Nitab4.5_0003828g0030	18.8283	13.6772	18.8158	54.9228	69.0576	82.209	1.92055	5.4866	51.4673	7.28e-13	1.1e-11	4.58e-12	up-regulated
Nitab4.5_0000090g0160	Nitab4.5_0000090g0160	7.49017	7.10222	4.95985	28.2574	26.1047	24.4161	1.9203	2.86489	79.299	5.34e-19	1.52e-17	6.34e-18	up-regulated
Nitab4.5_0002214g0060	Nitab4.5_0002214g0060	21.4387	17.468	19.5699	65.8947	78.2653	90.9474	1.92017	4.67758	100.119	1.43e-23	6.12e-22	2.55e-22	up-regulated
Nitab4.5_0009496g0040	Nitab4.5_0009496g0040	1.72395	1.36896	2.60485	8.36745	6.41064	8.15215	1.91914	2.61909	48.6067	3.13e-12	4.4e-11	1.83e-11	up-regulated
Nitab4.5_0009332g0030	Nitab4.5_0009332g0030	90.2035	79.7879	69.6945	344.784	323.86	294.27	1.91906	7.49005	157.202	4.62e-36	5.06e-34	2.11e-34	up-regulated
Nitab4.5_0000642g0040	Nitab4.5_0000642g0040	1.35491	0.990643	1.43543	4.81053	4.58583	5.79249	1.91892	2.47978	58.8421	1.71e-14	3.08e-13	1.28e-13	up-regulated
Nitab4.5_0003512g0040	Nitab4.5_0003512g0040	2.2323	1.89946	1.29455	8.71806	7.74142	5.39942	1.91857	2.71023	15.3182	9.08e-05	0.000417703	0.000174014	up-regulated
Nitab4.5_0001622g0050	Nitab4.5_0001622g0050	96.7826	77.37	103.403	422.004	357.849	332.299	1.91793	7.28948	145.267	1.88e-33	1.68e-31	6.99e-32	up-regulated
Nitab4.5_0002520g0120	Nitab4.5_0002520g0120	7.75587	5.34539	6.97574	23.1203	32.1418	25.3045	1.91792	3.85521	55.5256	9.22e-14	1.53e-12	6.39e-13	up-regulated
Nitab4.5_0000078g0270	Nitab4.5_0000078g0270	14.2867	8.98996	17.3628	62.0184	64.5467	36.0819	1.91782	4.94047	46.9838	7.16e-12	9.62e-11	4.01e-11	up-regulated
Nitab4.5_0012520g0010	Nitab4.5_0012520g0010	5.55869	4.63565	5.98644	22.1752	24.5443	18.2702	1.91752	3.97973	105.131	1.14e-24	5.35e-23	2.23e-23	up-regulated
Nitab4.5_0005699g0040	Nitab4.5_0005699g0040	1.28323	0.921151	1.78398	6.0999	5.32039	4.65364	1.91716	1.50172	31.0112	2.57e-08	2.12e-07	8.85e-08	up-regulated
Nitab4.5_0000728g0050	Nitab4.5_0000728g0050	0.264022	0.028278	0.10026	0.680147	0.607973	0.301239	1.91623	-0.0793757	7.99792	0.00468311	0.0140818	0.00586646	up-regulated
Nitab4.5_0014089g0010	Nitab4.5_0014089g0010	16.7096	13.6722	13.8532	65.9708	57.7258	53.4016	1.91545	6.91772	130.547	3.11e-30	2.19e-28	9.14e-29	up-regulated
Nitab4.5_0001180g0070	Nitab4.5_0001180g0070	4.58766	3.49152	6.24352	17.9065	22.3882	17.0244	1.91504	4.22454	51.7907	6.17e-13	9.41e-12	3.92e-12	up-regulated
Nitab4.5_0000078g0260	Nitab4.5_0000078g0260	15.3459	7.6898	16.1755	61.269	58.2974	36.8747	1.91295	3.52041	44.8049	2.18e-11	2.75e-10	1.15e-10	up-regulated
Nitab4.5_0005256g0020	Nitab4.5_0005256g0020	7.20039	7.65375	8.26897	24.3457	30.2399	38.1	1.91284	4.32034	20.551	5.81e-06	3.34e-05	1.39e-05	up-regulated
Nitab4.5_0001170g0160	Nitab4.5_0001170g0160	7.19484	4.65849	5.59337	19.2763	28.3817	22.0512	1.91205	5.09755	75.7124	3.28e-18	8.54e-17	3.56e-17	up-regulated
Nitab4.5_0001933g0080	Nitab4.5_0001933g0080	21.9537	8.5449	10.2509	56.7461	56.8673	48.1864	1.90776	6.09095	48.0482	4.16e-12	5.77e-11	2.4e-11	up-regulated
Nitab4.5_0000734g0110	Nitab4.5_0000734g0110	4.11234	3.31956	5.18659	14.084	21.1398	15.0818	1.9077	3.89071	80.7224	2.6e-19	7.6e-18	3.17e-18	up-regulated
Nitab4.5_0004785g0020	Nitab4.5_0004785g0020	2.93929	1.42109	1.97722	8.55799	9.02685	7.58721	1.90705	3.83877	70.7275	4.1e-17	9.62e-16	4.01e-16	up-regulated
Nitab4.5_0029531g0010	Nitab4.5_0029531g0010	212.032	255.138	364.287	789.797	984.466	1536.98	1.90611	8.70124	16.4314	5.04e-05	0.000243364	0.000101385	up-regulated
Nitab4.5_0024229g0010	Nitab4.5_0024229g0010	9.44958	4.1397	8.77991	26.6044	34.8992	27.4135	1.90606	3.02308	26.865	2.18e-07	1.57e-06	6.56e-07	up-regulated
Nitab4.5_0000190g0080	Nitab4.5_0000190g0080	18.481	14.7086	19.4272	68.1064	74.2697	66.6669	1.90456	6.02031	217.255	3.59e-49	9.7e-47	4.04e-47	up-regulated
Nitab4.5_0005079g0040	Nitab4.5_0005079g0040	15.1762	12.4977	20.737	78.7356	77.9868	35.3704	1.90397	5.64045	41.2649	1.33e-10	1.53e-09	6.36e-10	up-regulated
Nitab4.5_0000207g0200	Nitab4.5_0000207g0200	0.601106	0.63425	0.571053	2.24944	2.47946	2.48572	1.90374	0.583241	25.3794	4.71e-07	3.23e-06	1.35e-06	up-regulated
Nitab4.5_0000261g0270	Nitab4.5_0000261g0270	0.189127	0.088764	0.268956	0.485589	0.964572	0.761682	1.90343	-0.0965313	11.3386	0.000759142	0.00283745	0.00118208	up-regulated
Nitab4.5_0000227g0180	Nitab4.5_0000227g0180	0.219948	0.239221	0.077144	0.779279	0.773976	0.604012	1.90332	0.936615	9.08878	0.00257183	0.00832019	0.00346618	up-regulated
Nitab4.5_0000363g0120	Nitab4.5_0000363g0120	2.61289	1.61629	2.29317	6.71845	10.012	9.14354	1.90296	4.32427	106.029	7.27e-25	3.43e-23	1.43e-23	up-regulated
Nitab4.5_0004384g0070	Nitab4.5_0004384g0070	0.319687	0.289453	0.191299	1.04636	1.14461	1.02072	1.90221	0.779299	23.6696	1.14e-06	7.41e-06	3.09e-06	up-regulated
Nitab4.5_0000622g0170	Nitab4.5_0000622g0170	213.408	146.135	148.607	550.797	762.085	703.747	1.90219	8.76953	53.9268	2.08e-13	3.32e-12	1.38e-12	up-regulated
Nitab4.5_0007255g0050	Nitab4.5_0007255g0050	0.665447	0.27256	0.560055	1.33334	2.62047	2.19483	1.90047	-0.32703	9.74408	0.00179901	0.00609921	0.00254092	up-regulated
Nitab4.5_0002700g0040	Nitab4.5_0002700g0040	0.367715	0.250086	0.384076	0.896888	1.65898	1.46264	1.90033	0.25803	12.2525	0.000464643	0.00182567	0.000760574	up-regulated
Nitab4.5_0000967g0100	Nitab4.5_0000967g0100	2.36123	1.35396	2.04552	7.5055	9.1316	6.41552	1.90015	1.10186	38.12	6.65e-10	6.91e-09	2.88e-09	up-regulated
Nitab4.5_0004887g0030	Nitab4.5_0004887g0030	3.36176	1.56122	2.74978	12.1042	6.10008	12.1322	1.89934	1.71204	20.6669	5.47e-06	3.16e-05	1.32e-05	up-regulated
Nitab4.5_0001654g0020	Nitab4.5_0001654g0020	1.3795	0.837179	0.797304	4.65128	3.24119	4.04813	1.89762	1.17967	13.5965	0.000226605	0.000955806	0.000398187	up-regulated
Nitab4.5_0000806g0160	Nitab4.5_0000806g0160	0.430624	0.891253	1.04485	4.0564	3.08302	2.28482	1.8975	1.64647	16.6609	4.47e-05	0.000218079	9.09e-05	up-regulated
Nitab4.5_0003234g0130	Nitab4.5_0003234g0130	26.2137	25.4003	23.9463	88.4377	109.796	100.694	1.8955	6.37748	242.499	1.12e-54	4.33e-52	1.8e-52	up-regulated
Nitab4.5_0003914g0130	Nitab4.5_0003914g0130	17.8148	16.4523	11.9486	58.1294	67.9856	56.9152	1.89511	4.05489	96.9539	7.1e-23	2.8e-21	1.17e-21	up-regulated
Nitab4.5_0009570g0050	Nitab4.5_0009570g0050	5.38026	4.08733	6.8266	20.2383	18.7996	25.2255	1.89418	3.52097	82.9694	8.33e-20	2.57e-18	1.07e-18	up-regulated
Nitab4.5_0012451g0010	Nitab4.5_0012451g0010	0.625903	0.636515	0.543046	2.16679	2.87327	2.1208	1.89403	2.17761	29.8201	4.74e-08	3.77e-07	1.57e-07	up-regulated
Nitab4.5_0009833g0020	Nitab4.5_0009833g0020	2.48195	1.50661	2.75423	11.9643	9.72926	4.93277	1.8925	1.81744	31.1879	2.34e-08	1.95e-07	8.13e-08	up-regulated
Nitab4.5_0004470g0010	Nitab4.5_0004470g0010	2.16764	2.69134	2.00119	8.8535	8.90171	9.39832	1.89206	2.85394	78.9408	6.4e-19	1.8e-17	7.52e-18	up-regulated
Nitab4.5_0000845g0040	Nitab4.5_0000845g0040	1.13736	1.50277	1.41293	4.21828	5.45465	6.40872	1.88927	2.20905	65.567	5.62e-16	1.18e-14	4.93e-15	up-regulated
Nitab4.5_0005963g0050	Nitab4.5_0005963g0050	2.91506	2.09267	2.49259	9.17867	9.23639	11.0442	1.8889	3.71453	86.1584	1.66e-20	5.44e-19	2.27e-19	up-regulated
Nitab4.5_0002312g0110	Nitab4.5_0002312g0110	8.88908	4.28583	3.77717	28.3959	18.9437	19.2864	1.88827	2.13621	26.387	2.79e-07	1.98e-06	8.26e-07	up-regulated
Nitab4.5_0000718g0090	Nitab4.5_0000718g0090	4.42925	4.97051	3.77342	15.0788	18.0882	18.7788	1.8875	4.09679	91.778	9.7e-22	3.52e-20	1.47e-20	up-regulated
Nitab4.5_0002527g0060	Nitab4.5_0002527g0060	5.8611	2.45692	4.05949	14.7548	19.9734	13.7132	1.88607	5.13278	45.5695	1.47e-11	1.9e-10	7.91e-11	up-regulated
Nitab4.5_0000005g0200	Nitab4.5_0000005g0200	1.10032	1.31555	0.366384	2.89281	4.5708	3.54468	1.886	4.09242	15.1581	9.89e-05	0.000450988	0.000187881	up-regulated
Nitab4.5_0010603g0030	Nitab4.5_0010603g0030	0.96202	0.32826	0.314184	0.669008	3.08562	2.55226	1.88282	1.67504	6.05956	0.0138312	0.0359275	0.0149674	up-regulated
Nitab4.5_0008722g0010	Nitab4.5_0008722g0010	0.534602	1.06115	0.337701	2.71156	1.33589	3.67506	1.8811	-0.299337	10.7774	0.00102748	0.0037094	0.00154533	up-regulated
Nitab4.5_0001799g0070	Nitab4.5_0001799g0070	4.48922	3.96683	4.34048	15.2043	18.8556	16.1073	1.88053	3.65847	107.708	3.11e-25	1.52e-23	6.35e-24	up-regulated
Nitab4.5_0009646g0020	Nitab4.5_0009646g0020	15.3065	13.4796	16.3287	54.8819	69.6909	51.828	1.88014	6.3118	148.536	3.62e-34	3.43e-32	1.43e-32	up-regulated
Nitab4.5_0003498g0020	Nitab4.5_0003498g0020	1.97063	3.55496	3.75277	11.1333	9.70532	15.6016	1.87999	3.45966	52.9459	3.43e-13	5.35e-12	2.23e-12	up-regulated
Nitab4.5_0000121g0260	Nitab4.5_0000121g0260	2.37836	1.73897	3.20855	12.5159	4.87651	11.1871	1.87919	2.47652	29.2138	6.48e-08	5.05e-07	2.1e-07	up-regulated
Nitab4.5_0003166g0030	Nitab4.5_0003166g0030	2.06685	1.88661	1.23991	6.00777	7.92842	6.3728	1.8772	3.72085	71.8316	2.34e-17	5.65e-16	2.35e-16	up-regulated
Nitab4.5_0001423g0120	Nitab4.5_0001423g0120	32.9176	20.056	29.2675	94.195	136.484	88.8258	1.87286	5.52447	40.3121	2.16e-10	2.42e-09	1.01e-09	up-regulated
Nitab4.5_0004481g0020	Nitab4.5_0004481g0020	1.98156	0.792385	1.83207	3.81358	6.89864	7.18216	1.87261	1.8909	18.3002	1.89e-05	9.9e-05	4.12e-05	up-regulated
Nitab4.5_0000106g0220	Nitab4.5_0000106g0220	0.134545	0.298806	0.352357	1.38826	1.22201	0.504503	1.87156	0.556612	10.0208	0.00154782	0.00533669	0.00222326	up-regulated
Nitab4.5_0004891g0060	Nitab4.5_0004891g0060	1.12912	1.08206	1.08923	2.32806	5.28226	5.27199	1.87132	2.96679	18.952	1.34e-05	7.23e-05	3.01e-05	up-regulated
Nitab4.5_0000198g0140	Nitab4.5_0000198g0140	0.055967	0.106536	0.141207	0.359212	0.55738	0.28216	1.8709	0.237825	13.7416	0.000209762	0.000891938	0.00037158	up-regulated
Nitab4.5_0006769g0080	Nitab4.5_0006769g0080	4.16932	2.18404	5.4029	12.0187	16.2619	17.3176	1.87083	3.54425	44.6238	2.39e-11	3.01e-10	1.25e-10	up-regulated
Nitab4.5_0008105g0010	Nitab4.5_0008105g0010	2.08938	1.43014	1.51084	7.50098	7.07256	4.98058	1.87023	2.18557	45.3741	1.63e-11	2.09e-10	8.7e-11	up-regulated
Nitab4.5_0013552g0020	Nitab4.5_0013552g0020	9.57585	7.648	8.03191	34.3323	33.2879	30.3533	1.86898	4.5469	113.964	1.33e-26	7.27e-25	3.03e-25	up-regulated
Nitab4.5_0002205g0020	Nitab4.5_0002205g0020	19.7331	15.819	16.3761	80.1357	77.2157	43.8115	1.86792	7.39651	80.8485	2.44e-19	7.15e-18	2.98e-18	up-regulated
Nitab4.5_0006573g0010	Nitab4.5_0006573g0010	0.674767	0.389677	0.883707	1.62385	2.71047	3.24198	1.86728	1.28713	20.9883	4.62e-06	2.71e-05	1.13e-05	up-regulated
Nitab4.5_0000040g0600	Nitab4.5_0000040g0600	6.04493	2.68785	3.75152	20.393	17.7128	10.3902	1.86458	1.20673	22.3995	2.21e-06	1.37e-05	5.7e-06	up-regulated
Nitab4.5_0001641g0030	Nitab4.5_0001641g0030	0.12919	0.137271	0.353534	0.913807	0.933579	0.637204	1.86425	-0.355036	11.5664	0.000671526	0.00254639	0.00106083	up-regulated
Nitab4.5_0013750g0020	Nitab4.5_0013750g0020	1.21788	0.687881	1.2508	4.52543	4.16225	3.50674	1.8633	2.26113	37.6625	8.41e-10	8.58e-09	3.57e-09	up-regulated
Nitab4.5_0002877g0020	Nitab4.5_0002877g0020	3.23921	3.05259	2.1916	9.26431	12.644	10.9657	1.86218	2.58195	54.2359	1.78e-13	2.86e-12	1.19e-12	up-regulated
Nitab4.5_0006086g0010	Nitab4.5_0006086g0010	0.147476	0.164054	0.25391	0.69521	0.633489	0.874919	1.86203	1.84267	20.6215	5.6e-06	3.23e-05	1.34e-05	up-regulated
Nitab4.5_0000025g0290	Nitab4.5_0000025g0290	0.473877	0.830232	0.611403	2.6997	2.37094	2.39052	1.86149	2.34343	28.0339	1.19e-07	8.94e-07	3.72e-07	up-regulated
Nitab4.5_0002466g0010	Nitab4.5_0002466g0010	7.54405	5.91208	5.474	29.7245	22.1103	21.1799	1.86123	4.12245	61.4252	4.6e-15	8.82e-14	3.67e-14	up-regulated
Nitab4.5_0000023g0740	Nitab4.5_0000023g0740	1.57152	1.86865	2.76735	6.59722	9.74599	7.67823	1.86112	3.307	66.1523	4.17e-16	8.92e-15	3.72e-15	up-regulated
Nitab4.5_0023509g0010	Nitab4.5_0023509g0010	1.61728	1.42019	3.49248	8.28836	10.381	6.56798	1.86034	1.53026	22.1422	2.53e-06	1.55e-05	6.46e-06	up-regulated
Nitab4.5_0003108g0040	Nitab4.5_0003108g0040	0.325446	0.457214	0.764887	1.78783	2.19505	2.02758	1.85999	1.48387	27.8684	1.3e-07	9.68e-07	4.03e-07	up-regulated
Nitab4.5_0018665g0010	Nitab4.5_0018665g0010	7.84461	5.58031	7.78583	25.9609	30.3411	25.4136	1.8599	4.25135	59.6951	1.11e-14	2.03e-13	8.47e-14	up-regulated
Nitab4.5_0000300g0210	Nitab4.5_0000300g0210	11.3817	8.41731	11.9224	41.8046	44.9487	35.1484	1.85695	5.58451	134.37	4.53e-31	3.43e-29	1.43e-29	up-regulated
Nitab4.5_0003674g0070	Nitab4.5_0003674g0070	0.888041	0.806164	1.02024	2.90286	2.98284	4.57247	1.85432	1.34509	19.465	1.02e-05	5.64e-05	2.35e-05	up-regulated
Nitab4.5_0009737g0010	Nitab4.5_0009737g0010	1.83319	0.426699	1.38678	3.18263	6.5251	4.47431	1.85267	1.49749	10.9094	0.00095679	0.00348476	0.00145175	up-regulated
Nitab4.5_0002838g0040	Nitab4.5_0002838g0040	4.17763	2.27114	2.77883	12.011	11.2979	11.9485	1.8506	3.313	60.2175	8.49e-15	1.58e-13	6.58e-14	up-regulated
Nitab4.5_0000256g0030	Nitab4.5_0000256g0030	10.503	6.20182	6.56763	28.9214	32.6676	27.3543	1.84973	4.87366	80.619	2.74e-19	7.99e-18	3.33e-18	up-regulated
Nitab4.5_0003013g0020	Nitab4.5_0003013g0020	1.74951	1.38732	1.2447	6.30256	5.98284	4.56768	1.84964	0.785604	25.3367	4.81e-07	3.3e-06	1.37e-06	up-regulated
Nitab4.5_0015544g0010	Nitab4.5_0015544g0010	2.57082	1.49587	1.4466	6.72085	6.83993	7.51243	1.84902	2.90157	54.7831	1.35e-13	2.19e-12	9.12e-13	up-regulated
Nitab4.5_0005525g0080	Nitab4.5_0005525g0080	1.08635	0.173475	2.89194	8.15745	4.43939	3.33001	1.84841	1.59507	6.53278	0.0105904	0.02857	0.0119022	up-regulated
Nitab4.5_0009447g0010	Nitab4.5_0009447g0010	3.61413	2.40784	3.83904	11.7468	12.4038	13.6625	1.84796	1.76539	31.0488	2.52e-08	2.09e-07	8.7e-08	up-regulated
Nitab4.5_0000560g0090	Nitab4.5_0000560g0090	1.81882	2.22386	1.86803	5.00875	10.3845	7.26158	1.84543	3.60267	56.2857	6.27e-14	1.06e-12	4.42e-13	up-regulated
Nitab4.5_0002986g0050	Nitab4.5_0002986g0050	4.9118	2.21704	1.52086	10.0701	8.40251	14.4771	1.84506	2.50882	14.9108	0.000112715	0.000507867	0.000211577	up-regulated
Nitab4.5_0004860g0010	Nitab4.5_0004860g0010	10.7301	14.4286	12.0118	56.3006	44.4368	41.3721	1.84442	3.62533	70.9384	3.69e-17	8.72e-16	3.63e-16	up-regulated
Nitab4.5_0000062g0390	Nitab4.5_0000062g0390	271.794	234.949	237.919	920.712	977.51	941.952	1.84437	7.56605	224.148	1.13e-50	3.44e-48	1.43e-48	up-regulated
Nitab4.5_0011108g0010	Nitab4.5_0011108g0010	58.3228	35.249	55.0342	162.123	236.981	165.81	1.84209	6.86818	41.8199	1e-10	1.17e-09	4.86e-10	up-regulated
Nitab4.5_0000005g0020	Nitab4.5_0000005g0020	4.70414	2.68441	3.70941	16.3022	12.6919	13.1415	1.84182	3.35821	76.5215	2.18e-18	5.8e-17	2.41e-17	up-regulated
Nitab4.5_0000148g0070	Nitab4.5_0000148g0070	9.53066	7.86934	9.30954	33.1126	32.8168	35.7036	1.84178	5.83406	109.073	1.56e-25	7.85e-24	3.27e-24	up-regulated
Nitab4.5_0008526g0020	Nitab4.5_0008526g0020	0.019093	0.055172	0.223053	0.516241	0.580292	0.059379	1.8412	-0.0803148	5.40907	0.0200324	0.0491621	0.0204809	up-regulated
Nitab4.5_0001952g0160	Nitab4.5_0001952g0160	1.85722	2.71173	4.26953	12.749	10.2398	10.8919	1.84112	2.04678	22.194	2.46e-06	1.51e-05	6.3e-06	up-regulated
Nitab4.5_0000190g0050	Nitab4.5_0000190g0050	1.8374	0.915479	0.958646	4.95869	5.078	4.06993	1.8398	1.60394	35.2146	2.95e-09	2.79e-08	1.16e-08	up-regulated
Nitab4.5_0000136g0270	Nitab4.5_0000136g0270	0.166153	0.338161	0.189113	0.501024	1.04794	1.16851	1.83816	-0.232417	5.82407	0.0158083	0.040239	0.0167635	up-regulated
Nitab4.5_0009512g0050	Nitab4.5_0009512g0050	3.9007	2.60508	3.31709	10.7946	13.8202	12.6674	1.83661	3.1153	46.003	1.18e-11	1.54e-10	6.43e-11	up-regulated
Nitab4.5_0001842g0130	Nitab4.5_0001842g0130	0.18395	0.119565	0.192605	0.453885	0.804669	0.697228	1.83616	-0.330463	12.8469	0.000338044	0.00136866	0.000570181	up-regulated
Nitab4.5_0002499g0060	Nitab4.5_0002499g0060	1.21525	1.57129	1.49538	3.93956	4.45706	7.99911	1.83543	1.32745	28.5865	8.96e-08	6.85e-07	2.85e-07	up-regulated
Nitab4.5_0000555g0240	Nitab4.5_0000555g0240	2.9536	2.2525	2.02944	10.1142	9.01179	8.30976	1.83499	2.63119	73.5314	9.9e-18	2.49e-16	1.04e-16	up-regulated
Nitab4.5_0006133g0030	Nitab4.5_0006133g0030	48.0026	37.2152	43.7306	158.883	163.002	166.21	1.83449	5.15697	117.114	2.71e-27	1.55e-25	6.47e-26	up-regulated
Nitab4.5_0004784g0010	Nitab4.5_0004784g0010	3.61124	2.03054	3.7978	9.84555	9.62378	16.2171	1.83411	2.31866	35.9368	2.04e-09	1.97e-08	8.22e-09	up-regulated
Nitab4.5_0005874g0060	Nitab4.5_0005874g0060	2.04407	1.16004	1.24047	6.46818	4.99034	5.33787	1.83185	1.18222	27.7074	1.41e-07	1.05e-06	4.36e-07	up-regulated
Nitab4.5_0004166g0010	Nitab4.5_0004166g0010	5.37588	2.83324	6.57963	17.6523	18.9594	19.1647	1.83158	4.38315	55.7344	8.3e-14	1.39e-12	5.79e-13	up-regulated
Nitab4.5_0008835g0020	Nitab4.5_0008835g0020	5.68012	2.20829	4.69194	16.57	19.4079	11.4139	1.8307	2.4223	36.2576	1.73e-09	1.69e-08	7.05e-09	up-regulated
Nitab4.5_0008047g0020	Nitab4.5_0008047g0020	1.94629	0.918017	1.96914	4.38227	8.22845	5.64147	1.83042	3.06825	36.1496	1.83e-09	1.78e-08	7.43e-09	up-regulated
Nitab4.5_0000097g0190	Nitab4.5_0000097g0190	2.44146	3.01326	1.65982	7.04704	9.73852	10.2188	1.83014	3.33849	39.2866	3.66e-10	3.95e-09	1.65e-09	up-regulated
Nitab4.5_0000582g0130	Nitab4.5_0000582g0130	18.8587	14.5968	19.3321	63.6512	70.2101	65.199	1.8291	5.56665	130.476	3.22e-30	2.27e-28	9.45e-29	up-regulated
Nitab4.5_0004906g0010	Nitab4.5_0004906g0010	22.8257	25.7874	26.7617	105.008	83.9503	95.5687	1.8281	5.24474	154.813	1.54e-35	1.62e-33	6.74e-34	up-regulated
Nitab4.5_0001451g0050	Nitab4.5_0001451g0050	1.76385	0.94216	0.65281	4.23873	5.20335	3.21979	1.82709	0.97198	18.4819	1.72e-05	9.07e-05	3.78e-05	up-regulated
Nitab4.5_0007598g0030	Nitab4.5_0007598g0030	229.143	191.469	227.802	919.691	840.02	679.207	1.8259	9.04419	85.9397	1.86e-20	6.03e-19	2.51e-19	up-regulated
Nitab4.5_0005475g0020	Nitab4.5_0005475g0020	2.67432	1.94898	3.99073	10.4039	9.84274	12.1527	1.82494	2.90131	43.0069	5.45e-11	6.6e-10	2.75e-10	up-regulated
Nitab4.5_0000733g0180	Nitab4.5_0000733g0180	1.02941	0.771577	1.03432	3.40158	2.75456	4.51763	1.82439	2.52925	53.0325	3.28e-13	5.13e-12	2.14e-12	up-regulated
Nitab4.5_0005655g0020	Nitab4.5_0005655g0020	5.1576	4.61356	3.82598	19.4357	17.0405	14.688	1.82324	3.92428	76.6725	2.02e-18	5.39e-17	2.25e-17	up-regulated
Nitab4.5_0000035g0400	Nitab4.5_0000035g0400	2.8952	2.09111	2.64646	9.36258	11.1504	8.11737	1.8204	4.17408	101.373	7.62e-24	3.36e-22	1.4e-22	up-regulated
Nitab4.5_0000881g0120	Nitab4.5_0000881g0120	0.285268	0.260409	0.092228	1.07228	0.547459	0.835891	1.81983	-0.267159	6.95848	0.00834229	0.0232111	0.00966971	up-regulated
Nitab4.5_0003300g0080	Nitab4.5_0003300g0080	0.288213	2.01694	2.91049	6.965	7.7398	5.02577	1.81974	2.57456	12.664	0.000372756	0.00149541	0.000622985	up-regulated
Nitab4.5_0000433g0020	Nitab4.5_0000433g0020	0.081299	0.105264	0.116775	0.207267	0.4142	0.558187	1.81934	-0.808976	9.44439	0.00211796	0.00702129	0.00292506	up-regulated
Nitab4.5_0005199g0020	Nitab4.5_0005199g0020	1.74728	0.453963	0.793701	3.01124	3.17164	5.14871	1.81856	-0.321516	13.451	0.000244874	0.00102474	0.000426907	up-regulated
Nitab4.5_0000048g0280	Nitab4.5_0000048g0280	0.133067	0.409836	0.656742	1.36915	1.69979	1.4867	1.81701	0.607357	11.6544	0.000640496	0.00244233	0.00101747	up-regulated
Nitab4.5_0006683g0070	Nitab4.5_0006683g0070	2.76518	3.40027	2.14676	12.3156	11.7679	7.10365	1.81583	2.66646	46.9277	7.37e-12	9.88e-11	4.12e-11	up-regulated
Nitab4.5_0004551g0010	Nitab4.5_0004551g0010	1.46405	1.03308	0.946049	3.4596	4.67162	4.8476	1.81558	2.01042	14.2991	0.000155941	0.000682242	0.000284221	up-regulated
Nitab4.5_0010814g0020	Nitab4.5_0010814g0020	0.911297	0.726089	1.10694	3.28114	2.60627	4.39265	1.81492	2.50296	31.9866	1.55e-08	1.33e-07	5.53e-08	up-regulated
Nitab4.5_0005928g0010	Nitab4.5_0005928g0010	31.7681	33.0486	43.7874	116.292	165.829	123.728	1.81441	7.78447	34.9962	3.3e-09	3.1e-08	1.29e-08	up-regulated
Nitab4.5_0000272g0080	Nitab4.5_0000272g0080	1.65371	0.487553	0.890966	4.2067	3.60307	3.47025	1.814	2.97058	30.5759	3.21e-08	2.62e-07	1.09e-07	up-regulated
Nitab4.5_0004010g0080	Nitab4.5_0004010g0080	0.609212	0.671275	0.157893	1.72937	1.93372	1.77819	1.81352	0.499314	13.4238	0.000248456	0.00103837	0.000432585	up-regulated
Nitab4.5_0005812g0020	Nitab4.5_0005812g0020	2.65207	4.14158	4.15119	14.0689	11.8153	15.1125	1.81343	4.11232	56.9146	4.55e-14	7.83e-13	3.26e-13	up-regulated
Nitab4.5_0001022g0070	Nitab4.5_0001022g0070	2.50187	1.1771	0.622748	3.77578	9.55754	2.88822	1.81164	-0.171857	8.3112	0.00394014	0.012109	0.00504458	up-regulated
Nitab4.5_0000118g0060	Nitab4.5_0000118g0060	6.04976	6.65827	7.46591	23.1582	23.7469	28.4811	1.8116	3.02557	33.0484	8.99e-09	7.97e-08	3.32e-08	up-regulated
Nitab4.5_0001237g0020	Nitab4.5_0001237g0020	1.73469	0.195098	0.822438	3.66495	2.71006	3.96204	1.81155	#NAME?	5.46686	0.0193805	0.0477772	0.0199039	up-regulated
Nitab4.5_0006505g0050	Nitab4.5_0006505g0050	74.8699	51.0853	75.2375	263.493	284.855	199.785	1.81059	7.60811	107.367	3.7e-25	1.8e-23	7.49e-24	up-regulated
Nitab4.5_0001899g0010	Nitab4.5_0001899g0010	0.631821	0.348845	0.174361	1.7457	1.76463	0.861035	1.81042	0.0180159	11.6939	0.000627062	0.00239474	0.000997645	up-regulated
Nitab4.5_0004750g0020	Nitab4.5_0004750g0020	0.604879	0.675101	0.529614	1.81517	2.26693	2.74651	1.80825	-0.380422	5.48337	0.0191982	0.0474312	0.0197598	up-regulated
Nitab4.5_0008124g0020	Nitab4.5_0008124g0020	3.8492	2.91902	3.85861	15.267	11.3801	12.7987	1.80806	5.0958	54.6236	1.46e-13	2.37e-12	9.87e-13	up-regulated
Nitab4.5_0004155g0020	Nitab4.5_0004155g0020	7.12147	9.03999	11.1926	35.5425	34.174	32.1597	1.80605	3.11602	66.9461	2.79e-16	6.07e-15	2.53e-15	up-regulated
Nitab4.5_0001291g0040	Nitab4.5_0001291g0040	16.211	11.7574	14.1419	53.6123	49.6578	52.7821	1.80492	5.36271	100.167	1.4e-23	5.98e-22	2.49e-22	up-regulated
Nitab4.5_0001294g0030	Nitab4.5_0001294g0030	3.31622	1.85326	2.07201	10.6702	8.15497	7.95752	1.80359	2.61304	34.2814	4.77e-09	4.38e-08	1.82e-08	up-regulated
Nitab4.5_0000382g0070	Nitab4.5_0000382g0070	2.92506	3.53537	5.47243	16.5223	13.2379	14.5385	1.80345	3.06983	43.3507	4.58e-11	5.56e-10	2.31e-10	up-regulated
Nitab4.5_0009514g0010	Nitab4.5_0009514g0010	0.708612	1.0772	0.498734	1.82516	3.50508	3.25128	1.8024	0.856457	12.4697	0.000413599	0.00164303	0.000684484	up-regulated
Nitab4.5_0000045g0480	Nitab4.5_0000045g0480	1.59132	1.96856	2.50881	3.76566	10.7259	8.10488	1.802	3.30907	21.3264	3.87e-06	2.3e-05	9.57e-06	up-regulated
Nitab4.5_0001323g0050	Nitab4.5_0001323g0050	6.16834	3.60895	3.62322	14.9454	16.2534	18.3714	1.80132	3.41243	28.5332	9.21e-08	7.03e-07	2.93e-07	up-regulated
Nitab4.5_0009497g0020	Nitab4.5_0009497g0020	0.682782	0.784111	0.683839	2.16743	3.46539	2.42195	1.79831	1.6704	40.067	2.45e-10	2.72e-09	1.13e-09	up-regulated
Nitab4.5_0003779g0200	Nitab4.5_0003779g0200	21.9696	8.48376	19.8492	58.5564	80.1368	46.8565	1.79823	2.19471	17.9935	2.22e-05	0.000114792	4.78e-05	up-regulated
Nitab4.5_0002347g0200	Nitab4.5_0002347g0200	3.25523	1.39105	1.87648	7.7591	8.54449	7.78953	1.7982	2.31439	30.0533	4.2e-08	3.37e-07	1.4e-07	up-regulated
Nitab4.5_0001608g0050	Nitab4.5_0001608g0050	2.6989	2.43269	2.20871	9.1001	8.51077	9.55199	1.79769	2.65782	29.1083	6.84e-08	5.31e-07	2.21e-07	up-regulated
Nitab4.5_0000098g0110	Nitab4.5_0000098g0110	387.455	231.339	262.359	1084.33	1064.29	1096.52	1.79671	7.71492	84.5806	3.69e-20	1.17e-18	4.89e-19	up-regulated
Nitab4.5_0000738g0050	Nitab4.5_0000738g0050	5.9956	7.24298	12.6233	30.5904	33.609	31.3083	1.7967	4.53016	56.6583	5.19e-14	8.85e-13	3.69e-13	up-regulated
Nitab4.5_0002347g0020	Nitab4.5_0002347g0020	9.3751	6.2401	6.50612	29.6095	25.4381	26.4437	1.7963	4.40484	74.9133	4.92e-18	1.26e-16	5.24e-17	up-regulated
Nitab4.5_0014713g0010	Nitab4.5_0014713g0010	0.845983	0.982639	0.434102	3.05174	3.39428	1.94305	1.79581	1.15326	23.6977	1.13e-06	7.3e-06	3.04e-06	up-regulated
Nitab4.5_0001714g0100	Nitab4.5_0001714g0100	5.61448	2.59276	2.06036	12.9872	13.8687	10.8952	1.79499	4.35361	40.5395	1.93e-10	2.17e-09	9.03e-10	up-regulated
Nitab4.5_0005178g0030	Nitab4.5_0005178g0030	0.774905	0.818035	1.53884	2.33405	2.65735	6.73426	1.79487	0.574655	9.03683	0.00264595	0.00852386	0.00355103	up-regulated
Nitab4.5_0000036g0360	Nitab4.5_0000036g0360	4.85784	2.82441	2.02596	10.9123	8.26779	16.6467	1.7943	1.62847	10.1189	0.0014676	0.00509311	0.00212178	up-regulated
Nitab4.5_0012986g0020	Nitab4.5_0012986g0020	1.93066	1.54969	2.10283	8.3766	6.73974	5.58681	1.79401	0.767102	25.0053	5.72e-07	3.86e-06	1.61e-06	up-regulated
Nitab4.5_0000084g0090	Nitab4.5_0000084g0090	0.367018	0.167036	0.091627	0.828183	0.952136	0.550648	1.79366	-0.448725	10.1015	0.00148151	0.00513529	0.00213936	up-regulated
Nitab4.5_0005572g0010	Nitab4.5_0005572g0010	10.5671	8.02653	8.88485	29.6664	31.4174	39.9818	1.79183	4.30214	91.7947	9.62e-22	3.49e-20	1.46e-20	up-regulated
Nitab4.5_0003885g0100	Nitab4.5_0003885g0100	2.77856	1.9305	1.42906	6.932	5.50864	10.1278	1.79122	3.04607	39.2711	3.69e-10	3.98e-09	1.66e-09	up-regulated
Nitab4.5_0001091g0090	Nitab4.5_0001091g0090	6.33645	5.24232	5.43335	26.5281	19.8541	16.0333	1.78949	4.0276	69.9203	6.17e-17	1.43e-15	5.94e-16	up-regulated
Nitab4.5_0000414g0110	Nitab4.5_0000414g0110	1.1201	2.201	1.42714	6.43903	8.42004	2.68791	1.78933	3.15867	12.8856	0.00033112	0.00134388	0.000559857	up-regulated
Nitab4.5_0000329g0150	Nitab4.5_0000329g0150	1.5538	0.792505	0.775797	2.78495	4.41184	4.25621	1.78851	2.97465	21.8666	2.92e-06	1.77e-05	7.38e-06	up-regulated
Nitab4.5_0002561g0020	Nitab4.5_0002561g0020	13.3346	17.1426	20.3712	55.5313	65.7427	65.5536	1.78797	4.77858	45.907	1.24e-11	1.62e-10	6.73e-11	up-regulated
Nitab4.5_0005514g0010	Nitab4.5_0005514g0010	1.04876	0.772774	0.933457	3.05529	3.70639	3.38938	1.78607	1.37486	38.8798	4.51e-10	4.79e-09	2e-09	up-regulated
Nitab4.5_0000051g0290	Nitab4.5_0000051g0290	0.487302	0.61824	0.176333	1.0917	1.38423	2.25352	1.78589	0.0914138	8.92625	0.002811	0.00897492	0.00373894	up-regulated
Nitab4.5_0005593g0010	Nitab4.5_0005593g0010	1.74558	1.548	2.26787	5.37458	7.77346	7.32328	1.78515	2.27825	39.1619	3.9e-10	4.19e-09	1.75e-09	up-regulated
Nitab4.5_0000825g0110	Nitab4.5_0000825g0110	8.07888	6.10834	7.99298	30.1423	27.2943	23.5552	1.78364	4.9738	82.5322	1.04e-19	3.15e-18	1.31e-18	up-regulated
Nitab4.5_0005577g0050	Nitab4.5_0005577g0050	12.5512	17.363	16.4344	65.9389	56.0319	47.766	1.78317	5.72856	117.633	2.09e-27	1.21e-25	5.06e-26	up-regulated
Nitab4.5_0002545g0050	Nitab4.5_0002545g0050	23.5383	28.1403	30.9068	102.333	99.925	99.9032	1.78315	6.34758	151.806	6.98e-35	6.95e-33	2.9e-33	up-regulated
Nitab4.5_0000359g0190	Nitab4.5_0000359g0190	32.7956	21.3038	33.3815	96.0378	86.8736	136.336	1.78215	3.74057	60.1803	8.66e-15	1.61e-13	6.69e-14	up-regulated
Nitab4.5_0007255g0010	Nitab4.5_0007255g0010	37.5225	37.9346	40.0178	141.145	141.703	139.012	1.78172	7.73349	123.562	1.05e-28	6.72e-27	2.8e-27	up-regulated
Nitab4.5_0008003g0010	Nitab4.5_0008003g0010	3.19844	1.72284	1.48795	10.2599	7.26826	5.80296	1.78116	2.72322	10.7722	0.00103034	0.00371911	0.00154937	up-regulated
Nitab4.5_0005172g0010	Nitab4.5_0005172g0010	8.99576	4.70836	6.24341	17.0405	24.6329	31.0988	1.78009	2.33802	24.6852	6.75e-07	4.51e-06	1.88e-06	up-regulated
Nitab4.5_0008504g0040	Nitab4.5_0008504g0040	0.859684	1.39645	0.510058	3.34045	3.76211	3.07904	1.77916	1.68229	22.0388	2.67e-06	1.63e-05	6.8e-06	up-regulated
Nitab4.5_0009032g0020	Nitab4.5_0009032g0020	26.3751	24.912	30.1414	96.5248	94.4698	105.45	1.77755	5.75935	82.837	8.91e-20	2.73e-18	1.14e-18	up-regulated
Nitab4.5_0010971g0010	Nitab4.5_0010971g0010	12.1507	9.56166	8.98972	22.8976	28.7163	60.2399	1.77721	4.59668	18.003	2.21e-05	0.000114353	4.76e-05	up-regulated
Nitab4.5_0003235g0040	Nitab4.5_0003235g0040	1.13848	1.31976	1.49331	5.12834	4.42307	4.86614	1.777	3.08908	44.2753	2.85e-11	3.56e-10	1.48e-10	up-regulated
Nitab4.5_0013991g0010	Nitab4.5_0013991g0010	0.810368	0.414642	0.410393	2.41022	2.32162	1.23784	1.77633	0.38956	14.5888	0.000133705	0.000592487	0.000246829	up-regulated
Nitab4.5_0000642g0010	Nitab4.5_0000642g0010	4.24497	3.26807	4.34527	12.9929	10.5594	19.5637	1.7763	4.07831	35.0113	3.28e-09	3.08e-08	1.28e-08	up-regulated
Nitab4.5_0003093g0050	Nitab4.5_0003093g0050	1.33949	0.566321	0.959888	3.29025	4.49495	2.73037	1.77615	0.447724	11.9802	0.000537692	0.00208441	0.000868361	up-regulated
Nitab4.5_0006965g0010	Nitab4.5_0006965g0010	1.08109	0.517316	0.495684	1.95525	2.31627	3.41311	1.77595	0.34572	10.1587	0.00143624	0.00499957	0.00208282	up-regulated
Nitab4.5_0008922g0010	Nitab4.5_0008922g0010	7.93079	7.52787	10.0044	24.6863	38.1486	29.7808	1.77423	4.49467	64.8868	7.93e-16	1.65e-14	6.86e-15	up-regulated
Nitab4.5_0002137g0050	Nitab4.5_0002137g0050	11.4127	9.75135	11.1619	37.6897	45.5414	34.2171	1.7738	5.4021	160.41	9.2e-37	1.09e-34	4.55e-35	up-regulated
Nitab4.5_0000705g0070	Nitab4.5_0000705g0070	53.3034	55.4955	61.322	248.614	209.104	159.776	1.77326	7.1074	98.0844	4.01e-23	1.63e-21	6.79e-22	up-regulated
Nitab4.5_0004236g0070	Nitab4.5_0004236g0070	4.74613	4.69546	4.99477	19.253	15.4521	17.8519	1.77289	2.0572	17.8675	2.37e-05	0.000121943	5.08e-05	up-regulated
Nitab4.5_0003315g0090	Nitab4.5_0003315g0090	13.5365	14.9533	12.8667	66.2151	50.763	33.23	1.77285	4.81903	76.7253	1.96e-18	5.26e-17	2.19e-17	up-regulated
Nitab4.5_0000362g0110	Nitab4.5_0000362g0110	2.17535	2.25183	3.49106	7.51214	10.6114	10.6492	1.77275	3.32665	21.008	4.57e-06	2.68e-05	1.12e-05	up-regulated
Nitab4.5_0000726g0030	Nitab4.5_0000726g0030	0.888975	0.155083	0.795413	1.90149	1.91927	2.87895	1.77201	0.5235	7.41897	0.00645396	0.0186071	0.00775168	up-regulated
Nitab4.5_0001553g0030	Nitab4.5_0001553g0030	2.81252	2.99704	2.94185	9.3421	12.0048	10.4861	1.77183	4.06935	68.5728	1.22e-16	2.78e-15	1.16e-15	up-regulated
Nitab4.5_0008680g0030	Nitab4.5_0008680g0030	5.22495	4.00066	4.45167	14.5822	21.6447	13.4461	1.77162	3.13438	58.4719	2.06e-14	3.69e-13	1.54e-13	up-regulated
Nitab4.5_0004172g0060	Nitab4.5_0004172g0060	3.31767	2.94752	4.03138	14.8046	12.2723	10.2833	1.77089	3.2691	81.3489	1.89e-19	5.6e-18	2.33e-18	up-regulated
Nitab4.5_0006992g0070	Nitab4.5_0006992g0070	17.9338	18.0221	18.6157	73.7797	72.2479	51.8448	1.77084	6.52043	63.2287	1.84e-15	3.68e-14	1.53e-14	up-regulated
Nitab4.5_0001683g0050	Nitab4.5_0001683g0050	3.75001	4.48699	3.66576	9.99478	16.3596	17.0402	1.77074	2.95331	28.113	1.14e-07	8.59e-07	3.58e-07	up-regulated
Nitab4.5_0001936g0070	Nitab4.5_0001936g0070	3.06371	2.20995	1.99702	7.77982	7.6337	10.916	1.77064	3.80687	36.7829	1.32e-09	1.31e-08	5.46e-09	up-regulated
Nitab4.5_0007290g0020	Nitab4.5_0007290g0020	3.51136	3.73866	4.54393	13.1148	14.1985	15.4799	1.76992	3.9858	35.4222	2.65e-09	2.53e-08	1.05e-08	up-regulated
Nitab4.5_0001655g0230	Nitab4.5_0001655g0230	2.7241	3.19787	2.77362	7.75992	13.4746	10.397	1.76961	0.796878	24.397	7.84e-07	5.2e-06	2.17e-06	up-regulated
Nitab4.5_0001892g0090	Nitab4.5_0001892g0090	42.6887	32.7764	39.227	118.395	135.915	160.669	1.76912	5.95976	144.667	2.54e-33	2.24e-31	9.34e-32	up-regulated
Nitab4.5_0000069g0370	Nitab4.5_0000069g0370	4.90943	2.97275	4.28963	12.2172	19.4165	12.3867	1.76792	3.92167	35.8764	2.1e-09	2.03e-08	8.46e-09	up-regulated
Nitab4.5_0009306g0030	Nitab4.5_0009306g0030	7.76379	7.12454	7.35477	27.6404	26.8923	25.5063	1.76011	5.3788	172.133	2.53e-39	3.41e-37	1.42e-37	up-regulated
Nitab4.5_0008329g0050	Nitab4.5_0008329g0050	0.517906	0.71939	1.24001	2.49888	3.53314	2.92863	1.75978	0.778766	12.8564	0.000336328	0.00136281	0.000567745	up-regulated
Nitab4.5_0009965g0010	Nitab4.5_0009965g0010	8.15985	3.78332	9.28257	19.7486	28.658	27.5991	1.75781	5.57543	19.4006	1.06e-05	5.82e-05	2.42e-05	up-regulated
Nitab4.5_0002757g0070	Nitab4.5_0002757g0070	2.4022	2.45009	2.6891	8.96997	9.16032	9.0022	1.75775	3.97991	130.062	3.97e-30	2.78e-28	1.16e-28	up-regulated
Nitab4.5_0003514g0020	Nitab4.5_0003514g0020	2.07982	1.45989	1.67915	5.05483	6.86869	6.79415	1.75582	2.97783	37.2385	1.05e-09	1.05e-08	4.38e-09	up-regulated
Nitab4.5_0008962g0030	Nitab4.5_0008962g0030	0.870187	0.355572	0.38578	1.87219	2.3264	1.65536	1.75559	-0.17515	7.42261	0.00644093	0.0185786	0.00773983	up-regulated
Nitab4.5_0011990g0010	Nitab4.5_0011990g0010	0.31022	0.126163	0.43241	1.3452	1.07052	0.727961	1.75532	1.06896	12.4203	0.000424699	0.00168268	0.000701004	up-regulated
Nitab4.5_0001409g0180	Nitab4.5_0001409g0180	8.82091	7.04001	7.79125	28.4431	26.7863	29.4891	1.75459	5.5568	65.7214	5.19e-16	1.1e-14	4.57e-15	up-regulated
Nitab4.5_0004625g0070	Nitab4.5_0004625g0070	1.26284	1.27745	1.05916	4.59828	5.7104	2.78876	1.75397	0.242405	9.83615	0.00171115	0.00583399	0.00243043	up-regulated
Nitab4.5_0008572g0060	Nitab4.5_0008572g0060	0.760502	1.1197	0.637477	2.99118	3.14895	2.94463	1.75376	0.956934	24.5375	7.29e-07	4.85e-06	2.02e-06	up-regulated
Nitab4.5_0001371g0110	Nitab4.5_0001371g0110	3.5816	4.90967	2.96349	16.7183	15.3422	9.29454	1.75337	1.42389	19.8234	8.49e-06	4.75e-05	1.98e-05	up-regulated
Nitab4.5_0029151g0010	Nitab4.5_0029151g0010	2.16821	1.3476	1.84705	5.84076	8.07416	5.42948	1.75301	1.28535	36.0906	1.88e-09	1.83e-08	7.63e-09	up-regulated
Nitab4.5_0001265g0100	Nitab4.5_0001265g0100	0.506966	0.381866	0.682144	1.75351	2.16621	1.7296	1.752	1.31913	22.192	2.47e-06	1.51e-05	6.3e-06	up-regulated
Nitab4.5_0010991g0040	Nitab4.5_0010991g0040	0.127281	0.654707	0.249793	1.45456	0.692546	1.61578	1.75041	0.304619	10.3576	0.00128946	0.00454219	0.00189227	up-regulated
Nitab4.5_0003384g0010	Nitab4.5_0003384g0010	40.5027	25.7862	32.4922	139.289	83.372	129.19	1.74977	5.81717	21.3106	3.91e-06	2.31e-05	9.64e-06	up-regulated
Nitab4.5_0000287g0100	Nitab4.5_0000287g0100	10.1363	6.07135	10.1255	30.5734	35.0258	28.3238	1.74974	4.54851	68.7944	1.09e-16	2.49e-15	1.04e-15	up-regulated
Nitab4.5_0006076g0010	Nitab4.5_0006076g0010	1.09132	0.581615	1.49117	2.60375	5.05386	3.65275	1.74925	1.65264	16.9625	3.81e-05	0.000188865	7.87e-05	up-regulated
Nitab4.5_0001380g0040	Nitab4.5_0001380g0040	1.63058	1.07839	1.78274	4.85519	5.79071	5.41542	1.74885	1.71651	35.6968	2.31e-09	2.22e-08	9.24e-09	up-regulated
Nitab4.5_0006238g0020	Nitab4.5_0006238g0020	2.95804	2.24643	3.37817	11.484	10.8836	8.21776	1.74861	3.27173	74.8544	5.07e-18	1.29e-16	5.39e-17	up-regulated
Nitab4.5_0003259g0090	Nitab4.5_0003259g0090	22.5753	23.2466	21.9623	92.8951	86.3348	62.8636	1.74778	4.48675	125.051	4.96e-29	3.23e-27	1.34e-27	up-regulated
Nitab4.5_0008255g0010	Nitab4.5_0008255g0010	0.387953	0.972055	0.602517	1.00086	2.75654	3.34702	1.74706	1.79248	15.6687	7.55e-05	0.000352874	0.000147007	up-regulated
Nitab4.5_0007411g0030	Nitab4.5_0007411g0030	4.48535	2.92706	2.49459	12.09	11.7242	11.4563	1.7464	3.95581	62.7864	2.3e-15	4.56e-14	1.9e-14	up-regulated
Nitab4.5_0001157g0010	Nitab4.5_0001157g0010	44.3854	36.745	39.4816	158.662	138.73	131.824	1.74539	5.79549	92.3452	7.28e-22	2.67e-20	1.11e-20	up-regulated
Nitab4.5_0015114g0020	Nitab4.5_0015114g0020	284.097	255.999	271.46	1017.22	994.605	876.435	1.74489	9.64592	67.9688	1.66e-16	3.73e-15	1.55e-15	up-regulated
Nitab4.5_0005059g0050	Nitab4.5_0005059g0050	5.89636	8.54627	16.2458	28.96	35.7011	44.5746	1.74399	4.35365	17.1548	3.45e-05	0.000171932	7.16e-05	up-regulated
Nitab4.5_0003098g0040	Nitab4.5_0003098g0040	0.641913	0.945564	1.1948	2.04725	4.30809	3.66768	1.74316	0.702439	9.18081	0.00244566	0.0079678	0.00331937	up-regulated
Nitab4.5_0004625g0050	Nitab4.5_0004625g0050	0.535515	0.372539	0.786894	2.00551	2.20078	1.8278	1.74207	1.10675	23.8021	1.07e-06	6.94e-06	2.89e-06	up-regulated
Nitab4.5_0011709g0020	Nitab4.5_0011709g0020	33.5326	40.2094	34.3362	105.924	136.882	142.019	1.74167	6.55793	35.5931	2.43e-09	2.33e-08	9.71e-09	up-regulated
Nitab4.5_0001761g0040	Nitab4.5_0001761g0040	1.62546	1.30652	1.07584	3.44314	5.24444	5.67994	1.7415	-0.324818	15.918	6.61e-05	0.000312781	0.000130304	up-regulated
Nitab4.5_0001031g0060	Nitab4.5_0001031g0060	60.5036	38.9009	45.9387	137.311	197.166	180.561	1.73951	7.32876	94.3634	2.63e-22	9.88e-21	4.11e-21	up-regulated
Nitab4.5_0000200g0210	Nitab4.5_0000200g0210	8.36125	2.17215	8.40747	31.3549	23.7917	11.618	1.73926	1.71442	17.0476	3.65e-05	0.000181069	7.54e-05	up-regulated
Nitab4.5_0003402g0010	Nitab4.5_0003402g0010	0.148169	0.292375	0.149878	0.842152	0.664267	0.605958	1.73786	0.125826	7.30314	0.00688342	0.0196692	0.00819418	up-regulated
Nitab4.5_0011709g0010	Nitab4.5_0011709g0010	17.2698	16.684	19.2266	47.3163	68.8702	72.3426	1.73722	5.51503	38.9535	4.34e-10	4.63e-09	1.93e-09	up-regulated
Nitab4.5_0002262g0110	Nitab4.5_0002262g0110	24.2499	29.0995	28.7387	84.9979	92.2856	112.995	1.73306	7.00187	68.9548	1.01e-16	2.3e-15	9.59e-16	up-regulated
Nitab4.5_0005960g0010	Nitab4.5_0005960g0010	10.7517	6.68877	8.70952	25.3608	30.5801	36.2523	1.73302	4.87586	59.6412	1.14e-14	2.09e-13	8.69e-14	up-regulated
Nitab4.5_0006549g0020	Nitab4.5_0006549g0020	1.18376	1.25581	1.52901	4.73895	4.8183	4.49139	1.73275	3.28987	100.225	1.36e-23	5.81e-22	2.42e-22	up-regulated
Nitab4.5_0004360g0060	Nitab4.5_0004360g0060	4.53666	1.25218	3.25672	11.1016	13.4048	7.27479	1.73265	4.17965	23.4545	1.28e-06	8.21e-06	3.42e-06	up-regulated
Nitab4.5_0006595g0020	Nitab4.5_0006595g0020	7.28236	6.67146	7.88465	29.2352	27.1015	20.7112	1.73196	4.61699	85.5628	2.24e-20	7.25e-19	3.02e-19	up-regulated
Nitab4.5_0000803g0060	Nitab4.5_0000803g0060	3.48788	3.20771	3.17546	10.771	10.9395	13.3774	1.7308	0.60075	25.2109	5.14e-07	3.5e-06	1.46e-06	up-regulated
Nitab4.5_0004539g0040	Nitab4.5_0004539g0040	0.720405	1.30813	1.07515	3.3339	4.24152	3.44318	1.73041	2.86125	31.8041	1.71e-08	1.45e-07	6.04e-08	up-regulated
Nitab4.5_0001040g0170	Nitab4.5_0001040g0170	10.1095	7.64886	13.7501	28.7153	37.4003	44.9379	1.72963	2.91123	32.0029	1.54e-08	1.32e-07	5.49e-08	up-regulated
Nitab4.5_0001165g0180	Nitab4.5_0001165g0180	1.36659	0.181533	0.965139	2.9561	2.7284	3.10368	1.72911	2.00407	15.524	8.15e-05	0.000378069	0.000157503	up-regulated
Nitab4.5_0000145g0040	Nitab4.5_0000145g0040	1.92996	0.766003	1.48845	4.43626	5.77572	4.48418	1.72864	2.92281	42.2161	8.17e-11	9.64e-10	4.01e-10	up-regulated
Nitab4.5_0000222g0140	Nitab4.5_0000222g0140	2.75197	1.6897	1.97343	6.61535	7.15974	8.80305	1.7279	2.87435	26.273	2.96e-07	2.09e-06	8.72e-07	up-regulated
Nitab4.5_0000040g0270	Nitab4.5_0000040g0270	45.1562	46.0144	46.4589	169.323	165.397	149.65	1.7275	5.9799	202.443	6.12e-46	1.3e-43	5.43e-44	up-regulated
Nitab4.5_0003819g0010	Nitab4.5_0003819g0010	0.872931	2.65697	3.15298	11.3028	5.74135	6.663	1.72625	1.35819	8.41825	0.00371473	0.0115068	0.00479373	up-regulated
Nitab4.5_0001599g0050	Nitab4.5_0001599g0050	8.8639	3.22907	6.70113	20.289	27.754	17.7682	1.72624	4.58104	23.8047	1.07e-06	6.93e-06	2.89e-06	up-regulated
Nitab4.5_0000818g0030	Nitab4.5_0000818g0030	2.6813	2.00061	2.54413	7.77125	8.53831	9.08435	1.7238	2.05765	27.7261	1.4e-07	1.04e-06	4.32e-07	up-regulated
Nitab4.5_0003807g0040	Nitab4.5_0003807g0040	0.29215	0.146908	0.115332	0.799827	0.803021	0.375157	1.72183	-0.820769	6.26872	0.0122888	0.0324661	0.0135253	up-regulated
Nitab4.5_0009567g0010	Nitab4.5_0009567g0010	8.56194	9.90814	10.4301	34.9352	35.7144	30.775	1.72152	4.51487	118.583	1.29e-27	7.63e-26	3.18e-26	up-regulated
Nitab4.5_0000652g0100	Nitab4.5_0000652g0100	7.08827	3.56196	6.1247	15.9411	25.3558	17.3082	1.72071	3.09116	42.4581	7.22e-11	8.57e-10	3.57e-10	up-regulated
Nitab4.5_0000803g0010	Nitab4.5_0000803g0010	6.30482	4.81754	6.70687	20.5242	20.4315	21.3835	1.72035	4.93786	76.4534	2.25e-18	5.99e-17	2.49e-17	up-regulated
Nitab4.5_0005139g0070	Nitab4.5_0005139g0070	1.06871	0.707503	0.805102	2.8843	3.20707	2.953	1.7198	2.13304	43.6022	4.02e-11	4.94e-10	2.06e-10	up-regulated
Nitab4.5_0008006g0010	Nitab4.5_0008006g0010	13.6645	13.09	14.805	53.6122	50.26	41.5808	1.71976	4.39152	125.586	3.79e-29	2.48e-27	1.03e-27	up-regulated
Nitab4.5_0004816g0090	Nitab4.5_0004816g0090	8.31842	6.713	6.03044	26.3779	22.6283	24.5518	1.71898	3.90909	92.5078	6.71e-22	2.47e-20	1.03e-20	up-regulated
Nitab4.5_0006732g0010	Nitab4.5_0006732g0010	2.26062	1.32776	1.35167	6.20918	5.3226	5.69297	1.71886	3.63183	77.8414	1.12e-18	3.06e-17	1.28e-17	up-regulated
Nitab4.5_0008680g0020	Nitab4.5_0008680g0020	1.91724	2.24523	2.11274	6.64086	7.93376	7.43175	1.71801	3.57181	101.288	7.96e-24	3.5e-22	1.46e-22	up-regulated
Nitab4.5_0000256g0130	Nitab4.5_0000256g0130	23.1637	10.3578	22.0717	63.7667	54.7702	74.8017	1.71748	5.46949	52.6248	4.04e-13	6.26e-12	2.61e-12	up-regulated
Nitab4.5_0011933g0010	Nitab4.5_0011933g0010	5.50247	3.27618	5.29097	16.7074	18.3009	13.9404	1.71538	5.95636	44.5141	2.53e-11	3.17e-10	1.32e-10	up-regulated
Nitab4.5_0007864g0060	Nitab4.5_0007864g0060	1.56495	1.72684	1.68924	5.60405	6.28387	5.55148	1.71533	2.59943	48.2478	3.76e-12	5.24e-11	2.18e-11	up-regulated
Nitab4.5_0004841g0020	Nitab4.5_0004841g0020	5.00772	2.42129	4.41051	1.58749	20.5771	19.3551	1.71524	1.47384	7.61745	0.00578062	0.0168879	0.00703546	up-regulated
Nitab4.5_0004977g0010	Nitab4.5_0004977g0010	0.564149	0.745222	0.600968	1.57345	2.33248	2.91689	1.71393	-0.769873	11.4813	0.000702981	0.00265266	0.00110509	up-regulated
Nitab4.5_0001211g0100	Nitab4.5_0001211g0100	1.43564	1.189	1.6137	5.44502	4.90586	4.41382	1.71366	3.34192	34.8772	3.51e-09	3.29e-08	1.37e-08	up-regulated
Nitab4.5_0002805g0160	Nitab4.5_0002805g0160	14.0593	11.8841	16.499	43.5394	55.3653	48.9371	1.71349	5.05022	137.104	1.14e-31	9.03e-30	3.76e-30	up-regulated
Nitab4.5_0004194g0100	Nitab4.5_0004194g0100	28.3208	24.7599	38.4878	23.1078	170.599	125.391	1.71141	5.32017	10.4749	0.00121008	0.00429054	0.00178743	up-regulated
Nitab4.5_0009476g0020	Nitab4.5_0009476g0020	0.999612	1.01205	0.961347	2.63256	3.56148	4.22234	1.70921	1.38589	15.3138	9.1e-05	0.000418614	0.000174394	up-regulated
Nitab4.5_0000202g0030	Nitab4.5_0000202g0030	0.98765	0.812051	0.200503	2.99831	2.05763	1.974	1.70879	0.492954	9.70798	0.00183469	0.00620061	0.00258317	up-regulated
Nitab4.5_0002374g0010	Nitab4.5_0002374g0010	4.96542	3.79159	4.44753	14.5691	15.4033	15.8415	1.70872	6.54809	99.937	1.57e-23	6.67e-22	2.78e-22	up-regulated
Nitab4.5_0015253g0010	Nitab4.5_0015253g0010	0.582352	1.07927	0.338292	2.9837	2.40037	1.61462	1.70861	2.06198	15.9622	6.46e-05	0.000306131	0.000127534	up-regulated
Nitab4.5_0001827g0110	Nitab4.5_0001827g0110	2.47963	3.21155	3.5853	13.0275	10.302	9.16549	1.70803	0.193203	16.5222	4.81e-05	0.000232967	9.71e-05	up-regulated
Nitab4.5_0001003g0160	Nitab4.5_0001003g0160	0.488785	0.686213	0.388032	2.62307	1.33993	1.46982	1.70658	1.97667	20.1446	7.18e-06	4.07e-05	1.69e-05	up-regulated
Nitab4.5_0015864g0010	Nitab4.5_0015864g0010	6.71216	6.49747	7.90445	27.2677	20.326	25.4027	1.70233	3.69111	65.2238	6.69e-16	1.4e-14	5.82e-15	up-regulated
Nitab4.5_0000360g0090	Nitab4.5_0000360g0090	0.588796	0.520569	1.21691	2.68199	4.05665	1.50001	1.70144	0.0147689	10.203	0.00140215	0.00489352	0.00203863	up-regulated
Nitab4.5_0005614g0010	Nitab4.5_0005614g0010	18.7818	14.3861	18.8923	67.5361	63.5863	48.4513	1.70138	5.51262	103.713	2.34e-24	1.07e-22	4.46e-23	up-regulated
Nitab4.5_0002992g0010	Nitab4.5_0002992g0010	0.276209	0.275189	0.272483	1.38251	0.821732	0.648744	1.69852	2.07798	36.811	1.3e-09	1.29e-08	5.38e-09	up-regulated
Nitab4.5_0000847g0030	Nitab4.5_0000847g0030	7.52671	5.5398	6.82798	24.3044	20.588	23.6376	1.69839	3.79486	78.7757	6.96e-19	1.95e-17	8.13e-18	up-regulated
Nitab4.5_0000110g0640	Nitab4.5_0000110g0640	1.15183	2.40685	1.07557	6.54323	4.25942	5.30132	1.697	1.93897	15.3237	9.06e-05	0.000416597	0.000173554	up-regulated
Nitab4.5_0006878g0050	Nitab4.5_0006878g0050	1.15903	1.33977	1.2476	3.66521	3.29686	5.99631	1.69689	2.11006	41.0678	1.47e-10	1.68e-09	6.99e-10	up-regulated
Nitab4.5_0000923g0100	Nitab4.5_0000923g0100	2.98956	2.20974	1.42894	8.08827	8.47529	6.26	1.69675	3.02787	34.9106	3.45e-09	3.24e-08	1.35e-08	up-regulated
Nitab4.5_0018824g0010	Nitab4.5_0018824g0010	13.7771	15.8415	14.8967	52.6326	56.5357	44.3606	1.69572	3.98285	125.987	3.1e-29	2.04e-27	8.48e-28	up-regulated
Nitab4.5_0003773g0100	Nitab4.5_0003773g0100	2.96501	2.68037	2.26591	2.74857	9.7169	15.1056	1.69551	3.37539	9.05658	0.0026175	0.00843997	0.00351608	up-regulated
Nitab4.5_0002510g0010	Nitab4.5_0002510g0010	16.2438	9.32446	12.3166	43.5135	49.1484	37.348	1.69504	5.47478	91.031	1.41e-21	5.05e-20	2.11e-20	up-regulated
Nitab4.5_0018960g0010	Nitab4.5_0018960g0010	200.61	113.671	165.612	550.187	603.06	492.454	1.69441	7.46433	65.6296	5.44e-16	1.15e-14	4.78e-15	up-regulated
Nitab4.5_0004431g0030	Nitab4.5_0004431g0030	1.06698	1.10931	1.83873	4.43431	4.37244	5.06168	1.69325	0.879262	16.3733	5.2e-05	0.000250412	0.000104321	up-regulated
Nitab4.5_0006899g0030	Nitab4.5_0006899g0030	11.1194	6.93839	8.89963	25.762	36.2627	30.4414	1.6931	5.45551	79.1087	5.88e-19	1.67e-17	6.94e-18	up-regulated
Nitab4.5_0002255g0010	Nitab4.5_0002255g0010	61.9153	40.7441	50.7499	185.804	174.253	165.806	1.69309	7.27839	82.3117	1.16e-19	3.5e-18	1.46e-18	up-regulated
Nitab4.5_0000275g0050	Nitab4.5_0000275g0050	0.547027	0.340678	0.232327	1.34535	1.31576	1.19456	1.69239	0.399174	18.1482	2.04e-05	0.000106524	4.44e-05	up-regulated
Nitab4.5_0010249g0010	Nitab4.5_0010249g0010	4.81792	3.76427	4.11282	15.9854	16.3503	11.2429	1.69226	4.97437	106.475	5.8e-25	2.75e-23	1.15e-23	up-regulated
Nitab4.5_0010854g0010	Nitab4.5_0010854g0010	1.92293	2.41069	2.01478	6.37422	8.77737	6.73142	1.69171	3.36229	71.7816	2.4e-17	5.78e-16	2.41e-16	up-regulated
Nitab4.5_0000651g0180	Nitab4.5_0000651g0180	4.9459	4.53986	4.39666	14.9296	17.7505	14.978	1.69143	4.4127	43.9603	3.35e-11	4.15e-10	1.73e-10	up-regulated
Nitab4.5_0000882g0070	Nitab4.5_0000882g0070	0.931998	0.547013	0.822686	2.96457	2.76075	2.13711	1.69116	1.45923	27.4051	1.65e-07	1.21e-06	5.05e-07	up-regulated
Nitab4.5_0000099g0060	Nitab4.5_0000099g0060	9.65321	8.46258	8.46725	30.6255	29.0099	31.4336	1.6894	4.49619	121.899	2.43e-28	1.5e-26	6.27e-27	up-regulated
Nitab4.5_0001538g0050	Nitab4.5_0001538g0050	12.4742	10.9337	13.4229	52.9817	42.222	30.8222	1.68896	5.2751	76.0156	2.81e-18	7.39e-17	3.08e-17	up-regulated
Nitab4.5_0002031g0050	Nitab4.5_0002031g0050	1.00603	2.07983	1.6366	5.59013	4.32847	6.33864	1.68789	2.47591	23.6079	1.18e-06	7.63e-06	3.18e-06	up-regulated
Nitab4.5_0000080g0160	Nitab4.5_0000080g0160	119.328	89.7663	118.432	373.066	372.543	373.416	1.68764	7.59613	129.136	6.33e-30	4.37e-28	1.82e-28	up-regulated
Nitab4.5_0004456g0030	Nitab4.5_0004456g0030	0.835985	0.807341	0.251342	2.98096	1.81159	1.71199	1.68751	0.357417	9.62089	0.00192377	0.00646105	0.00269166	up-regulated
Nitab4.5_0004261g0020	Nitab4.5_0004261g0020	0.836774	1.3332	0.542826	2.33407	3.80549	3.27451	1.68638	0.390409	9.11541	0.00253465	0.00821505	0.00342238	up-regulated
Nitab4.5_0001800g0020	Nitab4.5_0001800g0020	290.398	290.942	282.273	1104.08	1018.45	828.494	1.68551	9.62946	63.8133	1.37e-15	2.77e-14	1.16e-14	up-regulated
Nitab4.5_0000043g0290	Nitab4.5_0000043g0290	1.63523	1.06457	1.28791	3.51406	6.28651	3.82077	1.68425	4.31071	37.2459	1.04e-09	1.05e-08	4.37e-09	up-regulated
Nitab4.5_0005492g0080	Nitab4.5_0005492g0080	0.357421	0.177771	0.374774	0.995349	1.18775	0.930785	1.68423	1.99329	30.3013	3.7e-08	2.99e-07	1.25e-07	up-regulated
Nitab4.5_0009150g0010	Nitab4.5_0009150g0010	2.72013	2.77408	2.53764	9.1873	9.06357	9.19697	1.68264	4.04616	50.3604	1.28e-12	1.89e-11	7.86e-12	up-regulated
Nitab4.5_0000510g0090	Nitab4.5_0000510g0090	8.14737	5.22377	12.3817	28.1455	33.1172	26.3397	1.68237	4.2283	39.22	3.79e-10	4.08e-09	1.7e-09	up-regulated
Nitab4.5_0000962g0010	Nitab4.5_0000962g0010	16.0054	12.5796	12.6689	53.7245	45.4519	41.2942	1.68219	5.73427	152.71	4.43e-35	4.5e-33	1.87e-33	up-regulated
Nitab4.5_0005224g0050	Nitab4.5_0005224g0050	1.83087	1.19195	2.21399	5.18199	4.97723	7.71436	1.68195	2.03367	12.6961	0.000366428	0.00147255	0.00061346	up-regulated
Nitab4.5_0000207g0430	Nitab4.5_0000207g0430	2.43673	1.88927	1.81132	6.36455	8.0778	6.47843	1.68193	4.01293	56.8782	4.64e-14	7.97e-13	3.32e-13	up-regulated
Nitab4.5_0002050g0100	Nitab4.5_0002050g0100	38.3211	38.1719	34.4693	127.228	128.921	122.306	1.68178	6.01242	139.381	3.64e-32	2.96e-30	1.23e-30	up-regulated
Nitab4.5_0001822g0100	Nitab4.5_0001822g0100	1.77529	1.50739	1.66364	4.41151	4.54178	7.93399	1.68081	1.64692	18.1351	2.06e-05	0.000107209	4.47e-05	up-regulated
Nitab4.5_0001616g0120	Nitab4.5_0001616g0120	1.47994	0.724096	0.489125	3.88061	2.7564	2.51104	1.68078	2.04127	21.4088	3.71e-06	2.21e-05	9.2e-06	up-regulated
Nitab4.5_0000068g0270	Nitab4.5_0000068g0270	2.71989	4.02862	4.8057	13.53	13.2111	12.7342	1.68054	3.1776	56.013	7.2e-14	1.21e-12	5.05e-13	up-regulated
Nitab4.5_0000714g0060	Nitab4.5_0000714g0060	2.27519	1.05272	1.12254	4.49185	5.21176	5.41848	1.68024	1.80926	24.1084	9.11e-07	5.98e-06	2.49e-06	up-regulated
Nitab4.5_0000351g0220	Nitab4.5_0000351g0220	1.6272	1.71284	0.978271	2.8547	4.77998	7.19073	1.68019	1.74884	21.7274	3.14e-06	1.9e-05	7.9e-06	up-regulated
Nitab4.5_0000003g0240	Nitab4.5_0000003g0240	0.894677	0.483994	0.602128	2.23015	2.16653	2.38725	1.67963	0.699357	17.2395	3.3e-05	0.000164786	6.86e-05	up-regulated
Nitab4.5_0000342g0210	Nitab4.5_0000342g0210	2.13272	3.67439	2.39955	7.71153	11.2836	9.1033	1.67889	3.34567	40.2396	2.25e-10	2.51e-09	1.04e-09	up-regulated
Nitab4.5_0000869g0140	Nitab4.5_0000869g0140	3.4045	3.34465	2.69854	10.7578	10.9583	10.4568	1.67879	3.96777	85.9834	1.81e-20	5.9e-19	2.46e-19	up-regulated
Nitab4.5_0005133g0020	Nitab4.5_0005133g0020	217.318	215.844	219.367	824.506	756.587	637.499	1.67856	9.23428	67.7319	1.87e-16	4.17e-15	1.74e-15	up-regulated
Nitab4.5_0000195g0240	Nitab4.5_0000195g0240	16.3198	17.2381	14.7999	64.7415	55.1367	44.6602	1.67847	5.96851	64.6307	9.03e-16	1.87e-14	7.77e-15	up-regulated
Nitab4.5_0000201g0250	Nitab4.5_0000201g0250	0.674778	0.495757	0.864339	2.22792	2.31859	2.36362	1.67825	2.74365	32.6743	1.09e-08	9.53e-08	3.97e-08	up-regulated
Nitab4.5_0004234g0010	Nitab4.5_0004234g0010	0.74029	0.20185	0.440754	1.86762	1.21219	1.6167	1.67788	1.35947	11.3382	0.000759291	0.00283771	0.00118219	up-regulated
Nitab4.5_0000256g0050	Nitab4.5_0000256g0050	0.512104	0.36324	0.69713	2.09693	2.01845	1.30651	1.67773	-0.392057	9.67808	0.0018648	0.00628844	0.00261976	up-regulated
Nitab4.5_0007310g0020	Nitab4.5_0007310g0020	0.482237	0.216206	0.891469	1.43643	1.83834	2.14504	1.67754	1.85691	7.58274	0.00589299	0.0171701	0.00715306	up-regulated
Nitab4.5_0002741g0100	Nitab4.5_0002741g0100	2.53171	3.07898	2.08553	10.8081	6.46906	8.89427	1.67681	3.0796	38.1691	6.49e-10	6.75e-09	2.81e-09	up-regulated
Nitab4.5_0003915g0020	Nitab4.5_0003915g0020	4.09329	7.636	5.85256	17.0149	18.2511	24.6612	1.67539	3.89921	49.8939	1.62e-12	2.36e-11	9.81e-12	up-regulated
Nitab4.5_0006376g0040	Nitab4.5_0006376g0040	159.722	132.082	148.975	585.526	502.91	405.037	1.67528	9.21857	67.4062	2.21e-16	4.87e-15	2.03e-15	up-regulated
Nitab4.5_0002282g0070	Nitab4.5_0002282g0070	0.86548	0.376578	0.264387	1.81003	1.78904	1.50607	1.67329	-0.34401	9.55541	0.00199361	0.00665805	0.00277374	up-regulated
Nitab4.5_0004850g0010	Nitab4.5_0004850g0010	14.6243	10.4468	12.6624	44.6414	35.8688	46.9696	1.67198	5.3325	95.7033	1.33e-22	5.16e-21	2.15e-21	up-regulated
Nitab4.5_0002028g0010	Nitab4.5_0002028g0010	1.63517	0.893616	0.63777	3.00825	3.96243	3.75145	1.67064	2.58194	21.8085	3.01e-06	1.82e-05	7.6e-06	up-regulated
Nitab4.5_0005758g0030	Nitab4.5_0005758g0030	25.5341	20.8089	26.8072	70.5423	64.874	111.681	1.67024	6.0584	64.4649	9.83e-16	2.02e-14	8.41e-15	up-regulated
Nitab4.5_0002188g0020	Nitab4.5_0002188g0020	1.37259	0.35801	0.733007	2.62814	2.13913	3.52509	1.66938	1.59488	14.2256	0.000162146	0.000706224	0.000294212	up-regulated
Nitab4.5_0000336g0020	Nitab4.5_0000336g0020	30.9082	23.0971	32.6285	110.923	98.3299	82.8961	1.66912	5.83472	113.177	1.97e-26	1.06e-24	4.43e-25	up-regulated
Nitab4.5_0004881g0040	Nitab4.5_0004881g0040	0.632646	0.832037	0.295286	1.32691	2.84618	1.93442	1.66892	0.286863	10.5244	0.00117808	0.00419063	0.00174581	up-regulated
Nitab4.5_0007555g0010	Nitab4.5_0007555g0010	0.7478	1.17742	1.28838	2.02324	5.38642	3.51314	1.66874	1.93437	9.59435	0.00195177	0.00654011	0.0027246	up-regulated
Nitab4.5_0008026g0010	Nitab4.5_0008026g0010	36.4343	30.2172	27.1256	98.0592	110.72	107.886	1.66813	6.62368	37.7172	8.18e-10	8.36e-09	3.48e-09	up-regulated
Nitab4.5_0000306g0200	Nitab4.5_0000306g0200	80.6788	50.3925	64.1606	245.845	217.077	194.356	1.66778	9.49826	77.4624	1.35e-18	3.69e-17	1.54e-17	up-regulated
Nitab4.5_0000190g0030	Nitab4.5_0000190g0030	17.5802	15.8703	17.9551	59.0069	48.003	66.2511	1.6667	5.7835	83.66	5.88e-20	1.84e-18	7.65e-19	up-regulated
Nitab4.5_0008976g0030	Nitab4.5_0008976g0030	2.88066	2.78011	2.99748	8.85495	9.94627	10.3995	1.66412	3.43349	88.9792	3.99e-21	1.35e-19	5.64e-20	up-regulated
Nitab4.5_0010993g0020	Nitab4.5_0010993g0020	17.4381	10.5151	15.0396	45.6666	42.1329	56.501	1.66371	5.17667	63.4463	1.65e-15	3.31e-14	1.38e-14	up-regulated
Nitab4.5_0002152g0060	Nitab4.5_0002152g0060	1.59549	0.883899	1.70661	4.77426	3.86268	5.51667	1.66299	1.88385	30.907	2.71e-08	2.23e-07	9.3e-08	up-regulated
Nitab4.5_0000428g0090	Nitab4.5_0000428g0090	0.42886	0.577903	0.398308	1.94212	1.55294	1.262	1.66242	1.81049	35.4141	2.67e-09	2.54e-08	1.06e-08	up-regulated
Nitab4.5_0006991g0060	Nitab4.5_0006991g0060	6.75637	3.71104	5.42658	21.9416	18.4071	12.908	1.66222	4.61041	53.7405	2.29e-13	3.64e-12	1.52e-12	up-regulated
Nitab4.5_0000121g0090	Nitab4.5_0000121g0090	5.13339	7.48129	12.3776	26.7155	25.8794	31.3804	1.66119	4.56292	23.815	1.06e-06	6.9e-06	2.87e-06	up-regulated
Nitab4.5_0000785g0230	Nitab4.5_0000785g0230	0.199111	0.355084	0.401214	0.414522	1.10757	1.86151	1.66047	0.677327	9.45965	0.00210041	0.00697233	0.00290466	up-regulated
Nitab4.5_0001601g0050	Nitab4.5_0001601g0050	0.27456	0.060685	0.112682	0.934283	0.218004	0.359765	1.65966	-0.878098	5.55921	0.0183837	0.0457199	0.0190469	up-regulated
Nitab4.5_0003642g0040	Nitab4.5_0003642g0040	0.801331	0.413768	0.619584	1.93755	2.27095	1.93846	1.65909	2.47784	49.0567	2.49e-12	3.52e-11	1.47e-11	up-regulated
Nitab4.5_0000525g0060	Nitab4.5_0000525g0060	3.97682	3.12297	5.27466	7.84509	16.5831	17.2747	1.65871	1.68354	16.4827	4.91e-05	0.000237346	9.89e-05	up-regulated
Nitab4.5_0000015g0160	Nitab4.5_0000015g0160	1.54126	0.789444	0.81959	4.24608	4.16327	2.1378	1.65803	1.79019	14.2174	0.000162857	0.000709144	0.000295428	up-regulated
Nitab4.5_0010695g0010	Nitab4.5_0010695g0010	0.055522	0.185664	0.096797	0.353918	0.285858	0.53357	1.65736	-0.305283	5.83497	0.0157107	0.0400311	0.0166769	up-regulated
Nitab4.5_0008162g0030	Nitab4.5_0008162g0030	2.82828	2.16157	3.09049	9.86106	7.84252	9.31027	1.65681	4.01159	44.9701	2e-11	2.54e-10	1.06e-10	up-regulated
Nitab4.5_0005056g0090	Nitab4.5_0005056g0090	1.01008	1.15465	1.61888	5.81707	3.26456	3.62533	1.65657	2.27096	34.0069	5.49e-09	5e-08	2.08e-08	up-regulated
Nitab4.5_0000008g0130	Nitab4.5_0000008g0130	8.35552	5.54632	8.33721	24.5252	29.4533	20.2972	1.65507	4.17632	58.868	1.69e-14	3.04e-13	1.27e-13	up-regulated
Nitab4.5_0019677g0010	Nitab4.5_0019677g0010	2.12235	2.98713	2.61827	11.4033	8.03482	6.4546	1.65453	5.23475	37.9678	7.19e-10	7.43e-09	3.09e-09	up-regulated
Nitab4.5_0005779g0060	Nitab4.5_0005779g0060	7.73911	12.7567	13.0837	27.7764	40.5193	44.3244	1.65363	4.98585	27.9097	1.27e-07	9.5e-07	3.96e-07	up-regulated
Nitab4.5_0002817g0050	Nitab4.5_0002817g0050	0.140633	0.220877	0.091466	0.429717	0.393416	0.736679	1.65268	-0.237984	9.23259	0.00237745	0.00777296	0.00323821	up-regulated
Nitab4.5_0004743g0160	Nitab4.5_0004743g0160	8.34676	5.80906	7.7971	23.3352	22.6897	27.1523	1.65199	5.25805	61.2802	4.95e-15	9.45e-14	3.94e-14	up-regulated
Nitab4.5_0002214g0100	Nitab4.5_0002214g0100	98.32	88.5341	74.5707	301.236	316.192	254.676	1.65041	7.90391	112.263	3.13e-26	1.66e-24	6.93e-25	up-regulated
Nitab4.5_0000072g0600	Nitab4.5_0000072g0600	113.636	101.243	76.7256	294.835	322.802	355.609	1.6504	6.78776	53.6608	2.38e-13	3.79e-12	1.58e-12	up-regulated
Nitab4.5_0000008g0270	Nitab4.5_0000008g0270	375.297	495.793	482.802	1336.59	1402.51	1781.48	1.65	8.9781	18.9607	1.33e-05	7.21e-05	3e-05	up-regulated
Nitab4.5_0000519g0140	Nitab4.5_0000519g0140	0.435196	0.220557	0.597975	1.2976	1.49728	1.39865	1.64833	-0.078384	13.2483	0.000272834	0.00112751	0.000469719	up-regulated
Nitab4.5_0004227g0020	Nitab4.5_0004227g0020	11.4375	8.73142	9.80309	31.4575	35.8342	32.4576	1.64796	4.4012	127.613	1.36e-29	9.21e-28	3.84e-28	up-regulated
Nitab4.5_0000397g0280	Nitab4.5_0000397g0280	5.59049	5.02678	5.4095	16.3397	20.0743	16.957	1.64744	3.50205	74.858	5.06e-18	1.29e-16	5.38e-17	up-regulated
Nitab4.5_0004646g0080	Nitab4.5_0004646g0080	50.9815	22.8066	20.1929	97.465	124.26	90.3442	1.64737	5.17306	28.8224	7.93e-08	6.1e-07	2.54e-07	up-regulated
Nitab4.5_0006999g0060	Nitab4.5_0006999g0060	4.4978	4.75036	4.88801	12.9273	18.0522	16.1568	1.64708	3.34372	68.6967	1.15e-16	2.61e-15	1.09e-15	up-regulated
Nitab4.5_0000227g0310	Nitab4.5_0000227g0310	0.270349	0.271609	0.550028	0.928817	1.10231	1.61398	1.64656	0.708296	14.3072	0.000155273	0.000679662	0.000283146	up-regulated
Nitab4.5_0001091g0110	Nitab4.5_0001091g0110	8.01361	8.85562	8.89763	28.7588	29.5256	27.4527	1.64596	5.59433	128.114	1.06e-29	7.21e-28	3e-28	up-regulated
Nitab4.5_0001562g0060	Nitab4.5_0001562g0060	4.03476	2.44533	1.92348	11.302	11.0522	5.5463	1.64523	2.7303	27.9853	1.22e-07	9.15e-07	3.81e-07	up-regulated
Nitab4.5_0002259g0070	Nitab4.5_0002259g0070	2.11972	1.97913	2.71214	7.25572	8.6869	6.67582	1.64442	4.43091	95.8426	1.24e-22	4.83e-21	2.01e-21	up-regulated
Nitab4.5_0001895g0030	Nitab4.5_0001895g0030	0.41606	0.917436	1.04915	2.59761	3.03254	2.38586	1.64381	1.42562	17.6512	2.65e-05	0.0001352	5.63e-05	up-regulated
Nitab4.5_0000119g0360	Nitab4.5_0000119g0360	8.62867	5.72622	7.62986	28.8126	24.4656	19.6057	1.64323	3.68443	58.5068	2.03e-14	3.63e-13	1.51e-13	up-regulated
Nitab4.5_0026414g0010	Nitab4.5_0026414g0010	0.866017	1.02142	0.852136	1.78034	3.59537	3.75052	1.64239	2.08998	26.4438	2.71e-07	1.93e-06	8.04e-07	up-regulated
Nitab4.5_0025145g0010	Nitab4.5_0025145g0010	8.45798	3.24136	6.91379	19.9854	22.8828	18.5827	1.64171	4.09909	40.4772	1.99e-10	2.23e-09	9.3e-10	up-regulated
Nitab4.5_0002049g0040	Nitab4.5_0002049g0040	8.65455	15.761	10.254	43.262	40.9535	31.3638	1.64162	3.06438	43.7296	3.77e-11	4.65e-10	1.94e-10	up-regulated
Nitab4.5_0007343g0020	Nitab4.5_0007343g0020	11.2026	13.7872	10.6705	43.8619	44.8517	29.7706	1.64141	4.46822	75.1909	4.27e-18	1.1e-16	4.58e-17	up-regulated
Nitab4.5_0000045g0110	Nitab4.5_0000045g0110	98.0331	75.2014	92.2826	300.151	322.503	255.269	1.63988	7.63036	143.931	3.68e-33	3.21e-31	1.34e-31	up-regulated
Nitab4.5_0001864g0070	Nitab4.5_0001864g0070	0.159897	0.164489	0.170565	0.42174	0.789709	0.447251	1.63889	0.480689	7.82405	0.00515556	0.015315	0.00638019	up-regulated
Nitab4.5_0000638g0040	Nitab4.5_0000638g0040	6.84567	4.67174	6.21575	20.11	23.9543	14.5434	1.63821	3.45564	30.2591	3.78e-08	3.05e-07	1.27e-07	up-regulated
Nitab4.5_0000280g0250	Nitab4.5_0000280g0250	2.44374	1.58356	1.9906	6.07033	7.25511	6.52444	1.63666	3.40099	80.3602	3.12e-19	9.05e-18	3.77e-18	up-regulated
Nitab4.5_0012525g0030	Nitab4.5_0012525g0030	4.88383	5.52782	6.34225	20.7734	19.4824	15.1909	1.63657	3.28859	41.683	1.07e-10	1.25e-09	5.19e-10	up-regulated
Nitab4.5_0003330g0050	Nitab4.5_0003330g0050	1.06461	0.93307	1.03423	4.14367	2.61645	3.27199	1.63614	2.38653	49.9053	1.61e-12	2.34e-11	9.76e-12	up-regulated
Nitab4.5_0001858g0020	Nitab4.5_0001858g0020	3.70644	3.37984	2.7597	3.73195	8.40725	20.4833	1.63556	3.11239	11.2789	0.000783946	0.00291991	0.00121643	up-regulated
Nitab4.5_0001519g0210	Nitab4.5_0001519g0210	2.07962	1.79893	1.33362	5.71435	5.05082	6.53134	1.63544	1.08965	14.1759	0.000166488	0.000723343	0.000301344	up-regulated
Nitab4.5_0001338g0140	Nitab4.5_0001338g0140	1.48381	1.49754	1.8687	4.98991	6.33953	4.73325	1.63502	2.35225	29.1483	6.7e-08	5.21e-07	2.17e-07	up-regulated
Nitab4.5_0000142g0270	Nitab4.5_0000142g0270	1.15834	0.342224	0.39294	2.0317	2.26355	1.95203	1.63432	1.25429	11.2676	0.000788724	0.00293646	0.00122333	up-regulated
Nitab4.5_0005116g0010	Nitab4.5_0005116g0010	21.1716	17.3027	21.9669	61.3385	72.0721	65.6837	1.63378	6.80545	96.1332	1.07e-22	4.2e-21	1.75e-21	up-regulated
Nitab4.5_0000348g0230	Nitab4.5_0000348g0230	14.0117	11.1957	20.0157	51.1268	59.7036	37.8983	1.63319	6.18441	46.7462	8.08e-12	1.08e-10	4.5e-11	up-regulated
Nitab4.5_0003579g0010	Nitab4.5_0003579g0010	30.454	24.065	27.652	94.8613	84.6211	90.9349	1.63309	5.99979	112.496	2.78e-26	1.48e-24	6.18e-25	up-regulated
Nitab4.5_0004506g0060	Nitab4.5_0004506g0060	7.43708	5.06205	7.35477	20.444	23.9751	20.8952	1.63271	4.67746	86.6513	1.29e-20	4.25e-19	1.77e-19	up-regulated
Nitab4.5_0002424g0010	Nitab4.5_0002424g0010	12.9953	9.65013	11.9672	32.5771	34.8242	46.4801	1.63268	4.55396	38.8315	4.62e-10	4.91e-09	2.05e-09	up-regulated
Nitab4.5_0014743g0010	Nitab4.5_0014743g0010	5.48992	7.60276	6.68258	26.561	22.0561	16.6249	1.63128	4.52015	36.6606	1.41e-09	1.39e-08	5.79e-09	up-regulated
Nitab4.5_0010835g0010	Nitab4.5_0010835g0010	43.8859	51.0932	48.2596	180.984	155.338	135.326	1.63108	6.39127	82.8978	8.64e-20	2.66e-18	1.11e-18	up-regulated
Nitab4.5_0006295g0040	Nitab4.5_0006295g0040	5.38414	4.07158	4.62958	16.5055	14.7574	15.0104	1.63016	3.13727	37.0484	1.15e-09	1.15e-08	4.8e-09	up-regulated
Nitab4.5_0004112g0010	Nitab4.5_0004112g0010	7.78174	7.74075	9.7833	28.0996	38.6595	16.5045	1.63003	4.66698	26.4352	2.73e-07	1.94e-06	8.07e-07	up-regulated
Nitab4.5_0001187g0080	Nitab4.5_0001187g0080	88.1601	59.9352	51.9177	200.968	249.532	206.543	1.62929	7.4793	29.9572	4.42e-08	3.53e-07	1.47e-07	up-regulated
Nitab4.5_0000525g0050	Nitab4.5_0000525g0050	6.2918	6.21385	8.46698	13.6977	29.0116	26.3503	1.62882	3.56764	28.8481	7.83e-08	6.03e-07	2.51e-07	up-regulated
Nitab4.5_0009972g0040	Nitab4.5_0009972g0040	0.508725	1.09126	0.737717	2.65746	2.86118	2.22707	1.62764	1.49417	21.7038	3.18e-06	1.92e-05	7.98e-06	up-regulated
Nitab4.5_0007967g0010	Nitab4.5_0007967g0010	0.945607	1.8351	1.28987	3.16448	5.17372	5.14111	1.62697	2.17987	33.0624	8.92e-09	7.91e-08	3.3e-08	up-regulated
Nitab4.5_0001200g0090	Nitab4.5_0001200g0090	6.98542	6.92252	7.89759	22.7987	31.8659	16.9473	1.62635	4.40161	42.1253	8.56e-11	1.01e-09	4.19e-10	up-regulated
Nitab4.5_0000031g0420	Nitab4.5_0000031g0420	0.23827	0.241769	0.324391	0.869882	1.0036	0.781524	1.62615	-0.0504365	12.3075	0.000451133	0.00177736	0.000740446	up-regulated
Nitab4.5_0002568g0030	Nitab4.5_0002568g0030	20.8273	13.1003	25.3714	58.3263	69.0073	66.4547	1.62462	5.5411	55.3022	1.03e-13	1.71e-12	7.12e-13	up-regulated
Nitab4.5_0001309g0110	Nitab4.5_0001309g0110	24.4729	15.882	23.8533	66.8277	71.143	71.8584	1.62437	6.37594	90.2106	2.14e-21	7.5e-20	3.12e-20	up-regulated
Nitab4.5_0001437g0070	Nitab4.5_0001437g0070	13.1778	9.71987	12.2305	41.3876	41.0567	32.3955	1.62366	5.05265	90.6185	1.74e-21	6.16e-20	2.57e-20	up-regulated
Nitab4.5_0000132g0260	Nitab4.5_0000132g0260	1.50128	0.692626	0.792002	2.03522	3.5528	4.17601	1.62359	2.40837	15.002	0.0001074	0.000485914	0.000202431	up-regulated
Nitab4.5_0001777g0040	Nitab4.5_0001777g0040	0.394904	0.212293	0.391872	1.30771	0.671888	1.29954	1.62315	-0.110216	8.93857	0.00279211	0.00892677	0.00371888	up-regulated
Nitab4.5_0000145g0180	Nitab4.5_0000145g0180	40.6444	18.8501	34.7607	95.0482	106.883	105.349	1.62303	6.25113	57.8573	2.82e-14	4.98e-13	2.07e-13	up-regulated
Nitab4.5_0000310g0220	Nitab4.5_0000310g0220	1.24914	0.215737	2.20643	3.85275	5.46252	2.63252	1.62285	2.23644	9.07315	0.0025939	0.00837694	0.00348982	up-regulated
Nitab4.5_0004338g0060	Nitab4.5_0004338g0060	0.829188	0.817834	1.47108	4.57554	2.74757	2.91731	1.62204	1.68999	23.0408	1.59e-06	1e-05	4.18e-06	up-regulated
Nitab4.5_0000622g0060	Nitab4.5_0000622g0060	8.16424	5.22327	8.7547	36.4707	20.296	15.3317	1.62174	4.32381	31.6462	1.85e-08	1.56e-07	6.51e-08	up-regulated
Nitab4.5_0000762g0120	Nitab4.5_0000762g0120	2.04883	1.60241	1.83875	5.78974	6.98245	5.18865	1.6217	2.92288	75.0356	4.62e-18	1.19e-16	4.94e-17	up-regulated
Nitab4.5_0000559g0440	Nitab4.5_0000559g0440	0.410314	0.080136	0.184807	0.998189	0.833332	0.376157	1.62081	0.0229601	7.24293	0.00711809	0.0202441	0.00843365	up-regulated
Nitab4.5_0001726g0100	Nitab4.5_0001726g0100	2.1938	1.94671	2.24262	7.04428	8.19912	5.65516	1.6206	2.95716	46.107	1.12e-11	1.47e-10	6.11e-11	up-regulated
Nitab4.5_0001769g0120	Nitab4.5_0001769g0120	6.87617	4.70099	6.74866	22.3677	19.9341	17.4145	1.62016	4.86973	97.3617	5.78e-23	2.32e-21	9.66e-22	up-regulated
Nitab4.5_0000556g0010	Nitab4.5_0000556g0010	0.911272	0.566667	0.670945	1.58658	2.55752	2.94344	1.61954	1.39207	9.91833	0.00163641	0.00560638	0.00233561	up-regulated
Nitab4.5_0004815g0010	Nitab4.5_0004815g0010	6.09525	3.1519	5.9307	15.0578	16.8414	17.4984	1.61915	3.98211	64.7528	8.49e-16	1.75e-14	7.31e-15	up-regulated
Nitab4.5_0009906g0020	Nitab4.5_0009906g0020	4.39988	4.68216	3.48696	13.8737	11.8451	15.3222	1.61846	3.42684	64.2069	1.12e-15	2.29e-14	9.54e-15	up-regulated
Nitab4.5_0006691g0030	Nitab4.5_0006691g0030	45.8497	36.7684	37.777	140.349	128.592	123.207	1.61746	5.49382	51.4989	7.16e-13	1.08e-11	4.51e-12	up-regulated
Nitab4.5_0002160g0100	Nitab4.5_0002160g0100	89.2696	79.8242	78.9206	253.239	273.596	281.347	1.61688	7.04471	95.7159	1.33e-22	5.13e-21	2.14e-21	up-regulated
Nitab4.5_0009655g0010	Nitab4.5_0009655g0010	15.3073	13.2582	18.9718	54.7734	48.7748	51.2423	1.61669	3.9724	74.4923	6.09e-18	1.54e-16	6.43e-17	up-regulated
Nitab4.5_0005138g0040	Nitab4.5_0005138g0040	9.71442	6.49328	7.74171	26.2748	26.1125	25.3492	1.61397	4.63187	100.811	1.01e-23	4.39e-22	1.83e-22	up-regulated
Nitab4.5_0003074g0030	Nitab4.5_0003074g0030	224.001	165.597	135.795	563.018	624.557	520.195	1.6139	6.22495	53.4226	2.69e-13	4.25e-12	1.77e-12	up-regulated
Nitab4.5_0000886g0100	Nitab4.5_0000886g0100	5.7393	4.23742	7.14435	18.5416	18.3426	18.696	1.61336	4.01744	91.6724	1.02e-21	3.71e-20	1.54e-20	up-regulated
Nitab4.5_0004550g0060	Nitab4.5_0004550g0060	27.2641	21.7844	26.7584	87.6307	81.8344	76.5988	1.61333	6.35555	128.251	9.89e-30	6.75e-28	2.81e-28	up-regulated
Nitab4.5_0012785g0020	Nitab4.5_0012785g0020	4.22614	5.37401	3.16989	12.8767	13.4075	15.4306	1.61295	2.74272	36.8911	1.25e-09	1.24e-08	5.18e-09	up-regulated
Nitab4.5_0001468g0030	Nitab4.5_0001468g0030	1.47203	1.87646	1.9946	5.66131	6.21581	5.53854	1.6126	3.53189	79.599	4.59e-19	1.32e-17	5.48e-18	up-regulated
Nitab4.5_0015240g0010	Nitab4.5_0015240g0010	0.279575	0.59174	0.124794	1.57538	0.475319	1.22681	1.61204	0.712145	9.02555	0.00266232	0.0085711	0.00357071	up-regulated
Nitab4.5_0010254g0050	Nitab4.5_0010254g0050	1.35299	0.57931	1.76962	5.12881	1.97892	4.95466	1.61102	1.08265	8.4856	0.00357969	0.0111356	0.00463909	up-regulated
Nitab4.5_0008467g0010	Nitab4.5_0008467g0010	1.8916	2.0642	1.76581	7.36415	6.2507	5.01451	1.61079	2.41258	29.7983	4.79e-08	3.81e-07	1.59e-07	up-regulated
Nitab4.5_0000152g0050	Nitab4.5_0000152g0050	0.1316	0.304269	0.368774	1.03426	0.802307	0.811751	1.60957	0.619503	13.973	0.000185451	0.00079862	0.000332704	up-regulated
Nitab4.5_0003066g0020	Nitab4.5_0003066g0020	7.40112	6.21044	6.88919	20.5679	28.1701	17.6771	1.60799	4.88682	100.229	1.36e-23	5.81e-22	2.42e-22	up-regulated
Nitab4.5_0000494g0060	Nitab4.5_0000494g0060	9.57419	5.71555	7.2423	19.5432	32.9451	20.7184	1.60789	1.70887	13.7015	0.000214281	0.000909283	0.000378806	up-regulated
Nitab4.5_0000610g0160	Nitab4.5_0000610g0160	0.399325	0.027735	0.603622	1.58865	0.874778	0.916202	1.6076	-0.538646	6.01579	0.0141784	0.0366993	0.0152889	up-regulated
Nitab4.5_0001357g0110	Nitab4.5_0001357g0110	8.20647	4.37983	6.56151	29.3437	19.9027	12.4562	1.60719	3.88299	37.6407	8.5e-10	8.67e-09	3.61e-09	up-regulated
Nitab4.5_0000201g0150	Nitab4.5_0000201g0150	2.85144	0.564237	2.46119	7.80913	6.3736	4.72299	1.60615	2.07287	11.6328	0.000648006	0.00246507	0.00102695	up-regulated
Nitab4.5_0000505g0160	Nitab4.5_0000505g0160	1.91097	0.973753	1.04444	5.226	3.35253	4.08744	1.60561	-0.096232	7.53229	0.00606027	0.0175991	0.00733178	up-regulated
Nitab4.5_0013218g0010	Nitab4.5_0013218g0010	1.34323	0.922559	1.5025	5.22316	4.10313	2.8324	1.60555	2.03121	22.1899	2.47e-06	1.51e-05	6.31e-06	up-regulated
Nitab4.5_0006574g0010	Nitab4.5_0006574g0010	1.57508	2.56016	1.02181	4.47404	6.83569	5.46757	1.60544	1.73675	12.4376	0.000420771	0.00166859	0.000695135	up-regulated
Nitab4.5_0006051g0020	Nitab4.5_0006051g0020	0.733656	0.473019	0.888669	1.73788	1.35512	3.67913	1.60513	1.48632	11.4741	0.00070574	0.00266164	0.00110884	up-regulated
Nitab4.5_0007072g0010	Nitab4.5_0007072g0010	1.89995	2.24859	4.46863	6.54508	14.0672	7.31604	1.60499	2.88035	24.79	6.39e-07	4.29e-06	1.79e-06	up-regulated
Nitab4.5_0004353g0050	Nitab4.5_0004353g0050	0.53412	0.578003	0.509364	1.41127	2.12367	1.75027	1.60494	1.01388	6.02705	0.0140882	0.0365062	0.0152084	up-regulated
Nitab4.5_0005129g0020	Nitab4.5_0005129g0020	3.58447	1.96596	3.19261	9.89753	10.4611	7.83751	1.60412	3.18241	41.3822	1.25e-10	1.44e-09	6e-10	up-regulated
Nitab4.5_0006919g0030	Nitab4.5_0006919g0030	3.2389	1.46579	2.27459	5.86205	8.07924	8.509	1.6041	3.91095	48.2047	3.84e-12	5.35e-11	2.23e-11	up-regulated
Nitab4.5_0008221g0030	Nitab4.5_0008221g0030	2.48275	2.08311	2.84957	8.73029	7.12246	8.04243	1.60284	3.40454	69.4932	7.67e-17	1.77e-15	7.35e-16	up-regulated
Nitab4.5_0000608g0020	Nitab4.5_0000608g0020	0.807029	0.156258	0.410099	1.92435	1.25368	1.24235	1.60165	-0.074146	6.99941	0.00815368	0.0227584	0.00948112	up-regulated
Nitab4.5_0004291g0010	Nitab4.5_0004291g0010	6.5703	1.87259	5.38426	15.159	14.5248	14.6278	1.60142	3.96644	16.7616	4.24e-05	0.000207778	8.66e-05	up-regulated
Nitab4.5_0001428g0040	Nitab4.5_0001428g0040	5.96303	3.79409	4.23675	12.2516	13.7143	19.0816	1.60134	4.20692	27.1995	1.84e-07	1.34e-06	5.58e-07	up-regulated
Nitab4.5_0006392g0050	Nitab4.5_0006392g0050	68.6564	80.9663	65.7322	270.612	218.819	204.507	1.59947	8.22278	36.1602	1.82e-09	1.77e-08	7.39e-09	up-regulated
Nitab4.5_0006096g0020	Nitab4.5_0006096g0020	4.04204	2.65465	4.3226	13.2185	13.9826	8.18789	1.59911	4.0505	44.7805	2.2e-11	2.79e-10	1.16e-10	up-regulated
Nitab4.5_0000957g0160	Nitab4.5_0000957g0160	1.57056	1.83908	1.90285	6.41993	5.19703	5.57281	1.59892	1.33004	22.26	2.38e-06	1.46e-05	6.1e-06	up-regulated
Nitab4.5_0003021g0070	Nitab4.5_0003021g0070	0.233571	0.039762	0.270296	0.25673	0.660619	0.815893	1.59852	-0.282747	5.98111	0.0144599	0.0373205	0.0155477	up-regulated
Nitab4.5_0003020g0010	Nitab4.5_0003020g0010	11.1066	10.0845	11.4291	34.7806	34.5671	35.5429	1.59846	3.83948	70.7223	4.11e-17	9.64e-16	4.02e-16	up-regulated
Nitab4.5_0000383g0170	Nitab4.5_0000383g0170	28.5679	34.0516	25.239	101.487	104.271	77.3683	1.59787	5.42062	89.2421	3.49e-21	1.19e-19	4.97e-20	up-regulated
Nitab4.5_0003136g0020	Nitab4.5_0003136g0020	25.0669	25.08	27.6766	88.8988	81.2782	79.8093	1.59662	6.55817	81.8847	1.44e-19	4.32e-18	1.8e-18	up-regulated
Nitab4.5_0008090g0010	Nitab4.5_0008090g0010	1.6636	1.95787	2.05685	6.91097	6.05775	5.29687	1.59597	2.58864	39.1568	3.91e-10	4.2e-09	1.75e-09	up-regulated
Nitab4.5_0005411g0020	Nitab4.5_0005411g0020	2.12926	1.00532	1.15355	5.09633	3.94674	4.63585	1.595	1.50042	21.587	3.38e-06	2.03e-05	8.45e-06	up-regulated
Nitab4.5_0005582g0030	Nitab4.5_0005582g0030	3.35668	5.70158	14.0609	14.6314	27.2277	32.3209	1.59468	3.78647	9.82992	0.00171696	0.00585209	0.00243798	up-regulated
Nitab4.5_0002485g0030	Nitab4.5_0002485g0030	7.58859	3.6741	6.1935	15.0223	28.4559	12.378	1.59357	4.15216	29.4763	5.66e-08	4.45e-07	1.86e-07	up-regulated
Nitab4.5_0001101g0120	Nitab4.5_0001101g0120	0.859736	0.422805	1.50277	1.55795	2.57166	4.81239	1.59309	1.15313	10.1288	0.00145967	0.00506908	0.00211177	up-regulated
Nitab4.5_0010472g0010	Nitab4.5_0010472g0010	16.6729	13.9549	14.035	52.2371	50.1239	40.7072	1.59308	4.78839	71.6643	2.55e-17	6.13e-16	2.55e-16	up-regulated
Nitab4.5_0003268g0040	Nitab4.5_0003268g0040	0.631227	0.739113	0.661345	2.16504	2.27445	2.09462	1.59174	1.88461	26.1019	3.24e-07	2.28e-06	9.48e-07	up-regulated
Nitab4.5_0000462g0080	Nitab4.5_0000462g0080	3.08823	1.58482	4.73295	10.7306	9.42066	9.89303	1.5917	2.47975	13.1559	0.000286612	0.00117918	0.000491244	up-regulated
Nitab4.5_0011394g0020	Nitab4.5_0011394g0020	6.12918	9.83939	7.74531	24.245	22.7724	29.1872	1.59147	4.7157	75.9734	2.88e-18	7.54e-17	3.14e-17	up-regulated
Nitab4.5_0002926g0030	Nitab4.5_0002926g0030	16.7465	9.75599	14.2852	41.1821	52.4916	36.7245	1.59143	4.19855	38.1533	6.54e-10	6.8e-09	2.83e-09	up-regulated
Nitab4.5_0001348g0090	Nitab4.5_0001348g0090	28.7985	21.466	23.0405	72.8666	82.557	79.037	1.59137	6.33325	116.551	3.6e-27	2.05e-25	8.55e-26	up-regulated
Nitab4.5_0002138g0100	Nitab4.5_0002138g0100	1.93237	1.56209	1.89808	6.40529	6.06032	4.81181	1.59114	1.04728	17.7429	2.53e-05	0.000129306	5.39e-05	up-regulated
Nitab4.5_0004186g0020	Nitab4.5_0004186g0020	7.05292	12.993	9.43574	32.0177	19.4997	43.1625	1.59104	2.13606	15.618	7.75e-05	0.000361497	0.000150599	up-regulated
Nitab4.5_0002757g0110	Nitab4.5_0002757g0110	0.563108	0.787247	0.868478	3.34102	1.75913	2.02162	1.59069	1.03952	14.6255	0.000131126	0.000582605	0.000242712	up-regulated
Nitab4.5_0002067g0060	Nitab4.5_0002067g0060	3.99298	3.73395	3.87053	14.9114	11.193	10.9873	1.58994	3.99698	63.5014	1.6e-15	3.22e-14	1.34e-14	up-regulated
Nitab4.5_0000264g0020	Nitab4.5_0000264g0020	18.3341	15.802	18.1456	57.9768	60.4655	48.5298	1.58818	4.61108	109.552	1.23e-25	6.22e-24	2.59e-24	up-regulated
Nitab4.5_0007879g0040	Nitab4.5_0007879g0040	3.86735	2.66989	2.39297	7.45595	8.68032	12.5115	1.58813	1.59956	13.0588	0.000301869	0.00123674	0.000515222	up-regulated
Nitab4.5_0005432g0030	Nitab4.5_0005432g0030	1.50595	0.655717	1.29006	3.02358	3.47146	4.49955	1.58739	2.50997	20.9294	4.77e-06	2.79e-05	1.16e-05	up-regulated
Nitab4.5_0008679g0020	Nitab4.5_0008679g0020	1.22223	1.05701	1.82855	5.04414	5.00683	3.24667	1.58689	-0.260885	11.991	0.000534593	0.00207339	0.00086377	up-regulated
Nitab4.5_0005081g0020	Nitab4.5_0005081g0020	4.67022	5.76631	4.09404	14.5668	16.1643	15.7644	1.58576	3.55022	48.7181	2.96e-12	4.16e-11	1.73e-11	up-regulated
Nitab4.5_0000402g0160	Nitab4.5_0000402g0160	22.461	21.5145	27.0626	89.5185	67.2649	69.3113	1.58493	5.99225	36.268	1.72e-09	1.68e-08	7.01e-09	up-regulated
Nitab4.5_0003163g0010	Nitab4.5_0003163g0010	0.311265	0.105276	0.296414	0.878013	0.666857	0.737619	1.58475	0.572181	14.3166	0.000154494	0.000676586	0.000281865	up-regulated
Nitab4.5_0008429g0010	Nitab4.5_0008429g0010	1.19173	0.994389	0.841922	2.68163	3.0598	3.97253	1.58382	0.632698	15.98	6.4e-05	0.000303592	0.000126476	up-regulated
Nitab4.5_0001612g0070	Nitab4.5_0001612g0070	11.1788	6.18081	12.2304	30.2849	32.7413	30.8673	1.58299	5.08112	52.3235	4.71e-13	7.25e-12	3.02e-12	up-regulated
Nitab4.5_0000303g0190	Nitab4.5_0000303g0190	9.21217	11.8485	8.83234	39.9558	23.8361	31.442	1.58233	4.65294	70.787	3.98e-17	9.36e-16	3.9e-16	up-regulated
Nitab4.5_0014760g0010	Nitab4.5_0014760g0010	154.689	155.046	135.21	417.89	471.446	527.102	1.58183	7.33895	62.4525	2.73e-15	5.35e-14	2.23e-14	up-regulated
Nitab4.5_0005902g0020	Nitab4.5_0005902g0020	0.49967	0.388168	0.645965	1.94488	2.00355	0.976643	1.58168	0.778418	12.8223	0.000342506	0.00138544	0.000577175	up-regulated
Nitab4.5_0000030g0140	Nitab4.5_0000030g0140	2.21861	1.53449	2.37429	7.99232	7.01387	4.48947	1.58138	1.57883	27.0225	2.01e-07	1.46e-06	6.07e-07	up-regulated
Nitab4.5_0006116g0030	Nitab4.5_0006116g0030	0.161866	0.359592	0.13799	0.700697	0.628533	0.792498	1.58008	-0.115431	5.91784	0.0149883	0.0384809	0.0160311	up-regulated
Nitab4.5_0000130g0140	Nitab4.5_0000130g0140	149.444	104.77	121.627	481.113	456.118	254.17	1.57999	8.10613	45.5593	1.48e-11	1.91e-10	7.95e-11	up-regulated
Nitab4.5_0001225g0040	Nitab4.5_0001225g0040	4.12678	2.4015	2.9907	12.5808	8.40418	9.1344	1.57941	1.61846	29.5972	5.32e-08	4.2e-07	1.75e-07	up-regulated
Nitab4.5_0000795g0070	Nitab4.5_0000795g0070	9.74252	6.35016	7.53158	19.7542	23.4774	31.6521	1.57887	5.10452	38.8301	4.62e-10	4.91e-09	2.05e-09	up-regulated
Nitab4.5_0000258g0130	Nitab4.5_0000258g0130	4.4123	3.28304	3.9418	11.0072	14.4034	11.4748	1.57791	4.10157	51.7681	6.25e-13	9.51e-12	3.96e-12	up-regulated
Nitab4.5_0000040g0620	Nitab4.5_0000040g0620	2.01122	1.75259	1.72342	6.99824	5.39292	5.15564	1.57752	0.439718	11.4741	0.000705718	0.00266164	0.00110884	up-regulated
Nitab4.5_0000027g0010	Nitab4.5_0000027g0010	19.103	16.3986	17.9224	55.7897	52.303	61.056	1.5766	5.54584	57.6786	3.09e-14	5.41e-13	2.25e-13	up-regulated
Nitab4.5_0000280g0270	Nitab4.5_0000280g0270	4.20151	2.78442	3.22087	6.53521	16.3808	9.53581	1.57444	1.31614	19.4688	1.02e-05	5.63e-05	2.35e-05	up-regulated
Nitab4.5_0005199g0030	Nitab4.5_0005199g0030	1.92115	1.16891	2.38393	4.2379	4.73084	8.3841	1.5744	1.72478	9.94051	0.00161681	0.00554734	0.00231101	up-regulated
Nitab4.5_0000744g0170	Nitab4.5_0000744g0170	0.238055	0.271819	0.116232	0.948846	0.405008	0.644902	1.57409	1.34552	13.7971	0.000203653	0.000868803	0.000361942	up-regulated
Nitab4.5_0000443g0220	Nitab4.5_0000443g0220	28.3535	21.4971	27.031	78.5894	82.5355	81.6945	1.57364	6.00401	96.4995	8.93e-23	3.51e-21	1.46e-21	up-regulated
Nitab4.5_0001048g0070	Nitab4.5_0001048g0070	0.385679	0.408114	0.120907	0.463954	0.984773	1.53676	1.57328	0.16704	8.13235	0.00434823	0.0131775	0.00548972	up-regulated
Nitab4.5_0000622g0230	Nitab4.5_0000622g0230	26.651	20.6967	23.4071	69.8881	81.1408	72.4824	1.57315	5.72862	95.1838	1.74e-22	6.63e-21	2.76e-21	up-regulated
Nitab4.5_0001264g0100	Nitab4.5_0001264g0100	1.12313	0.492064	0.53463	4.00879	1.57982	1.25223	1.57307	0.221176	7.3482	0.00671299	0.0192558	0.00802196	up-regulated
Nitab4.5_0000444g0230	Nitab4.5_0000444g0230	0.112286	0.712099	0.381809	1.93744	0.865952	1.04687	1.57306	-0.6425	6.449	0.0111015	0.029759	0.0123976	up-regulated
Nitab4.5_0002340g0070	Nitab4.5_0002340g0070	12.6176	5.82862	12.7547	20.8846	29.9778	47.2668	1.57058	6.03076	29.2873	6.24e-08	4.87e-07	2.03e-07	up-regulated
Nitab4.5_0000110g0130	Nitab4.5_0000110g0130	6.80292	2.91769	4.25388	13.8661	16.493	13.4732	1.56685	4.27673	40.1201	2.39e-10	2.65e-09	1.1e-09	up-regulated
Nitab4.5_0002649g0010	Nitab4.5_0002649g0010	7.83127	8.30084	8.83996	29.0382	30.1838	19.4035	1.56666	6.13227	26.2837	2.95e-07	2.08e-06	8.68e-07	up-regulated
Nitab4.5_0004013g0020	Nitab4.5_0004013g0020	5.78722	5.99191	6.84001	24.7345	20.876	12.9051	1.56442	4.43254	45.2105	1.77e-11	2.26e-10	9.42e-11	up-regulated
Nitab4.5_0000222g0350	Nitab4.5_0000222g0350	1.92345	2.01852	2.1387	6.8581	5.39546	6.91147	1.56418	2.81282	32.1575	1.42e-08	1.22e-07	5.09e-08	up-regulated
Nitab4.5_0008335g0050	Nitab4.5_0008335g0050	9.5411	7.50836	9.77468	25.3604	31.9216	26.8875	1.56356	5.67453	99.1312	2.36e-23	9.82e-22	4.09e-22	up-regulated
Nitab4.5_0000510g0110	Nitab4.5_0000510g0110	4.22471	6.14895	7.7973	15.5436	25.2225	16.5241	1.5632	2.72916	24.4719	7.54e-07	5.01e-06	2.09e-06	up-regulated
Nitab4.5_0014875g0020	Nitab4.5_0014875g0020	2.42472	2.9349	1.99343	7.23291	8.14656	7.7962	1.56316	2.81937	25.1868	5.2e-07	3.54e-06	1.47e-06	up-regulated
Nitab4.5_0000716g0020	Nitab4.5_0000716g0020	0.676308	0.084061	0.522495	0.786786	0.757521	2.44628	1.5627	0.768916	7.28725	0.00694458	0.0198246	0.00825892	up-regulated
Nitab4.5_0009853g0020	Nitab4.5_0009853g0020	3.63706	1.11551	2.58185	9.34943	8.06817	5.58256	1.56093	1.4335	16.819	4.11e-05	0.00020207	8.42e-05	up-regulated
Nitab4.5_0007178g0030	Nitab4.5_0007178g0030	0.839428	0.200347	0.343877	1.97845	1.39663	0.944402	1.56083	1.46468	12.1244	0.000497668	0.00194305	0.000809471	up-regulated
Nitab4.5_0000202g0440	Nitab4.5_0000202g0440	0.859556	0.443009	0.711166	1.73759	2.28065	2.33083	1.56077	-0.174378	11.4848	0.000701682	0.00264804	0.00110317	up-regulated
Nitab4.5_0015343g0010	Nitab4.5_0015343g0010	21.1698	13.7652	13.8451	49.9916	53.5337	49.1513	1.56015	3.21957	59.9645	9.66e-15	1.79e-13	7.44e-14	up-regulated
Nitab4.5_0000299g0200	Nitab4.5_0000299g0200	67.3868	42.7601	47.8528	198.972	167.812	126.856	1.55983	6.09667	67.4422	2.17e-16	4.79e-15	1.99e-15	up-regulated
Nitab4.5_0004688g0030	Nitab4.5_0004688g0030	0.167793	0.468167	0.326883	0.859972	0.992767	1.21797	1.55953	0.387468	9.69821	0.00184448	0.0062281	0.00259462	up-regulated
Nitab4.5_0002786g0080	Nitab4.5_0002786g0080	6.45297	7.76519	5.73844	19.4548	23.457	19.8801	1.55921	1.78494	27.9858	1.22e-07	9.15e-07	3.81e-07	up-regulated
Nitab4.5_0005079g0060	Nitab4.5_0005079g0060	9.00457	6.70317	12.1008	34.2224	34.5906	18.0183	1.55864	4.56479	33.5562	6.92e-09	6.23e-08	2.59e-08	up-regulated
Nitab4.5_0001299g0080	Nitab4.5_0001299g0080	8.45051	7.83458	10.2433	24.0052	27.7166	31.2815	1.55799	4.02966	37.9359	7.31e-10	7.54e-09	3.14e-09	up-regulated
Nitab4.5_0007204g0020	Nitab4.5_0007204g0020	10.5882	6.26321	8.15946	22.7894	27.7211	27.5218	1.55741	4.74855	73.1741	1.19e-17	2.94e-16	1.23e-16	up-regulated
Nitab4.5_0001076g0050	Nitab4.5_0001076g0050	0.679256	0.506503	1.01327	2.13809	1.74784	3.04185	1.55717	0.934048	18.1074	2.09e-05	0.000108636	4.53e-05	up-regulated
Nitab4.5_0000247g0020	Nitab4.5_0000247g0020	0.33115	0.3549	0.799574	2.05774	1.19534	1.42476	1.55641	0.331458	6.07349	0.0137226	0.0356902	0.0148685	up-regulated
Nitab4.5_0000209g0110	Nitab4.5_0000209g0110	31.5738	33.9571	36.3246	112.926	111.6	93.7684	1.55618	7.06913	66.7453	3.09e-16	6.7e-15	2.79e-15	up-regulated
Nitab4.5_0001507g0100	Nitab4.5_0001507g0100	0.329193	0.651494	0.281011	1.1835	1.59724	1.24307	1.5553	0.682387	6.17903	0.0129273	0.0338778	0.0141134	up-regulated
Nitab4.5_0000459g0090	Nitab4.5_0000459g0090	1.01602	0.843124	1.31361	3.35877	3.36912	3.1648	1.55515	4.06806	76.0335	2.79e-18	7.34e-17	3.06e-17	up-regulated
Nitab4.5_0000019g0120	Nitab4.5_0000019g0120	2.85978	3.19886	2.53505	9.99381	8.40724	8.48658	1.55471	2.70109	37.4165	9.54e-10	9.65e-09	4.02e-09	up-regulated
Nitab4.5_0000410g0420	Nitab4.5_0000410g0420	3.34565	1.58442	2.93536	7.86014	10.0101	6.6053	1.55435	2.99968	44.0145	3.26e-11	4.04e-10	1.68e-10	up-regulated
Nitab4.5_0013347g0010	Nitab4.5_0013347g0010	1.03862	0.852315	0.727952	2.9277	2.19891	3.07527	1.55418	1.15019	13.4436	0.000245839	0.00102841	0.000428436	up-regulated
Nitab4.5_0000249g0080	Nitab4.5_0000249g0080	4.37911	5.00654	5.11466	17.5489	11.677	16.0853	1.55391	2.7357	37.375	9.75e-10	9.84e-09	4.1e-09	up-regulated
Nitab4.5_0013045g0020	Nitab4.5_0013045g0020	28.5598	12.3902	16.0643	59.3431	71.5967	46.3127	1.5539	6.72853	45.6831	1.39e-11	1.8e-10	7.49e-11	up-regulated
Nitab4.5_0010096g0010	Nitab4.5_0010096g0010	2.63544	2.25468	2.55378	7.67714	8.68802	6.84781	1.55322	4.26175	86.1297	1.69e-20	5.51e-19	2.29e-19	up-regulated
Nitab4.5_0000990g0040	Nitab4.5_0000990g0040	10.4498	8.78915	9.6566	31.3728	33.1908	25.4324	1.55267	4.93099	56.864	4.67e-14	8.02e-13	3.34e-13	up-regulated
Nitab4.5_0000269g0090	Nitab4.5_0000269g0090	3.48093	1.59433	2.96625	10.6136	8.02452	6.29986	1.55234	3.42525	23.8842	1.02e-06	6.67e-06	2.78e-06	up-regulated
Nitab4.5_0000598g0020	Nitab4.5_0000598g0020	124.919	172.263	114.191	497.261	405.502	381.529	1.55181	6.58335	37.879	7.53e-10	7.75e-09	3.23e-09	up-regulated
Nitab4.5_0002046g0180	Nitab4.5_0002046g0180	6.40017	6.91044	6.04469	19.4758	20.2726	20.6289	1.55176	4.00401	103.15	3.11e-24	1.41e-22	5.88e-23	up-regulated
Nitab4.5_0006180g0090	Nitab4.5_0006180g0090	3.90546	3.91549	4.80339	14.9523	14.1382	10.2316	1.55176	5.13987	98.8271	2.76e-23	1.13e-21	4.72e-22	up-regulated
Nitab4.5_0000564g0230	Nitab4.5_0000564g0230	1.13447	0.113483	2.45221	3.65187	5.02105	2.81525	1.55132	1.27001	6.56713	0.0103879	0.028097	0.0117052	up-regulated
Nitab4.5_0000108g0050	Nitab4.5_0000108g0050	66.1108	84.2444	69.0468	274.822	219.544	189.324	1.55088	7.9104	57.166	4.01e-14	6.93e-13	2.89e-13	up-regulated
Nitab4.5_0012260g0030	Nitab4.5_0012260g0030	1.24179	0.252728	0.539896	2.3742	1.93331	2.04096	1.55005	0.389411	10.6273	0.00111428	0.00398264	0.00165916	up-regulated
Nitab4.5_0007012g0020	Nitab4.5_0007012g0020	1.25616	1.543	1.73497	4.02498	4.06481	6.07097	1.54911	1.93001	32.2062	1.39e-08	1.19e-07	4.97e-08	up-regulated
Nitab4.5_0000604g0150	Nitab4.5_0000604g0150	7.58591	4.12879	6.24033	22.1824	18.7285	14.7136	1.54881	4.45184	57.7474	2.98e-14	5.23e-13	2.18e-13	up-regulated
Nitab4.5_0004905g0010	Nitab4.5_0004905g0010	6.48216	3.74985	3.54617	15.4689	14.4665	12.8025	1.54871	2.58206	35.8975	2.08e-09	2.01e-08	8.38e-09	up-regulated
Nitab4.5_0006594g0020	Nitab4.5_0006594g0020	3.40655	3.10166	2.47598	10.9457	5.02171	11.9819	1.54863	2.29585	16.7945	4.17e-05	0.000204383	8.51e-05	up-regulated
Nitab4.5_0001225g0240	Nitab4.5_0001225g0240	5.40329	4.44533	6.51009	18.7658	17.26	14.7365	1.5486	4.26084	69.3357	8.31e-17	1.91e-15	7.95e-16	up-regulated
Nitab4.5_0007710g0010	Nitab4.5_0007710g0010	8.11176	8.01264	11.5858	21.7898	26.7633	37.4724	1.54739	4.91813	50.7238	1.06e-12	1.58e-11	6.58e-12	up-regulated
Nitab4.5_0000500g0100	Nitab4.5_0000500g0100	167.595	155.083	167.718	552.515	499.351	469.698	1.54715	8.27771	99.5062	1.96e-23	8.2e-22	3.41e-22	up-regulated
Nitab4.5_0001225g0170	Nitab4.5_0001225g0170	0.33498	1.29898	0.736568	2.16815	2.10006	3.32903	1.54597	-0.41794	7.84415	0.00509854	0.0151661	0.00631818	up-regulated
Nitab4.5_0001318g0050	Nitab4.5_0001318g0050	168.492	161.218	164.291	626.165	500.299	404.019	1.54516	7.95105	52.4368	4.44e-13	6.86e-12	2.86e-12	up-regulated
Nitab4.5_0008809g0010	Nitab4.5_0008809g0010	1.42651	2.09987	1.4399	5.53351	6.08339	3.8727	1.54422	4.28868	22.4203	2.19e-06	1.35e-05	5.64e-06	up-regulated
Nitab4.5_0008587g0020	Nitab4.5_0008587g0020	2.61646	3.06776	2.33587	7.99291	9.67693	7.38108	1.54416	1.1444	17.8219	2.43e-05	0.000124564	5.19e-05	up-regulated
Nitab4.5_0002717g0080	Nitab4.5_0002717g0080	0.762505	0.653705	0.485641	1.5325	2.34096	2.05128	1.54394	0.755442	16.4824	4.91e-05	0.000237358	9.89e-05	up-regulated
Nitab4.5_0005389g0050	Nitab4.5_0005389g0050	16.2411	13.0161	18.1676	47.2728	52.4336	46.9764	1.54298	5.03722	86.0313	1.77e-20	5.77e-19	2.4e-19	up-regulated
Nitab4.5_0009785g0060	Nitab4.5_0009785g0060	17.758	7.99058	13.2731	40.8946	43.7093	35.7164	1.54286	5.4236	37.4122	9.56e-10	9.67e-09	4.03e-09	up-regulated
Nitab4.5_0003883g0050	Nitab4.5_0003883g0050	0.100125	0.189817	0.279629	0.723826	0.58819	0.472642	1.54275	-0.231805	10.744	0.00104616	0.00376793	0.00156971	up-regulated
Nitab4.5_0002780g0130	Nitab4.5_0002780g0130	12.9742	8.00306	12.1538	31.6674	38.0868	32.5568	1.5426	5.93211	51.0654	8.93e-13	1.33e-11	5.56e-12	up-regulated
Nitab4.5_0009569g0010	Nitab4.5_0009569g0010	14.4999	8.57735	8.73109	35.6869	32.2445	30.1954	1.54125	4.3331	46.2923	1.02e-11	1.34e-10	5.59e-11	up-regulated
Nitab4.5_0002947g0040	Nitab4.5_0002947g0040	0.792994	1.22187	0.956087	3.97212	2.2385	3.02004	1.54116	1.92241	16.4746	4.93e-05	0.000238236	9.92e-05	up-regulated
Nitab4.5_0000294g0010	Nitab4.5_0000294g0010	3.93748	3.12523	2.38381	10.2044	8.50149	10.4697	1.54104	3.82148	67.659	1.94e-16	4.32e-15	1.8e-15	up-regulated
Nitab4.5_0005892g0020	Nitab4.5_0005892g0020	1.04695	0.921029	1.25217	3.7373	2.73835	3.47649	1.54088	3.80006	37.4633	9.32e-10	9.44e-09	3.93e-09	up-regulated
Nitab4.5_0008253g0020	Nitab4.5_0008253g0020	1.09425	0.843105	1.16574	3.33394	3.5083	2.77985	1.54084	0.8383	13.401	0.00025149	0.00104943	0.00043719	up-regulated
Nitab4.5_0007732g0060	Nitab4.5_0007732g0060	6.73733	4.70228	6.37093	19.0511	22.3935	13.5178	1.54073	5.21521	46.242	1.05e-11	1.37e-10	5.72e-11	up-regulated
Nitab4.5_0002906g0080	Nitab4.5_0002906g0080	0.803426	0.674813	0.614534	1.25407	1.99409	3.27778	1.54065	0.937592	11.4498	0.000715005	0.00269225	0.00112159	up-regulated
Nitab4.5_0006088g0020	Nitab4.5_0006088g0020	160.176	84.7541	91.0435	374.002	358.799	302.425	1.54039	6.42116	48.9359	2.64e-12	3.74e-11	1.56e-11	up-regulated
Nitab4.5_0001553g0050	Nitab4.5_0001553g0050	6.68262	8.02272	5.92883	17.0306	27.899	19.1172	1.54027	2.44851	32.7301	1.06e-08	9.28e-08	3.87e-08	up-regulated
Nitab4.5_0006265g0060	Nitab4.5_0006265g0060	1.00527	0.762553	0.694997	3.21013	2.8373	1.58309	1.53947	1.8144	18.9566	1.34e-05	7.22e-05	3.01e-05	up-regulated
Nitab4.5_0005771g0020	Nitab4.5_0005771g0020	54.9537	37.1176	52.2069	138.35	155.119	151.099	1.53902	7.82892	40.8789	1.62e-10	1.84e-09	7.65e-10	up-regulated
Nitab4.5_0000377g0050	Nitab4.5_0000377g0050	8.24068	7.23772	8.25099	22.9059	22.7498	27.5425	1.53854	6.25094	62.9187	2.15e-15	4.29e-14	1.79e-14	up-regulated
Nitab4.5_0011552g0010	Nitab4.5_0011552g0010	3.57951	4.43104	3.37236	11.1678	13.7628	10.294	1.53692	3.03857	56.6752	5.14e-14	8.78e-13	3.66e-13	up-regulated
Nitab4.5_0010600g0030	Nitab4.5_0010600g0030	1.07325	0.774315	0.611511	2.12926	3.3617	2.12485	1.53662	1.414	14.7965	0.00011976	0.000537132	0.000223768	up-regulated
Nitab4.5_0012818g0010	Nitab4.5_0012818g0010	11.2824	7.12729	15.2594	28.4844	31.4601	43.6095	1.53601	3.48924	28.5842	8.97e-08	6.85e-07	2.85e-07	up-regulated
Nitab4.5_0011519g0020	Nitab4.5_0011519g0020	0.499797	1.40676	1.47491	2.9546	4.44798	3.15879	1.53556	0.795516	7.32646	0.00679466	0.019452	0.00810368	up-regulated
Nitab4.5_0000116g0120	Nitab4.5_0000116g0120	77.2847	95.0585	78.0557	305.513	243.322	223.162	1.53555	7.01033	45.493	1.53e-11	1.97e-10	8.21e-11	up-regulated
Nitab4.5_0009370g0010	Nitab4.5_0009370g0010	2.94133	1.99611	3.08646	8.81712	7.88234	7.95301	1.53528	3.88786	52.5212	4.26e-13	6.58e-12	2.74e-12	up-regulated
Nitab4.5_0000880g0080	Nitab4.5_0000880g0080	5.67325	4.87502	8.57039	16.5346	23.6699	18.6004	1.53516	4.99989	34.709	3.83e-09	3.56e-08	1.48e-08	up-regulated
Nitab4.5_0019856g0010	Nitab4.5_0019856g0010	5.11102	5.24372	4.16664	12.7028	17.2124	14.8801	1.53471	4.25056	84.0156	4.91e-20	1.55e-18	6.44e-19	up-regulated
Nitab4.5_0000826g0130	Nitab4.5_0000826g0130	156.909	156.086	185.148	620.684	504.602	405.753	1.53408	8.36523	56.0465	7.08e-14	1.19e-12	4.97e-13	up-regulated
Nitab4.5_0000635g0040	Nitab4.5_0000635g0040	84.9025	48.4349	52.6724	220.35	203.922	146.418	1.53378	6.9784	48.9665	2.6e-12	3.68e-11	1.53e-11	up-regulated
Nitab4.5_0003424g0020	Nitab4.5_0003424g0020	1.24358	0.955911	1.32158	3.40714	3.73338	3.67784	1.53375	4.15611	97.3608	5.78e-23	2.32e-21	9.66e-22	up-regulated
Nitab4.5_0010662g0010	Nitab4.5_0010662g0010	4.9653	5.3472	4.11085	13.5426	21.6008	9.34231	1.53347	4.48527	26.2773	2.96e-07	2.09e-06	8.7e-07	up-regulated
Nitab4.5_0001295g0210	Nitab4.5_0001295g0210	11.4575	4.14931	8.8167	25.5435	31.3211	17.9187	1.53347	4.63794	29.8155	4.75e-08	3.78e-07	1.57e-07	up-regulated
Nitab4.5_0000828g0010	Nitab4.5_0000828g0010	56.323	43.6846	55.8609	160.072	154.957	163.553	1.53336	7.35337	52.673	3.94e-13	6.12e-12	2.55e-12	up-regulated
Nitab4.5_0004448g0020	Nitab4.5_0004448g0020	63.9092	59.2752	54.7661	188.07	176.315	182.604	1.5327	7.05103	81.4258	1.82e-19	5.4e-18	2.25e-18	up-regulated
Nitab4.5_0005506g0030	Nitab4.5_0005506g0030	0.897532	0.865431	1.0345	3.40438	2.23179	2.98375	1.53236	1.07287	17.4206	3e-05	0.000151163	6.3e-05	up-regulated
Nitab4.5_0000836g0020	Nitab4.5_0000836g0020	2.9542	1.67318	0.86947	7.98026	2.96145	5.91728	1.53165	0.764873	6.73503	0.00945377	0.0258914	0.0107863	up-regulated
Nitab4.5_0002698g0070	Nitab4.5_0002698g0070	1.15358	1.33185	0.979868	3.87954	3.33363	3.45599	1.52965	1.43677	32.8116	1.02e-08	8.92e-08	3.72e-08	up-regulated
Nitab4.5_0004794g0040	Nitab4.5_0004794g0040	0.357041	0.157185	0.157878	0.868724	0.487526	0.715964	1.52848	0.403362	6.3958	0.0114391	0.0305404	0.0127231	up-regulated
Nitab4.5_0003761g0030	Nitab4.5_0003761g0030	1.49724	2.20836	2.74773	9.34861	4.14392	6.3517	1.52842	2.05226	10.4709	0.00121272	0.00429947	0.00179115	up-regulated
Nitab4.5_0000547g0010	Nitab4.5_0000547g0010	10.6926	5.54758	5.2149	25.0769	19.8529	20.6076	1.52776	3.49416	44.4768	2.57e-11	3.23e-10	1.35e-10	up-regulated
Nitab4.5_0001777g0020	Nitab4.5_0001777g0020	5.20129	5.17492	8.10225	18.2339	23.411	14.9239	1.526	3.81718	32.2958	1.32e-08	1.14e-07	4.76e-08	up-regulated
Nitab4.5_0001036g0080	Nitab4.5_0001036g0080	10.4468	7.21647	8.2535	27.0689	29.0971	23.0206	1.5257	4.96305	61.2294	5.08e-15	9.68e-14	4.03e-14	up-regulated
Nitab4.5_0005609g0080	Nitab4.5_0005609g0080	13.8923	12.85	13.1403	44.6313	35.1301	42.0738	1.52481	5.55968	126.982	1.87e-29	1.25e-27	5.23e-28	up-regulated
Nitab4.5_0000057g0100	Nitab4.5_0000057g0100	1.2145	1.52427	1.80388	3.94192	5.1418	4.8525	1.52388	2.18536	23.7688	1.09e-06	7.05e-06	2.94e-06	up-regulated
Nitab4.5_0022627g0010	Nitab4.5_0022627g0010	4.66604	4.23133	3.88027	11.3492	14.3932	13.3111	1.52339	4.24971	97.1562	6.41e-23	2.55e-21	1.06e-21	up-regulated
Nitab4.5_0002260g0010	Nitab4.5_0002260g0010	2.11713	1.71382	1.09238	6.60993	4.50965	3.93655	1.52307	1.95256	17.7058	2.58e-05	0.000131626	5.48e-05	up-regulated
Nitab4.5_0000642g0230	Nitab4.5_0000642g0230	0.594772	1.291	0.801236	3.31016	2.32756	2.61708	1.52273	2.14681	15.2041	9.65e-05	0.00044117	0.000183791	up-regulated
Nitab4.5_0000329g0210	Nitab4.5_0000329g0210	7.81794	6.34968	5.25205	17.1565	22.0517	20.0587	1.52225	3.99834	49.1646	2.35e-12	3.35e-11	1.39e-11	up-regulated
Nitab4.5_0000338g0010	Nitab4.5_0000338g0010	13.5621	10.2046	9.60232	35.6938	43.3894	22.6966	1.52218	5.26974	35.143	3.06e-09	2.89e-08	1.2e-08	up-regulated
Nitab4.5_0001241g0030	Nitab4.5_0001241g0030	11.0365	9.01672	9.26296	24.1074	35.3466	29.8782	1.51976	4.65785	73.4958	1.01e-17	2.52e-16	1.05e-16	up-regulated
Nitab4.5_0000153g0200	Nitab4.5_0000153g0200	23.7438	12.3073	21.8924	69.5191	66.3295	40.0725	1.51952	4.93669	43.9116	3.44e-11	4.25e-10	1.77e-10	up-regulated
Nitab4.5_0005643g0010	Nitab4.5_0005643g0010	0.490509	0.466612	0.120941	1.92802	0.659137	0.698245	1.51946	0.868816	5.47688	0.0192697	0.0475743	0.0198194	up-regulated
Nitab4.5_0002456g0020	Nitab4.5_0002456g0020	21.1089	18.3742	19.6577	61.891	55.027	63.0443	1.51931	6.56065	120.509	4.89e-28	2.96e-26	1.23e-26	up-regulated
Nitab4.5_0000131g0020	Nitab4.5_0000131g0020	1.36583	2.07581	1.08663	3.78342	5.15336	4.95341	1.51901	1.84467	15.3391	8.98e-05	0.000413539	0.00017228	up-regulated
Nitab4.5_0000441g0180	Nitab4.5_0000441g0180	2.8788	2.60649	2.46183	8.84144	7.03896	8.32408	1.51866	2.13347	40.4578	2.01e-10	2.25e-09	9.39e-10	up-regulated
Nitab4.5_0004330g0030	Nitab4.5_0004330g0030	216.237	156.689	179.259	626.567	677.274	373.889	1.51806	8.84314	55.6979	8.45e-14	1.41e-12	5.88e-13	up-regulated
Nitab4.5_0003542g0020	Nitab4.5_0003542g0020	7.5419	5.41204	6.10302	10.4791	29.0334	18.5323	1.51805	3.95701	24.9969	5.74e-07	3.88e-06	1.62e-06	up-regulated
Nitab4.5_0001610g0040	Nitab4.5_0001610g0040	2.80149	3.80085	3.17199	8.90484	10.84	10.1083	1.51793	3.4258	81.5327	1.72e-19	5.13e-18	2.14e-18	up-regulated
Nitab4.5_0003645g0010	Nitab4.5_0003645g0010	0.269104	0.698542	0.711383	1.81996	1.90352	1.48368	1.5168	-0.158796	7.08035	0.00779336	0.0218831	0.00911646	up-regulated
Nitab4.5_0000300g0050	Nitab4.5_0000300g0050	0.256153	0.327096	0.414337	1.17207	1.12357	0.781386	1.51465	-0.610054	9.00698	0.0026895	0.00864277	0.00360057	up-regulated
Nitab4.5_0005528g0060	Nitab4.5_0005528g0060	0.791267	0.682955	1.00301	2.13446	3.23238	2.16985	1.5144	2.44757	19.7531	8.81e-06	4.9e-05	2.04e-05	up-regulated
Nitab4.5_0001121g0040	Nitab4.5_0001121g0040	0.502717	0.230106	0.364212	1.34092	1.27243	0.776342	1.51415	-0.0596704	10.6511	0.00110003	0.00393731	0.00164028	up-regulated
Nitab4.5_0001110g0050	Nitab4.5_0001110g0050	1.17266	0.473694	0.606006	2.91841	2.15947	1.7298	1.5135	2.25998	21.6563	3.26e-06	1.96e-05	8.17e-06	up-regulated
Nitab4.5_0000270g0260	Nitab4.5_0000270g0260	0.784879	0.60427	1.3686	2.92463	2.25735	3.18952	1.51346	-0.346032	7.54727	0.0060101	0.0174679	0.0072771	up-regulated
Nitab4.5_0002694g0080	Nitab4.5_0002694g0080	3.8326	1.90897	4.30704	12.5471	10.6831	7.29851	1.51295	0.71267	16.1769	5.77e-05	0.0002758	0.000114898	up-regulated
Nitab4.5_0012979g0010	Nitab4.5_0012979g0010	8.36928	7.22365	7.51303	16.4432	19.7521	33.8532	1.51271	4.91121	49.8072	1.7e-12	2.45e-11	1.02e-11	up-regulated
Nitab4.5_0006768g0030	Nitab4.5_0006768g0030	1.24956	1.37814	1.22955	2.30525	3.96968	5.48843	1.51217	1.69792	17.6488	2.66e-05	0.000135292	5.64e-05	up-regulated
Nitab4.5_0002299g0010	Nitab4.5_0002299g0010	7.24959	8.10633	8.53767	27.9199	26.1574	18.4957	1.51113	3.07472	54.6647	1.43e-13	2.32e-12	9.68e-13	up-regulated
Nitab4.5_0002020g0040	Nitab4.5_0002020g0040	2.31858	1.4653	2.01786	6.36137	4.57565	6.60668	1.51096	2.47368	32.7257	1.06e-08	9.29e-08	3.87e-08	up-regulated
Nitab4.5_0002848g0010	Nitab4.5_0002848g0010	33.351	21.0517	29.2642	79.3226	105.975	67.5776	1.51089	3.98469	18.5624	1.64e-05	8.72e-05	3.63e-05	up-regulated
Nitab4.5_0006483g0010	Nitab4.5_0006483g0010	0.326698	0.518473	0.723872	0.958953	1.142	2.71289	1.51014	0.833179	5.84683	0.0156051	0.0398113	0.0165853	up-regulated
Nitab4.5_0000010g0270	Nitab4.5_0000010g0270	0.960715	0.893495	1.65958	3.62269	3.06821	3.92692	1.50897	2.78175	11.6389	0.000645867	0.00245918	0.00102449	up-regulated
Nitab4.5_0004785g0030	Nitab4.5_0004785g0030	2.40844	2.46491	2.55055	8.30628	8.10432	6.05259	1.50845	3.90591	43.5067	4.23e-11	5.16e-10	2.15e-10	up-regulated
Nitab4.5_0000005g0370	Nitab4.5_0000005g0370	0.470609	0.332592	0.123045	0.65869	0.784869	1.38912	1.5084	-0.14062	6.14341	0.0131903	0.0344743	0.014362	up-regulated
Nitab4.5_0007369g0010	Nitab4.5_0007369g0010	37.4106	23.0625	29.7435	92.2482	98.655	81.0369	1.50779	6.23976	92.236	7.69e-22	2.81e-20	1.17e-20	up-regulated
Nitab4.5_0003265g0030	Nitab4.5_0003265g0030	0.671128	0.467619	0.156626	1.07414	1.37993	1.48338	1.50731	0.8083	6.22903	0.0125673	0.0330898	0.0137851	up-regulated
Nitab4.5_0002345g0110	Nitab4.5_0002345g0110	0.765602	0.700282	0.450755	2.00546	2.21492	1.59959	1.50681	0.600402	10.1347	0.00145507	0.00505662	0.00210658	up-regulated
Nitab4.5_0000319g0240	Nitab4.5_0000319g0240	8.36041	5.80994	8.07725	22.4833	23.5754	20.9296	1.50581	5.06699	89.8158	2.61e-21	9.06e-20	3.78e-20	up-regulated
Nitab4.5_0006982g0010	Nitab4.5_0006982g0010	10.8544	8.28249	9.91989	29.8868	27.9572	29.6698	1.50553	5.77344	122.249	2.04e-28	1.28e-26	5.31e-27	up-regulated
Nitab4.5_0011581g0020	Nitab4.5_0011581g0020	5.13661	5.26746	3.38486	14.4996	13.2419	13.8677	1.50529	2.82866	52.1996	5.01e-13	7.7e-12	3.21e-12	up-regulated
Nitab4.5_0006415g0030	Nitab4.5_0006415g0030	1.10221	0.552041	0.879773	3.46802	2.4611	1.69438	1.50509	2.20743	21.515	3.51e-06	2.1e-05	8.75e-06	up-regulated
Nitab4.5_0001462g0050	Nitab4.5_0001462g0050	2.23393	1.9044	2.45579	5.99202	6.68058	7.20891	1.50488	3.29552	14.3779	0.000149549	0.000656486	0.000273491	up-regulated
Nitab4.5_0000073g0240	Nitab4.5_0000073g0240	2.50215	1.47338	1.95446	6.13778	5.92733	5.76484	1.50463	3.10712	42.9491	5.62e-11	6.77e-10	2.82e-10	up-regulated
Nitab4.5_0005919g0020	Nitab4.5_0005919g0020	1.84865	1.98222	2.20152	6.69231	5.41103	6.11802	1.50435	2.55714	34.3077	4.71e-09	4.33e-08	1.8e-08	up-regulated
Nitab4.5_0000050g0060	Nitab4.5_0000050g0060	7.09553	4.74587	5.79498	17.5307	20.1759	15.2964	1.50188	2.98348	45.5835	1.46e-11	1.89e-10	7.86e-11	up-regulated
Nitab4.5_0001617g0020	Nitab4.5_0001617g0020	6.42307	5.48878	5.14444	14.4057	18.628	18.3142	1.50175	4.13564	21.3534	3.82e-06	2.27e-05	9.44e-06	up-regulated
Nitab4.5_0000027g0430	Nitab4.5_0000027g0430	3.02728	2.53044	3.10057	9.9824	9.436	6.61758	1.50054	3.49783	50.975	9.35e-13	1.4e-11	5.81e-12	up-regulated
Nitab4.5_0004738g0110	Nitab4.5_0004738g0110	5.38269	4.20044	4.2314	12.4326	16.875	12.2266	1.5005	3.67766	67.8757	1.74e-16	3.89e-15	1.62e-15	up-regulated
Nitab4.5_0007144g0030	Nitab4.5_0007144g0030	8.01038	9.99569	6.83547	0	0	0	-10.9163	0.42159	65.1722	6.86e-16	1.43e-14	5.96e-15	down-regulated
Nitab4.5_0000760g0080	Nitab4.5_0000760g0080	1.00176	1.36454	1.19932	0	0	0	-10.1976	1.15908	114.456	1.04e-26	5.74e-25	2.39e-25	down-regulated
Nitab4.5_0000462g0110	Nitab4.5_0000462g0110	0	3.13971	4.0239	0	0	0	-10.1966	0.975965	10.0899	0.00149085	0.0051651	0.00215177	down-regulated
Nitab4.5_0000453g0200	Nitab4.5_0000453g0200	1.55301	1.33383	1.96618	0	0	0	-9.63557	-0.491006	70.8193	3.91e-17	9.23e-16	3.85e-16	down-regulated
Nitab4.5_0006511g0010	Nitab4.5_0006511g0010	1.06485	1.28713	0.580717	0	0	0	-9.63128	0.0921524	49.9361	1.59e-12	2.31e-11	9.62e-12	down-regulated
Nitab4.5_0005528g0070	Nitab4.5_0005528g0070	0.548115	0.849333	0.765237	0	0	0	-9.62191	-0.809102	32.1534	1.42e-08	1.22e-07	5.1e-08	down-regulated
Nitab4.5_0011301g0010	Nitab4.5_0011301g0010	2.74249	1.97274	2.81842	0	0	0	-9.57771	-0.888167	16.8924	3.96e-05	0.000195222	8.13e-05	down-regulated
Nitab4.5_0001229g0010	Nitab4.5_0001229g0010	3.03383	3.05286	2.25242	0	0	0	-9.3345	-0.496921	26.0113	3.39e-07	2.38e-06	9.91e-07	down-regulated
Nitab4.5_0004477g0040	Nitab4.5_0004477g0040	8.45321	6.89304	0	0	0	0	-9.04299	-0.399384	18.7033	1.53e-05	8.15e-05	3.39e-05	down-regulated
Nitab4.5_0001400g0030	Nitab4.5_0001400g0030	1.19769	0.87568	0.141314	0	0	0	-8.78934	-0.797718	35.9858	1.99e-09	1.93e-08	8.03e-09	down-regulated
Nitab4.5_0000170g0250	Nitab4.5_0000170g0250	0.637318	0.671156	0.292944	0	0	0	-8.54738	2.70158	27.9097	1.27e-07	9.5e-07	3.96e-07	down-regulated
Nitab4.5_0000129g0260	Nitab4.5_0000129g0260	234.476	330.446	325.17	0.940941	0.708861	1.24507	-8.30164	5.25649	576.508	2.16e-127	7.57e-123	3.15e-123	down-regulated
Nitab4.5_0001219g0170	Nitab4.5_0001219g0170	0.195881	0.405671	0.363074	0	0	0	-8.28069	-0.0464216	48.5682	3.19e-12	4.48e-11	1.87e-11	down-regulated
Nitab4.5_0003918g0050	Nitab4.5_0003918g0050	0	0.622179	0	0	0	0	-8.13783	-0.57985	10.5978	0.00113221	0.00403973	0.00168295	down-regulated
Nitab4.5_0001668g0180	Nitab4.5_0001668g0180	1.74271	0	0	0	0	0	-8.0507	-1.67421	5.99111	0.0143782	0.0371395	0.0154723	down-regulated
Nitab4.5_0001418g0090	Nitab4.5_0001418g0090	0	2.96857	0	0	0	0	-8.04416	-0.269728	8.6298	0.00330707	0.0103767	0.00432294	down-regulated
Nitab4.5_0002093g0120	Nitab4.5_0002093g0120	0.274787	0.341559	0.228204	0	0	0	-7.96207	-0.855179	19.2269	1.16e-05	6.33e-05	2.64e-05	down-regulated
Nitab4.5_0004236g0060	Nitab4.5_0004236g0060	0.793333	0	0	0	0	0	-7.92395	-1.3173	7.32538	0.00679878	0.019459	0.00810661	down-regulated
Nitab4.5_0006248g0010	Nitab4.5_0006248g0010	0.435022	0.592628	0.559857	0	0	0	-7.87361	-0.042383	47.9615	4.35e-12	6.01e-11	2.5e-11	down-regulated
Nitab4.5_0005463g0080	Nitab4.5_0005463g0080	0.099719	0.369853	0.465485	0	0	0	-7.74225	0.69434	20.265	6.74e-06	3.84e-05	1.6e-05	down-regulated
Nitab4.5_0004149g0010	Nitab4.5_0004149g0010	0.729149	0.730516	0.523719	0	0.004225	0	-7.60443	0.106826	94.4323	2.54e-22	9.57e-21	3.99e-21	down-regulated
Nitab4.5_0009931g0020	Nitab4.5_0009931g0020	15.9392	16.6105	13.298	0.044863	0.024057	0.204284	-7.40617	2.95871	245.14	2.98e-55	1.19e-52	4.95e-53	down-regulated
Nitab4.5_0001185g0040	Nitab4.5_0001185g0040	0.150555	0.688211	0.665802	0	0	0	-7.36921	1.0669	27.3687	1.68e-07	1.23e-06	5.14e-07	down-regulated
Nitab4.5_0002675g0040	Nitab4.5_0002675g0040	0.166308	0.132303	0.249899	0	0	0	-7.23148	-0.427073	35.2259	2.94e-09	2.78e-08	1.16e-08	down-regulated
Nitab4.5_0001421g0060	Nitab4.5_0001421g0060	0	0.147277	0.793835	0	0	0	-7.03668	-0.675919	17.1842	3.39e-05	0.000169439	7.06e-05	down-regulated
Nitab4.5_0001770g0170	Nitab4.5_0001770g0170	0.748755	1.2697	1.03054	0.020031	0	0	-6.93113	-0.605486	82.4569	1.08e-19	3.26e-18	1.36e-18	down-regulated
Nitab4.5_0001474g0050	Nitab4.5_0001474g0050	33.4933	58.3028	40.309	0.272267	0.155134	0.695158	-6.9183	3.71259	152.941	3.95e-35	4.03e-33	1.68e-33	down-regulated
Nitab4.5_0006880g0040	Nitab4.5_0006880g0040	0	0.060339	0.670464	0	0	0	-6.91645	-1.26303	10.778	0.00102711	0.00370887	0.00154511	down-regulated
Nitab4.5_0002097g0040	Nitab4.5_0002097g0040	2.90831	1.64693	1.88849	0	0	0.046376	-6.80567	-0.288017	82.8098	9.03e-20	2.76e-18	1.15e-18	down-regulated
Nitab4.5_0002673g0040	Nitab4.5_0002673g0040	0	0.404546	0.546265	0	0	0	-6.79979	0.305388	19.7562	8.8e-06	4.9e-05	2.04e-05	down-regulated
Nitab4.5_0004439g0080	Nitab4.5_0004439g0080	4.41687	6.76845	3.17395	0	0.104125	0	-6.74757	-0.27779	54.8774	1.28e-13	2.09e-12	8.71e-13	down-regulated
Nitab4.5_0000621g0120	Nitab4.5_0000621g0120	8.65238	8.85758	8.22715	0.031418	0.116646	0.086068	-6.68756	1.31983	190.604	2.35e-43	4.21e-41	1.75e-41	down-regulated
Nitab4.5_0000826g0160	Nitab4.5_0000826g0160	0.175362	0.176532	0.153447	0	0	0	-6.65351	-0.104249	17.8808	2.35e-05	0.000121223	5.05e-05	down-regulated
Nitab4.5_0000874g0030	Nitab4.5_0000874g0030	0	0.192202	0.167723	0	0	0	-6.64288	-0.459547	22.8241	1.78e-06	1.11e-05	4.64e-06	down-regulated
Nitab4.5_0003734g0050	Nitab4.5_0003734g0050	1.89435	1.70201	2.24103	0	0	0.043629	-6.63773	0.222015	80.228	3.34e-19	9.66e-18	4.02e-18	down-regulated
Nitab4.5_0007103g0010	Nitab4.5_0007103g0010	8.08644	11.3126	9.2914	0	0.158321	0.128158	-6.5844	1.37324	180.079	4.66e-41	7.08e-39	2.95e-39	down-regulated
Nitab4.5_0001926g0070	Nitab4.5_0001926g0070	0.062667	0.326653	0.101464	0	0	0	-6.52746	2.70636	31.5522	1.94e-08	1.63e-07	6.81e-08	down-regulated
Nitab4.5_0000394g0080	Nitab4.5_0000394g0080	10.5868	15.1195	13.469	0.429023	0	0	-6.46101	0.596294	122.97	1.42e-28	8.93e-27	3.72e-27	down-regulated
Nitab4.5_0005734g0020	Nitab4.5_0005734g0020	52.148	71.8628	57.032	0.805802	0.348602	1.03063	-6.43513	6.18079	357.163	1.17e-79	1.52e-76	6.33e-77	down-regulated
Nitab4.5_0001315g0200	Nitab4.5_0001315g0200	4.24238	2.09543	2.18115	0	0	0.102001	-6.23254	0.0871341	61.2459	5.04e-15	9.61e-14	4e-14	down-regulated
Nitab4.5_0000241g0120	Nitab4.5_0000241g0120	0	0.227795	0.392854	0	0	0	-6.11731	-0.801957	11.5679	0.000671011	0.00254487	0.00106019	down-regulated
Nitab4.5_0006598g0020	Nitab4.5_0006598g0020	2.53031	5.97434	3.29732	0	0.136644	0	-6.06875	-0.923704	40.5939	1.87e-10	2.11e-09	8.79e-10	down-regulated
Nitab4.5_0000189g0170	Nitab4.5_0000189g0170	13.9955	19.6904	21.321	0.099215	0.42421	0.272096	-6.0683	2.09464	177.087	2.1e-40	3.03e-38	1.26e-38	down-regulated
Nitab4.5_0004644g0030	Nitab4.5_0004644g0030	4.89456	6.66427	4.97448	0.091894	0.109451	0.055308	-6.05103	2.84919	183.814	7.13e-42	1.14e-39	4.74e-40	down-regulated
Nitab4.5_0017267g0010	Nitab4.5_0017267g0010	0.115815	0.305211	0	0	0	0	-6.04162	-1.08742	10.9994	0.000911418	0.00333737	0.00139034	down-regulated
Nitab4.5_0004331g0030	Nitab4.5_0004331g0030	0	0.146678	0.028444	0	0	0	-5.99169	0.0661554	11.8532	0.000575631	0.00221713	0.000923652	down-regulated
Nitab4.5_0004090g0120	Nitab4.5_0004090g0120	186.388	217.454	190.047	2.95828	2.23166	5.05656	-5.94467	8.46334	454.051	9.47e-101	3.33e-97	1.39e-97	down-regulated
Nitab4.5_0001087g0050	Nitab4.5_0001087g0050	0.184615	0	0.381927	0	0	0	-5.93208	0.0586788	11.8111	0.000588788	0.00226259	0.000942593	down-regulated
Nitab4.5_0002757g0050	Nitab4.5_0002757g0050	28.1546	38.6682	35.1172	0.329905	0.658413	0.762848	-5.93108	4.80837	426.592	8.97e-95	1.97e-91	8.2e-92	down-regulated
Nitab4.5_0010792g0020	Nitab4.5_0010792g0020	2.22708	5.76473	4.04207	0.097811	0.10037	0	-5.90071	-0.599755	20.1159	7.29e-06	4.12e-05	1.72e-05	down-regulated
Nitab4.5_0000091g0300	Nitab4.5_0000091g0300	2.66791	3.02531	3.92126	0	0	0.150619	-5.86047	-0.160424	62.7945	2.29e-15	4.54e-14	1.89e-14	down-regulated
Nitab4.5_0001480g0110	Nitab4.5_0001480g0110	107.467	163.264	107.888	1.44751	2.62223	3.1313	-5.80512	5.91414	494.832	1.27e-109	1.48e-105	6.18e-106	down-regulated
Nitab4.5_0004817g0010	Nitab4.5_0004817g0010	4.6124	4.70737	5.27778	0.080185	0.054061	0.118982	-5.79966	2.12439	274.077	1.47e-61	8.73e-59	3.64e-59	down-regulated
Nitab4.5_0002600g0010	Nitab4.5_0002600g0010	23.5059	36.5816	26.2596	0.606465	0	1.11312	-5.71875	4.70032	57.8604	2.81e-14	4.97e-13	2.07e-13	down-regulated
Nitab4.5_0000848g0220	Nitab4.5_0000848g0220	0	0.070325	0.114333	0	0	0	-5.71869	-1.20738	13.5781	0.00022884	0.00096419	0.00040168	down-regulated
Nitab4.5_0004336g0020	Nitab4.5_0004336g0020	23.7063	27.1915	15.3053	0.613142	0.324666	0.393799	-5.69162	3.93137	312.116	7.55e-70	7.17e-67	2.99e-67	down-regulated
Nitab4.5_0000175g0110	Nitab4.5_0000175g0110	4.40253	6.98938	4.86385	0	0	0.340892	-5.64038	1.74274	34.7142	3.82e-09	3.55e-08	1.48e-08	down-regulated
Nitab4.5_0009394g0040	Nitab4.5_0009394g0040	0	0.279651	0	0	0	0	-5.61914	0.931538	11.9919	0.000534323	0.00207257	0.00086343	down-regulated
Nitab4.5_0003464g0030	Nitab4.5_0003464g0030	2.20621	1.87351	1.64273	0	0.115577	0	-5.53851	-0.0848655	19.8731	8.28e-06	4.64e-05	1.93e-05	down-regulated
Nitab4.5_0004673g0030	Nitab4.5_0004673g0030	3.07633	3.61047	3.86017	0	0	0.230915	-5.49748	-0.514934	20.8424	4.99e-06	2.9e-05	1.21e-05	down-regulated
Nitab4.5_0009788g0040	Nitab4.5_0009788g0040	0.032443	0.089461	0	0	0	0	-5.48881	-0.59136	10.139	0.00145168	0.00504743	0.00210275	down-regulated
Nitab4.5_0000982g0200	Nitab4.5_0000982g0200	2.97108	4.95263	3.90239	0.037839	0.080894	0.133029	-5.48599	1.47572	89.6828	2.8e-21	9.67e-20	4.03e-20	down-regulated
Nitab4.5_0003208g0050	Nitab4.5_0003208g0050	0	0	0.555657	0	0	0	-5.46444	-0.7971	7.98041	0.00472863	0.0141956	0.00591387	down-regulated
Nitab4.5_0000143g0160	Nitab4.5_0000143g0160	122.787	133.867	132.643	2.57887	2.8497	4.38762	-5.3939	6.03387	478.349	4.89e-106	2.86e-102	1.19e-102	down-regulated
Nitab4.5_0001995g0010	Nitab4.5_0001995g0010	2.79147	3.99079	3.17225	0.239319	0	0	-5.37801	0.24168	35.4358	2.64e-09	2.51e-08	1.05e-08	down-regulated
Nitab4.5_0003626g0040	Nitab4.5_0003626g0040	118.839	128.482	115.719	2.32748	2.05856	4.96366	-5.36189	5.6872	272.635	3.02e-61	1.74e-58	7.26e-59	down-regulated
Nitab4.5_0000340g0090	Nitab4.5_0000340g0090	1.92437	1.51856	1.18294	0.112473	0	0	-5.35553	-0.28031	47.1356	6.62e-12	8.95e-11	3.73e-11	down-regulated
Nitab4.5_0000376g0090	Nitab4.5_0000376g0090	4.0298	8.1152	3.76483	0.091597	0.099745	0.201972	-5.34378	1.58757	134.24	4.84e-31	3.66e-29	1.52e-29	down-regulated
Nitab4.5_0014669g0010	Nitab4.5_0014669g0010	218.255	358.145	234.961	4.87701	5.00404	11.4052	-5.34251	7.07057	300.203	2.98e-67	2.43e-64	1.01e-64	down-regulated
Nitab4.5_0002891g0070	Nitab4.5_0002891g0070	7.69717	7.45859	4.51946	0	0.049809	0.463891	-5.30902	2.04879	50.8461	9.99e-13	1.49e-11	6.19e-12	down-regulated
Nitab4.5_0001105g0150	Nitab4.5_0001105g0150	2.57403	4.03944	2.91991	0	0.098951	0.118907	-5.29744	0.912262	43.3123	4.67e-11	5.66e-10	2.36e-10	down-regulated
Nitab4.5_0007053g0010	Nitab4.5_0007053g0010	0.202353	0	0	0	0	0	-5.29521	-1.05109	9.89812	0.00165448	0.0056633	0.00235932	down-regulated
Nitab4.5_0001604g0100	Nitab4.5_0001604g0100	24.7811	34.4022	20.1081	0.421224	0.745569	0.988148	-5.28138	3.64556	187.713	1e-42	1.69e-40	7.06e-41	down-regulated
Nitab4.5_0000644g0010	Nitab4.5_0000644g0010	6.83008	7.17042	3.23364	0.232188	0.169286	0	-5.26484	-0.972378	20.4956	5.98e-06	3.43e-05	1.43e-05	down-regulated
Nitab4.5_0004176g0030	Nitab4.5_0004176g0030	738.576	940.847	762.753	16.7802	14.6167	38.0625	-5.22564	9.58868	281.433	3.66e-63	2.52e-60	1.05e-60	down-regulated
Nitab4.5_0000241g0020	Nitab4.5_0000241g0020	3.17182	4.64428	3.69359	0.310045	0	0	-5.19047	-0.0908328	30.8917	2.73e-08	2.25e-07	9.37e-08	down-regulated
Nitab4.5_0003551g0100	Nitab4.5_0003551g0100	10.6866	6.8598	7.22891	0.453234	0.188906	0	-5.18528	1.14154	71.4166	2.89e-17	6.91e-16	2.88e-16	down-regulated
Nitab4.5_0003763g0030	Nitab4.5_0003763g0030	31.7811	39.6192	21.8204	1.45897	0.84886	0.3787	-5.15951	2.50693	156.205	7.64e-36	8.2e-34	3.42e-34	down-regulated
Nitab4.5_0001595g0050	Nitab4.5_0001595g0050	0	0	0.190434	0	0	0	-5.13034	0.292934	10.9074	0.000957807	0.0034876	0.00145293	down-regulated
Nitab4.5_0001199g0090	Nitab4.5_0001199g0090	2.50744	8.10653	5.45796	0.098884	0	0.362393	-5.09315	0.843599	43.5179	4.2e-11	5.14e-10	2.14e-10	down-regulated
Nitab4.5_0001255g0020	Nitab4.5_0001255g0020	20.1779	25.8607	37.8134	0.553788	0.999173	1.03844	-5.09268	4.64546	239.518	5.01e-54	1.83e-51	7.64e-52	down-regulated
Nitab4.5_0000095g0080	Nitab4.5_0000095g0080	3.09003	3.76274	3.8804	0.1152	0.136479	0.070013	-5.07335	1.57845	110.446	7.82e-26	4.05e-24	1.69e-24	down-regulated
Nitab4.5_0000202g0330	Nitab4.5_0000202g0330	35.2853	42.9486	44.2213	0.309512	1.32701	2.29159	-5.03644	3.27682	135.082	3.17e-31	2.42e-29	1.01e-29	down-regulated
Nitab4.5_0001726g0010	Nitab4.5_0001726g0010	0.633484	0.590488	0.498801	0	0	0.048804	-5.02568	-1.4238	16.0355	6.22e-05	0.00029549	0.000123101	down-regulated
Nitab4.5_0002829g0040	Nitab4.5_0002829g0040	4.34454	4.03756	5.02062	0.192702	0.074213	0.169063	-4.98881	2.3903	211.598	6.16e-48	1.56e-45	6.48e-46	down-regulated
Nitab4.5_0000711g0020	Nitab4.5_0000711g0020	0	0.165012	0	0	0	0	-4.97496	-1.29396	9.67669	0.0018662	0.00629178	0.00262115	down-regulated
Nitab4.5_0010790g0010	Nitab4.5_0010790g0010	8.14471	9.08506	9.4579	0.097352	0.331332	0.444484	-4.96331	2.09978	138.915	4.6e-32	3.72e-30	1.55e-30	down-regulated
Nitab4.5_0009734g0020	Nitab4.5_0009734g0020	0.134529	0	0	0	0	0	-4.95649	-0.156785	7.92599	0.00487297	0.014589	0.00607776	down-regulated
Nitab4.5_0002007g0060	Nitab4.5_0002007g0060	20.1715	17.3746	8.01186	0.091071	0.993741	0.468853	-4.95299	1.98727	77.1267	1.6e-18	4.34e-17	1.81e-17	down-regulated
Nitab4.5_0006416g0020	Nitab4.5_0006416g0020	8.14661	11.2653	9.666	0.6414	0.093841	0.25699	-4.94146	3.16639	125.074	4.9e-29	3.2e-27	1.33e-27	down-regulated
Nitab4.5_0000798g0090	Nitab4.5_0000798g0090	76.6902	84.5966	74.235	1.54549	2.99236	3.61713	-4.9373	5.21598	448.694	1.39e-99	4.06e-96	1.69e-96	down-regulated
Nitab4.5_0002208g0060	Nitab4.5_0002208g0060	5.42162	7.2418	5.33089	0.214325	0.177345	0.204799	-4.93394	1.01683	115.479	6.18e-27	3.48e-25	1.45e-25	down-regulated
Nitab4.5_0005033g0050	Nitab4.5_0005033g0050	30.8002	38.1293	26.2291	1.1732	0.960978	1.15212	-4.93135	3.14305	364.446	3.03e-81	4.43e-78	1.85e-78	down-regulated
Nitab4.5_0001192g0020	Nitab4.5_0001192g0020	7.07405	9.23332	8.0893	0.183909	0	0.626899	-4.92755	0.289163	51.5171	7.1e-13	1.07e-11	4.47e-12	down-regulated
Nitab4.5_0000136g0340	Nitab4.5_0000136g0340	4.33556	3.45912	4.59356	0.145201	0	0.264524	-4.92465	1.63229	116.079	4.57e-27	2.59e-25	1.08e-25	down-regulated
Nitab4.5_0002733g0030	Nitab4.5_0002733g0030	0	0	0.367262	0	0	0	-4.92314	0.511933	10.6016	0.00112989	0.0040331	0.00168018	down-regulated
Nitab4.5_0006089g0060	Nitab4.5_0006089g0060	0.028071	0.00658	0	0	0	0	-4.92235	-0.366759	9.07785	0.00258725	0.00836236	0.00348375	down-regulated
Nitab4.5_0000510g0220	Nitab4.5_0000510g0220	15.3021	17.4412	12.293	0.45619	0.426011	0.683428	-4.906	2.98504	217.564	3.07e-49	8.37e-47	3.49e-47	down-regulated
Nitab4.5_0005555g0010	Nitab4.5_0005555g0010	35.9976	57.0388	41.9108	2.03496	1.33018	1.41018	-4.90325	4.06726	347.835	1.26e-77	1.47e-74	6.12e-75	down-regulated
Nitab4.5_0011903g0010	Nitab4.5_0011903g0010	0.958853	0.874468	1.0387	0.077631	0	0	-4.88881	-0.27616	17.2129	3.34e-05	0.00016702	6.96e-05	down-regulated
Nitab4.5_0003208g0010	Nitab4.5_0003208g0010	7.50379	8.26073	8.99667	0.527511	0.219996	0.136352	-4.88075	1.81682	148.035	4.66e-34	4.38e-32	1.82e-32	down-regulated
Nitab4.5_0003995g0040	Nitab4.5_0003995g0040	4.14578	4.80377	5.68589	0	0.079826	0.430718	-4.86807	0.915891	48.5724	3.18e-12	4.47e-11	1.86e-11	down-regulated
Nitab4.5_0000974g0020	Nitab4.5_0000974g0020	9.78083	15.3907	15.6633	0.45044	0.515768	0.536116	-4.85127	5.83467	215.185	1.02e-48	2.68e-46	1.12e-46	down-regulated
Nitab4.5_0001367g0010	Nitab4.5_0001367g0010	5.0889	3.17008	4.83311	0.312602	0.111382	0	-4.84737	0.0134011	54.3355	1.69e-13	2.72e-12	1.13e-12	down-regulated
Nitab4.5_0008041g0010	Nitab4.5_0008041g0010	0.986007	0.967445	1.33766	0.117484	0	0	-4.84103	0.341993	73.3423	1.09e-17	2.72e-16	1.13e-16	down-regulated
Nitab4.5_0001201g0020	Nitab4.5_0001201g0020	70.2	85.3007	61.2789	3.04488	1.57279	3.52505	-4.80942	3.74951	368.822	3.38e-82	5.65e-79	2.35e-79	down-regulated
Nitab4.5_0006280g0060	Nitab4.5_0006280g0060	8.53594	13.6521	9.36112	0.320066	0.433274	0.447284	-4.77376	2.29108	150.444	1.39e-34	1.35e-32	5.61e-33	down-regulated
Nitab4.5_0000618g0160	Nitab4.5_0000618g0160	4.4956	7.20652	6.62346	0.698651	0	0	-4.76172	1.58054	27.8284	1.33e-07	9.87e-07	4.11e-07	down-regulated
Nitab4.5_0028615g0010	Nitab4.5_0028615g0010	3.28082	3.59011	4.20593	0.185092	0.223137	0	-4.75019	-0.927948	33.7551	6.25e-09	5.66e-08	2.36e-08	down-regulated
Nitab4.5_0002450g0060	Nitab4.5_0002450g0060	0.236449	0.624509	0.898685	0.047261	0	0	-4.74074	-0.459026	10.4195	0.00124692	0.00440648	0.00183573	down-regulated
Nitab4.5_0002042g0100	Nitab4.5_0002042g0100	0.362544	1.7433	1.13231	0	0.102616	0	-4.72121	0.0481	13.4514	0.000244824	0.00102474	0.000426904	down-regulated
Nitab4.5_0005786g0030	Nitab4.5_0005786g0030	0.343537	0.234385	0.445071	0	0.034437	0	-4.71507	-0.176252	37.3477	9.88e-10	9.97e-09	4.15e-09	down-regulated
Nitab4.5_0009443g0010	Nitab4.5_0009443g0010	12.9548	11.6311	11.9535	0.223533	0.772417	0.483565	-4.69861	3.00008	136.437	1.6e-31	1.25e-29	5.22e-30	down-regulated
Nitab4.5_0011578g0040	Nitab4.5_0011578g0040	1.70383	2.95317	1.81443	0.132877	0	0.108845	-4.6857	0.137213	45.1898	1.79e-11	2.28e-10	9.51e-11	down-regulated
Nitab4.5_0000008g0920	Nitab4.5_0000008g0920	2.8798	4.21339	3.17066	0.222834	0.119095	0.067827	-4.66812	1.97174	64.982	7.56e-16	1.57e-14	6.56e-15	down-regulated
Nitab4.5_0000672g0080	Nitab4.5_0000672g0080	1.56143	3.4033	2.61957	0	0.232315	0.086039	-4.66158	0.47265	30.1141	4.07e-08	3.28e-07	1.37e-07	down-regulated
Nitab4.5_0001043g0010	Nitab4.5_0001043g0010	0	0	0.391971	0	0	0	-4.65065	-0.858612	6.18258	0.0129014	0.0338377	0.0140967	down-regulated
Nitab4.5_0004176g0050	Nitab4.5_0004176g0050	26.5479	33.9539	26.8075	1.13805	1.24139	1.34102	-4.63844	4.69234	481.43	1.04e-106	7.33e-103	3.06e-103	down-regulated
Nitab4.5_0000636g0130	Nitab4.5_0000636g0130	18.7074	24.9697	21.9391	0.601436	0.830279	1.37344	-4.62278	3.63969	191.227	1.72e-43	3.11e-41	1.29e-41	down-regulated
Nitab4.5_0000140g0220	Nitab4.5_0000140g0220	3.28887	2.76274	1.53075	0	0	0.292862	-4.62027	-1.19409	25.4041	4.65e-07	3.19e-06	1.33e-06	down-regulated
Nitab4.5_0000949g0010	Nitab4.5_0000949g0010	26.4325	19.2294	24.1614	0.937581	1.15167	0.92515	-4.61483	3.55781	365.659	1.65e-81	2.63e-78	1.1e-78	down-regulated
Nitab4.5_0003617g0020	Nitab4.5_0003617g0020	0.574357	1.09833	0.098091	0.058138	0	0	-4.61447	-0.226952	8.63851	0.00329131	0.0103356	0.0043058	down-regulated
Nitab4.5_0000109g0540	Nitab4.5_0000109g0540	32.0923	33.9528	21.1448	1.16932	1.02481	1.58918	-4.608	5.00649	451.279	3.8e-100	1.21e-96	5.06e-97	down-regulated
Nitab4.5_0014613g0010	Nitab4.5_0014613g0010	0.60049	0.484714	0.557447	0	0	0.048783	-4.60145	-1.06347	35.666	2.34e-09	2.25e-08	9.37e-09	down-regulated
Nitab4.5_0001884g0060	Nitab4.5_0001884g0060	5.21425	11.65	8.14238	0.25611	0.088073	0.69428	-4.57122	0.155866	20.0555	7.52e-06	4.25e-05	1.77e-05	down-regulated
Nitab4.5_0016001g0010	Nitab4.5_0016001g0010	13.4978	18.2199	17.803	0	0.621557	1.49426	-4.54561	0.4556	56.7421	4.97e-14	8.51e-13	3.55e-13	down-regulated
Nitab4.5_0004002g0030	Nitab4.5_0004002g0030	13.4444	16.1556	14.433	1.0414	0.414283	0.53863	-4.53384	2.84359	230.808	3.97e-52	1.29e-49	5.38e-50	down-regulated
Nitab4.5_0013213g0010	Nitab4.5_0013213g0010	41.333	45.9945	30.346	1.88687	0.471719	2.92366	-4.53177	2.4128	117.243	2.54e-27	1.46e-25	6.08e-26	down-regulated
Nitab4.5_0001348g0050	Nitab4.5_0001348g0050	0.516617	1.08597	1.17039	0.123024	0	0	-4.52824	0.248269	21.6158	3.33e-06	2e-05	8.33e-06	down-regulated
Nitab4.5_0024309g0010	Nitab4.5_0024309g0010	3.6791	5.59953	5.65851	0.183829	0	0.455812	-4.52643	0.886828	57.5905	3.23e-14	5.64e-13	2.35e-13	down-regulated
Nitab4.5_0004184g0020	Nitab4.5_0004184g0020	13.588	15.3738	17.9232	0.158531	0.338914	1.60706	-4.52421	2.82276	61.3427	4.8e-15	9.18e-14	3.83e-14	down-regulated
Nitab4.5_0003531g0020	Nitab4.5_0003531g0020	15.9672	12.1725	12.0835	1.14959	0.283046	0.351451	-4.51544	1.31329	56.9607	4.45e-14	7.65e-13	3.19e-13	down-regulated
Nitab4.5_0000109g0340	Nitab4.5_0000109g0340	0.134093	0	0	0	0	0	-4.51075	-1.39083	6.20154	0.0127639	0.0335196	0.0139642	down-regulated
Nitab4.5_0000564g0140	Nitab4.5_0000564g0140	0.098144	0.294104	0	0	0.017732	0	-4.50519	0.359219	8.2618	0.00404879	0.0123887	0.0051611	down-regulated
Nitab4.5_0002175g0010	Nitab4.5_0002175g0010	59.2057	80.5895	60.0934	3.13876	1.30921	5.07469	-4.47704	5.58237	140.899	1.69e-32	1.41e-30	5.86e-31	down-regulated
Nitab4.5_0002095g0110	Nitab4.5_0002095g0110	0.301048	0.454304	0.466229	0.044213	0	0	-4.47188	3.86525	16.794	4.17e-05	0.000204403	8.52e-05	down-regulated
Nitab4.5_0005090g0030	Nitab4.5_0005090g0030	4.57246	11.2261	6.05679	0.390563	0.39659	0.240378	-4.47019	1.44776	92.9164	5.46e-22	2.02e-20	8.43e-21	down-regulated
Nitab4.5_0007043g0010	Nitab4.5_0007043g0010	1.37383	3.07769	2.21818	0.08717	0.141178	0.080403	-4.46077	0.179881	26.7479	2.32e-07	1.67e-06	6.94e-07	down-regulated
Nitab4.5_0006022g0010	Nitab4.5_0006022g0010	23.311	32.9646	50.8115	1.67458	2.03103	1.44686	-4.4498	3.64141	184.164	5.97e-42	9.58e-40	3.99e-40	down-regulated
Nitab4.5_0002725g0010	Nitab4.5_0002725g0010	5.91591	8.78276	5.76124	0.565267	0.130382	0.29702	-4.44087	2.37316	61.7081	3.98e-15	7.71e-14	3.21e-14	down-regulated
Nitab4.5_0019692g0010	Nitab4.5_0019692g0010	5.91008	8.14416	13.5867	0.274616	0.416244	0.632204	-4.42443	1.75069	105.808	8.12e-25	3.82e-23	1.59e-23	down-regulated
Nitab4.5_0000343g0090	Nitab4.5_0000343g0090	0	0.165878	0	0	0	0	-4.41884	1.22024	9.92397	0.0016314	0.00559302	0.00233005	down-regulated
Nitab4.5_0000049g0170	Nitab4.5_0000049g0170	0	0.042905	0	0	0	0	-4.41305	-0.967315	6.69308	0.00967879	0.0264129	0.0110036	down-regulated
Nitab4.5_0001970g0050	Nitab4.5_0001970g0050	90.0363	117.196	95.6285	3.26937	5.85229	6.10866	-4.39073	3.78801	284.066	9.76e-64	7e-61	2.92e-61	down-regulated
Nitab4.5_0006924g0020	Nitab4.5_0006924g0020	3.79478	4.36863	2.67495	0.106181	0	0.423416	-4.38552	0.694668	26.9279	2.11e-07	1.53e-06	6.36e-07	down-regulated
Nitab4.5_0000351g0200	Nitab4.5_0000351g0200	16.6408	13.5534	11.2294	0	0.226804	1.77167	-4.37807	0.404432	31.5259	1.97e-08	1.66e-07	6.9e-08	down-regulated
Nitab4.5_0002662g0140	Nitab4.5_0002662g0140	3.34826	6.01506	6.52189	0.432488	0.355857	0	-4.36674	0.192794	34.5469	4.16e-09	3.85e-08	1.6e-08	down-regulated
Nitab4.5_0002396g0010	Nitab4.5_0002396g0010	1.41791	1.24895	2.47921	0	0	0.247912	-4.36177	0.602744	22.4396	2.17e-06	1.34e-05	5.59e-06	down-regulated
Nitab4.5_0000800g0030	Nitab4.5_0000800g0030	0	0	0.058838	0	0	0	-4.35501	-0.424799	6.43654	0.0111796	0.029941	0.0124734	down-regulated
Nitab4.5_0003611g0080	Nitab4.5_0003611g0080	3.08699	6.18602	5.46005	0.093631	0.238847	0.401981	-4.34899	0.718018	73.185	1.18e-17	2.93e-16	1.22e-16	down-regulated
Nitab4.5_0004546g0050	Nitab4.5_0004546g0050	22.5375	24.9941	19.7386	0.720464	0.493886	2.3157	-4.32405	2.33153	76.0622	2.75e-18	7.24e-17	3.02e-17	down-regulated
Nitab4.5_0005788g0010	Nitab4.5_0005788g0010	2.15168	2.73287	3.64766	0.264847	0.071731	0.090386	-4.31448	0.233214	32.5207	1.18e-08	1.03e-07	4.28e-08	down-regulated
Nitab4.5_0002718g0050	Nitab4.5_0002718g0050	4.87911	3.67133	2.43795	0.082444	0.504939	0	-4.31229	1.13234	26.3296	2.88e-07	2.04e-06	8.49e-07	down-regulated
Nitab4.5_0003695g0030	Nitab4.5_0003695g0030	138.056	158.503	97.8552	4.32245	8.61649	8.22363	-4.31027	5.0103	269.759	1.28e-60	7.03e-58	2.93e-58	down-regulated
Nitab4.5_0000886g0060	Nitab4.5_0000886g0060	15.3201	22.6501	13.4216	0.614806	1.00121	1.08013	-4.30507	1.76119	137.663	8.64e-32	6.88e-30	2.87e-30	down-regulated
Nitab4.5_0007814g0010	Nitab4.5_0007814g0010	4.85193	5.30031	6.91105	0.284631	0.356534	0.26153	-4.28134	1.07511	78.3071	8.82e-19	2.44e-17	1.02e-17	down-regulated
Nitab4.5_0004921g0010	Nitab4.5_0004921g0010	50.6086	66.4787	55.1979	3.56425	1.99746	3.79789	-4.2804	8.88583	246.935	1.21e-55	5.18e-53	2.16e-53	down-regulated
Nitab4.5_0003779g0140	Nitab4.5_0003779g0140	9.67916	14.5957	6.63893	0.388366	0.352331	0.915192	-4.27089	1.16919	64.5522	9.4e-16	1.94e-14	8.07e-15	down-regulated
Nitab4.5_0015089g0010	Nitab4.5_0015089g0010	32.4449	48.1997	40.9764	1.50365	1.70776	3.50893	-4.25808	3.14608	155.43	1.13e-35	1.21e-33	5.03e-34	down-regulated
Nitab4.5_0000305g0020	Nitab4.5_0000305g0020	1.49281	1.57198	2.50037	0.155649	0	0.142619	-4.25693	0.438311	39.7423	2.9e-10	3.17e-09	1.32e-09	down-regulated
Nitab4.5_0000410g0390	Nitab4.5_0000410g0390	0.656061	1.15321	0.813206	0	0	0.138549	-4.25578	-0.0875987	21.6186	3.33e-06	2e-05	8.32e-06	down-regulated
Nitab4.5_0003296g0030	Nitab4.5_0003296g0030	0.885936	1.05346	0.87681	0.096222	0	0.043933	-4.25534	-0.196896	41.7387	1.04e-10	1.21e-09	5.06e-10	down-regulated
Nitab4.5_0001092g0030	Nitab4.5_0001092g0030	8.59337	6.24257	7.3924	0.631093	0.556373	0.03787	-4.24205	1.31662	63.697	1.45e-15	2.93e-14	1.22e-14	down-regulated
Nitab4.5_0011176g0050	Nitab4.5_0011176g0050	4.69197	7.54338	3.82415	0.495982	0.331347	0.033297	-4.23952	0.477482	45.446	1.57e-11	2.01e-10	8.39e-11	down-regulated
Nitab4.5_0000613g0080	Nitab4.5_0000613g0080	5.98615	5.52919	4.93728	0.219711	0.366772	0.333917	-4.22716	1.5512	113.057	2.1e-26	1.13e-24	4.69e-25	down-regulated
Nitab4.5_0000039g0110	Nitab4.5_0000039g0110	13.3152	18.0209	17.7452	1.11513	0.880479	0.788222	-4.22311	3.16813	240.054	3.83e-54	1.42e-51	5.89e-52	down-regulated
Nitab4.5_0000343g0370	Nitab4.5_0000343g0370	7.70634	13.1884	11.0619	0.520919	0	1.26345	-4.20687	0.00195101	33.6499	6.6e-09	5.95e-08	2.48e-08	down-regulated
Nitab4.5_0005550g0010	Nitab4.5_0005550g0010	37.4949	43.3083	35.9829	1.748	1.99775	2.98269	-4.19192	3.65245	404.015	7.36e-90	1.44e-86	5.98e-87	down-regulated
Nitab4.5_0003310g0050	Nitab4.5_0003310g0050	3.32308	3.6924	3.29008	0.174741	0.164093	0.244666	-4.1819	1.64545	109.66	1.16e-25	5.91e-24	2.46e-24	down-regulated
Nitab4.5_0001884g0050	Nitab4.5_0001884g0050	16.5575	21.2906	12.9685	0.659709	1.20649	1.10618	-4.17024	1.96288	133.798	6.05e-31	4.49e-29	1.87e-29	down-regulated
Nitab4.5_0006870g0010	Nitab4.5_0006870g0010	8.34331	12.8649	9.46353	0.514392	0.715608	0.57797	-4.16387	2.63583	232.785	1.47e-52	4.93e-50	2.05e-50	down-regulated
Nitab4.5_0001146g0230	Nitab4.5_0001146g0230	14.11	13.9064	20.7485	1.3626	0.633425	0.887031	-4.13983	2.52017	150.445	1.39e-34	1.35e-32	5.61e-33	down-regulated
Nitab4.5_0004661g0050	Nitab4.5_0004661g0050	1.34069	0.706663	0.556411	0.092778	0.053645	0	-4.13846	-0.703333	18.7094	1.52e-05	8.13e-05	3.39e-05	down-regulated
Nitab4.5_0001393g0020	Nitab4.5_0001393g0020	2.49412	3.36076	2.56629	0.145878	0.141451	0.196454	-4.12609	2.03428	140.403	2.17e-32	1.79e-30	7.45e-31	down-regulated
Nitab4.5_0006323g0010	Nitab4.5_0006323g0010	18.2579	22.4471	15.8208	0.646714	1.01593	1.68062	-4.12104	1.14381	57.5214	3.34e-14	5.84e-13	2.43e-13	down-regulated
Nitab4.5_0001820g0060	Nitab4.5_0001820g0060	5.75456	6.45319	6.61404	0	0.583289	0.485212	-4.11866	-0.43751	29.1493	6.7e-08	5.21e-07	2.17e-07	down-regulated
Nitab4.5_0012070g0010	Nitab4.5_0012070g0010	25.2954	32.1406	28.6596	1.9908	1.59378	1.7087	-4.10967	5.99455	484.705	2.02e-107	1.78e-103	7.4e-104	down-regulated
Nitab4.5_0001552g0120	Nitab4.5_0001552g0120	10.1881	14.9421	15.6585	0.58411	0.328832	1.59925	-4.08706	2.42283	94.4106	2.56e-22	9.66e-21	4.03e-21	down-regulated
Nitab4.5_0023003g0010	Nitab4.5_0023003g0010	7.37223	7.40367	7.48095	0.502411	0.13944	0.717537	-4.08143	2.86987	131.686	1.75e-30	1.25e-28	5.2e-29	down-regulated
Nitab4.5_0006393g0010	Nitab4.5_0006393g0010	2.41061	2.63707	1.67902	0	0.425302	0	-4.06665	-0.439113	5.61832	0.0177737	0.0444494	0.0185176	down-regulated
Nitab4.5_0002804g0010	Nitab4.5_0002804g0010	9.40837	10.314	12.1387	0.317792	0.917171	0.769492	-4.05806	2.27967	77.6114	1.25e-18	3.42e-17	1.43e-17	down-regulated
Nitab4.5_0000622g0070	Nitab4.5_0000622g0070	6.57638	5.91606	5.67357	0.367214	0.257829	0.518107	-4.05698	3.20335	189.024	5.19e-43	9.07e-41	3.78e-41	down-regulated
Nitab4.5_0011461g0020	Nitab4.5_0011461g0020	0.237411	0.058959	0.311747	0.022588	0	0	-4.05625	-0.708943	16.9138	3.91e-05	0.000193223	8.05e-05	down-regulated
Nitab4.5_0001189g0050	Nitab4.5_0001189g0050	0.194851	0.493403	0.104001	0.049312	0	0	-4.05273	0.255916	15.971	6.43e-05	0.000304826	0.00012699	down-regulated
Nitab4.5_0008496g0010	Nitab4.5_0008496g0010	54.3241	64.56	50.9888	3.20797	4.31373	3.41376	-4.04428	4.75363	354.565	4.3e-79	5.39e-76	2.24e-76	down-regulated
Nitab4.5_0002816g0020	Nitab4.5_0002816g0020	53.3997	71.1664	52.3008	3.76106	2.96917	4.64634	-4.04221	8.05538	237.248	1.57e-53	5.61e-51	2.34e-51	down-regulated
Nitab4.5_0002132g0080	Nitab4.5_0002132g0080	1.65682	1.73336	1.25589	0.08136	0.08447	0.110383	-4.03732	0.144558	62.4316	2.76e-15	5.4e-14	2.25e-14	down-regulated
Nitab4.5_0001075g0020	Nitab4.5_0001075g0020	24.9338	32.1006	35.231	1.3464	2.126	2.51234	-4.02744	3.00515	203.427	3.73e-46	8.19e-44	3.41e-44	down-regulated
Nitab4.5_0000342g0140	Nitab4.5_0000342g0140	5.76513	13.5494	8.15661	0.799293	0.842792	0.12972	-4.02438	1.48486	55.7768	8.12e-14	1.36e-12	5.67e-13	down-regulated
Nitab4.5_0000956g0110	Nitab4.5_0000956g0110	2.36251	1.69124	0.868916	0	0	0.284511	-4.01759	0.169285	9.4583	0.00210196	0.00697615	0.00290626	down-regulated
Nitab4.5_0000149g0170	Nitab4.5_0000149g0170	1.08912	0.698602	0.569492	0	0.123139	0	-4.00542	0.132866	12.7533	0.000355386	0.00143243	0.000596749	down-regulated
Nitab4.5_0004420g0010	Nitab4.5_0004420g0010	8.0434	7.80609	3.71034	0.291779	0.582293	0.397709	-4.00221	1.87393	63.553	1.56e-15	3.15e-14	1.31e-14	down-regulated
Nitab4.5_0004367g0120	Nitab4.5_0004367g0120	22.681	24.8574	23.1396	1.87647	0.744761	1.98934	-3.99935	2.59038	178.938	8.27e-41	1.21e-38	5.06e-39	down-regulated
Nitab4.5_0001725g0190	Nitab4.5_0001725g0190	6.29126	9.89146	5.61803	0.472405	0.215595	0.715734	-3.99772	1.11663	69.2905	8.5e-17	1.95e-15	8.13e-16	down-regulated
Nitab4.5_0000045g0170	Nitab4.5_0000045g0170	0.447223	1.00477	0.644152	0	0.116504	0.024882	-3.99297	-0.308549	22.8642	1.74e-06	1.09e-05	4.55e-06	down-regulated
Nitab4.5_0001989g0070	Nitab4.5_0001989g0070	18.1779	18.9662	13.4189	1.65865	0.458421	1.33395	-3.94996	3.16485	130.861	2.66e-30	1.88e-28	7.84e-29	down-regulated
Nitab4.5_0011248g0010	Nitab4.5_0011248g0010	11.5674	8.90373	9.67095	0.427172	0.657064	0.954715	-3.94401	0.0101142	59.0731	1.52e-14	2.76e-13	1.15e-13	down-regulated
Nitab4.5_0002640g0050	Nitab4.5_0002640g0050	11.4209	7.91989	7.26087	0	0.780537	1.05316	-3.93546	2.55818	36.1597	1.82e-09	1.77e-08	7.39e-09	down-regulated
Nitab4.5_0011112g0010	Nitab4.5_0011112g0010	63.0886	43.1821	63.1539	1.95382	6.49792	3.42978	-3.91902	4.02983	64.4088	1.01e-15	2.08e-14	8.65e-15	down-regulated
Nitab4.5_0000240g0120	Nitab4.5_0000240g0120	0.890729	1.66324	1.18063	0.136652	0	0.103282	-3.91461	-0.337974	38.9834	4.27e-10	4.56e-09	1.9e-09	down-regulated
Nitab4.5_0004025g0060	Nitab4.5_0004025g0060	2.29338	3.10033	4.77088	0.208878	0.5035	0	-3.91322	0.126544	10.609	0.00112541	0.00401913	0.00167436	down-regulated
Nitab4.5_0001519g0010	Nitab4.5_0001519g0010	0.673178	1.00048	0.881089	0	0	0.161378	-3.90778	-0.767048	9.66916	0.00187387	0.0063152	0.0026309	down-regulated
Nitab4.5_0000145g0020	Nitab4.5_0000145g0020	1.17052	0.345284	0.793289	0	0.143298	0.020448	-3.90168	-0.596925	26.4392	2.72e-07	1.93e-06	8.06e-07	down-regulated
Nitab4.5_0003524g0010	Nitab4.5_0003524g0010	43.3623	57.9334	52.1489	4.21244	2.88945	3.79495	-3.89757	4.22557	198.028	5.62e-45	1.1e-42	4.6e-43	down-regulated
Nitab4.5_0007739g0040	Nitab4.5_0007739g0040	33.0785	27.0572	27.287	1.61041	2.66722	1.95082	-3.89652	3.86422	247.936	7.32e-56	3.21e-53	1.34e-53	down-regulated
Nitab4.5_0000933g0120	Nitab4.5_0000933g0120	1.32725	2.48469	1.51268	0	0.37883	0	-3.89182	0.177797	11.8842	0.000566123	0.00218458	0.000910093	down-regulated
Nitab4.5_0008990g0020	Nitab4.5_0008990g0020	5.81095	6.43221	8.45183	0.455667	0.283639	0.714548	-3.89153	2.13529	169.05	1.19e-38	1.54e-36	6.42e-37	down-regulated
Nitab4.5_0001360g0220	Nitab4.5_0001360g0220	2.33518	1.23663	1.42927	0	0.160487	0.182647	-3.88008	0.189924	29.2568	6.34e-08	4.95e-07	2.06e-07	down-regulated
Nitab4.5_0001217g0040	Nitab4.5_0001217g0040	0.808422	0.817533	1.03383	0.107983	0.047838	0.027537	-3.87521	-0.271891	40.0329	2.5e-10	2.76e-09	1.15e-09	down-regulated
Nitab4.5_0008568g0060	Nitab4.5_0008568g0060	3.40866	5.68313	6.76051	0.08212	0.594741	0.426787	-3.86336	0.208277	44.891	2.08e-11	2.64e-10	1.1e-10	down-regulated
Nitab4.5_0000040g0250	Nitab4.5_0000040g0250	6.21479	6.69924	7.00543	0.340258	0.453224	0.646868	-3.86195	1.53934	59.5238	1.21e-14	2.21e-13	9.21e-14	down-regulated
Nitab4.5_0003250g0010	Nitab4.5_0003250g0010	2.49389	3.41489	2.98428	0.203067	0.180966	0.256119	-3.86118	1.26678	64.9036	7.87e-16	1.63e-14	6.8e-15	down-regulated
Nitab4.5_0007036g0010	Nitab4.5_0007036g0010	678.522	810.558	666.598	45.9177	46.0861	66.6596	-3.85342	8.83531	446.767	3.65e-99	9.85e-96	4.1e-96	down-regulated
Nitab4.5_0002409g0010	Nitab4.5_0002409g0010	1.24957	0.921419	1.40035	0.196021	0	0.056344	-3.85161	-0.393113	25.7078	3.97e-07	2.75e-06	1.15e-06	down-regulated
Nitab4.5_0002420g0030	Nitab4.5_0002420g0030	0.072156	0	0	0	0	0	-3.83155	-0.321389	5.66283	0.0173281	0.0435116	0.0181269	down-regulated
Nitab4.5_0000835g0060	Nitab4.5_0000835g0060	7.72304	6.67292	7.20771	0.796352	0.380679	0.362921	-3.83137	0.646364	29.3478	6.05e-08	4.74e-07	1.97e-07	down-regulated
Nitab4.5_0001889g0050	Nitab4.5_0001889g0050	0.041792	0	0	0	0	0	-3.82977	-0.526369	5.71646	0.0168066	0.04241	0.017668	down-regulated
Nitab4.5_0011862g0010	Nitab4.5_0011862g0010	4.55662	8.91352	6.97315	0.748409	0.376337	0.378413	-3.82931	1.98084	45.113	1.86e-11	2.37e-10	9.88e-11	down-regulated
Nitab4.5_0000971g0110	Nitab4.5_0000971g0110	8.8283	9.4241	9.04947	0.436559	0.9482	0.635819	-3.82567	2.01086	184.228	5.79e-42	9.32e-40	3.88e-40	down-regulated
Nitab4.5_0003113g0100	Nitab4.5_0003113g0100	4.75325	4.58899	4.261	0.333917	0.221888	0.44308	-3.82281	1.1498	100.316	1.3e-23	5.58e-22	2.32e-22	down-regulated
Nitab4.5_0003185g0040	Nitab4.5_0003185g0040	14.2734	12.5645	10.0544	1.26668	0.547898	0.928075	-3.80947	1.74142	77.2278	1.52e-18	4.13e-17	1.72e-17	down-regulated
Nitab4.5_0003695g0010	Nitab4.5_0003695g0010	0.885925	0.511969	0.310781	0	0.108128	0.01587	-3.80621	-0.493689	11.8804	0.000567268	0.00218827	0.000911633	down-regulated
Nitab4.5_0009734g0010	Nitab4.5_0009734g0010	11.2285	25.2338	19.8761	1.13358	1.19881	1.9545	-3.80305	4.27595	146.19	1.18e-33	1.07e-31	4.46e-32	down-regulated
Nitab4.5_0000566g0210	Nitab4.5_0000566g0210	0.950372	0.27664	0.483836	0	0.116658	0	-3.7896	0.0172906	9.71678	0.00182593	0.00617975	0.00257448	down-regulated
Nitab4.5_0000461g0280	Nitab4.5_0000461g0280	0.801714	0.830852	0.217511	0	0	0.094675	-3.78379	-0.617545	21.3965	3.73e-06	2.22e-05	9.25e-06	down-regulated
Nitab4.5_0005615g0010	Nitab4.5_0005615g0010	6.46826	14.17	8.83943	0.424047	0.789613	1.04455	-3.78309	1.85406	66.8992	2.86e-16	6.22e-15	2.59e-15	down-regulated
Nitab4.5_0013262g0010	Nitab4.5_0013262g0010	14.3961	8.48174	15.9861	0.691583	1.22955	1.05165	-3.78284	2.30063	63.3036	1.77e-15	3.55e-14	1.48e-14	down-regulated
Nitab4.5_0000106g0180	Nitab4.5_0000106g0180	12.2455	16.6353	16.2085	1.20425	0.640102	1.56195	-3.77662	1.95142	98.2974	3.6e-23	1.47e-21	6.13e-22	down-regulated
Nitab4.5_0004776g0070	Nitab4.5_0004776g0070	0.137726	2.15812	3.78586	0	0	0.435146	-3.75282	-0.314795	8.69014	0.00319937	0.0100766	0.00419789	down-regulated
Nitab4.5_0002567g0090	Nitab4.5_0002567g0090	17.0222	16.3815	13.7772	0.978412	1.21422	1.53871	-3.73915	2.85766	240.672	2.81e-54	1.06e-51	4.42e-52	down-regulated
Nitab4.5_0007509g0020	Nitab4.5_0007509g0020	16.4588	18.2071	17.0515	0.907431	1.59519	1.61496	-3.73657	3.61156	309.06	3.5e-69	3.07e-66	1.28e-66	down-regulated
Nitab4.5_0005922g0020	Nitab4.5_0005922g0020	2.79637	1.83383	1.51808	0.204642	0.24255	0.034692	-3.72578	0.70478	32.2125	1.38e-08	1.19e-07	4.96e-08	down-regulated
Nitab4.5_0005441g0050	Nitab4.5_0005441g0050	1.41338	2.21482	2.13277	0.157687	0.303784	0	-3.70635	-0.0929886	23.9507	9.88e-07	6.45e-06	2.69e-06	down-regulated
Nitab4.5_0000599g0020	Nitab4.5_0000599g0020	0.901044	1.18114	0.881197	0	0	0.203534	-3.70585	-0.780621	22.2487	2.4e-06	1.47e-05	6.14e-06	down-regulated
Nitab4.5_0007348g0010	Nitab4.5_0007348g0010	7.04277	4.37877	6.52886	0.404912	0.348492	0.675138	-3.70475	2.84813	180.16	4.47e-41	6.83e-39	2.85e-39	down-regulated
Nitab4.5_0002650g0110	Nitab4.5_0002650g0110	1.54858	2.10097	2.73267	0	0	0.441197	-3.70051	-0.395679	19.2243	1.16e-05	6.33e-05	2.64e-05	down-regulated
Nitab4.5_0006856g0030	Nitab4.5_0006856g0030	5.14873	5.15621	3.981	0.332551	0.36507	0.471606	-3.69029	2.64687	49.8642	1.65e-12	2.39e-11	9.96e-12	down-regulated
Nitab4.5_0007319g0030	Nitab4.5_0007319g0030	9.72425	10.4411	12.8437	1.4658	0.560388	0.618544	-3.68764	1.2121	50.2272	1.37e-12	2.01e-11	8.37e-12	down-regulated
Nitab4.5_0001704g0090	Nitab4.5_0001704g0090	14.4537	28.7644	39.9934	1.71727	1.02958	4.09966	-3.6863	4.0839	62.9416	2.13e-15	4.24e-14	1.77e-14	down-regulated
Nitab4.5_0002655g0030	Nitab4.5_0002655g0030	8.76183	12.7927	11.2271	1.33206	0.538183	0.742611	-3.68481	0.562073	64.5239	9.54e-16	1.96e-14	8.18e-15	down-regulated
Nitab4.5_0007758g0010	Nitab4.5_0007758g0010	1.60698	1.08732	1.16932	0	0.296852	0	-3.68146	-0.525926	10.1388	0.00145183	0.00504743	0.00210275	down-regulated
Nitab4.5_0000677g0170	Nitab4.5_0000677g0170	6.30887	6.91827	6.23822	0.701239	0.41853	0.466227	-3.67813	2.09677	77.0326	1.68e-18	4.53e-17	1.89e-17	down-regulated
Nitab4.5_0000110g0410	Nitab4.5_0000110g0410	17.7875	20.9011	22.5166	1.60668	1.31062	2.1507	-3.67713	4.31431	188.315	7.41e-43	1.28e-40	5.33e-41	down-regulated
Nitab4.5_0000841g0070	Nitab4.5_0000841g0070	115.863	152.428	112.604	13.1969	8.43938	10.2133	-3.66846	5.99212	363.852	4.08e-81	5.51e-78	2.3e-78	down-regulated
Nitab4.5_0000190g0160	Nitab4.5_0000190g0160	1.0869	2.12015	1.68234	0.122212	0.174527	0.098558	-3.66434	-9.94e-05	35.4445	2.62e-09	2.5e-08	1.04e-08	down-regulated
Nitab4.5_0003734g0040	Nitab4.5_0003734g0040	11.9164	11.3737	14.8784	2.58893	0.274425	0.321103	-3.65173	1.88949	31.4538	2.04e-08	1.71e-07	7.14e-08	down-regulated
Nitab4.5_0006756g0030	Nitab4.5_0006756g0030	8.96289	12.2326	6.59341	0.727589	1.36208	0.268724	-3.64732	1.82569	71.7618	2.43e-17	5.84e-16	2.43e-16	down-regulated
Nitab4.5_0000652g0170	Nitab4.5_0000652g0170	4.70375	4.04572	3.70383	0.670227	0	0.344768	-3.64058	0.615961	30.8299	2.82e-08	2.31e-07	9.64e-08	down-regulated
Nitab4.5_0005452g0010	Nitab4.5_0005452g0010	2.23827	3.85654	3.19712	0.076667	0.18901	0.510874	-3.62346	1.50533	39.8101	2.8e-10	3.07e-09	1.28e-09	down-regulated
Nitab4.5_0001699g0070	Nitab4.5_0001699g0070	8.82577	10.9655	7.79986	0.439833	0.577721	1.31717	-3.62295	1.76197	56.484	5.67e-14	9.63e-13	4.01e-13	down-regulated
Nitab4.5_0010904g0020	Nitab4.5_0010904g0020	0.989983	1.9892	1.74753	0.202955	0	0.190163	-3.61584	0.13183	31.3183	2.19e-08	1.83e-07	7.63e-08	down-regulated
Nitab4.5_0002519g0020	Nitab4.5_0002519g0020	6.47673	6.05138	5.97114	1.04544	0.316135	0.207557	-3.61477	-0.200572	28.1426	1.13e-07	8.47e-07	3.53e-07	down-regulated
Nitab4.5_0003757g0010	Nitab4.5_0003757g0010	6.90031	7.68772	6.72006	0.291064	0.47109	0.976282	-3.60836	0.153821	17.7269	2.55e-05	0.000130269	5.43e-05	down-regulated
Nitab4.5_0000145g0140	Nitab4.5_0000145g0140	0.374402	0.717683	0.655984	0.142804	0	0	-3.60234	-0.523833	8.82497	0.00297136	0.00943034	0.00392867	down-regulated
Nitab4.5_0000617g0120	Nitab4.5_0000617g0120	7.5656	9.20665	8.17873	0.680925	0.635396	0.806512	-3.60053	0.604518	70.8414	3.87e-17	9.15e-16	3.81e-16	down-regulated
Nitab4.5_0004288g0030	Nitab4.5_0004288g0030	0.859704	2.25037	2.77541	0.361549	0	0.112041	-3.59926	-0.933342	6.27108	0.0122724	0.0324277	0.0135093	down-regulated
Nitab4.5_0012385g0010	Nitab4.5_0012385g0010	2.89835	3.8068	2.65321	0.496852	0.14653	0.158452	-3.59175	0.122618	22.0967	2.59e-06	1.59e-05	6.61e-06	down-regulated
Nitab4.5_0005249g0030	Nitab4.5_0005249g0030	27.7682	31.0537	29.5175	2.35255	2.77821	2.6473	-3.59083	4.25225	235.01	4.82e-53	1.68e-50	7e-51	down-regulated
Nitab4.5_0007728g0020	Nitab4.5_0007728g0020	13.2855	8.99302	11.017	0.914868	0.611162	1.36065	-3.58757	1.80331	100.672	1.09e-23	4.7e-22	1.96e-22	down-regulated
Nitab4.5_0002501g0010	Nitab4.5_0002501g0010	10.2522	25.7885	16.2347	1.27257	0.971975	2.28412	-3.58474	0.902715	43.4091	4.44e-11	5.41e-10	2.25e-10	down-regulated
Nitab4.5_0000426g0130	Nitab4.5_0000426g0130	5.50902	2.57157	2.48945	0.228432	0.12499	0.532814	-3.57747	0.488718	20.444	6.14e-06	3.52e-05	1.47e-05	down-regulated
Nitab4.5_0001275g0020	Nitab4.5_0001275g0020	1.5376	1.61052	1.24572	0	0.336079	0.057536	-3.5689	-0.897131	9.83982	0.00170774	0.0058252	0.00242677	down-regulated
Nitab4.5_0001035g0010	Nitab4.5_0001035g0010	10.6368	10.3926	3.30455	1.00356	0.598611	0.55865	-3.55899	1.10202	45.6874	1.39e-11	1.8e-10	7.48e-11	down-regulated
Nitab4.5_0000403g0130	Nitab4.5_0000403g0130	16.2429	26.9771	17.6632	2.09574	1.56205	1.81522	-3.55852	3.41897	200.835	1.37e-45	2.89e-43	1.2e-43	down-regulated
Nitab4.5_0004644g0020	Nitab4.5_0004644g0020	0.486959	0.444321	0.271012	0.032604	0.067843	0	-3.5507	0.660308	34.2953	4.74e-09	4.35e-08	1.81e-08	down-regulated
Nitab4.5_0001194g0110	Nitab4.5_0001194g0110	17.5102	23.5092	20.203	2.31203	1.55299	1.67876	-3.54882	3.18863	219.981	9.13e-50	2.65e-47	1.1e-47	down-regulated
Nitab4.5_0002257g0030	Nitab4.5_0002257g0030	1.9658	1.83963	2.49154	0.071197	0.325813	0.155205	-3.54806	3.5806	34.6568	3.93e-09	3.65e-08	1.52e-08	down-regulated
Nitab4.5_0001977g0060	Nitab4.5_0001977g0060	1.71215	4.80217	2.26836	0.277243	0.180496	0.343155	-3.53442	1.26674	59.6426	1.14e-14	2.09e-13	8.69e-14	down-regulated
Nitab4.5_0004037g0040	Nitab4.5_0004037g0040	2.62338	5.79367	3.26693	0.398768	0.426249	0.212412	-3.52315	1.01596	61.0287	5.63e-15	1.07e-13	4.44e-14	down-regulated
Nitab4.5_0010709g0010	Nitab4.5_0010709g0010	0.566917	0.837705	1.59919	0.100775	0.168318	0	-3.52047	-0.158238	8.34922	0.00385852	0.0118925	0.00495439	down-regulated
Nitab4.5_0008647g0050	Nitab4.5_0008647g0050	0.429001	0.437298	0.402397	0	0.027958	0.082439	-3.5079	-1.15586	18.7895	1.46e-05	7.82e-05	3.26e-05	down-regulated
Nitab4.5_0000380g0150	Nitab4.5_0000380g0150	3.58485	2.76663	4.32537	0.195622	0.443648	0.357264	-3.50252	0.0883742	34.7214	3.8e-09	3.54e-08	1.48e-08	down-regulated
Nitab4.5_0002594g0050	Nitab4.5_0002594g0050	1.24493	1.12997	1.78004	0	0	0.383078	-3.50164	-0.749031	7.20535	0.00726864	0.0206091	0.00858571	down-regulated
Nitab4.5_0000625g0080	Nitab4.5_0000625g0080	4.29592	3.35743	1.84094	0.648074	0.229903	0	-3.49296	0.746486	19.941	7.99e-06	4.49e-05	1.87e-05	down-regulated
Nitab4.5_0010808g0020	Nitab4.5_0010808g0020	6.50964	8.76886	8.83965	0.617709	0.519646	1.09468	-3.49254	1.58765	34.1649	5.06e-09	4.64e-08	1.93e-08	down-regulated
Nitab4.5_0000980g0370	Nitab4.5_0000980g0370	0.867242	1.57446	1.30469	0.164102	0	0.167121	-3.48356	-0.653552	19.778	8.7e-06	4.85e-05	2.02e-05	down-regulated
Nitab4.5_0001898g0010	Nitab4.5_0001898g0010	52.4146	49.6333	50.4536	4.51105	4.38591	5.56681	-3.48314	6.85144	457.281	1.88e-101	8.24e-98	3.43e-98	down-regulated
Nitab4.5_0004642g0030	Nitab4.5_0004642g0030	3.86603	4.88221	3.95581	0.372397	0.458586	0.373368	-3.48303	2.03477	160.593	8.39e-37	1e-34	4.16e-35	down-regulated
Nitab4.5_0008561g0010	Nitab4.5_0008561g0010	130.084	190.731	131.559	14.1384	8.64728	20.2662	-3.48014	4.36254	149.52	2.21e-34	2.12e-32	8.82e-33	down-regulated
Nitab4.5_0011912g0010	Nitab4.5_0011912g0010	0.774477	1.00103	0.816893	0.025134	0.207997	0.012426	-3.4778	1.33062	24.2828	8.32e-07	5.49e-06	2.29e-06	down-regulated
Nitab4.5_0000797g0040	Nitab4.5_0000797g0040	8.35359	8.73854	10.024	0.420358	0.896703	1.22941	-3.4769	1.23059	72.0671	2.08e-17	5.05e-16	2.1e-16	down-regulated
Nitab4.5_0000599g0010	Nitab4.5_0000599g0010	0.421788	0.098257	0.557205	0.075247	0	0	-3.47659	-0.228586	15.2744	9.3e-05	0.000426775	0.000177794	down-regulated
Nitab4.5_0000515g0010	Nitab4.5_0000515g0010	145.484	164.863	145.521	15.4402	9.91197	18.1381	-3.4763	6.37535	288.594	1.01e-64	7.37e-62	3.07e-62	down-regulated
Nitab4.5_0009857g0010	Nitab4.5_0009857g0010	2.94275	0.985186	2.58218	0.08605	0	0.479367	-3.47142	-0.85896	6.27764	0.0122271	0.0323224	0.0134655	down-regulated
Nitab4.5_0000308g0260	Nitab4.5_0000308g0260	17.6178	18.9512	17.8268	1.68622	1.90431	1.62448	-3.46936	3.72242	440.311	9.26e-98	2.32e-94	9.68e-95	down-regulated
Nitab4.5_0000980g0430	Nitab4.5_0000980g0430	3.996	3.79548	3.46728	0.676401	0	0.346244	-3.46616	-0.466875	36.9553	1.21e-09	1.21e-08	5.02e-09	down-regulated
Nitab4.5_0000654g0120	Nitab4.5_0000654g0120	1.23166	1.501	1.95691	0.067873	0.109008	0.270396	-3.45837	0.689506	36.9426	1.22e-09	1.21e-08	5.05e-09	down-regulated
Nitab4.5_0003551g0110	Nitab4.5_0003551g0110	13.2806	21.608	29.3092	1.40391	1.14049	3.54251	-3.45728	1.73561	51.9429	5.71e-13	8.73e-12	3.64e-12	down-regulated
Nitab4.5_0023821g0010	Nitab4.5_0023821g0010	332.819	389.513	368.893	37.2082	31.8149	36.663	-3.45612	8.79842	364.599	2.81e-81	4.29e-78	1.79e-78	down-regulated
Nitab4.5_0002857g0010	Nitab4.5_0002857g0010	287.859	329.076	306.879	29.5489	28.4085	32.0234	-3.4483	8.34661	252.459	7.56e-57	3.54e-54	1.47e-54	down-regulated
Nitab4.5_0001134g0060	Nitab4.5_0001134g0060	8.95246	7.22935	4.59392	0.45026	0.595435	0.876932	-3.4429	0.44376	39.7664	2.86e-10	3.13e-09	1.31e-09	down-regulated
Nitab4.5_0000446g0040	Nitab4.5_0000446g0040	5.5355	8.59887	5.6327	0.642385	0.939121	0.340104	-3.44067	1.80487	85.816	1.97e-20	6.4e-19	2.67e-19	down-regulated
Nitab4.5_0006014g0070	Nitab4.5_0006014g0070	14.5772	22.8875	14.097	0.538558	0.167007	4.30114	-3.43268	1.13855	24.3572	8e-07	5.3e-06	2.21e-06	down-regulated
Nitab4.5_0002262g0090	Nitab4.5_0002262g0090	57.4484	38.388	30.8886	4.78216	2.13966	5.37923	-3.43131	2.5355	59.2328	1.4e-14	2.55e-13	1.06e-13	down-regulated
Nitab4.5_0000170g0370	Nitab4.5_0000170g0370	20.8461	22.7413	19.6948	2.52817	1.25796	2.44504	-3.4277	4.51689	266.852	5.51e-60	2.93e-57	1.22e-57	down-regulated
Nitab4.5_0001982g0010	Nitab4.5_0001982g0010	21.2534	25.2931	22.6009	1.74057	2.38817	2.71266	-3.42445	4.2019	178.01	1.32e-40	1.92e-38	8e-39	down-regulated
Nitab4.5_0022754g0010	Nitab4.5_0022754g0010	12.4363	12.4138	14.7774	0.452199	1.06923	2.31176	-3.42161	1.26704	59.8077	1.05e-14	1.93e-13	8.03e-14	down-regulated
Nitab4.5_0008142g0020	Nitab4.5_0008142g0020	12.4549	18.9295	13.6008	1.61588	1.37264	1.4753	-3.41548	3.13385	83.3234	6.97e-20	2.16e-18	8.99e-19	down-regulated
Nitab4.5_0001288g0050	Nitab4.5_0001288g0050	12.6959	16.7481	14.605	1.47351	1.80208	1.06725	-3.41539	0.970255	53.0815	3.2e-13	5.01e-12	2.09e-12	down-regulated
Nitab4.5_0000628g0110	Nitab4.5_0000628g0110	4.36954	5.78139	4.66985	0.661069	0.435641	0.375555	-3.41137	1.45803	80.3194	3.19e-19	9.23e-18	3.85e-18	down-regulated
Nitab4.5_0006167g0020	Nitab4.5_0006167g0020	51.5602	60.6786	55.202	5.26288	6.32991	5.12079	-3.41003	4.5589	272.555	3.15e-61	1.78e-58	7.43e-59	down-regulated
Nitab4.5_0002053g0010	Nitab4.5_0002053g0010	39.0668	50.4563	42.7361	2.70074	4.17601	6.34649	-3.40722	4.03484	198.242	5.05e-45	1.01e-42	4.22e-43	down-regulated
Nitab4.5_0001333g0020	Nitab4.5_0001333g0020	139.783	207.802	165.913	12.4482	14.4798	24.8783	-3.40003	7.16544	231.493	2.82e-52	9.25e-50	3.85e-50	down-regulated
Nitab4.5_0003953g0010	Nitab4.5_0003953g0010	5.25386	2.5805	4.42441	0.310054	0.460894	0.420103	-3.39401	0.365535	38.558	5.31e-10	5.6e-09	2.33e-09	down-regulated
Nitab4.5_0002262g0040	Nitab4.5_0002262g0040	12.0505	7.39813	8.59159	0.268116	1.07944	1.4607	-3.39188	0.942767	36.754	1.34e-09	1.33e-08	5.53e-09	down-regulated
Nitab4.5_0000218g0060	Nitab4.5_0000218g0060	2.46396	4.8491	5.5693	0.122467	0.396689	0.778863	-3.38636	1.29874	23.7556	1.09e-06	7.1e-06	2.96e-06	down-regulated
Nitab4.5_0010796g0010	Nitab4.5_0010796g0010	2.5404	4.47405	3.47094	0.488654	0.22852	0.330498	-3.38336	1.0476	27.1285	1.9e-07	1.39e-06	5.77e-07	down-regulated
Nitab4.5_0000829g0160	Nitab4.5_0000829g0160	5.02424	2.27123	3.23251	0.47243	0.328529	0.138489	-3.38291	-0.866434	16.9886	3.76e-05	0.000186386	7.76e-05	down-regulated
Nitab4.5_0000222g0070	Nitab4.5_0000222g0070	10.8276	17.6443	11.3479	1.54401	0.97977	1.44494	-3.37803	0.931477	51.6374	6.68e-13	1.01e-11	4.22e-12	down-regulated
Nitab4.5_0011395g0010	Nitab4.5_0011395g0010	33.1991	38.212	35.0565	3.51451	3.41729	3.95597	-3.37568	4.41791	476.706	1.11e-105	5.59e-102	2.33e-102	down-regulated
Nitab4.5_0005472g0090	Nitab4.5_0005472g0090	3.31456	4.54477	5.35712	0.521224	0.163971	0.650876	-3.37561	1.6242	52.334	4.68e-13	7.21e-12	3e-12	down-regulated
Nitab4.5_0000680g0140	Nitab4.5_0000680g0140	8.02631	8.54157	7.64394	0.710434	0.546581	1.19735	-3.37512	2.565	114.76	8.88e-27	4.95e-25	2.06e-25	down-regulated
Nitab4.5_0002354g0010	Nitab4.5_0002354g0010	7.03532	8.93208	5.24493	0.437558	1.17757	0.550246	-3.37113	1.25495	52.6861	3.91e-13	6.08e-12	2.53e-12	down-regulated
Nitab4.5_0000621g0130	Nitab4.5_0000621g0130	14.7501	20.7941	21.799	2.27229	1.50169	2.10161	-3.37057	3.51144	148.62	3.47e-34	3.31e-32	1.38e-32	down-regulated
Nitab4.5_0001681g0010	Nitab4.5_0001681g0010	1.07185	0.747822	0.916138	0.165556	0.066362	0.038676	-3.36648	-0.691705	28.3899	9.92e-08	7.53e-07	3.14e-07	down-regulated
Nitab4.5_0002137g0020	Nitab4.5_0002137g0020	15.0769	19.1059	18.163	1.5471	1.55333	2.27795	-3.36198	3.96799	192.86	7.55e-44	1.4e-41	5.85e-42	down-regulated
Nitab4.5_0002367g0030	Nitab4.5_0002367g0030	12.3523	22.2223	19.6059	2.50128	1.57629	1.51636	-3.35655	2.0695	78.9289	6.44e-19	1.81e-17	7.56e-18	down-regulated
Nitab4.5_0000956g0080	Nitab4.5_0000956g0080	15.8131	11.0066	10.8586	0.545744	1.26081	2.02594	-3.35545	1.81799	61.7503	3.9e-15	7.55e-14	3.15e-14	down-regulated
Nitab4.5_0004697g0070	Nitab4.5_0004697g0070	5.80739	7.07768	7.04657	0.906064	0.6725	0.485468	-3.35394	2.56951	183.744	7.38e-42	1.17e-39	4.89e-40	down-regulated
Nitab4.5_0006451g0010	Nitab4.5_0006451g0010	1.12938	1.03063	0.624308	0	0.277757	0	-3.35112	-0.863204	8.57774	0.00340297	0.0106444	0.00443444	down-regulated
Nitab4.5_0004268g0030	Nitab4.5_0004268g0030	2.1037	3.25505	1.92708	0.365062	0.115243	0.259195	-3.35089	1.12803	66.0881	4.31e-16	9.2e-15	3.83e-15	down-regulated
Nitab4.5_0001701g0170	Nitab4.5_0001701g0170	3.77784	4.92674	4.60261	0.396083	0.985472	0	-3.3462	1.90008	21.5113	3.52e-06	2.1e-05	8.76e-06	down-regulated
Nitab4.5_0000006g0380	Nitab4.5_0000006g0380	12.5776	14.1299	9.11488	1.00012	0.834572	1.90182	-3.34612	2.73749	45.0803	1.89e-11	2.41e-10	1e-10	down-regulated
Nitab4.5_0000446g0030	Nitab4.5_0000446g0030	1.2106	2.52434	2.08552	0.049966	0.320101	0.227524	-3.3456	0.00618545	25.9541	3.5e-07	2.44e-06	1.02e-06	down-regulated
Nitab4.5_0002897g0040	Nitab4.5_0002897g0040	4.18456	5.09941	5.67808	0.191049	0.471341	0.883321	-3.34294	1.95928	62.7124	2.39e-15	4.72e-14	1.97e-14	down-regulated
Nitab4.5_0001370g0030	Nitab4.5_0001370g0030	0.808103	1.11246	0.846132	0.084207	0.100661	0.101195	-3.3329	-0.160418	25.9447	3.51e-07	2.46e-06	1.02e-06	down-regulated
Nitab4.5_0001249g0020	Nitab4.5_0001249g0020	86.0254	100.484	84.9227	10.5723	8.64275	9.52008	-3.32703	6.54598	511.421	3.11e-113	5.46e-109	2.28e-109	down-regulated
Nitab4.5_0011271g0040	Nitab4.5_0011271g0040	10.5432	14.4681	12.8356	1.64923	0.613403	1.63149	-3.32438	0.593219	39.3901	3.47e-10	3.76e-09	1.57e-09	down-regulated
Nitab4.5_0003699g0010	Nitab4.5_0003699g0010	14.1937	15.5291	13.1517	0.695592	1.25089	2.52248	-3.32136	1.73315	57.6427	3.14e-14	5.5e-13	2.29e-13	down-regulated
Nitab4.5_0023724g0010	Nitab4.5_0023724g0010	482.399	610.327	579.814	49.7412	45.6598	82.7666	-3.31962	8.68846	204.724	1.95e-46	4.41e-44	1.84e-44	down-regulated
Nitab4.5_0009936g0010	Nitab4.5_0009936g0010	10.0983	13.3165	11.0134	1.52864	0.354099	1.7207	-3.31656	2.24315	48.2849	3.69e-12	5.15e-11	2.15e-11	down-regulated
Nitab4.5_0004377g0010	Nitab4.5_0004377g0010	5.7779	5.14992	3.97373	0.518186	0.527183	0.537237	-3.30037	1.10459	82.9252	8.52e-20	2.62e-18	1.09e-18	down-regulated
Nitab4.5_0003142g0030	Nitab4.5_0003142g0030	3.71673	5.75767	1.90295	0	0.250334	0.93487	-3.29926	-0.795899	12.624	0.000380827	0.00152408	0.00063493	down-regulated
Nitab4.5_0001781g0120	Nitab4.5_0001781g0120	17.1291	17.0465	18.155	2.37832	1.55548	1.6871	-3.29861	3.35042	273.417	2.04e-61	1.2e-58	4.98e-59	down-regulated
Nitab4.5_0001140g0030	Nitab4.5_0001140g0030	479.8	623.395	484.187	49.5984	57.248	65.0435	-3.29764	8.55713	378.377	2.81e-84	5.19e-81	2.16e-81	down-regulated
Nitab4.5_0000021g0120	Nitab4.5_0000021g0120	8.69483	11.9757	10.1534	1.11227	0.93006	1.29099	-3.29098	3.24251	149.713	2e-34	1.93e-32	8.03e-33	down-regulated
Nitab4.5_0002161g0050	Nitab4.5_0002161g0050	22.9549	22.3418	20.4321	1.80927	1.87054	3.4679	-3.28008	3.33014	163.431	2.01e-37	2.46e-35	1.03e-35	down-regulated
Nitab4.5_0002245g0070	Nitab4.5_0002245g0070	9.1824	7.92881	8.11025	0.458914	1.28595	0.98875	-3.27904	1.7496	96.0826	1.1e-22	4.31e-21	1.79e-21	down-regulated
Nitab4.5_0003081g0030	Nitab4.5_0003081g0030	2.48723	2.00678	1.2111	0.285651	0.262618	0.057433	-3.27826	0.406643	31.9054	1.62e-08	1.38e-07	5.75e-08	down-regulated
Nitab4.5_0000659g0110	Nitab4.5_0000659g0110	87.663	121.191	99.7138	13.7727	8.54296	11.5319	-3.27491	5.22253	132.711	1.05e-30	7.62e-29	3.18e-29	down-regulated
Nitab4.5_0000491g0080	Nitab4.5_0000491g0080	11.2572	13.1453	11.8102	1.36974	1.17217	1.44871	-3.26334	3.57161	179.827	5.29e-41	7.9e-39	3.29e-39	down-regulated
Nitab4.5_0001128g0080	Nitab4.5_0001128g0080	114.419	141.44	129.922	15.0824	8.95719	18.732	-3.25987	6.54132	198.382	4.71e-45	9.56e-43	3.98e-43	down-regulated
Nitab4.5_0001242g0140	Nitab4.5_0001242g0140	5.06176	5.13678	3.34421	0.69798	0	0.734743	-3.25886	0.697787	12.9539	0.00031926	0.00130055	0.000541808	down-regulated
Nitab4.5_0000152g0420	Nitab4.5_0000152g0420	0.843662	0.97552	1.20219	0	0.204429	0.116883	-3.25836	-0.532992	22.5988	2e-06	1.24e-05	5.18e-06	down-regulated
Nitab4.5_0003246g0080	Nitab4.5_0003246g0080	20.5936	23.014	24.0421	2.37443	1.6884	3.43767	-3.25696	4.44246	147.91	4.96e-34	4.64e-32	1.93e-32	down-regulated
Nitab4.5_0010689g0010	Nitab4.5_0010689g0010	22.7261	29.3094	29.4066	2.62956	3.30233	3.15592	-3.25106	4.08934	185.302	3.37e-42	5.54e-40	2.31e-40	down-regulated
Nitab4.5_0006125g0010	Nitab4.5_0006125g0010	6.75339	8.22573	8.22246	0.501585	0.414545	1.65775	-3.24526	2.46732	52.8846	3.54e-13	5.52e-12	2.3e-12	down-regulated
Nitab4.5_0000091g0360	Nitab4.5_0000091g0360	83.5377	94.9535	82.2714	11.2985	8.5732	9.36269	-3.24412	6.17102	433.532	2.77e-96	6.48e-93	2.7e-93	down-regulated
Nitab4.5_0000956g0090	Nitab4.5_0000956g0090	24.5578	23.5499	17.2816	0.90358	3.16968	3.22402	-3.24231	2.53348	69.733	6.79e-17	1.57e-15	6.53e-16	down-regulated
Nitab4.5_0000439g0010	Nitab4.5_0000439g0010	27.2655	28.1192	23.6057	2.56752	2.85406	3.44827	-3.23866	4.33877	335.058	7.61e-75	8.35e-72	3.48e-72	down-regulated
Nitab4.5_0004045g0030	Nitab4.5_0004045g0030	5.29009	5.61084	6.52782	0.873003	0.426414	0.660068	-3.23368	2.12427	136.739	1.38e-31	1.08e-29	4.51e-30	down-regulated
Nitab4.5_0004869g0030	Nitab4.5_0004869g0030	3.85443	4.69593	3.80286	0.592256	0.290794	0.495366	-3.23304	1.01425	50.1771	1.4e-12	2.06e-11	8.58e-12	down-regulated
Nitab4.5_0001629g0030	Nitab4.5_0001629g0030	4.22564	5.54984	4.29536	0.520023	0.661012	0.380877	-3.2328	1.08515	90.4823	1.87e-21	6.58e-20	2.74e-20	down-regulated
Nitab4.5_0008803g0020	Nitab4.5_0008803g0020	22.8018	25.2019	21.0298	2.40241	2.24969	3.14619	-3.22731	4.9185	277.042	3.31e-62	2.08e-59	8.66e-60	down-regulated
Nitab4.5_0000057g0280	Nitab4.5_0000057g0280	3.64643	5.81062	8.23615	0.753387	0.487494	0.746665	-3.22221	1.92004	97.2441	6.13e-23	2.45e-21	1.02e-21	down-regulated
Nitab4.5_0008969g0010	Nitab4.5_0008969g0010	9.71389	10.1352	10.9134	1.01295	1.7292	0.754474	-3.22027	3.39396	87.1324	1.01e-20	3.36e-19	1.4e-19	down-regulated
Nitab4.5_0002222g0060	Nitab4.5_0002222g0060	13.0764	14.4108	12.5355	1.01647	0.839131	2.64472	-3.21715	2.29845	71.6776	2.53e-17	6.09e-16	2.54e-16	down-regulated
Nitab4.5_0003254g0070	Nitab4.5_0003254g0070	3.35372	3.68807	3.26163	0.381711	0.530499	0.256608	-3.21697	-0.190949	50.7598	1.04e-12	1.55e-11	6.47e-12	down-regulated
Nitab4.5_0004917g0060	Nitab4.5_0004917g0060	12.2724	13.4227	10.671	1.18386	0.84509	2.11369	-3.21069	3.02783	103.949	2.08e-24	9.53e-23	3.97e-23	down-regulated
Nitab4.5_0005686g0020	Nitab4.5_0005686g0020	3.13373	3.27475	4.32224	0.358427	0.304175	0.538401	-3.21026	1.99176	97.1016	6.59e-23	2.61e-21	1.09e-21	down-regulated
Nitab4.5_0001841g0140	Nitab4.5_0001841g0140	1.81018	2.41507	1.71334	0.135372	0.166708	0.359895	-3.20774	0.432302	45.3158	1.68e-11	2.15e-10	8.95e-11	down-regulated
Nitab4.5_0012513g0020	Nitab4.5_0012513g0020	1.60181	1.9879	1.37703	0.226487	0.333587	0	-3.20621	0.127824	19.3665	1.08e-05	5.91e-05	2.46e-05	down-regulated
Nitab4.5_0000537g0160	Nitab4.5_0000537g0160	1.11338	2.17185	1.94188	0	0.268274	0.333517	-3.20462	0.241388	22.8534	1.75e-06	1.1e-05	4.57e-06	down-regulated
Nitab4.5_0025339g0010	Nitab4.5_0025339g0010	23.1767	20.0998	17.8663	1.8523	1.42199	3.67054	-3.20459	2.3904	127.077	1.79e-29	1.2e-27	5.01e-28	down-regulated
Nitab4.5_0004153g0040	Nitab4.5_0004153g0040	484.859	514.001	451.613	50.2	48.7773	68.3102	-3.2045	8.83105	337.285	2.49e-75	2.82e-72	1.18e-72	down-regulated
Nitab4.5_0000706g0090	Nitab4.5_0000706g0090	26.528	31.9703	26.3013	2.38474	2.37853	4.9994	-3.20247	3.96978	160.389	9.3e-37	1.1e-34	4.58e-35	down-regulated
Nitab4.5_0001198g0320	Nitab4.5_0001198g0320	6.56109	7.27143	8.04175	0.879164	0.771848	0.862234	-3.20045	3.20685	311.809	8.81e-70	8.15e-67	3.39e-67	down-regulated
Nitab4.5_0005700g0010	Nitab4.5_0005700g0010	2.16528	2.645	2.05162	0.276376	0.295752	0.210405	-3.19964	0.464776	61.8802	3.65e-15	7.08e-14	2.95e-14	down-regulated
Nitab4.5_0006822g0030	Nitab4.5_0006822g0030	5.20106	12.7049	9.57106	1.96133	0.365748	0.783363	-3.19545	0.704363	23.8461	1.04e-06	6.8e-06	2.83e-06	down-regulated
Nitab4.5_0002602g0040	Nitab4.5_0002602g0040	5.72487	6.92669	6.2151	0.895557	0.575787	0.692557	-3.19399	2.30474	115.812	5.23e-27	2.96e-25	1.23e-25	down-regulated
Nitab4.5_0011193g0010	Nitab4.5_0011193g0010	9.39771	7.96279	9.41495	0.769736	1.01976	1.30819	-3.19251	2.59406	55.6977	8.45e-14	1.41e-12	5.88e-13	down-regulated
Nitab4.5_0023502g0010	Nitab4.5_0023502g0010	1.27757	2.49033	0.964655	0.338475	0	0.193214	-3.19046	0.194372	21.108	4.34e-06	2.55e-05	1.06e-05	down-regulated
Nitab4.5_0002464g0020	Nitab4.5_0002464g0020	13.567	12.9024	15.6131	1.16178	1.82377	1.89651	-3.18805	2.51288	123.294	1.2e-28	7.64e-27	3.18e-27	down-regulated
Nitab4.5_0004848g0040	Nitab4.5_0004848g0040	0.635204	0.668148	0.563995	0.029386	0.099543	0.073756	-3.18795	-0.717334	8.08882	0.00445391	0.0134664	0.00561008	down-regulated
Nitab4.5_0000429g0070	Nitab4.5_0000429g0070	7.83638	9.11724	8.08302	0.322943	0.45274	2.09828	-3.18632	0.828528	18.0107	2.2e-05	0.000113916	4.75e-05	down-regulated
Nitab4.5_0009984g0020	Nitab4.5_0009984g0020	46.1177	41.5847	39.0274	4.65967	4.82495	5.27576	-3.18613	4.45569	370.022	1.85e-82	3.25e-79	1.35e-79	down-regulated
Nitab4.5_0004311g0010	Nitab4.5_0004311g0010	9.75884	10.4852	7.13339	1.54787	0.505739	1.12546	-3.18383	2.53287	38.6886	4.97e-10	5.25e-09	2.19e-09	down-regulated
Nitab4.5_0000568g0090	Nitab4.5_0000568g0090	2.8217	4.89555	2.09344	0.407585	0.440356	0.288117	-3.1741	1.052	35.2464	2.91e-09	2.75e-08	1.15e-08	down-regulated
Nitab4.5_0004452g0040	Nitab4.5_0004452g0040	12.0486	15.5014	13.8982	1.69636	1.51559	1.66918	-3.1734	4.14834	269.683	1.33e-60	7.19e-58	2.99e-58	down-regulated
Nitab4.5_0012445g0030	Nitab4.5_0012445g0030	10.1637	9.57783	5.524	1.07941	0.977807	0.910793	-3.16702	2.65181	80.6871	2.64e-19	7.73e-18	3.22e-18	down-regulated
Nitab4.5_0001567g0170	Nitab4.5_0001567g0170	0.302146	0.722395	0.53612	0.140108	0	0.02933	-3.16313	-0.716953	11.7573	0.000606063	0.00232212	0.000967392	down-regulated
Nitab4.5_0002809g0030	Nitab4.5_0002809g0030	31.1503	31.1929	33.7972	3.61322	3.54908	4.23955	-3.16213	6.49602	363.853	4.08e-81	5.51e-78	2.3e-78	down-regulated
Nitab4.5_0004269g0080	Nitab4.5_0004269g0080	5.68354	11.9329	11.081	1.28542	1.26346	0.837474	-3.15956	1.87648	55.9624	7.39e-14	1.24e-12	5.18e-13	down-regulated
Nitab4.5_0007332g0020	Nitab4.5_0007332g0020	0.563106	0.334162	0.332831	0.031751	0.114084	0	-3.15895	-0.668625	18.5119	1.69e-05	8.94e-05	3.72e-05	down-regulated
Nitab4.5_0002814g0050	Nitab4.5_0002814g0050	2.10892	5.28505	4.62113	0.841169	0.21665	0.366822	-3.15441	2.30268	48.3748	3.52e-12	4.93e-11	2.05e-11	down-regulated
Nitab4.5_0011466g0010	Nitab4.5_0011466g0010	2.94416	4.08431	7.49661	0	0.543429	1.14441	-3.15425	0.0525415	10.2294	0.00138222	0.00483164	0.00201286	down-regulated
Nitab4.5_0001028g0160	Nitab4.5_0001028g0160	3.71252	3.00822	3.37644	0.196021	0.419526	0.573028	-3.15388	1.20719	44.558	2.47e-11	3.11e-10	1.29e-10	down-regulated
Nitab4.5_0000357g0140	Nitab4.5_0000357g0140	0	0.471984	0.539065	0.03456	0.075907	0	-3.15382	-0.681647	7.04518	0.00794789	0.0222601	0.00927351	down-regulated
Nitab4.5_0011271g0080	Nitab4.5_0011271g0080	2.71935	3.34312	4.60661	0.325159	0.61004	0.316142	-3.15296	0.748621	33.2682	8.03e-09	7.16e-08	2.98e-08	down-regulated
Nitab4.5_0001775g0070	Nitab4.5_0001775g0070	1.88162	3.52725	1.69023	0.342687	0.170511	0.313656	-3.15186	1.23519	51.1993	8.35e-13	1.25e-11	5.21e-12	down-regulated
Nitab4.5_0001157g0050	Nitab4.5_0001157g0050	1.24961	1.42098	0.822491	0.410598	0	0	-3.14381	0.414013	6.66082	0.00985555	0.0268244	0.011175	down-regulated
Nitab4.5_0005629g0010	Nitab4.5_0005629g0010	0.965059	0.815485	0.909442	0.219837	0.046276	0.040237	-3.14043	0.264075	25.6743	4.04e-07	2.8e-06	1.16e-06	down-regulated
Nitab4.5_0000023g0480	Nitab4.5_0000023g0480	9.87368	17.2049	27.5645	2.10853	0.942695	3.50946	-3.13562	3.60433	48.2891	3.68e-12	5.14e-11	2.14e-11	down-regulated
Nitab4.5_0000264g0200	Nitab4.5_0000264g0200	11.0916	13.3807	16.8673	0.852454	2.79545	1.30113	-3.13387	1.41384	52.628	4.03e-13	6.25e-12	2.6e-12	down-regulated
Nitab4.5_0012715g0010	Nitab4.5_0012715g0010	1.21399	1.46965	0.944818	0.123559	0.262376	0.033298	-3.13334	-0.415018	21.6679	3.24e-06	1.95e-05	8.13e-06	down-regulated
Nitab4.5_0008778g0010	Nitab4.5_0008778g0010	0.326244	0.250962	0.257165	0.032049	0	0.058141	-3.13081	0.448443	17.7765	2.48e-05	0.000127359	5.31e-05	down-regulated
Nitab4.5_0003714g0010	Nitab4.5_0003714g0010	2.90082	3.25091	2.59424	0.386488	0.428126	0.249999	-3.12688	3.34848	141.751	1.1e-32	9.31e-31	3.88e-31	down-regulated
Nitab4.5_0001580g0010	Nitab4.5_0001580g0010	6.90643	10.1138	10.4839	0.634675	1.61113	1.09955	-3.11959	2.28738	86.8796	1.15e-20	3.8e-19	1.58e-19	down-regulated
Nitab4.5_0003837g0010	Nitab4.5_0003837g0010	6.94004	14.4926	8.9648	1.74489	0.162543	1.72028	-3.11455	0.514899	29.2577	6.34e-08	4.95e-07	2.06e-07	down-regulated
Nitab4.5_0005597g0020	Nitab4.5_0005597g0020	162.351	252.501	181.521	27.9163	23.1833	22.2764	-3.11346	7.65504	229.207	8.88e-52	2.83e-49	1.18e-49	down-regulated
Nitab4.5_0014621g0010	Nitab4.5_0014621g0010	55.5411	72.953	64.136	8.89823	7.61567	7.19659	-3.11082	5.15843	232.181	1.99e-52	6.61e-50	2.75e-50	down-regulated
Nitab4.5_0002155g0040	Nitab4.5_0002155g0040	3.15568	4.14713	3.63656	1.13578	0.184182	0	-3.10599	0.158186	15.954	6.49e-05	0.000307331	0.000128034	down-regulated
Nitab4.5_0002586g0140	Nitab4.5_0002586g0140	1.31862	3.0608	2.26447	0.204324	0.27916	0.30533	-3.10487	-0.378594	29.9896	4.34e-08	3.48e-07	1.45e-07	down-regulated
Nitab4.5_0010510g0030	Nitab4.5_0010510g0030	7.1866	6.19728	6.32775	1.17781	0.639582	0.596421	-3.10277	1.9243	79.3659	5.16e-19	1.47e-17	6.14e-18	down-regulated
Nitab4.5_0006815g0010	Nitab4.5_0006815g0010	18.8219	23.5623	17.4335	1.74324	3.35406	2.32509	-3.10035	3.51765	122.791	1.55e-28	9.72e-27	4.05e-27	down-regulated
Nitab4.5_0005320g0020	Nitab4.5_0005320g0020	86.5707	68.5625	40.7826	4.37287	8.74617	11.1954	-3.09978	6.39484	90.5637	1.79e-21	6.32e-20	2.63e-20	down-regulated
Nitab4.5_0005436g0090	Nitab4.5_0005436g0090	4.65812	7.26726	4.91995	0.681022	1.02668	0.341379	-3.09856	0.0280176	32.9446	9.48e-09	8.38e-08	3.49e-08	down-regulated
Nitab4.5_0000439g0030	Nitab4.5_0000439g0030	2.10803	1.7332	1.64941	0.197283	0.153573	0.321128	-3.09299	1.27754	77.0739	1.65e-18	4.44e-17	1.85e-17	down-regulated
Nitab4.5_0000753g0160	Nitab4.5_0000753g0160	14.1358	14.5918	14.9065	2.15499	1.84935	1.41702	-3.09175	3.74215	93.5544	3.95e-22	1.48e-20	6.16e-21	down-regulated
Nitab4.5_0001003g0130	Nitab4.5_0001003g0130	50.3552	42.0524	35.0842	4.36122	4.53128	7.08923	-3.08036	4.88578	114.192	1.18e-26	6.49e-25	2.71e-25	down-regulated
Nitab4.5_0003357g0010	Nitab4.5_0003357g0010	0.499491	0.663642	0.93265	0.06993	0.193412	0	-3.07431	0.00969692	14.5927	0.000133432	0.000591427	0.000246388	down-regulated
Nitab4.5_0000383g0200	Nitab4.5_0000383g0200	4.45152	5.35183	6.63483	0	0.666981	1.39369	-3.07305	0.888249	18.7357	1.5e-05	8.03e-05	3.34e-05	down-regulated
Nitab4.5_0002594g0040	Nitab4.5_0002594g0040	24.825	34.7167	26.1227	4.85525	2.32556	3.68806	-3.06396	3.82429	87.7776	7.32e-21	2.45e-19	1.02e-19	down-regulated
Nitab4.5_0000316g0270	Nitab4.5_0000316g0270	1.9537	1.53152	1.39841	0.275399	0.043291	0.281654	-3.06215	0.568734	32.7832	1.03e-08	9.04e-08	3.77e-08	down-regulated
Nitab4.5_0000630g0130	Nitab4.5_0000630g0130	3.77111	7.44093	4.64701	1.36555	0.471105	0.16062	-3.06193	0.908993	23.0437	1.58e-06	1e-05	4.17e-06	down-regulated
Nitab4.5_0006416g0010	Nitab4.5_0006416g0010	4.84967	6.92926	6.45051	1.21449	0.464892	0.631183	-3.06023	2.49419	65.9022	4.74e-16	1.01e-14	4.19e-15	down-regulated
Nitab4.5_0005785g0010	Nitab4.5_0005785g0010	4.79282	8.2877	8.4197	0.748088	0.315993	1.57379	-3.05988	8.05496	66.3149	3.84e-16	8.23e-15	3.43e-15	down-regulated
Nitab4.5_0000101g0270	Nitab4.5_0000101g0270	48.856	34.3675	23.7278	4.01004	4.31594	5.29574	-3.05863	5.43276	147.926	4.92e-34	4.61e-32	1.92e-32	down-regulated
Nitab4.5_0000934g0080	Nitab4.5_0000934g0080	11.7196	11.7259	13.8432	1.05652	1.03558	2.60826	-3.05526	1.31096	64.8456	8.1e-16	1.68e-14	6.98e-15	down-regulated
Nitab4.5_0000606g0040	Nitab4.5_0000606g0040	0.881821	1.11873	1.58123	0.056811	0.121452	0.246587	-3.05371	-0.60174	22.5307	2.07e-06	1.29e-05	5.36e-06	down-regulated
Nitab4.5_0000259g0340	Nitab4.5_0000259g0340	1.08573	1.185	1.33573	0.334555	0.102409	0	-3.04873	-0.893948	6.9595	0.00833751	0.0232014	0.00966569	down-regulated
Nitab4.5_0000408g0110	Nitab4.5_0000408g0110	1.0102	0.543803	1.16087	0.008833	0.134878	0.192039	-3.04069	-0.0616021	15.4889	8.3e-05	0.000384588	0.000160219	down-regulated
Nitab4.5_0000811g0050	Nitab4.5_0000811g0050	0.929399	0.946798	0.937415	0.27595	0.084761	0	-3.0374	-0.165651	12.7496	0.000356093	0.00143462	0.000597663	down-regulated
Nitab4.5_0009954g0010	Nitab4.5_0009954g0010	0.745131	1.33384	0.935963	0.066475	0.07376	0.234298	-3.0371	0.0832438	16.2211	5.64e-05	0.000270024	0.000112492	down-regulated
Nitab4.5_0000381g0140	Nitab4.5_0000381g0140	12.7023	13.3441	12.8027	0.877635	0.578986	3.5513	-3.03702	3.33431	46.2558	1.04e-11	1.36e-10	5.68e-11	down-regulated
Nitab4.5_0000863g0240	Nitab4.5_0000863g0240	2.46528	2.56693	2.35916	0.294311	0.533152	0.126998	-3.03589	0.673842	36.8642	1.27e-09	1.26e-08	5.25e-09	down-regulated
Nitab4.5_0002814g0040	Nitab4.5_0002814g0040	9.2717	19.4758	8.86685	1.80145	1.32532	1.76357	-3.03442	3.76396	76.4461	2.26e-18	6e-17	2.5e-17	down-regulated
Nitab4.5_0001638g0020	Nitab4.5_0001638g0020	0.791389	1.84643	1.04865	0	0.205762	0.252106	-3.02611	-0.473047	11.7439	0.000610435	0.00233683	0.00097352	down-regulated
Nitab4.5_0002611g0130	Nitab4.5_0002611g0130	33.7441	42.7576	34.8086	3.40102	4.18307	6.90411	-3.02505	3.14908	157.953	3.17e-36	3.54e-34	1.48e-34	down-regulated
Nitab4.5_0003558g0010	Nitab4.5_0003558g0010	2.90569	3.50949	4.69591	0	0.695501	0.731982	-3.0228	0.584287	18.4912	1.71e-05	9.03e-05	3.76e-05	down-regulated
Nitab4.5_0003727g0010	Nitab4.5_0003727g0010	2.89297	0.608213	1.23941	0.116247	0.503749	0	-3.01938	-0.14082	11.9746	0.000539312	0.00208984	0.000870626	down-regulated
Nitab4.5_0001504g0010	Nitab4.5_0001504g0010	110.783	161.225	125.549	18.472	15.353	18.3996	-3.01804	5.77212	121.987	2.32e-28	1.45e-26	6.04e-27	down-regulated
Nitab4.5_0000173g0290	Nitab4.5_0000173g0290	3.03581	3.36504	2.10184	0.379956	0.40781	0.312986	-3.0174	0.879481	42.4095	7.4e-11	8.78e-10	3.66e-10	down-regulated
Nitab4.5_0000097g0010	Nitab4.5_0000097g0010	12.0721	8.17203	10.0551	1.3783	1.41484	1.15197	-3.01311	2.52991	97.6407	5.02e-23	2.03e-21	8.46e-22	down-regulated
Nitab4.5_0021741g0010	Nitab4.5_0021741g0010	34.3335	35.3387	44.9921	3.77816	4.12165	7.18564	-3.01108	4.93671	126.992	1.86e-29	1.25e-27	5.21e-28	down-regulated
Nitab4.5_0001899g0110	Nitab4.5_0001899g0110	9.24852	12.0597	9.03	1.52312	1.01201	1.45261	-3.00959	2.99936	164.409	1.23e-37	1.52e-35	6.32e-36	down-regulated
Nitab4.5_0004863g0010	Nitab4.5_0004863g0010	5.35169	6.20626	5.31206	0.85911	0.875376	0.48611	-3.00699	2.12622	126.671	2.19e-29	1.46e-27	6.09e-28	down-regulated
Nitab4.5_0000956g0070	Nitab4.5_0000956g0070	5.67668	5.87275	6.09014	1.14699	0	1.14611	-3.00588	0.669749	21.6718	3.24e-06	1.95e-05	8.11e-06	down-regulated
Nitab4.5_0009676g0030	Nitab4.5_0009676g0030	10.5691	11.7892	7.14334	0.838194	1.48535	1.54564	-3.00287	1.59421	83.3034	7.04e-20	2.18e-18	9.07e-19	down-regulated
Nitab4.5_0004661g0030	Nitab4.5_0004661g0030	2.31614	2.59423	1.47043	0.061683	0.441803	0.335397	-3.0004	0.127212	15.1299	0.000100363	0.000457377	0.000190543	down-regulated
Nitab4.5_0010357g0020	Nitab4.5_0010357g0020	1.26398	1.26896	0.973436	0.113683	0.303742	0.051948	-3.00004	1.84398	27.6614	1.45e-07	1.07e-06	4.45e-07	down-regulated
Nitab4.5_0012771g0010	Nitab4.5_0012771g0010	58.5185	57.52	61.7386	5.09924	5.77954	12.6898	-2.99935	4.7087	126.563	2.32e-29	1.53e-27	6.39e-28	down-regulated
Nitab4.5_0002523g0020	Nitab4.5_0002523g0020	4.25597	2.7148	3.15705	0.709535	0.354841	0.194073	-2.99829	-0.529897	20.599	5.66e-06	3.26e-05	1.36e-05	down-regulated
Nitab4.5_0002465g0050	Nitab4.5_0002465g0050	2.43319	3.07604	2.6635	0.17048	0.304555	0.590293	-2.99796	2.96663	79.6743	4.42e-19	1.27e-17	5.29e-18	down-regulated
Nitab4.5_0001320g0010	Nitab4.5_0001320g0010	39.6447	42.4139	56.594	5.18353	7.22063	6.0405	-2.99672	4.90345	172.199	2.45e-39	3.31e-37	1.38e-37	down-regulated
Nitab4.5_0003221g0020	Nitab4.5_0003221g0020	3.36947	3.4791	2.1959	0.335199	0.278246	0.5508	-2.99646	0.60531	32.6092	1.13e-08	9.83e-08	4.1e-08	down-regulated
[truncated: 1,725 more rows]
