# Supplementary material for: Integrative Analyses of Biochemical Properties and Transcriptome Reveal the Dynamic Changes in Leaf Senescence of Tobacco (Nicotiana tabacum L.)
Source: Front Genet. 2021 Dec 22;12:790167. doi: 10.3389/fgene.2021.790167 (PMC8727547; doi:10.3389/fgene.2021.790167)
Supplement: Supplementary file 1 [file DataSheet1.ZIP › Supplemental tables and figures/Table S6.xlsx]

## Sheet: cp04.M1_vs_M5.all_DEGs
Supplemental Table S6 Differentially expressed genes between M1 and M5 identified with the criteria of FDR ≤ 0.05 and the absolute value of |log2(fold change)| ≥ 1.5
gene_id	gene_name	M1-1	M1-2	M1-3	M5-1	M5-2	M5-3	logFC	logCPM	LR	PValue	FDR	Storey_qvalue	DE
Nitab4.5_0001221g0020	Nitab4.5_0001221g0020	0	0	0	95.048	72.7653	28.0904	16.1105	4.7605	322.019	5.26e-72	7.06e-70	2.01e-70	up-regulated
Nitab4.5_0000417g0100	Nitab4.5_0000417g0100	0	0	0	191.575	128.293	44.9393	16.0984	4.74789	290.35	4.17e-65	4.27e-63	1.22e-63	up-regulated
Nitab4.5_0000838g0070	Nitab4.5_0000838g0070	0	0	0	49.608	36.5802	15.9814	15.8048	4.46497	84.445	3.95e-20	4.61e-19	1.32e-19	up-regulated
Nitab4.5_0011519g0010	Nitab4.5_0011519g0010	0	0	0	77.9366	43.6699	37.6934	15.1635	3.81358	131.685	1.75e-30	3.83e-29	1.09e-29	up-regulated
Nitab4.5_0012046g0010	Nitab4.5_0012046g0010	0	0	0	54.7812	39.962	60.9032	15.0888	3.73847	69.6317	7.15e-17	6.78e-16	1.94e-16	up-regulated
Nitab4.5_0000914g0110	Nitab4.5_0000914g0110	0	0	0	20.7637	13.8138	9.05234	14.6568	3.30782	28.4907	9.42e-08	4.01e-07	1.14e-07	up-regulated
Nitab4.5_0000623g0070	Nitab4.5_0000623g0070	0	0	0	35.2004	31.8234	13.5873	14.4064	3.04844	339.772	7.16e-76	1.16e-73	3.31e-74	up-regulated
Nitab4.5_0000568g0170	Nitab4.5_0000568g0170	0	0	0	35.5063	31.5901	14.1647	14.3544	2.99792	265.321	1.19e-59	9.91e-58	2.83e-58	up-regulated
Nitab4.5_0009234g0010	Nitab4.5_0009234g0010	0	0.004605	0	49.4047	38.1412	52.8988	13.7268	4.22347	338.14	1.62e-75	2.55e-73	7.29e-74	up-regulated
Nitab4.5_0002207g0070	Nitab4.5_0002207g0070	0	0	0	42.4476	26.1671	13.8575	13.6568	2.28994	229.463	7.81e-52	4.75e-50	1.36e-50	up-regulated
Nitab4.5_0005487g0010	Nitab4.5_0005487g0010	0	0	0	39.2225	39.4503	26.7236	13.6526	2.28858	442.084	3.81e-98	1.41e-95	4.02e-96	up-regulated
Nitab4.5_0004156g0010	Nitab4.5_0004156g0010	0	0	0	10.4943	10.1312	6.09645	13.3687	2.03523	129.695	4.78e-30	1.01e-28	2.9e-29	up-regulated
Nitab4.5_0000040g0340	Nitab4.5_0000040g0340	0	0	0	41.6117	27.8398	13.487	13.2883	1.93454	56.6315	5.26e-14	4.01e-13	1.14e-13	up-regulated
Nitab4.5_0000728g0130	Nitab4.5_0000728g0130	0	0	0	11.6248	12.4505	4.81821	13.2607	1.89644	113.168	1.98e-26	3.4e-25	9.71e-26	up-regulated
Nitab4.5_0013126g0010	Nitab4.5_0013126g0010	0	0	0	19.7891	27.4869	20.5916	13.0803	1.79619	82.3627	1.13e-19	1.28e-18	3.67e-19	up-regulated
Nitab4.5_0006590g0030	Nitab4.5_0006590g0030	0	0	0	14.5877	8.65009	12.2074	13.0228	1.6812	52.6319	4.02e-13	2.85e-12	8.15e-13	up-regulated
Nitab4.5_0015320g0010	Nitab4.5_0015320g0010	0	0	0	18.5378	8.41337	14.9156	12.7299	1.36441	72.4547	1.71e-17	1.69e-16	4.82e-17	up-regulated
Nitab4.5_0000613g0210	Nitab4.5_0000613g0210	0	0	0	8.41953	1.85717	14.4964	12.7194	1.34494	71.7766	2.41e-17	2.36e-16	6.73e-17	up-regulated
Nitab4.5_0000991g0040	Nitab4.5_0000991g0040	0	0	0	7.86702	8.91004	2.32256	12.6917	1.32238	66.5583	3.4e-16	3.08e-15	8.8e-16	up-regulated
Nitab4.5_0001780g0010	Nitab4.5_0001780g0010	0	0	0	7.58784	11.2635	13.6258	12.3531	2.60218	69.9731	6.01e-17	5.73e-16	1.63e-16	up-regulated
Nitab4.5_0000668g0090	Nitab4.5_0000668g0090	0	0	0	18.59	24.2518	10.0074	12.3413	2.48	173.867	1.06e-39	3.74e-38	1.07e-38	up-regulated
Nitab4.5_0003794g0090	Nitab4.5_0003794g0090	0	0	0	8.03819	6.81668	11.4312	12.3007	0.932546	105.8	8.16e-25	1.27e-23	3.62e-24	up-regulated
Nitab4.5_0005282g0010	Nitab4.5_0005282g0010	0	0	0	6.99955	5.60844	6.35616	12.2412	0.86444	84.7652	3.36e-20	3.94e-19	1.13e-19	up-regulated
Nitab4.5_0000788g0070	Nitab4.5_0000788g0070	0	0	0	16.9052	27.3605	13.0782	12.1966	0.875676	157.306	4.39e-36	1.29e-34	3.69e-35	up-regulated
Nitab4.5_0002507g0120	Nitab4.5_0002507g0120	0	0	0	22.1616	12.0041	3.24223	12.1382	0.74131	79.1014	5.9e-19	6.39e-18	1.82e-18	up-regulated
Nitab4.5_0000374g0140	Nitab4.5_0000374g0140	0	0	0	13.9205	9.09221	22.3185	12.0852	0.716565	38.8943	4.47e-10	2.41e-09	6.89e-10	up-regulated
Nitab4.5_0005502g0010	Nitab4.5_0005502g0010	0	0	0	3.7398	2.87533	3.50327	12.0529	0.660865	180.707	3.4e-41	1.27e-39	3.64e-40	up-regulated
Nitab4.5_0000863g0020	Nitab4.5_0000863g0020	0	0	0	9.67514	3.04655	10.0397	12.041	0.643953	112.228	3.18e-26	5.38e-25	1.54e-25	up-regulated
Nitab4.5_0008897g0050	Nitab4.5_0008897g0050	0	0	0	8.71053	9.53347	4.05469	12.0033	0.652428	44.1135	3.1e-11	1.88e-10	5.35e-11	up-regulated
Nitab4.5_0002918g0030	Nitab4.5_0002918g0030	0	0	0	4.11863	4.5961	3.46347	11.9726	0.66544	23.5943	1.19e-06	4.49e-06	1.28e-06	up-regulated
Nitab4.5_0008353g0010	Nitab4.5_0008353g0010	0	0	0	12.9638	15.4116	9.40727	11.9206	0.547968	128.799	7.5e-30	1.57e-28	4.49e-29	up-regulated
Nitab4.5_0001647g0070	Nitab4.5_0001647g0070	0	0	0	4.54637	3.98386	3.62308	11.7768	0.378513	160.214	1.02e-36	3.11e-35	8.87e-36	up-regulated
Nitab4.5_0010991g0030	Nitab4.5_0010991g0030	0	0	0	3.29137	3.33087	3.2334	11.7488	0.803922	36.4816	1.54e-09	7.93e-09	2.27e-09	up-regulated
Nitab4.5_0003918g0040	Nitab4.5_0003918g0040	0	0	0	1.44227	0	1.99251	11.6958	1.68092	15.815	6.98e-05	0.000206903	5.91e-05	up-regulated
Nitab4.5_0004848g0120	Nitab4.5_0004848g0120	0	0	0	24.8766	22.557	12.663	11.6422	0.304555	49.6854	1.8e-12	1.22e-11	3.48e-12	up-regulated
Nitab4.5_0004181g0030	Nitab4.5_0004181g0030	0	0	0	2.36806	3.79255	1.74057	11.5171	0.185502	55.5334	9.19e-14	6.86e-13	1.96e-13	up-regulated
Nitab4.5_0000278g0080	Nitab4.5_0000278g0080	0	0	0	7.25454	5.98338	6.05102	11.4461	0.141263	31.8132	1.7e-08	7.87e-08	2.25e-08	up-regulated
Nitab4.5_0003779g0090	Nitab4.5_0003779g0090	0	0	0	4.11991	2.13858	3.60739	11.4457	0.122589	64.5435	9.44e-16	8.26e-15	2.36e-15	up-regulated
Nitab4.5_0000010g0240	Nitab4.5_0000010g0240	0	0	0	2.32491	1.16772	2.93074	11.3868	-0.0229065	102.171	5.09e-24	7.56e-23	2.16e-23	up-regulated
Nitab4.5_0000716g0240	Nitab4.5_0000716g0240	0	0	0	8.74318	7.77017	8.62918	11.3505	-0.056687	131.18	2.26e-30	4.91e-29	1.4e-29	up-regulated
Nitab4.5_0004664g0010	Nitab4.5_0004664g0010	0	0	0	3.80006	2.30746	3.43434	11.3332	-0.0791435	115.728	5.45e-27	9.63e-26	2.75e-26	up-regulated
Nitab4.5_0000782g0070	Nitab4.5_0000782g0070	0	0	0	2.2688	3.32579	1.42431	11.3125	0.219332	104.911	1.28e-24	1.96e-23	5.61e-24	up-regulated
Nitab4.5_0000157g0280	Nitab4.5_0000157g0280	0	0	0	1.43524	2.12477	1.61881	11.2979	0.427309	20.0164	7.68e-06	2.61e-05	7.46e-06	up-regulated
Nitab4.5_0001211g0320	Nitab4.5_0001211g0320	0	0	0	6.61785	4.68809	4.0497	11.2872	-0.114599	73.9075	8.19e-18	8.26e-17	2.36e-17	up-regulated
Nitab4.5_0000577g0090	Nitab4.5_0000577g0090	0	0	0	2.75763	2.45072	0.810217	11.2675	-0.148178	89.7984	2.64e-21	3.33e-20	9.51e-21	up-regulated
Nitab4.5_0002656g0050	Nitab4.5_0002656g0050	0	0	0	2.52061	1.71181	2.71477	11.2259	1.17582	87.83	7.13e-21	8.72e-20	2.49e-20	up-regulated
Nitab4.5_0003567g0010	Nitab4.5_0003567g0010	0	0	0	0.989885	0.990372	1.00741	11.2256	-0.168686	82.2841	1.18e-19	1.33e-18	3.81e-19	up-regulated
Nitab4.5_0000192g0030	Nitab4.5_0000192g0030	0	0	0	2.28231	1.65704	1.81846	11.2139	-0.164661	39.6881	2.98e-10	1.64e-09	4.68e-10	up-regulated
Nitab4.5_0002009g0030	Nitab4.5_0002009g0030	0	0	0	2.39718	1.56043	1.91419	11.0475	-0.372118	109.496	1.26e-25	2.05e-24	5.87e-25	up-regulated
Nitab4.5_0003018g0010	Nitab4.5_0003018g0010	0	0	0	2.23909	1.47186	0.980635	11.0005	-0.406371	58.9153	1.65e-14	1.31e-13	3.74e-14	up-regulated
Nitab4.5_0009728g0010	Nitab4.5_0009728g0010	0	0	0	6.53239	5.35579	6.51083	10.973	-0.369816	49.9288	1.59e-12	1.08e-11	3.08e-12	up-regulated
Nitab4.5_0008824g0020	Nitab4.5_0008824g0020	0	0	0	2.21967	1.46596	2.23752	10.952	-0.376183	36.2698	1.72e-09	8.8e-09	2.51e-09	up-regulated
Nitab4.5_0000807g0070	Nitab4.5_0000807g0070	0	0	0	2.26372	1.80165	1.20167	10.8824	-0.541122	100.893	9.71e-24	1.42e-22	4.05e-23	up-regulated
Nitab4.5_0006888g0010	Nitab4.5_0006888g0010	0	0	0	2.89005	2.26998	1.70278	10.8446	-0.57913	102.549	4.21e-24	6.3e-23	1.8e-23	up-regulated
Nitab4.5_0004189g0010	Nitab4.5_0004189g0010	0	0	0	1.67954	2.2688	1.29843	10.819	-0.396683	42.86	5.88e-11	3.47e-10	9.91e-11	up-regulated
Nitab4.5_0005838g0020	Nitab4.5_0005838g0020	0	0	0	2.00254	2.11754	3.87197	10.8116	-0.462903	37.9357	7.31e-10	3.88e-09	1.11e-09	up-regulated
Nitab4.5_0010916g0040	Nitab4.5_0010916g0040	0	0	0	5.73352	6.03932	2.17862	10.8004	-0.621021	87.1111	1.03e-20	1.24e-19	3.54e-20	up-regulated
Nitab4.5_0000140g0110	Nitab4.5_0000140g0110	0	0	0.537688	288.929	208.762	140.75	10.723	5.49101	55.608	8.85e-14	6.61e-13	1.89e-13	up-regulated
Nitab4.5_0000038g0320	Nitab4.5_0000038g0320	0	0	0	5.00385	5.07894	2.99611	10.6236	-0.798766	97.9268	4.34e-23	6.1e-22	1.74e-22	up-regulated
Nitab4.5_0002629g0100	Nitab4.5_0002629g0100	0	0	0	2.70849	1.34295	2.28342	10.6235	-0.807656	88.27	5.71e-21	7.03e-20	2.01e-20	up-regulated
Nitab4.5_0001580g0040	Nitab4.5_0001580g0040	0	0	0	3.29643	6.0755	2.22866	10.5932	-0.542324	36.2045	1.78e-09	9.09e-09	2.59e-09	up-regulated
Nitab4.5_0001351g0050	Nitab4.5_0001351g0050	0	0	0	1.58251	1.16281	1.42627	10.5388	-0.886887	97.8015	4.62e-23	6.49e-22	1.85e-22	up-regulated
Nitab4.5_0001939g0040	Nitab4.5_0001939g0040	0	0	0	0.737624	0.747648	0.529851	10.5328	-0.88933	99.9612	1.55e-23	2.24e-22	6.41e-23	up-regulated
Nitab4.5_0010845g0010	Nitab4.5_0010845g0010	0	0	0	0	1.12858	0.883285	10.5176	1.43149	14.4824	0.000141472	0.000399155	0.000113962	up-regulated
Nitab4.5_0013292g0010	Nitab4.5_0013292g0010	0	0	0	1.14869	0.750969	1.00398	10.4768	-0.708285	26.1382	3.18e-07	1.28e-06	3.66e-07	up-regulated
Nitab4.5_0003925g0010	Nitab4.5_0003925g0010	0	0	0	1.29221	3.02295	1.10003	10.42	-0.356003	46.1111	1.12e-11	7.03e-11	2.01e-11	up-regulated
Nitab4.5_0000085g0030	Nitab4.5_0000085g0030	0	0	0	1.55441	1.6327	1.48017	10.4179	-0.93311	30.6992	3.01e-08	1.36e-07	3.88e-08	up-regulated
Nitab4.5_0000321g0280	Nitab4.5_0000321g0280	0	0	0	1.66604	1.99318	1.46453	10.4056	-0.788335	78.3616	8.58e-19	9.19e-18	2.63e-18	up-regulated
Nitab4.5_0000036g0520	Nitab4.5_0000036g0520	0	0	0	1.55745	0.898864	1.86283	10.4046	-0.892619	27.0712	1.96e-07	8.09e-07	2.31e-07	up-regulated
Nitab4.5_0006225g0030	Nitab4.5_0006225g0030	0.388407	1.81628	0.578125	1187.84	1028.94	441.558	10.4001	8.14995	115.86	5.1e-27	9.05e-26	2.58e-26	up-regulated
Nitab4.5_0000901g0110	Nitab4.5_0000901g0110	0	0	0	4.08404	3.60776	1.719	10.3744	0.598004	42.0339	8.97e-11	5.19e-10	1.48e-10	up-regulated
Nitab4.5_0006663g0010	Nitab4.5_0006663g0010	0	0	0	6.02786	6.22516	3.53894	10.3693	-0.877968	41.7297	1.05e-10	6.02e-10	1.72e-10	up-regulated
Nitab4.5_0009691g0030	Nitab4.5_0009691g0030	0	0	0	0.754838	1.44609	1.08821	10.3323	-0.322526	33.2735	8.01e-09	3.83e-08	1.09e-08	up-regulated
Nitab4.5_0000084g0350	Nitab4.5_0000084g0350	0	0	0	1.83539	1.47961	0.866877	10.3129	-1.11889	83.3315	6.94e-20	7.98e-19	2.28e-19	up-regulated
Nitab4.5_0006071g0080	Nitab4.5_0006071g0080	0	0	0	3.41153	2.82466	2.76685	10.3013	-1.07261	76.1803	2.59e-18	2.68e-17	7.66e-18	up-regulated
Nitab4.5_0010461g0020	Nitab4.5_0010461g0020	0	0	0	2.39963	3.13869	3.86507	10.2667	-1.14563	93.726	3.62e-22	4.84e-21	1.38e-21	up-regulated
Nitab4.5_0002782g0090	Nitab4.5_0002782g0090	0	0	0	1.93959	1.33503	1.66525	10.2325	-1.04562	35.4835	2.57e-09	1.29e-08	3.69e-09	up-regulated
Nitab4.5_0004464g0010	Nitab4.5_0004464g0010	0	0	0	0.961779	1.01838	0.984897	10.2188	-0.751436	52.5573	4.18e-13	2.96e-12	8.46e-13	up-regulated
Nitab4.5_0000250g0040	Nitab4.5_0000250g0040	0.115352	0.174594	0.169286	145.307	96.8482	137.274	10.1527	5.91721	175.447	4.78e-40	1.72e-38	4.91e-39	up-regulated
Nitab4.5_0004357g0010	Nitab4.5_0004357g0010	0	0	0	0.901968	1.30481	0.753136	10.1455	-1.25671	84.3881	4.07e-20	4.74e-19	1.35e-19	up-regulated
Nitab4.5_0000502g0090	Nitab4.5_0000502g0090	0	0	0.042382	15.1691	7.41122	11.9576	10.0357	2.11704	34.6455	3.96e-09	1.96e-08	5.58e-09	up-regulated
Nitab4.5_0001618g0230	Nitab4.5_0001618g0230	0	0	0	1.07413	1.37341	1.52843	10.0318	-1.26364	27.8359	1.32e-07	5.55e-07	1.59e-07	up-regulated
Nitab4.5_0006882g0050	Nitab4.5_0006882g0050	0	0	0	3.04201	3.32844	6.65682	10.0195	-0.120846	62.7671	2.33e-15	1.97e-14	5.63e-15	up-regulated
Nitab4.5_0001820g0070	Nitab4.5_0001820g0070	0	0	0	1.14475	0.815081	0.676886	9.99802	-1.41621	70.0423	5.8e-17	5.53e-16	1.58e-16	up-regulated
Nitab4.5_0001225g0250	Nitab4.5_0001225g0250	0.038375	0	0	11.4426	9.08091	13.1093	9.98592	2.61823	136.521	1.54e-31	3.55e-30	1.01e-30	up-regulated
Nitab4.5_0001607g0030	Nitab4.5_0001607g0030	0	0	0	0.840084	0.853031	0.85753	9.92392	-1.49219	87.4655	8.58e-21	1.04e-19	2.97e-20	up-regulated
Nitab4.5_0004197g0020	Nitab4.5_0004197g0020	0	0	0	0.427439	0.544106	0.47186	9.88683	-1.52334	87.4945	8.45e-21	1.03e-19	2.93e-20	up-regulated
Nitab4.5_0000005g0380	Nitab4.5_0000005g0380	0	0	0	2.52986	1.66505	1.75695	9.85718	-1.57078	77.9965	1.03e-18	1.1e-17	3.14e-18	up-regulated
Nitab4.5_0000023g0560	Nitab4.5_0000023g0560	0	0	0	0	0	1.60718	9.84858	0.29237	8.31638	0.00392891	0.00854503	0.00243968	up-regulated
Nitab4.5_0000300g0100	Nitab4.5_0000300g0100	0	0	0.080612	18.5021	12.1706	22.9743	9.79168	3.14724	178.375	1.1e-40	4.05e-39	1.16e-39	up-regulated
Nitab4.5_0003073g0040	Nitab4.5_0003073g0040	0	0	0	1.20273	1.30386	1.05589	9.72551	-0.689215	57.7938	2.91e-14	2.27e-13	6.49e-14	up-regulated
Nitab4.5_0000252g0160	Nitab4.5_0000252g0160	0.080965	0	0	17.0999	20.1786	13.6737	9.71292	3.31106	38.3041	6.05e-10	3.23e-09	9.22e-10	up-regulated
Nitab4.5_0011648g0020	Nitab4.5_0011648g0020	0	0	0	1.92576	3.78026	3.14563	9.71083	-1.00118	39.4746	3.32e-10	1.82e-09	5.2e-10	up-regulated
Nitab4.5_0002297g0070	Nitab4.5_0002297g0070	0.033213	0	0	8.4733	5.62177	8.5375	9.58027	2.09321	21.5819	3.39e-06	1.21e-05	3.46e-06	up-regulated
Nitab4.5_0001954g0010	Nitab4.5_0001954g0010	0	0.266184	0	59.7909	54.2298	30.4802	9.5275	4.75287	14.6041	0.000132625	0.00037637	0.000107457	up-regulated
Nitab4.5_0000677g0270	Nitab4.5_0000677g0270	0	0	0	1.51173	0	1.12952	9.5195	-0.84923	8.69018	0.00319929	0.00708823	0.00202375	up-regulated
Nitab4.5_0013087g0020	Nitab4.5_0013087g0020	0.120141	0	0	17.5194	10.62	29.8857	9.41095	1.60984	59.8569	1.02e-14	8.24e-14	2.35e-14	up-regulated
Nitab4.5_0000132g0030	Nitab4.5_0000132g0030	0	0	0	3.21292	0.753068	5.64065	9.35755	0.46423	21.5694	3.41e-06	1.22e-05	3.48e-06	up-regulated
Nitab4.5_0001381g0120	Nitab4.5_0001381g0120	0	0	0.037437	10.0881	9.38506	1.95719	9.34092	1.4066	15.4239	8.59e-05	0.00025085	7.16e-05	up-regulated
Nitab4.5_0010275g0010	Nitab4.5_0010275g0010	0	0	0.071206	11.1238	11.012	9.13549	9.10458	2.46868	146.987	7.9e-34	2.07e-32	5.9e-33	up-regulated
Nitab4.5_0000288g0100	Nitab4.5_0000288g0100	0	0	0	0.247739	0.4681	0.195529	9.09606	-0.966512	27.1382	1.89e-07	7.83e-07	2.24e-07	up-regulated
Nitab4.5_0010769g0010	Nitab4.5_0010769g0010	0	0	0	1.2028	0.509447	0.56206	9.04279	-0.927383	25.1915	5.19e-07	2.05e-06	5.84e-07	up-regulated
Nitab4.5_0001820g0120	Nitab4.5_0001820g0120	0.065786	0	0.028079	12.6427	4.09191	19.4074	9.02756	2.80731	33.6029	6.76e-09	3.25e-08	9.29e-09	up-regulated
Nitab4.5_0004141g0060	Nitab4.5_0004141g0060	0.054865	0.036228	0.301969	58.3312	34.4621	47.9437	8.97982	4.43701	55.7597	8.19e-14	6.14e-13	1.75e-13	up-regulated
Nitab4.5_0004087g0040	Nitab4.5_0004087g0040	0.197213	0	0.022167	32.8311	27.4795	27.1468	8.97348	2.68373	20.4379	6.16e-06	2.12e-05	6.06e-06	up-regulated
Nitab4.5_0003160g0100	Nitab4.5_0003160g0100	0	0	0	1.6003	2.4492	2.30474	8.95604	-0.175411	43.4081	4.44e-11	2.65e-10	7.57e-11	up-regulated
Nitab4.5_0008753g0020	Nitab4.5_0008753g0020	0.363493	0.106378	0.183749	99.8249	70.8907	44.5893	8.88859	4.98078	48.9937	2.57e-12	1.71e-11	4.88e-12	up-regulated
Nitab4.5_0000267g0110	Nitab4.5_0000267g0110	0.053214	0.102741	0.119541	39.2993	28.4606	21.9427	8.8339	3.60222	73.7762	8.75e-18	8.81e-17	2.52e-17	up-regulated
Nitab4.5_0005785g0010	Nitab4.5_0005785g0010	4.79282	8.2877	8.4197	2128.4	1806.33	2736.35	8.79872	8.05496	386.567	4.63e-86	1.04e-83	2.97e-84	up-regulated
Nitab4.5_0001863g0220	Nitab4.5_0001863g0220	0.383032	0.204862	0.658845	156.098	107.304	89.2974	8.62984	4.60748	226.297	3.83e-51	2.25e-49	6.42e-50	up-regulated
Nitab4.5_0001495g0070	Nitab4.5_0001495g0070	0.103188	0	0	11.7363	6.14949	10.2386	8.56403	0.746966	25.498	4.43e-07	1.76e-06	5.02e-07	up-regulated
Nitab4.5_0000030g0590	Nitab4.5_0000030g0590	0	0	0	3.88498	0	0	8.5263	-0.844017	9.83774	0.00170967	0.00400504	0.00114347	up-regulated
Nitab4.5_0001087g0040	Nitab4.5_0001087g0040	0.066968	0	0	6.96587	5.15522	6.72163	8.52385	-0.0849746	35.9836	1.99e-09	1.01e-08	2.89e-09	up-regulated
Nitab4.5_0000605g0240	Nitab4.5_0000605g0240	2.10284	4.22292	2.8387	1067.89	899.787	371.064	8.51927	8.24836	169.46	9.71e-39	3.26e-37	9.32e-38	up-regulated
Nitab4.5_0002334g0100	Nitab4.5_0002334g0100	0	0	0	0.252063	0.846972	0.217965	8.51252	1.5335	43.2723	4.76e-11	2.83e-10	8.09e-11	up-regulated
Nitab4.5_0005316g0010	Nitab4.5_0005316g0010	0	0.007701	0	1.07137	0.546026	1.47734	8.44025	0.269005	25.778	3.83e-07	1.53e-06	4.37e-07	up-regulated
Nitab4.5_0001181g0050	Nitab4.5_0001181g0050	0.458765	0	0.349558	60.2036	49.2011	55.0684	8.20289	4.71729	42.1233	8.57e-11	4.97e-10	1.42e-10	up-regulated
Nitab4.5_0000084g0380	Nitab4.5_0000084g0380	0.163482	0.047229	0	22.0841	15.6718	7.14663	8.19856	2.3955	28.4191	9.77e-08	4.15e-07	1.19e-07	up-regulated
Nitab4.5_0004449g0050	Nitab4.5_0004449g0050	0	0	0	0.3052	0.193602	0.236742	8.18852	-0.890331	22.9922	1.63e-06	6.05e-06	1.73e-06	up-regulated
Nitab4.5_0001515g0030	Nitab4.5_0001515g0030	0	0	0.059233	5.74497	3.05307	5.72973	8.17116	-0.115021	55.8726	7.73e-14	5.81e-13	1.66e-13	up-regulated
Nitab4.5_0001359g0050	Nitab4.5_0001359g0050	0.017415	0	0.103936	9.69131	6.01867	8.66761	8.09365	1.95365	40.5165	1.95e-10	1.09e-09	3.12e-10	up-regulated
Nitab4.5_0000343g0090	Nitab4.5_0000343g0090	0	0.165878	0	9.5247	11.6384	13.7221	8.07452	1.22024	210.723	9.55e-48	4.75e-46	1.36e-46	up-regulated
Nitab4.5_0000733g0100	Nitab4.5_0000733g0100	1.63579	1.24959	1.57674	290.188	181.753	261.584	7.9056	7.13803	702.598	8.14e-155	1.91e-151	5.44e-152	up-regulated
Nitab4.5_0002728g0020	Nitab4.5_0002728g0020	0	0	0.05831	4.75677	3.23549	2.5566	7.87608	-0.074693	28.0471	1.18e-07	5e-07	1.43e-07	up-regulated
Nitab4.5_0002257g0020	Nitab4.5_0002257g0020	0	0	0.125882	12.246	8.28637	2.88783	7.83815	0.653614	14.9801	0.000108651	0.000312476	8.92e-05	up-regulated
Nitab4.5_0004391g0050	Nitab4.5_0004391g0050	0.078899	0	0.06896	8.89778	7.16221	7.3782	7.7762	0.86669	16.6655	4.46e-05	0.000136128	3.89e-05	up-regulated
Nitab4.5_0005593g0080	Nitab4.5_0005593g0080	0	0	0.16135	11.6997	4.05829	12.0705	7.73196	1.0881	93.66	3.75e-22	5e-21	1.43e-21	up-regulated
Nitab4.5_0010430g0070	Nitab4.5_0010430g0070	0	0	0	0.076602	0.703008	0.202219	7.66238	-1.25218	18.4996	1.7e-05	5.5e-05	1.57e-05	up-regulated
Nitab4.5_0004254g0080	Nitab4.5_0004254g0080	0.148331	0	0	12.225	5.37078	10.9115	7.62925	-0.523619	13.3651	0.000256345	0.000694	0.000198143	up-regulated
Nitab4.5_0001211g0270	Nitab4.5_0001211g0270	0	0.22586	0	14.6356	8.0258	8.91358	7.59321	1.5595	19.9658	7.88e-06	2.68e-05	7.64e-06	up-regulated
Nitab4.5_0003812g0060	Nitab4.5_0003812g0060	3.0419	2.99889	4.76483	544.66	385.367	482.007	7.56733	7.22347	802.039	1.94e-176	1.14e-172	3.25e-173	up-regulated
Nitab4.5_0001592g0070	Nitab4.5_0001592g0070	91.7543	102.667	101.142	15355.7	10165.8	12759.6	7.56029	12.5096	900.098	9.34e-198	1.09e-193	3.12e-194	up-regulated
Nitab4.5_0001926g0070	Nitab4.5_0001926g0070	0.062667	0.326653	0.101464	27.566	14.8146	22.3334	7.53117	2.70636	148.736	3.28e-34	8.74e-33	2.49e-33	up-regulated
Nitab4.5_0001040g0030	Nitab4.5_0001040g0030	0.271375	0	0	11.7635	8.90717	15.0374	7.50485	1.2057	94.9804	1.92e-22	2.6e-21	7.42e-22	up-regulated
Nitab4.5_0000492g0240	Nitab4.5_0000492g0240	0.651381	0.220145	0	26.6444	73.9425	11.7732	7.44619	4.39941	20.1032	7.34e-06	2.5e-05	7.15e-06	up-regulated
Nitab4.5_0000043g0300	Nitab4.5_0000043g0300	0.183395	0.257997	0	20.5488	26.5464	8.65842	7.44607	2.47567	30.0432	4.23e-08	1.87e-07	5.35e-08	up-regulated
Nitab4.5_0006650g0010	Nitab4.5_0006650g0010	0.092549	0.157503	0.042639	14.6874	13.0248	9.12012	7.43769	2.70901	30.904	2.71e-08	1.23e-07	3.51e-08	up-regulated
Nitab4.5_0003157g0030	Nitab4.5_0003157g0030	3.27722	3.58721	6.11171	599.675	432.469	500.399	7.4203	7.02145	421.973	9.08e-94	2.87e-91	8.2e-92	up-regulated
Nitab4.5_0001383g0140	Nitab4.5_0001383g0140	0.055087	0	0	3.3471	0.930008	2.05458	7.39759	-0.501331	51.4165	7.47e-13	5.2e-12	1.48e-12	up-regulated
Nitab4.5_0003553g0120	Nitab4.5_0003553g0120	0.024899	0	0	1.39228	0.747847	1.40728	7.33328	-0.163382	14.9061	0.000112996	0.000324124	9.25e-05	up-regulated
Nitab4.5_0000020g0390	Nitab4.5_0000020g0390	0	0	0.261088	9.80205	5.62674	13.9673	7.32074	1.29651	21.8577	2.94e-06	1.06e-05	3.02e-06	up-regulated
Nitab4.5_0003478g0010	Nitab4.5_0003478g0010	0	0	0.118777	4.70108	6.86981	2.2606	7.3009	1.00152	9.97829	0.00158397	0.00373649	0.0010668	up-regulated
Nitab4.5_0000915g0150	Nitab4.5_0000915g0150	0.081411	0.036819	0	4.71007	6.03637	3.67471	7.29362	1.21481	69.5976	7.27e-17	6.89e-16	1.97e-16	up-regulated
Nitab4.5_0004389g0060	Nitab4.5_0004389g0060	0.103342	0.058052	0.18433	14.3836	7.22365	15.4464	7.27626	3.48487	60.8011	6.31e-15	5.17e-14	1.48e-14	up-regulated
Nitab4.5_0001728g0050	Nitab4.5_0001728g0050	0	0	0	0.126379	0.276036	0.144327	7.26976	0.697454	24.6417	6.9e-07	2.68e-06	7.64e-07	up-regulated
Nitab4.5_0009181g0010	Nitab4.5_0009181g0010	0.651696	0.955937	0.370874	85.728	52.2059	69.601	7.25088	3.6464	232.419	1.77e-52	1.1e-50	3.15e-51	up-regulated
Nitab4.5_0008492g0050	Nitab4.5_0008492g0050	0	0.104487	0.067028	6.4666	6.4557	6.73101	7.23897	1.6399	26.1647	3.13e-07	1.27e-06	3.62e-07	up-regulated
Nitab4.5_0002420g0030	Nitab4.5_0002420g0030	0.072156	0	0	2.79065	2.55322	4.20937	7.23703	-0.321389	48.451	3.39e-12	2.23e-11	6.37e-12	up-regulated
Nitab4.5_0002327g0040	Nitab4.5_0002327g0040	1.95722	1.3985	2.40356	220.2	176.969	202.042	7.23413	7.02111	683.002	1.49e-150	2.75e-147	7.85e-148	up-regulated
Nitab4.5_0000783g0240	Nitab4.5_0000783g0240	0.862716	2.04655	1.19976	159.415	108.181	158.998	7.22767	6.58981	225.638	5.33e-51	3.11e-49	8.87e-50	up-regulated
Nitab4.5_0005020g0010	Nitab4.5_0005020g0010	0	0.039651	0	1.30511	2.30866	1.1194	7.21701	0.555826	24.4302	7.71e-07	2.97e-06	8.47e-07	up-regulated
Nitab4.5_0011428g0010	Nitab4.5_0011428g0010	0.181127	0	0	6.04227	6.04177	7.00993	7.17641	1.51477	10.1805	0.00141937	0.0033825	0.000965733	up-regulated
Nitab4.5_0000109g0350	Nitab4.5_0000109g0350	0.157633	0.832679	0	38.9367	31.2763	38.0108	7.1629	2.15213	40.5954	1.87e-10	1.05e-09	3e-10	up-regulated
Nitab4.5_0000630g0070	Nitab4.5_0000630g0070	0.816545	1.52584	1.58241	145.908	105.693	139.968	7.15874	4.87002	237.859	1.15e-53	7.51e-52	2.14e-52	up-regulated
Nitab4.5_0006587g0010	Nitab4.5_0006587g0010	0.756803	0.390355	0.332781	48.2842	45.2915	50.9506	7.11902	4.20328	472.898	7.5e-105	3.76e-102	1.07e-102	up-regulated
Nitab4.5_0000403g0030	Nitab4.5_0000403g0030	0	0	0	0	0.21042	0.201417	7.11275	-0.873739	12.3685	0.00043664	0.00113901	0.000325196	up-regulated
Nitab4.5_0003592g0020	Nitab4.5_0003592g0020	0.185316	0	0	4.88545	7.35381	6.81244	7.10904	-0.565425	33.3262	7.79e-09	3.74e-08	1.07e-08	up-regulated
Nitab4.5_0001180g0280	Nitab4.5_0001180g0280	0.063759	0	0.123409	6.88268	6.70427	6.70363	7.10058	1.02834	25.4504	4.54e-07	1.8e-06	5.14e-07	up-regulated
Nitab4.5_0000560g0170	Nitab4.5_0000560g0170	0	0	0.056247	2.58123	1.87312	1.56073	7.09305	-0.517741	57.7428	2.99e-14	2.33e-13	6.65e-14	up-regulated
Nitab4.5_0001676g0020	Nitab4.5_0001676g0020	0.080953	0.033335	0	5.11399	2.80469	3.92124	7.08692	0.544626	67.7747	1.83e-16	1.69e-15	4.83e-16	up-regulated
Nitab4.5_0002040g0070	Nitab4.5_0002040g0070	0.163068	0.603453	1.68994	99.929	48.0196	76.358	7.04504	4.15397	37.1221	1.11e-09	5.78e-09	1.65e-09	up-regulated
Nitab4.5_0000380g0040	Nitab4.5_0000380g0040	0	0.246835	0	8.05323	7.38402	8.0738	7.04228	1.60114	27.7567	1.38e-07	5.77e-07	1.65e-07	up-regulated
Nitab4.5_0001889g0050	Nitab4.5_0001889g0050	0.041792	0	0	1.73736	1.09033	1.89815	7.02934	-0.526369	48.9079	2.68e-12	1.78e-11	5.09e-12	up-regulated
Nitab4.5_0005769g0080	Nitab4.5_0005769g0080	0.174402	0	0	6.74126	9.39754	2.01666	7.01995	0.419374	20.8847	4.88e-06	1.7e-05	4.87e-06	up-regulated
Nitab4.5_0000769g0150	Nitab4.5_0000769g0150	0.119553	0	0	4.45379	2.79806	3.94341	7.00925	0.884378	8.60167	0.00335855	0.00740589	0.00211445	up-regulated
Nitab4.5_0000477g0010	Nitab4.5_0000477g0010	0.180337	0.172841	0.05669	18.6551	13.0802	15.9662	7.00001	0.409806	44.6583	2.35e-11	1.44e-10	4.1e-11	up-regulated
Nitab4.5_0000782g0030	Nitab4.5_0000782g0030	0.15217	0.13397	0.216496	17.4563	19.4705	10.3183	6.98013	1.58908	115.647	5.68e-27	1e-25	2.86e-26	up-regulated
Nitab4.5_0002733g0030	Nitab4.5_0002733g0030	0	0	0.367262	16.6846	10.0003	9.2248	6.97807	0.511933	49.0268	2.52e-12	1.68e-11	4.81e-12	up-regulated
Nitab4.5_0000319g0230	Nitab4.5_0000319g0230	0	0	0.02118	0.491904	0.677386	1.30029	6.95832	-0.175985	34.2634	4.81e-09	2.36e-08	6.73e-09	up-regulated
Nitab4.5_0006593g0010	Nitab4.5_0006593g0010	0.119801	0.306614	3.17618	154.986	66.4724	77.8996	6.95356	5.71235	36.9102	1.24e-09	6.42e-09	1.83e-09	up-regulated
Nitab4.5_0000434g0110	Nitab4.5_0000434g0110	0	0.078481	0.101022	6.00731	6.13844	4.30165	6.95334	1.30382	53.9815	2.02e-13	1.47e-12	4.2e-13	up-regulated
Nitab4.5_0002058g0120	Nitab4.5_0002058g0120	0.047546	0	0	2.49487	1.56612	1.06453	6.94301	-0.516458	21.0341	4.51e-06	1.58e-05	4.52e-06	up-regulated
Nitab4.5_0001480g0060	Nitab4.5_0001480g0060	0.142307	0	0.060739	5.40345	6.57209	5.19855	6.91858	1.60175	47.4802	5.56e-12	3.59e-11	1.02e-11	up-regulated
Nitab4.5_0000513g0100	Nitab4.5_0000513g0100	0	0.024748	0.047991	1.73853	2.55151	2.32167	6.91204	1.82241	143.789	3.95e-33	9.99e-32	2.85e-32	up-regulated
Nitab4.5_0001135g0180	Nitab4.5_0001135g0180	0.273145	0	0.154361	14.1239	8.26562	14.5314	6.90565	1.57695	52.2875	4.79e-13	3.37e-12	9.63e-13	up-regulated
Nitab4.5_0001114g0030	Nitab4.5_0001114g0030	0.421951	0.130145	0.380022	35.0276	26.8343	14.9967	6.89723	4.74734	56.7138	5.04e-14	3.85e-13	1.1e-13	up-regulated
Nitab4.5_0000037g0330	Nitab4.5_0000037g0330	0	0.473519	0.035232	17.1382	13.7102	12.4096	6.88065	2.26022	37.9054	7.43e-10	3.93e-09	1.12e-09	up-regulated
Nitab4.5_0002095g0110	Nitab4.5_0002095g0110	0.301048	0.454304	0.466229	33.9589	31.6693	35.6879	6.87756	3.86525	37.5981	8.69e-10	4.57e-09	1.31e-09	up-regulated
Nitab4.5_0009356g0010	Nitab4.5_0009356g0010	7.61833	6.92547	10.1064	673.453	513.105	747.172	6.82839	7.74951	718.791	2.45e-158	7.18e-155	2.05e-155	up-regulated
Nitab4.5_0000267g0020	Nitab4.5_0000267g0020	0.112801	0.114759	0.037259	7.54847	6.86552	7.57257	6.81744	2.0073	58.5799	1.95e-14	1.55e-13	4.41e-14	up-regulated
Nitab4.5_0020308g0010	Nitab4.5_0020308g0010	0.196106	0.09364	0.029736	12.078	7.46148	6.11092	6.80512	1.24215	82.4905	1.06e-19	1.21e-18	3.45e-19	up-regulated
Nitab4.5_0003081g0040	Nitab4.5_0003081g0040	0	0.071555	0.138759	6.38898	3.88781	6.53076	6.79271	1.71729	15.7263	7.32e-05	0.000215963	6.17e-05	up-regulated
Nitab4.5_0000072g0590	Nitab4.5_0000072g0590	0.538796	0.43886	0.301219	27.1087	36.402	37.1194	6.76405	3.51764	109.511	1.25e-25	2.04e-24	5.82e-25	up-regulated
Nitab4.5_0000024g0300	Nitab4.5_0000024g0300	0.279479	0.231671	0.168273	17.0165	15.4509	18.648	6.7559	3.3114	125.149	4.72e-29	9.46e-28	2.7e-28	up-regulated
Nitab4.5_0008227g0010	Nitab4.5_0008227g0010	29.2408	26.4892	30.0002	2344.92	1623.58	2182.19	6.70576	8.50097	680.658	4.81e-150	8.04e-147	2.3e-147	up-regulated
Nitab4.5_0001110g0030	Nitab4.5_0001110g0030	0	0.353941	0	8.63252	9.85251	10.3764	6.6832	2.45231	39.1108	4e-10	2.18e-09	6.21e-10	up-regulated
Nitab4.5_0005925g0020	Nitab4.5_0005925g0020	0	0.063856	0.081825	4.64632	4.2006	1.81479	6.6743	1.54705	13.8013	0.000203194	0.000559021	0.000159605	up-regulated
Nitab4.5_0000550g0010	Nitab4.5_0000550g0010	0.045947	0	0.117665	4.02497	6.64817	2.13859	6.67064	1.82721	17.8278	2.42e-05	7.65e-05	2.18e-05	up-regulated
Nitab4.5_0001881g0020	Nitab4.5_0001881g0020	1.6488	0.038585	0.680181	57.1665	45.0315	62.477	6.66139	4.70077	57.0518	4.24e-14	3.27e-13	9.33e-14	up-regulated
Nitab4.5_0001819g0030	Nitab4.5_0001819g0030	0.55211	0.208229	0.61935	35.8602	42.4866	20.005	6.6486	4.15344	183.529	8.22e-42	3.17e-40	9.05e-41	up-regulated
Nitab4.5_0003827g0030	Nitab4.5_0003827g0030	5.73502	4.18189	4.24055	373.408	277.44	306.835	6.61859	6.81663	379.707	1.44e-84	3.07e-82	8.76e-83	up-regulated
Nitab4.5_0009394g0040	Nitab4.5_0009394g0040	0	0.279651	0	6.58265	4.8307	8.43013	6.60709	0.931538	28.4701	9.52e-08	4.05e-07	1.16e-07	up-regulated
Nitab4.5_0005548g0020	Nitab4.5_0005548g0020	0.072689	0.272323	0.378243	23.6029	15.5193	10.7014	6.57446	2.24744	192.299	1e-43	4.21e-42	1.2e-42	up-regulated
Nitab4.5_0005115g0010	Nitab4.5_0005115g0010	0.392351	0.17804	0.378642	25.8247	16.6089	20.2462	6.55768	2.59258	40.5321	1.93e-10	1.08e-09	3.1e-10	up-regulated
Nitab4.5_0001595g0050	Nitab4.5_0001595g0050	0	0	0.190434	4.93037	2.71317	5.29874	6.54949	0.292934	36.3354	1.66e-09	8.53e-09	2.44e-09	up-regulated
Nitab4.5_0001988g0030	Nitab4.5_0001988g0030	0.148649	0.119954	0.035079	8.95506	8.06448	3.10841	6.53767	2.50508	114.641	9.43e-27	1.65e-25	4.7e-26	up-regulated
Nitab4.5_0002751g0060	Nitab4.5_0002751g0060	0	0	0.07862	1.9509	1.29065	2.10607	6.53714	-0.0676226	30.7292	2.97e-08	1.34e-07	3.82e-08	up-regulated
Nitab4.5_0000707g0220	Nitab4.5_0000707g0220	8.77239	8.6236	7.03697	590.791	475.978	504.456	6.534	5.36749	519.228	6.23e-115	3.98e-112	1.14e-112	up-regulated
Nitab4.5_0000800g0030	Nitab4.5_0000800g0030	0	0	0.058838	1.20553	1.01133	1.84	6.53287	-0.424799	22.7062	1.89e-06	6.97e-06	1.99e-06	up-regulated
Nitab4.5_0000116g0150	Nitab4.5_0000116g0150	7.11734	4.76724	3.98598	359.778	292.879	359.519	6.5273	4.90166	569.159	8.56e-126	7.52e-123	2.15e-123	up-regulated
Nitab4.5_0000069g0070	Nitab4.5_0000069g0070	0.74466	0.346313	0.332282	32.2968	26.2409	30.5544	6.50023	3.34899	279.316	1.06e-62	9.84e-61	2.81e-61	up-regulated
Nitab4.5_0005259g0040	Nitab4.5_0005259g0040	0.685346	0.612334	1.38606	64.3766	50.4984	54.6505	6.48965	3.57337	77.1734	1.57e-18	1.65e-17	4.7e-18	up-regulated
Nitab4.5_0001385g0030	Nitab4.5_0001385g0030	0.210658	0.549963	0.725978	37.7164	23.4548	30.6729	6.46639	2.95608	140.76	1.82e-32	4.43e-31	1.26e-31	up-regulated
Nitab4.5_0000575g0030	Nitab4.5_0000575g0030	11.3352	11.3922	11.7232	803.895	544.841	739.022	6.46125	7.1135	878.111	5.63e-193	4.94e-189	1.41e-189	up-regulated
Nitab4.5_0000037g0170	Nitab4.5_0000037g0170	0.073942	0	0	1.93649	0.639144	1.8002	6.43805	0.391846	34.4352	4.41e-09	2.17e-08	6.19e-09	up-regulated
Nitab4.5_0001579g0010	Nitab4.5_0001579g0010	5.18703	6.40468	6.49459	403.466	286.343	369.136	6.40436	5.39721	310.711	1.53e-69	1.88e-67	5.38e-68	up-regulated
Nitab4.5_0003569g0010	Nitab4.5_0003569g0010	0.073979	0.260525	0	7.9396	6.93141	6.36395	6.40242	0.993794	41.6677	1.08e-10	6.2e-10	1.77e-10	up-regulated
Nitab4.5_0008071g0010	Nitab4.5_0008071g0010	0.168892	0.071605	0.456546	17.9998	12.3186	10.6265	6.38546	2.23636	20.478	6.03e-06	2.08e-05	5.94e-06	up-regulated
Nitab4.5_0013032g0040	Nitab4.5_0013032g0040	4.67061	2.16318	4.04791	230.794	172.531	217.336	6.3754	6.33556	413.878	5.25e-92	1.51e-89	4.31e-90	up-regulated
Nitab4.5_0000342g0270	Nitab4.5_0000342g0270	0.121854	0.109926	0.091228	5.04363	8.69808	5.83634	6.37374	3.66454	107.109	4.21e-25	6.68e-24	1.91e-24	up-regulated
Nitab4.5_0010289g0010	Nitab4.5_0010289g0010	2.20942	1.00649	1.54958	80.7114	116.112	79.0647	6.35488	5.93457	242.441	1.15e-54	7.88e-53	2.25e-53	up-regulated
Nitab4.5_0003217g0050	Nitab4.5_0003217g0050	1.12834	1.45927	1.58192	82.0431	65.5389	90.9488	6.35103	3.6258	198.9	3.63e-45	1.62e-43	4.62e-44	up-regulated
Nitab4.5_0006180g0030	Nitab4.5_0006180g0030	0.076238	0	0	2.07396	1.68534	0.625858	6.33908	0.291512	35.5754	2.45e-09	1.24e-08	3.53e-09	up-regulated
Nitab4.5_0001812g0100	Nitab4.5_0001812g0100	0.525994	0.367041	0.173541	22.797	6.00869	29.7889	6.33215	3.32373	93.1227	4.92e-22	6.49e-21	1.85e-21	up-regulated
Nitab4.5_0003246g0060	Nitab4.5_0003246g0060	0.17465	0.051254	0	5.13353	4.17588	6.25978	6.32172	-0.147936	62.7528	2.34e-15	1.99e-14	5.67e-15	up-regulated
Nitab4.5_0002405g0050	Nitab4.5_0002405g0050	1.59198	0.43117	0.318053	55.1666	31.1075	43.2965	6.31659	2.76815	54.7469	1.37e-13	1.01e-12	2.88e-13	up-regulated
Nitab4.5_0009734g0020	Nitab4.5_0009734g0020	0.134529	0	0	3.37487	1.57164	2.76442	6.27339	-0.156785	18.916	1.37e-05	4.48e-05	1.28e-05	up-regulated
Nitab4.5_0011394g0010	Nitab4.5_0011394g0010	1.42665	2.03192	2.66916	137.103	72.3982	106.729	6.23291	4.69985	175.416	4.86e-40	1.74e-38	4.97e-39	up-regulated
Nitab4.5_0000118g0120	Nitab4.5_0000118g0120	0	0	0.138558	3.37633	2.14675	1.81563	6.23288	0.446932	24.9413	5.91e-07	2.31e-06	6.59e-07	up-regulated
Nitab4.5_0002791g0060	Nitab4.5_0002791g0060	1.80818	1.41456	2.30371	115.279	71.9603	92.4417	6.1972	3.80468	153.353	3.21e-35	9.02e-34	2.58e-34	up-regulated
Nitab4.5_0003386g0010	Nitab4.5_0003386g0010	1.9487	1.54098	2.2159	111.123	81.1632	94.9965	6.19038	4.80499	394.323	9.48e-88	2.31e-85	6.6e-86	up-regulated
Nitab4.5_0010998g0040	Nitab4.5_0010998g0040	10.4724	9.78808	10.5076	579.78	413.956	550.054	6.18748	7.26309	911.23	3.55e-200	6.24e-196	1.78e-196	up-regulated
Nitab4.5_0002361g0030	Nitab4.5_0002361g0030	2.11509	1.92193	2.83774	129.543	88.594	124.64	6.1789	5.30912	322.038	5.21e-72	7.01e-70	2e-70	up-regulated
Nitab4.5_0000895g0070	Nitab4.5_0000895g0070	0.845957	0.050996	1.01619	34.6058	47.3887	16.9673	6.17528	2.93389	101.411	7.47e-24	1.1e-22	3.14e-23	up-regulated
Nitab4.5_0003322g0030	Nitab4.5_0003322g0030	0.051488	0	0	0.853848	1.12543	0.650855	6.17146	-0.786047	55.1521	1.12e-13	8.27e-13	2.36e-13	up-regulated
Nitab4.5_0006561g0040	Nitab4.5_0006561g0040	2.67891	2.9393	3.23634	141.396	130.254	173.667	6.16952	4.81353	570.906	3.57e-126	3.21e-123	9.17e-124	up-regulated
Nitab4.5_0001591g0160	Nitab4.5_0001591g0160	0.439807	0.483078	1.2799	41.5462	45.9549	24.7611	6.16676	2.93852	29.9026	4.54e-08	2.01e-07	5.73e-08	up-regulated
Nitab4.5_0001781g0010	Nitab4.5_0001781g0010	0	0	0	0	0.055211	0.034551	6.15629	-1.11943	12.6565	0.000374268	0.000987672	0.000281989	up-regulated
Nitab4.5_0000351g0170	Nitab4.5_0000351g0170	1.63874	1.71117	2.12663	92.8812	83.2641	93.5507	6.14451	5.93549	815.702	2.08e-179	1.46e-175	4.17e-176	up-regulated
Nitab4.5_0007495g0030	Nitab4.5_0007495g0030	0.086832	0	0	2.20902	2.50826	0.576347	6.12934	2.75045	59.5895	1.17e-14	9.38e-14	2.68e-14	up-regulated
Nitab4.5_0001277g0070	Nitab4.5_0001277g0070	0	0	0.097034	1.32211	1.73658	2.09165	6.09786	-1.06438	7.91978	0.00488972	0.0104306	0.00297803	up-regulated
Nitab4.5_0005704g0020	Nitab4.5_0005704g0020	0.20203	0	0.398291	10.8971	7.55173	10.349	6.08629	1.64484	37.4826	9.22e-10	4.84e-09	1.38e-09	up-regulated
Nitab4.5_0008814g0030	Nitab4.5_0008814g0030	0	0	0.413277	7.50852	10.5286	4.29057	6.07819	1.05054	76.8505	1.84e-18	1.93e-17	5.51e-18	up-regulated
Nitab4.5_0011416g0010	Nitab4.5_0011416g0010	0	0.132738	0.096527	4.73454	3.74883	3.13387	6.06497	1.10986	19.6803	9.15e-06	3.08e-05	8.79e-06	up-regulated
Nitab4.5_0006967g0050	Nitab4.5_0006967g0050	3.40407	4.24719	4.50224	215.319	161.999	183.934	6.06154	5.76773	591.481	1.19e-130	1.13e-127	3.23e-128	up-regulated
Nitab4.5_0006089g0060	Nitab4.5_0006089g0060	0.028071	0.00658	0	0.719848	0.638202	0.380768	6.05934	-0.366759	25.8552	3.68e-07	1.47e-06	4.21e-07	up-regulated
Nitab4.5_0000194g0230	Nitab4.5_0000194g0230	1.40641	1.39801	1.46548	68.9443	56.4655	67.7196	6.02884	6.40054	723.499	2.32e-159	8.15e-156	2.33e-156	up-regulated
Nitab4.5_0001780g0020	Nitab4.5_0001780g0020	0	0.008185	0.01069	0.928213	1.22698	0.616762	6.02716	1.31729	34.9802	3.33e-09	1.66e-08	4.73e-09	up-regulated
Nitab4.5_0000776g0020	Nitab4.5_0000776g0020	0.078616	0	0	0.983961	1.88578	1.19028	6.02597	-0.407906	22.2718	2.37e-06	8.63e-06	2.47e-06	up-regulated
Nitab4.5_0029367g0020	Nitab4.5_0029367g0020	0	0	0.027037	0.240887	0.659966	0.855776	6.02303	3.46557	42.3229	7.74e-11	4.51e-10	1.29e-10	up-regulated
Nitab4.5_0004005g0040	Nitab4.5_0004005g0040	7.68872	10.0557	8.7	432.446	380.754	379.553	6.01938	7.13077	1043.24	7.19e-229	2.52e-224	7.21e-225	up-regulated
Nitab4.5_0000707g0140	Nitab4.5_0000707g0140	0.062098	0.218683	0.10107	6.72302	4.46521	6.33719	6.01019	0.963877	56.1556	6.7e-14	5.07e-13	1.45e-13	up-regulated
Nitab4.5_0006317g0020	Nitab4.5_0006317g0020	0.146375	0.071467	0.062457	4.81668	3.77294	4.69566	6.00464	0.852462	102.944	3.45e-24	5.18e-23	1.48e-23	up-regulated
Nitab4.5_0003998g0020	Nitab4.5_0003998g0020	0	0	0.09559	1.34947	1.65785	1.53534	6.00377	-0.787529	13.3294	0.000261275	0.00070631	0.000201658	up-regulated
Nitab4.5_0006561g0060	Nitab4.5_0006561g0060	3.02811	2.67227	3.44676	122.882	121.902	157.708	5.97783	4.75506	717.2	5.44e-158	1.47e-154	4.2e-155	up-regulated
Nitab4.5_0003250g0020	Nitab4.5_0003250g0020	0.095048	0.197219	0.166997	8.86677	5.27784	6.73041	5.9755	1.45646	18.2542	1.93e-05	6.2e-05	1.77e-05	up-regulated
Nitab4.5_0000926g0140	Nitab4.5_0000926g0140	0	0.230953	0	5.49599	2.39005	2.52716	5.97502	0.0908532	18.4505	1.74e-05	5.63e-05	1.61e-05	up-regulated
Nitab4.5_0004832g0010	Nitab4.5_0004832g0010	0.518005	0.202668	0.325293	15.3449	11.8224	17.8252	5.95724	3.8679	116.111	4.49e-27	7.99e-26	2.28e-26	up-regulated
Nitab4.5_0016435g0010	Nitab4.5_0016435g0010	2.10317	1.99746	1.66253	113.788	61.036	68.1393	5.95068	5.44851	170.756	5.06e-39	1.74e-37	4.96e-38	up-regulated
Nitab4.5_0002257g0010	Nitab4.5_0002257g0010	0.877945	0.390264	0.579595	36.6188	29.1531	13.5246	5.94239	3.19282	41.8431	9.89e-11	5.7e-10	1.63e-10	up-regulated
Nitab4.5_0011637g0020	Nitab4.5_0011637g0020	1.13417	1.32896	0.553539	47.8348	36.9599	45.3363	5.93593	2.14893	255.525	1.62e-57	1.23e-55	3.52e-56	up-regulated
Nitab4.5_0002876g0020	Nitab4.5_0002876g0020	0.109001	0.341208	0.182166	10.6883	6.10544	11.4917	5.93438	1.34349	49.1219	2.41e-12	1.61e-11	4.59e-12	up-regulated
Nitab4.5_0002255g0070	Nitab4.5_0002255g0070	0.206471	0.132091	0.218736	8.57728	7.27584	8.32682	5.91634	1.5694	26.5498	2.57e-07	1.05e-06	2.99e-07	up-regulated
Nitab4.5_0004477g0050	Nitab4.5_0004477g0050	0.632093	0.494247	0.392914	20.6976	17.4694	25.8921	5.91448	2.17496	213.46	2.42e-48	1.23e-46	3.51e-47	up-regulated
Nitab4.5_0000049g0170	Nitab4.5_0000049g0170	0	0.042905	0	0.575161	0.601403	0.735216	5.89854	-0.967315	20.314	6.57e-06	2.26e-05	6.44e-06	up-regulated
Nitab4.5_0001778g0150	Nitab4.5_0001778g0150	0	0	0.186095	4.38078	2.93386	1.64322	5.89703	-0.526678	16.009	6.3e-05	0.000188094	5.37e-05	up-regulated
Nitab4.5_0016891g0010	Nitab4.5_0016891g0010	0	0.061927	0.120089	1.84646	4.45702	2.52976	5.89118	0.586441	34.0145	5.47e-09	2.66e-08	7.59e-09	up-regulated
Nitab4.5_0000006g0530	Nitab4.5_0000006g0530	0.921592	0.278016	0.595298	27.9445	21.4534	23.9111	5.88946	3.3075	137.693	8.5e-32	2e-30	5.71e-31	up-regulated
Nitab4.5_0000900g0030	Nitab4.5_0000900g0030	0.348928	0.287826	0.295309	13.9949	13.4916	13.8622	5.88576	1.09025	40.5853	1.88e-10	1.06e-09	3.01e-10	up-regulated
Nitab4.5_0002172g0060	Nitab4.5_0002172g0060	6.23456	6.55284	7.25688	280.826	227.565	309.292	5.88146	6.67047	694.163	5.56e-153	1.22e-149	3.48e-150	up-regulated
Nitab4.5_0000207g0170	Nitab4.5_0000207g0170	0.011882	0	0.213748	3.65894	3.84575	2.66841	5.88126	0.879042	66.3209	3.83e-16	3.46e-15	9.89e-16	up-regulated
Nitab4.5_0005241g0040	Nitab4.5_0005241g0040	2.12291	2.42447	4.23258	117.036	147.332	100.478	5.87693	4.26155	149.84	1.88e-34	5.09e-33	1.45e-33	up-regulated
Nitab4.5_0000302g0110	Nitab4.5_0000302g0110	0.272532	0.624869	0.310975	18.5972	19.9498	11.4661	5.86599	4.56277	148.773	3.21e-34	8.58e-33	2.45e-33	up-regulated
Nitab4.5_0000500g0160	Nitab4.5_0000500g0160	0.019953	0	0.016125	0.414472	0.693478	0.667771	5.8617	-0.600055	17.6748	2.62e-05	8.26e-05	2.36e-05	up-regulated
Nitab4.5_0000234g0050	Nitab4.5_0000234g0050	0	0	0.054681	0.885986	0.694378	0.84564	5.86022	-1.06344	13.1006	0.000295195	0.000791792	0.000226064	up-regulated
Nitab4.5_0003234g0040	Nitab4.5_0003234g0040	0.504994	0.23017	0.184966	22.4502	8.4401	5.15425	5.85981	3.44886	81.8494	1.47e-19	1.65e-18	4.7e-19	up-regulated
Nitab4.5_0023257g0010	Nitab4.5_0023257g0010	0.070606	0	0.067462	1.56117	3.1162	1.62186	5.85681	-0.828009	17.8885	2.34e-05	7.42e-05	2.12e-05	up-regulated
Nitab4.5_0001043g0010	Nitab4.5_0001043g0010	0	0	0.391971	6.92549	3.12478	6.38023	5.84489	-0.858612	12.7364	0.000358607	0.000949341	0.000271045	up-regulated
Nitab4.5_0001450g0170	Nitab4.5_0001450g0170	36.6404	33.6522	41.9254	1751.14	1176.64	1492.22	5.84299	7.90409	643.69	5.27e-142	6.85e-139	1.96e-139	up-regulated
Nitab4.5_0001508g0030	Nitab4.5_0001508g0030	9.67846	8.74725	5.66523	373.404	247.29	306.214	5.80841	5.95452	451.423	3.54e-100	1.41e-97	4.03e-98	up-regulated
Nitab4.5_0004921g0010	Nitab4.5_0004921g0010	50.6086	66.4787	55.1979	2589.76	1881.06	2174.26	5.80578	8.88583	409.766	4.12e-91	1.16e-88	3.31e-89	up-regulated
Nitab4.5_0012228g0030	Nitab4.5_0012228g0030	118.927	130.754	124.819	5474.74	4032.67	4919.85	5.8049	11.113	721.058	7.88e-159	2.52e-155	7.19e-156	up-regulated
Nitab4.5_0001273g0060	Nitab4.5_0001273g0060	9.22046	7.8929	8.10831	369.578	279.24	322.389	5.80314	5.12237	434.235	1.95e-96	6.83e-94	1.95e-94	up-regulated
Nitab4.5_0003937g0020	Nitab4.5_0003937g0020	0	0.044879	0.087029	1.80185	2.50736	1.17728	5.79756	0.742533	55.9799	7.32e-14	5.52e-13	1.57e-13	up-regulated
Nitab4.5_0000893g0060	Nitab4.5_0000893g0060	1.14398	2.42457	0.572128	67.1301	39.6475	50.7963	5.7721	3.39697	92.7436	5.95e-22	7.83e-21	2.24e-21	up-regulated
Nitab4.5_0000092g0020	Nitab4.5_0000092g0020	12.6599	13.7206	12.9815	567.281	403.896	500.624	5.76323	8.32011	678.99	1.11e-149	1.69e-146	4.83e-147	up-regulated
Nitab4.5_0011435g0010	Nitab4.5_0011435g0010	0.855962	0.462617	1.58866	46.4048	41.9519	21.7907	5.76068	3.28349	48.3364	3.59e-12	2.36e-11	6.74e-12	up-regulated
Nitab4.5_0007825g0020	Nitab4.5_0007825g0020	0.030225	0.037963	0	1.14007	1.17479	1.04993	5.75831	-1.46296	16.5439	4.75e-05	0.000144559	4.13e-05	up-regulated
Nitab4.5_0000332g0180	Nitab4.5_0000332g0180	20.9104	24.6664	26.0166	1078.21	645.742	901.5	5.74406	7.4336	406.996	1.65e-90	4.53e-88	1.29e-88	up-regulated
Nitab4.5_0001364g0050	Nitab4.5_0001364g0050	0.030395	0.084626	0.02039	1.77251	1.21244	2.14256	5.73496	1.15082	43.4661	4.31e-11	2.58e-10	7.36e-11	up-regulated
Nitab4.5_0005227g0020	Nitab4.5_0005227g0020	0.176402	0.543756	0.117666	10.4049	8.88107	12.6565	5.7318	2.00076	36.0052	1.97e-09	1e-08	2.86e-09	up-regulated
Nitab4.5_0003950g0040	Nitab4.5_0003950g0040	2.87996	0.648954	1.19598	67.1715	63.386	43.659	5.73053	3.80644	124.45	6.72e-29	1.34e-27	3.82e-28	up-regulated
Nitab4.5_0000514g0070	Nitab4.5_0000514g0070	0.167969	0	0.047795	3.1494	2.48352	2.25435	5.7222	0.0523479	10.7768	0.00102779	0.00251031	0.000716715	up-regulated
Nitab4.5_0000092g0030	Nitab4.5_0000092g0030	8.07163	9.30099	7.51098	350.696	250.135	304.59	5.72195	6.3498	679.701	7.76e-150	1.24e-146	3.54e-147	up-regulated
Nitab4.5_0001764g0070	Nitab4.5_0001764g0070	0.516221	0.924993	0.710498	30.2714	25.3497	24.3859	5.71427	2.85243	228.787	1.1e-51	6.62e-50	1.89e-50	up-regulated
Nitab4.5_0002219g0060	Nitab4.5_0002219g0060	1.95898	2.24793	2.85845	93.4872	59.961	103.626	5.71071	3.53512	286.853	2.41e-64	2.39e-62	6.83e-63	up-regulated
Nitab4.5_0014095g0010	Nitab4.5_0014095g0010	0.311204	0.609941	0	15.6481	8.96951	8.76604	5.71035	1.71903	37.6451	8.49e-10	4.47e-09	1.28e-09	up-regulated
Nitab4.5_0001190g0020	Nitab4.5_0001190g0020	19.9286	20.5034	22.1461	876.11	536.532	828.507	5.7084	7.73047	343.587	1.06e-76	1.75e-74	5e-75	up-regulated
Nitab4.5_0000287g0270	Nitab4.5_0000287g0270	0	0.078101	0.744973	11.9284	8.2351	9.92395	5.70634	1.14341	9.43053	0.00213402	0.00490074	0.0013992	up-regulated
Nitab4.5_0012783g0020	Nitab4.5_0012783g0020	0.179721	0	0.043026	2.17338	3.13409	3.5872	5.70318	-0.385912	17.3567	3.1e-05	9.66e-05	2.76e-05	up-regulated
Nitab4.5_0001812g0040	Nitab4.5_0001812g0040	0.059458	0	0.149087	2.92798	2.72601	2.96334	5.69971	0.0507566	53.2446	2.94e-13	2.11e-12	6.04e-13	up-regulated
Nitab4.5_0004940g0130	Nitab4.5_0004940g0130	0.316682	0.124326	0	7.33783	4.35336	4.33689	5.69711	1.01653	11.9416	0.000548932	0.0014086	0.000402167	up-regulated
Nitab4.5_0009516g0010	Nitab4.5_0009516g0010	0	0.571733	0.184168	8.68952	5.66933	13.2643	5.68787	0.799437	30.061	4.19e-08	1.86e-07	5.3e-08	up-regulated
Nitab4.5_0005539g0050	Nitab4.5_0005539g0050	6.32961	6.98234	9.70485	309.908	241.732	267.703	5.68754	6.24821	447.236	2.88e-99	1.12e-96	3.21e-97	up-regulated
Nitab4.5_0000001g0080	Nitab4.5_0000001g0080	6.51691	9.99518	8.22616	333.966	242.969	302.37	5.68627	7.86665	291.412	2.45e-65	2.53e-63	7.22e-64	up-regulated
Nitab4.5_0009884g0010	Nitab4.5_0009884g0010	72.8659	74.7361	83.6532	3267.25	1814.4	3000.5	5.67856	9.54728	451.838	2.87e-100	1.16e-97	3.31e-98	up-regulated
Nitab4.5_0000141g0280	Nitab4.5_0000141g0280	190.934	171.495	162.437	7166.03	4741.48	6385.84	5.66693	10.7498	682.438	1.97e-150	3.46e-147	9.89e-148	up-regulated
Nitab4.5_0000332g0240	Nitab4.5_0000332g0240	3.00964	3.05505	2.69906	125.717	79.4707	98.5109	5.65957	6.16019	377.438	4.49e-84	9.34e-82	2.67e-82	up-regulated
Nitab4.5_0000116g0130	Nitab4.5_0000116g0130	3.45103	3.64437	4.74716	161.175	110.283	139.59	5.65885	6.67035	307.396	8.06e-69	9.63e-67	2.75e-67	up-regulated
Nitab4.5_0007909g0010	Nitab4.5_0007909g0010	0.420662	0	0.144726	8.26762	3.71416	8.04031	5.65452	1.12897	19.8047	8.58e-06	2.9e-05	8.28e-06	up-regulated
Nitab4.5_0000132g0150	Nitab4.5_0000132g0150	0.221186	0	0.936658	13.315	20.7624	9.84923	5.63864	0.0640164	18.8878	1.39e-05	4.54e-05	1.3e-05	up-regulated
Nitab4.5_0000926g0120	Nitab4.5_0000926g0120	0.455384	0.242803	0.575986	15.1988	13.9254	15.7018	5.63209	2.59263	104.137	1.89e-24	2.88e-23	8.21e-24	up-regulated
Nitab4.5_0000856g0010	Nitab4.5_0000856g0010	0.635034	0	0	11.3465	5.55904	5.63619	5.62224	-0.385706	11.0421	0.000890652	0.00220417	0.000629309	up-regulated
Nitab4.5_0012697g0010	Nitab4.5_0012697g0010	5.44747	4.67816	4.85818	187.602	132.921	176.666	5.59114	5.85721	452.752	1.82e-100	7.42e-98	2.12e-98	up-regulated
Nitab4.5_0000982g0170	Nitab4.5_0000982g0170	0.191159	0.403911	0.195816	11.4695	7.42919	9.08856	5.58097	1.28437	21.1946	4.15e-06	1.46e-05	4.18e-06	up-regulated
Nitab4.5_0001881g0040	Nitab4.5_0001881g0040	0.285976	0.389332	0.730653	15.5328	18.1306	14.7634	5.57683	1.39394	19.8484	8.38e-06	2.84e-05	8.1e-06	up-regulated
Nitab4.5_0012878g0020	Nitab4.5_0012878g0020	0.383321	0.085018	0.106953	8.6725	7.89218	3.2476	5.57256	0.252277	12.5302	0.000400422	0.00105203	0.000300364	up-regulated
Nitab4.5_0000021g0390	Nitab4.5_0000021g0390	0	0	0.026954	0.4449	0.249867	0.224602	5.57137	-0.881549	11.9037	0.000560218	0.00143578	0.000409927	up-regulated
Nitab4.5_0003162g0050	Nitab4.5_0003162g0050	0.864691	0.330549	1.04281	26.6646	20.6069	25.7906	5.5663	3.80033	203.922	2.91e-46	1.35e-44	3.86e-45	up-regulated
Nitab4.5_0013029g0010	Nitab4.5_0013029g0010	0.073128	0.043648	0	1.57157	1.45955	0.848246	5.55405	0.147998	20.8058	5.08e-06	1.77e-05	5.06e-06	up-regulated
Nitab4.5_0000027g0530	Nitab4.5_0000027g0530	5.10509	5.78866	8.35993	240.624	167.656	214.713	5.55372	5.63723	360.645	2.04e-80	3.73e-78	1.06e-78	up-regulated
Nitab4.5_0004339g0110	Nitab4.5_0004339g0110	0.361877	0.159541	0.116018	8.44264	6.19503	6.48601	5.55258	1.67252	120.234	5.62e-28	1.06e-26	3.04e-27	up-regulated
Nitab4.5_0002116g0010	Nitab4.5_0002116g0010	6.31485	8.29263	8.38206	312.56	199.157	226.286	5.54899	6.63929	432.65	4.31e-96	1.48e-93	4.23e-94	up-regulated
Nitab4.5_0000183g0020	Nitab4.5_0000183g0020	0.375691	0.439257	0.509481	14.5649	18.6946	10.7723	5.54256	2.87499	141.768	1.09e-32	2.7e-31	7.7e-32	up-regulated
Nitab4.5_0000041g0140	Nitab4.5_0000041g0140	0.318878	0.55735	0.463155	15.5079	8.94627	18.8366	5.54192	2.57364	39.0339	4.17e-10	2.26e-09	6.44e-10	up-regulated
Nitab4.5_0001190g0040	Nitab4.5_0001190g0040	99.1131	97.5078	89.9623	3611.19	2342.91	3194.61	5.54061	10.5628	599.302	2.37e-132	2.38e-129	6.8e-130	up-regulated
Nitab4.5_0007585g0040	Nitab4.5_0007585g0040	42.595	59.9469	57.8422	2107.75	1262.36	1731.9	5.53831	9.03616	324.804	1.3e-72	1.82e-70	5.2e-71	up-regulated
Nitab4.5_0004756g0030	Nitab4.5_0004756g0030	0.044753	1.14331	0.524787	22.3106	15.0252	21.1752	5.52928	0.724806	14.3878	0.000148765	0.000418288	0.000119425	up-regulated
Nitab4.5_0019786g0010	Nitab4.5_0019786g0010	9.70797	10.9878	10.0076	302.355	296.118	389.883	5.52912	8.34946	432.602	4.41e-96	1.5e-93	4.3e-94	up-regulated
Nitab4.5_0000629g0040	Nitab4.5_0000629g0040	0.11134	0.087777	0.672691	7.73798	14.4837	6.6545	5.52887	3.76889	55.7155	8.38e-14	6.27e-13	1.79e-13	up-regulated
Nitab4.5_0007812g0020	Nitab4.5_0007812g0020	0.273753	0.133262	0.380605	10.5937	10.1194	4.84266	5.51872	1.22284	69.0439	9.63e-17	9.06e-16	2.59e-16	up-regulated
Nitab4.5_0012285g0010	Nitab4.5_0012285g0010	0.033321	0	0.113775	1.63371	0.896904	2.37798	5.50997	-0.0594167	25.0252	5.66e-07	2.22e-06	6.33e-07	up-regulated
Nitab4.5_0009728g0020	Nitab4.5_0009728g0020	0	0.413998	0.172085	7.47285	5.69619	6.04746	5.50667	0.984544	21.4394	3.65e-06	1.3e-05	3.71e-06	up-regulated
Nitab4.5_0008348g0010	Nitab4.5_0008348g0010	0.337714	0.587178	0.773785	23.0601	13.5614	16.8384	5.5019	2.91541	116.387	3.91e-27	6.98e-26	1.99e-26	up-regulated
Nitab4.5_0009681g0010	Nitab4.5_0009681g0010	0	0	0	0.041698	0.027798	0	5.48752	0.182888	12.205	0.000476626	0.00123433	0.000352412	up-regulated
Nitab4.5_0003523g0010	Nitab4.5_0003523g0010	0	0	0.070965	1.08935	0.687558	0.780176	5.4814	-1.10985	16.5094	4.84e-05	0.000147026	4.2e-05	up-regulated
Nitab4.5_0000982g0060	Nitab4.5_0000982g0060	0.032735	0.04323	0.055888	1.33772	1.49026	1.56841	5.47583	1.20115	144.584	2.65e-33	6.76e-32	1.93e-32	up-regulated
Nitab4.5_0000170g0250	Nitab4.5_0000170g0250	0.637318	0.671156	0.292944	17.3077	16.5287	16.5694	5.47491	2.70158	21.964	2.78e-06	1.01e-05	2.87e-06	up-regulated
Nitab4.5_0011691g0010	Nitab4.5_0011691g0010	0.064969	0	0.032201	1.27224	1.50904	0.960175	5.473	-0.895236	11.3318	0.00076191	0.0019095	0.00054518	up-regulated
Nitab4.5_0004195g0060	Nitab4.5_0004195g0060	4.66075	3.9932	4.58354	161.436	111.21	129.382	5.46579	6.16566	575.907	2.91e-127	2.69e-124	7.69e-125	up-regulated
Nitab4.5_0001087g0050	Nitab4.5_0001087g0050	0.184615	0	0.381927	7.88328	5.16169	4.95591	5.45389	0.0586788	16.6677	4.45e-05	0.000135978	3.88e-05	up-regulated
Nitab4.5_0010287g0030	Nitab4.5_0010287g0030	0.744801	1.36899	1.42287	41.4234	30.2004	35.6782	5.45233	4.45155	318.62	2.89e-71	3.74e-69	1.07e-69	up-regulated
Nitab4.5_0000109g0340	Nitab4.5_0000109g0340	0.134093	0	0	1.73752	1.3858	1.03853	5.44088	-1.39083	13.2907	0.000266719	0.000719865	0.000205528	up-regulated
Nitab4.5_0004443g0040	Nitab4.5_0004443g0040	0	0.307319	0	3.27799	3.76295	2.58552	5.4392	2.21434	14.125	0.000171054	0.000476571	0.000136065	up-regulated
Nitab4.5_0000471g0060	Nitab4.5_0000471g0060	0.335634	0.046739	0.275895	7.37305	6.46446	6.17901	5.42349	1.4436	25.7972	3.79e-07	1.52e-06	4.33e-07	up-regulated
Nitab4.5_0009584g0010	Nitab4.5_0009584g0010	0.581371	0.272805	0.79474	18.8653	15.6067	14.9343	5.41347	2.14826	149.586	2.13e-34	5.77e-33	1.65e-33	up-regulated
Nitab4.5_0006526g0020	Nitab4.5_0006526g0020	0.138837	0.116773	0	2.56056	3.41779	2.125	5.40991	-0.298358	14.6087	0.000132301	0.000375544	0.000107221	up-regulated
Nitab4.5_0011011g0010	Nitab4.5_0011011g0010	0	0.127136	0	1.4391	1.19748	1.58915	5.40109	-0.537106	16.2909	5.43e-05	0.000163589	4.67e-05	up-regulated
Nitab4.5_0005979g0020	Nitab4.5_0005979g0020	0.955808	0.878013	1.56914	39.6003	24.0199	34.3091	5.39251	4.24742	130.541	3.12e-30	6.71e-29	1.91e-29	up-regulated
Nitab4.5_0001551g0010	Nitab4.5_0001551g0010	6.62619	5.9633	7.91151	208.397	181.687	203.226	5.38425	6.81305	445.871	5.71e-99	2.18e-96	6.23e-97	up-regulated
Nitab4.5_0003201g0010	Nitab4.5_0003201g0010	14.5143	9.09075	8.60172	350.521	311.042	266.725	5.37905	6.27773	203.649	3.34e-46	1.54e-44	4.39e-45	up-regulated
Nitab4.5_0001913g0010	Nitab4.5_0001913g0010	7.65245	9.3139	10.0828	303.215	202.132	267.104	5.377	6.42721	449.932	7.46e-100	2.95e-97	8.41e-98	up-regulated
Nitab4.5_0000418g0050	Nitab4.5_0000418g0050	0.288623	0	0	1.74284	4.04959	3.52807	5.37086	-0.58403	9.32481	0.00226071	0.00516905	0.00147581	up-regulated
Nitab4.5_0009884g0020	Nitab4.5_0009884g0020	489.245	452.309	493.886	15678.1	9208.01	15436.6	5.36078	12.7983	500.223	8.5e-111	5.06e-108	1.44e-108	up-regulated
Nitab4.5_0000392g0060	Nitab4.5_0000392g0060	2.65171	0.777033	0.125848	42.6195	41.5992	16.8177	5.35953	2.30342	48.0677	4.12e-12	2.69e-11	7.69e-12	up-regulated
Nitab4.5_0000888g0210	Nitab4.5_0000888g0210	3.06066	2.90527	5.61969	125.795	86.1895	114.332	5.35712	6.06652	347.529	1.46e-77	2.46e-75	7.02e-76	up-regulated
Nitab4.5_0002537g0010	Nitab4.5_0002537g0010	0.968577	0.305572	1.11657	21.1379	27.5554	21.2559	5.34407	1.64005	31.0432	2.52e-08	1.15e-07	3.28e-08	up-regulated
Nitab4.5_0000646g0280	Nitab4.5_0000646g0280	2.6218	2.86012	2.85779	92.6219	66.2018	74.7504	5.34395	5.06937	408.209	8.99e-91	2.49e-88	7.1e-89	up-regulated
Nitab4.5_0011080g0020	Nitab4.5_0011080g0020	3.1459	1.75921	4.50435	107.497	63.5635	91.0216	5.34338	3.00051	41.4478	1.21e-10	6.92e-10	1.97e-10	up-regulated
Nitab4.5_0001424g0070	Nitab4.5_0001424g0070	31.0934	27.9389	30.0665	994.887	691.622	795.44	5.34232	8.0813	650.185	2.04e-143	2.84e-140	8.11e-141	up-regulated
Nitab4.5_0005900g0090	Nitab4.5_0005900g0090	0.106916	0.015688	0	1.12466	1.15118	1.40272	5.33851	-0.397302	24.162	8.86e-07	3.39e-06	9.67e-07	up-regulated
Nitab4.5_0001226g0080	Nitab4.5_0001226g0080	0.334634	1.04917	0.653373	22.1343	11.8478	23.426	5.33676	3.0235	81.686	1.6e-19	1.79e-18	5.1e-19	up-regulated
Nitab4.5_0000280g0240	Nitab4.5_0000280g0240	8.34144	8.84657	8.87646	292.483	198.244	230.57	5.33197	6.41944	444.31	1.25e-98	4.72e-96	1.35e-96	up-regulated
Nitab4.5_0003773g0100	Nitab4.5_0003773g0100	2.96501	2.68037	2.26591	83.1855	77.0163	63.7954	5.33103	3.37539	66.7346	3.11e-16	2.83e-15	8.08e-16	up-regulated
Nitab4.5_0008266g0020	Nitab4.5_0008266g0020	4.48829	4.5206	4.93825	152.455	100.861	132.958	5.33101	5.1674	489.455	1.87e-108	1.06e-105	3.03e-106	up-regulated
Nitab4.5_0005851g0030	Nitab4.5_0005851g0030	5.67712	5.96646	6.67207	194.684	132.31	178.571	5.3273	6.92036	514.624	6.25e-114	3.92e-111	1.12e-111	up-regulated
Nitab4.5_0000181g0100	Nitab4.5_0000181g0100	0.842078	0.316625	0.885025	18.5642	13.3949	25.9683	5.32636	1.74974	56.0737	6.98e-14	5.27e-13	1.51e-13	up-regulated
Nitab4.5_0004752g0010	Nitab4.5_0004752g0010	0.507157	0	0.043952	7.15979	3.09317	4.55188	5.31149	1.04809	24.287	8.3e-07	3.19e-06	9.09e-07	up-regulated
Nitab4.5_0009683g0020	Nitab4.5_0009683g0020	4.47993	5.58284	5.59121	158.809	123.453	145.971	5.30333	5.30458	605.824	9.06e-134	9.64e-131	2.75e-131	up-regulated
Nitab4.5_0000055g0100	Nitab4.5_0000055g0100	1.62231	2.12203	1.58915	64.3006	51.1697	30.048	5.30152	5.78493	266.285	7.32e-60	6.17e-58	1.76e-58	up-regulated
Nitab4.5_0003721g0020	Nitab4.5_0003721g0020	0.146681	0.273852	0.494564	8.1951	11.7991	5.95182	5.29662	4.21755	166.553	4.19e-38	1.37e-36	3.92e-37	up-regulated
Nitab4.5_0000125g0360	Nitab4.5_0000125g0360	12.1796	11.8313	9.61233	327.005	325.03	268.907	5.29537	6.18776	116.558	3.59e-27	6.41e-26	1.83e-26	up-regulated
Nitab4.5_0000263g0040	Nitab4.5_0000263g0040	4.06744	5.60674	6.3475	162.749	108.668	161.178	5.29323	6.01138	400.665	3.95e-89	1.02e-86	2.91e-87	up-regulated
Nitab4.5_0000005g0200	Nitab4.5_0000005g0200	1.10032	1.31555	0.366384	29.1608	17.1529	28.8168	5.29216	4.09242	89.9406	2.45e-21	3.11e-20	8.87e-21	up-regulated
Nitab4.5_0010254g0020	Nitab4.5_0010254g0020	0.93894	0.731452	0.834353	24.0987	19.9155	23.8611	5.28096	1.99107	84.3928	4.06e-20	4.73e-19	1.35e-19	up-regulated
Nitab4.5_0000912g0260	Nitab4.5_0000912g0260	0	0.213471	1.02412	11.1074	7.71583	14.8797	5.27998	1.78576	20.4429	6.14e-06	2.12e-05	6.05e-06	up-regulated
Nitab4.5_0001416g0060	Nitab4.5_0001416g0060	0.066149	0.314937	0	3.65171	4.89079	2.7497	5.27924	1.17523	21.0376	4.5e-06	1.58e-05	4.51e-06	up-regulated
Nitab4.5_0007392g0040	Nitab4.5_0007392g0040	8.25533	6.06781	8.05064	221.052	162.744	204.04	5.25587	8.10246	637.757	1.03e-140	1.29e-137	3.68e-138	up-regulated
Nitab4.5_0007287g0010	Nitab4.5_0007287g0010	0.081318	0.022591	0.069416	1.63655	2.12252	0.991476	5.2477	-0.663245	23.5023	1.25e-06	4.7e-06	1.34e-06	up-regulated
Nitab4.5_0004331g0030	Nitab4.5_0004331g0030	0	0.146678	0.028444	1.50064	1.80789	1.64179	5.23091	0.0661554	15.191	9.72e-05	0.000281302	8.03e-05	up-regulated
Nitab4.5_0003137g0040	Nitab4.5_0003137g0040	0.178224	0.254807	0.533744	10.5565	6.12178	8.24697	5.22042	2.45991	90.3399	2.01e-21	2.55e-20	7.29e-21	up-regulated
Nitab4.5_0001022g0050	Nitab4.5_0001022g0050	0.79009	0	0.069324	6.35052	12.2122	5.04029	5.2131	-0.444031	23.2215	1.44e-06	5.4e-06	1.54e-06	up-regulated
Nitab4.5_0009788g0040	Nitab4.5_0009788g0040	0.032443	0.089461	0	1.01062	0.821274	1.62513	5.21063	-0.59136	15.5995	7.83e-05	0.000229913	6.56e-05	up-regulated
Nitab4.5_0002807g0030	Nitab4.5_0002807g0030	0.609939	0.423799	1.57345	15.3429	24.7141	28.2989	5.20379	3.75393	85.9916	1.81e-20	2.15e-19	6.15e-20	up-regulated
Nitab4.5_0000643g0060	Nitab4.5_0000643g0060	0	0.181624	0	1.86832	1.71964	1.20264	5.19578	-0.0524104	12.5261	0.000401309	0.00105412	0.000300961	up-regulated
Nitab4.5_0001196g0050	Nitab4.5_0001196g0050	8.94595	9.56101	5.18248	215.235	158.16	225.646	5.19276	4.77124	322.877	3.42e-72	4.68e-70	1.33e-70	up-regulated
Nitab4.5_0000319g0290	Nitab4.5_0000319g0290	0.175209	0.292997	0.870926	11.0603	11.8363	11.7171	5.1904	2.35387	82.1318	1.27e-19	1.44e-18	4.1e-19	up-regulated
Nitab4.5_0001146g0080	Nitab4.5_0001146g0080	0	0.103686	0.402136	4.0634	3.73073	6.02137	5.1825	0.272403	18.0329	2.17e-05	6.92e-05	1.98e-05	up-regulated
Nitab4.5_0008490g0020	Nitab4.5_0008490g0020	0.23462	0.123681	0.55774	9.56665	10.3289	3.60795	5.17082	1.83652	21.1387	4.27e-06	1.5e-05	4.29e-06	up-regulated
Nitab4.5_0000175g0150	Nitab4.5_0000175g0150	0	0	0.258491	2.277	1.15708	3.31816	5.16345	-0.672972	7.35395	0.00669154	0.0138569	0.00395625	up-regulated
Nitab4.5_0000020g0380	Nitab4.5_0000020g0380	0.965594	1.65163	0.898436	29.4342	23.6824	35.4229	5.16024	1.89534	65.5415	5.69e-16	5.06e-15	1.45e-15	up-regulated
Nitab4.5_0004586g0030	Nitab4.5_0004586g0030	4.98734	5.5231	4.25692	148.282	77.7466	131.531	5.14928	5.97142	194.978	2.6e-44	1.13e-42	3.24e-43	up-regulated
Nitab4.5_0000166g0100	Nitab4.5_0000166g0100	0.743122	0.184409	0.618957	12.8082	17.6164	8.28543	5.14136	2.98606	98.9188	2.63e-23	3.75e-22	1.07e-22	up-regulated
Nitab4.5_0012062g0010	Nitab4.5_0012062g0010	0.714004	1.33922	1.03727	28.6251	27.7795	20.1259	5.12475	1.11844	110.746	6.72e-26	1.11e-24	3.16e-25	up-regulated
Nitab4.5_0000025g0260	Nitab4.5_0000025g0260	0.084679	0	0.088543	1.24315	1.18729	1.83402	5.12305	-0.172845	24.6626	6.83e-07	2.65e-06	7.56e-07	up-regulated
Nitab4.5_0005860g0020	Nitab4.5_0005860g0020	0.27844	0.228065	0.216438	5.77253	7.27408	5.03995	5.12192	2.09698	93.0358	5.14e-22	6.78e-21	1.94e-21	up-regulated
Nitab4.5_0001003g0020	Nitab4.5_0001003g0020	3.30004	3.39166	3.45086	72.1297	76.1608	98.2066	5.1202	6.92135	528.473	6.07e-117	4.18e-114	1.19e-114	up-regulated
Nitab4.5_0000470g0230	Nitab4.5_0000470g0230	0	0	0	0	0.209667	0	5.11248	-0.89246	10.932	0.000945183	0.00232723	0.000664445	up-regulated
Nitab4.5_0000420g0010	Nitab4.5_0000420g0010	1.84839	2.6115	2.08956	54.5398	76.9874	29.2771	5.10894	5.10131	196.218	1.4e-44	6.15e-43	1.76e-43	up-regulated
Nitab4.5_0000711g0020	Nitab4.5_0000711g0020	0	0.165012	0	1.34195	0.946746	1.83998	5.10702	-1.29396	21.8831	2.9e-06	1.05e-05	2.99e-06	up-regulated
Nitab4.5_0001163g0100	Nitab4.5_0001163g0100	0.199235	0	0.035994	2.57239	0.682093	2.14988	5.10256	-0.0599567	12.8774	0.000332578	0.000884365	0.000252494	up-regulated
Nitab4.5_0000208g0170	Nitab4.5_0000208g0170	0.13275	0.890889	0.079455	10.0518	7.68932	9.78357	5.09724	1.08632	21.6833	3.22e-06	1.15e-05	3.29e-06	up-regulated
Nitab4.5_0007803g0020	Nitab4.5_0007803g0020	1.74864	1.34788	1.65323	41.6816	30.0121	40.1282	5.08977	3.30861	188.691	6.14e-43	2.5e-41	7.13e-42	up-regulated
Nitab4.5_0001003g0150	Nitab4.5_0001003g0150	0.191815	0	0	1.79852	1.21684	1.46165	5.08671	-0.642282	7.72958	0.00543234	0.0114759	0.00327648	up-regulated
Nitab4.5_0002020g0050	Nitab4.5_0002020g0050	0.503739	0.028093	0.218166	3.23564	7.63385	7.97744	5.06776	2.16875	28.7015	8.44e-08	3.62e-07	1.03e-07	up-regulated
Nitab4.5_0002694g0010	Nitab4.5_0002694g0010	0	0.240877	0.326782	5.07043	6.11505	2.55536	5.06529	0.850206	24.5302	7.32e-07	2.82e-06	8.06e-07	up-regulated
Nitab4.5_0004962g0030	Nitab4.5_0004962g0030	3.5112	3.51776	3.87726	106.544	61.9948	80.7484	5.06237	5.45774	298.253	7.92e-67	8.66e-65	2.47e-65	up-regulated
Nitab4.5_0000976g0310	Nitab4.5_0000976g0310	5.9631	5.59309	5.97091	155.999	112.976	132.996	5.05804	6.61114	651.383	1.12e-143	1.64e-140	4.67e-141	up-regulated
Nitab4.5_0000575g0080	Nitab4.5_0000575g0080	0	0.470644	0.431999	9.92133	5.93393	6.61365	5.05677	-0.0290073	12.444	0.000419346	0.0010974	0.000313316	up-regulated
Nitab4.5_0003208g0050	Nitab4.5_0003208g0050	0	0	0.555657	2.94997	5.06149	5.89324	5.05602	-0.7971	9.54483	0.00200513	0.0046314	0.0013223	up-regulated
Nitab4.5_0003129g0010	Nitab4.5_0003129g0010	18.9714	19.033	21.4554	516.208	414.525	433.029	5.05331	7.51356	401.108	3.16e-89	8.29e-87	2.37e-87	up-regulated
Nitab4.5_0001542g0020	Nitab4.5_0001542g0020	0.49981	0.097785	0.237031	7.04418	4.1159	7.84146	5.04521	1.48313	53.5538	2.52e-13	1.81e-12	5.18e-13	up-regulated
Nitab4.5_0000840g0040	Nitab4.5_0000840g0040	1.5484	2.86853	2.64337	58.633	48.2198	57.1302	5.04429	2.72953	85.5798	2.23e-20	2.64e-19	7.53e-20	up-regulated
Nitab4.5_0014082g0010	Nitab4.5_0014082g0010	0.085432	0.126206	0.103918	2.91653	2.1338	2.88365	5.04221	-0.324083	30.8618	2.77e-08	1.25e-07	3.58e-08	up-regulated
Nitab4.5_0008809g0010	Nitab4.5_0008809g0010	1.42651	2.09987	1.4399	50.3554	24.4961	36.7174	5.03892	4.28868	183.093	1.02e-41	3.93e-40	1.12e-40	up-regulated
Nitab4.5_0002463g0010	Nitab4.5_0002463g0010	5.38058	2.77872	2.73957	82.4789	95.2565	73.1739	5.03681	4.17186	155.515	1.08e-35	3.11e-34	8.89e-35	up-regulated
Nitab4.5_0000807g0190	Nitab4.5_0000807g0190	0.332876	0.810423	0.651172	17.165	11.9694	12.0238	5.03149	2.46392	10.4354	0.0012362	0.00297711	0.000849991	up-regulated
Nitab4.5_0002859g0160	Nitab4.5_0002859g0160	0	0	0.090481	0.61086	0.938306	0.660172	5.02997	0.0810669	42.6785	6.45e-11	3.79e-10	1.08e-10	up-regulated
Nitab4.5_0004682g0020	Nitab4.5_0004682g0020	0.165298	1.16709	0.840064	26.0292	10.2263	12.5146	5.02774	2.0374	53.8837	2.13e-13	1.54e-12	4.4e-13	up-regulated
Nitab4.5_0010728g0020	Nitab4.5_0010728g0020	0.738184	0.143998	0.723761	13.7263	8.02591	14.0763	5.02123	2.60284	57.5685	3.26e-14	2.54e-13	7.25e-14	up-regulated
Nitab4.5_0003722g0030	Nitab4.5_0003722g0030	0.055888	0.070402	0.513881	6.2326	5.69669	3.26641	5.01819	-0.265346	21.2981	3.93e-06	1.39e-05	3.97e-06	up-regulated
Nitab4.5_0000818g0070	Nitab4.5_0000818g0070	0	0.12273	0	1.02713	1.23182	0.64003	5.0098	-0.54651	20.0491	7.55e-06	2.57e-05	7.34e-06	up-regulated
Nitab4.5_0002314g0030	Nitab4.5_0002314g0030	19.4617	17.1368	18.134	438.188	331.504	444.562	5.00798	8.41044	708.438	4.37e-156	1.1e-152	3.13e-153	up-regulated
Nitab4.5_0000219g0010	Nitab4.5_0000219g0010	0.646755	0	0.486167	9.8984	10.4	5.42134	5.00211	1.03553	22.1721	2.49e-06	9.07e-06	2.59e-06	up-regulated
Nitab4.5_0001815g0040	Nitab4.5_0001815g0040	13.3153	12.083	16.6533	372.536	249.263	298.347	4.99609	6.60418	512.401	1.91e-113	1.17e-110	3.35e-111	up-regulated
Nitab4.5_0005402g0020	Nitab4.5_0005402g0020	0.07675	0.395063	0.065517	4.86108	3.22639	4.88783	4.98663	0.178767	25.6694	4.05e-07	1.62e-06	4.61e-07	up-regulated
Nitab4.5_0002733g0050	Nitab4.5_0002733g0050	0.28353	0	0.597689	8.39638	8.85145	2.42408	4.9851	0.635844	13.0108	0.000309694	0.00082746	0.000236247	up-regulated
Nitab4.5_0011192g0010	Nitab4.5_0011192g0010	0	0.351559	0	2.12608	3.25791	3.07449	4.98445	-0.250096	32.8329	1e-08	4.75e-08	1.36e-08	up-regulated
Nitab4.5_0008279g0060	Nitab4.5_0008279g0060	0.72259	1.33774	1.20095	29.8129	26.5396	15.6789	4.98286	3.98435	42.3718	7.55e-11	4.41e-10	1.26e-10	up-regulated
Nitab4.5_0007053g0010	Nitab4.5_0007053g0010	0.202353	0	0	1.55364	1.74213	1.46995	4.97762	-1.05109	16.1772	5.77e-05	0.00017319	4.94e-05	up-regulated
Nitab4.5_0001336g0010	Nitab4.5_0001336g0010	7.30173	5.90354	5.30114	141.484	135.56	130.335	4.97463	3.55337	223.135	1.87e-50	1.06e-48	3.03e-49	up-regulated
Nitab4.5_0002966g0060	Nitab4.5_0002966g0060	0	0.041211	0.440777	4.12386	3.15557	4.215	4.97461	-0.0864438	18.6787	1.55e-05	5.03e-05	1.44e-05	up-regulated
Nitab4.5_0000680g0050	Nitab4.5_0000680g0050	0.321601	0	0	2.28137	4.02944	1.04395	4.9679	-0.522	6.15235	0.0131238	0.0254696	0.00727179	up-regulated
Nitab4.5_0003154g0030	Nitab4.5_0003154g0030	1.97839	1.4834	1.53225	38.7582	40.9949	30.0263	4.96245	2.12295	27.1595	1.87e-07	7.75e-07	2.21e-07	up-regulated
Nitab4.5_0002933g0020	Nitab4.5_0002933g0020	1.62671	0.950705	1.45973	30.5866	35.822	21.933	4.95807	3.38408	112.023	3.53e-26	5.96e-25	1.7e-25	up-regulated
Nitab4.5_0000596g0060	Nitab4.5_0000596g0060	0.077256	0.049191	0.016487	1.42354	0.815339	1.01946	4.95154	0.307377	20.3855	6.33e-06	2.18e-05	6.22e-06	up-regulated
Nitab4.5_0005964g0040	Nitab4.5_0005964g0040	0.653692	0	0.280944	6.88982	11.9821	2.40503	4.94381	1.58794	36.3775	1.63e-09	8.35e-09	2.38e-09	up-regulated
Nitab4.5_0000775g0160	Nitab4.5_0000775g0160	0.294028	0.142102	0.396572	7.99745	5.41872	6.6934	4.94189	-0.0227963	65.5084	5.79e-16	5.14e-15	1.47e-15	up-regulated
Nitab4.5_0002402g0010	Nitab4.5_0002402g0010	0	0.25174	0.122044	2.91803	3.87275	1.74451	4.9392	1.31719	30.5587	3.24e-08	1.46e-07	4.16e-08	up-regulated
Nitab4.5_0011407g0020	Nitab4.5_0011407g0020	0	0.128867	0	0.174764	1.6154	1.48914	4.93568	-0.632572	6.39946	0.0114155	0.0224633	0.00641346	up-regulated
Nitab4.5_0000227g0180	Nitab4.5_0000227g0180	0.219948	0.239221	0.077144	5.26539	3.97145	2.25178	4.93328	0.936615	49.9253	1.6e-12	1.08e-11	3.09e-12	up-regulated
Nitab4.5_0000357g0010	Nitab4.5_0000357g0010	0.033594	0.192047	0	1.87325	1.42975	1.5587	4.92831	0.24134	22.4773	2.13e-06	7.8e-06	2.23e-06	up-regulated
Nitab4.5_0011858g0010	Nitab4.5_0011858g0010	0	0.465697	0.23586	4.54699	5.08638	5.78053	4.92643	1.31481	29.0897	6.91e-08	2.98e-07	8.52e-08	up-regulated
Nitab4.5_0002726g0020	Nitab4.5_0002726g0020	23.1613	23.4825	17.6431	587.887	308.315	429.095	4.92069	8.05781	320.319	1.23e-71	1.6e-69	4.57e-70	up-regulated
Nitab4.5_0001393g0090	Nitab4.5_0001393g0090	50.6129	60.6692	50.5087	1250.39	1027.5	1082.99	4.9069	8.81656	596.805	8.29e-132	8.09e-129	2.31e-129	up-regulated
Nitab4.5_0000564g0180	Nitab4.5_0000564g0180	0.326712	1.36342	1.00591	20.3437	15.2263	20.7272	4.89896	3.10601	34.2524	4.84e-09	2.37e-08	6.76e-09	up-regulated
Nitab4.5_0007491g0020	Nitab4.5_0007491g0020	2.10837	1.28827	2.02699	41.4581	43.5584	27.7445	4.89439	4.11558	255.635	1.54e-57	1.17e-55	3.34e-56	up-regulated
Nitab4.5_0002816g0020	Nitab4.5_0002816g0020	53.3997	71.1664	52.3008	1432.99	1086.22	1112.12	4.89389	8.05538	333.343	1.8e-74	2.73e-72	7.8e-73	up-regulated
Nitab4.5_0000745g0210	Nitab4.5_0000745g0210	22.8183	21.0302	21.7239	546.839	346.477	438.334	4.89026	6.73991	479.956	2.18e-106	1.15e-103	3.27e-104	up-regulated
Nitab4.5_0004829g0070	Nitab4.5_0004829g0070	215.23	234.208	205.886	4897.76	4079.45	4478.17	4.89013	10.7212	752.395	1.21e-165	5.31e-162	1.52e-162	up-regulated
Nitab4.5_0015447g0010	Nitab4.5_0015447g0010	5.28	4.8339	4.03924	112.854	77.2707	98.7114	4.88886	3.57257	161.182	6.24e-37	1.93e-35	5.52e-36	up-regulated
Nitab4.5_0011951g0010	Nitab4.5_0011951g0010	60.2938	82.4205	66.3158	1835.29	1300.13	1122.72	4.88803	8.2049	426.717	8.42e-95	2.82e-92	8.05e-93	up-regulated
Nitab4.5_0004902g0020	Nitab4.5_0004902g0020	1.68141	4.07942	3.35895	78.8214	54.2366	53.9147	4.88213	3.35172	212.11	4.76e-48	2.38e-46	6.81e-47	up-regulated
Nitab4.5_0006018g0120	Nitab4.5_0006018g0120	4.3824	5.28236	5.4938	124.844	61.5203	118.204	4.8801	5.30771	193.001	7.03e-44	2.97e-42	8.49e-43	up-regulated
Nitab4.5_0001185g0040	Nitab4.5_0001185g0040	0.150555	0.688211	0.665802	12.864	6.50195	11.1939	4.87104	1.0669	28.3056	1.04e-07	4.4e-07	1.26e-07	up-regulated
Nitab4.5_0006139g0010	Nitab4.5_0006139g0010	4.79749	4.3404	4.8087	101.076	82.5186	98.6049	4.86855	4.61629	464.017	6.42e-103	2.97e-100	8.48e-101	up-regulated
Nitab4.5_0009102g0010	Nitab4.5_0009102g0010	1.35181	0.283261	1.09222	17.7695	29.0974	9.32757	4.85813	3.5254	74.1987	7.06e-18	7.15e-17	2.04e-17	up-regulated
Nitab4.5_0000202g0240	Nitab4.5_0000202g0240	2.34264	1.93221	2.8283	49.9915	46.5158	46.522	4.85576	4.3688	388.162	2.08e-86	4.87e-84	1.39e-84	up-regulated
Nitab4.5_0003040g0010	Nitab4.5_0003040g0010	0.122464	0.304763	0.696929	9.23723	9.09708	5.234	4.85396	0.927646	30.3247	3.65e-08	1.63e-07	4.66e-08	up-regulated
Nitab4.5_0005439g0040	Nitab4.5_0005439g0040	16.7579	11.8984	16.8312	345.111	241.306	313.618	4.84987	7.82505	345.884	3.34e-77	5.56e-75	1.59e-75	up-regulated
Nitab4.5_0011669g0010	Nitab4.5_0011669g0010	0.487303	0.507974	0.595692	11.81	9.68551	10.4953	4.84786	2.48571	127.778	1.26e-29	2.61e-28	7.44e-29	up-regulated
Nitab4.5_0009379g0010	Nitab4.5_0009379g0010	21.0717	16.6408	15.596	406.081	302.71	346.517	4.84552	7.38262	353.607	6.95e-79	1.23e-76	3.5e-77	up-regulated
Nitab4.5_0009371g0010	Nitab4.5_0009371g0010	0.17398	0.243927	0.106798	3.43652	3.74133	3.8308	4.8421	1.15696	85.9476	1.85e-20	2.2e-19	6.28e-20	up-regulated
Nitab4.5_0000642g0170	Nitab4.5_0000642g0170	22.4837	27.3099	28.2685	686.625	391.397	446.36	4.84001	7.78355	256.169	1.17e-57	9.04e-56	2.58e-56	up-regulated
Nitab4.5_0025689g0010	Nitab4.5_0025689g0010	0	0.121901	0	0.640603	2.18838	0.659157	4.83935	-1.1313	11.9497	0.000546547	0.00140279	0.000400508	up-regulated
Nitab4.5_0002152g0040	Nitab4.5_0002152g0040	1.84687	0.675789	1.03024	25.4943	21.1181	23.46	4.83928	4.10512	212.775	3.41e-48	1.72e-46	4.91e-47	up-regulated
Nitab4.5_0011941g0020	Nitab4.5_0011941g0020	0.274608	0.403432	0.205336	6.47618	4.72572	6.35647	4.8371	2.67975	92.2581	7.61e-22	9.93e-21	2.84e-21	up-regulated
Nitab4.5_0003076g0090	Nitab4.5_0003076g0090	0.231116	0	0	1.68739	1.24567	1.99171	4.83271	-1.12392	6.75584	0.00934412	0.0187464	0.00535227	up-regulated
Nitab4.5_0007028g0030	Nitab4.5_0007028g0030	0.432078	0.463682	0.399403	9.54556	8.14571	8.12407	4.82484	2.09228	150.845	1.13e-34	3.09e-33	8.84e-34	up-regulated
Nitab4.5_0000170g0130	Nitab4.5_0000170g0130	0.066678	0.099496	0.068167	2.42041	1.49218	1.20399	4.82168	-0.334944	14.4641	0.000142859	0.000402843	0.000115015	up-regulated
Nitab4.5_0007090g0020	Nitab4.5_0007090g0020	7.28914	3.78055	4.28585	109.693	96.1494	92.6165	4.81202	4.82987	274.445	1.22e-61	1.09e-59	3.11e-60	up-regulated
Nitab4.5_0005460g0060	Nitab4.5_0005460g0060	11.6585	14.7352	12.6815	288.611	201.037	264.544	4.80769	5.72625	470.232	2.85e-104	1.39e-101	3.97e-102	up-regulated
Nitab4.5_0000785g0230	Nitab4.5_0000785g0230	0.199111	0.355084	0.401214	7.8816	7.39541	4.51538	4.80758	0.677327	67.636	1.97e-16	1.81e-15	5.18e-16	up-regulated
Nitab4.5_0004789g0010	Nitab4.5_0004789g0010	0.9019	0.265026	1.16736	13.0799	24.0335	9.50731	4.80498	2.84146	56.687	5.11e-14	3.9e-13	1.11e-13	up-regulated
Nitab4.5_0009512g0040	Nitab4.5_0009512g0040	0.237016	0.280466	0.295944	9.5346	3.79427	1.96904	4.80421	2.91106	68.6167	1.2e-16	1.12e-15	3.19e-16	up-regulated
Nitab4.5_0001362g0120	Nitab4.5_0001362g0120	0.060638	0.153144	0.099285	2.16308	1.65498	2.49807	4.80135	0.534987	86.9234	1.13e-20	1.35e-19	3.87e-20	up-regulated
Nitab4.5_0002805g0080	Nitab4.5_0002805g0080	0.725923	1.94514	1.84504	33.1876	27.4604	27.4485	4.8012	3.43678	158.351	2.59e-36	7.75e-35	2.21e-35	up-regulated
Nitab4.5_0002825g0020	Nitab4.5_0002825g0020	7.96578	11.1857	11.1525	226.675	163.103	189.62	4.79436	7.23087	293.008	1.1e-65	1.16e-63	3.3e-64	up-regulated
Nitab4.5_0004215g0050	Nitab4.5_0004215g0050	0.086268	0.052767	0	0.964291	0.658909	1.05187	4.79359	-0.427946	24.7604	6.49e-07	2.52e-06	7.21e-07	up-regulated
Nitab4.5_0001829g0010	Nitab4.5_0001829g0010	6.15268	11.4729	7.34218	161.662	139.633	179.233	4.78712	5.62262	315.557	1.34e-70	1.7e-68	4.85e-69	up-regulated
Nitab4.5_0000320g0220	Nitab4.5_0000320g0220	3.44308	4.31409	3.84906	78.6484	63.1725	78.6075	4.77511	4.40039	294.413	5.43e-66	5.77e-64	1.65e-64	up-regulated
Nitab4.5_0011770g0010	Nitab4.5_0011770g0010	0.525924	0.364978	0.991229	12.6721	12.2354	11.0454	4.77508	2.92194	153.79	2.57e-35	7.28e-34	2.08e-34	up-regulated
Nitab4.5_0007923g0020	Nitab4.5_0007923g0020	56.5429	54.0711	59.7756	1288.36	833.641	1073.82	4.77479	8.43087	521.064	2.48e-115	1.65e-112	4.7e-113	up-regulated
Nitab4.5_0013122g0010	Nitab4.5_0013122g0010	10.4895	6.26887	8.09693	171.853	131.494	163.315	4.76982	6.69152	402.421	1.64e-89	4.32e-87	1.23e-87	up-regulated
Nitab4.5_0003950g0050	Nitab4.5_0003950g0050	0	0	0.193205	0.821175	2.84371	0.570339	4.7563	0.976797	19.9452	7.97e-06	2.7e-05	7.72e-06	up-regulated
Nitab4.5_0010821g0020	Nitab4.5_0010821g0020	1.88568	2.65864	2.33184	45.1234	35.7107	48.161	4.75577	4.00877	439.516	1.38e-97	5.05e-95	1.44e-95	up-regulated
Nitab4.5_0002878g0040	Nitab4.5_0002878g0040	3.00476	4.72692	2.12305	52.4589	66.7856	66.5055	4.73463	5.64314	57.5556	3.29e-14	2.55e-13	7.29e-14	up-regulated
Nitab4.5_0000178g0070	Nitab4.5_0000178g0070	0.53802	0.410517	0.520285	10.4851	6.28703	10.4313	4.72938	1.26594	33.6529	6.59e-09	3.18e-08	9.08e-09	up-regulated
Nitab4.5_0000496g0130	Nitab4.5_0000496g0130	2.29307	3.25792	5.2548	85.4024	78.7974	34.3742	4.72202	4.16543	89.7453	2.71e-21	3.42e-20	9.75e-21	up-regulated
Nitab4.5_0009277g0010	Nitab4.5_0009277g0010	15.0212	10.4901	7.79026	220.021	251.148	144.165	4.72101	7.3744	152.992	3.85e-35	1.08e-33	3.07e-34	up-regulated
Nitab4.5_0003154g0010	Nitab4.5_0003154g0010	43.1835	42.1639	39.6919	937.559	608.514	710.082	4.71874	8.00785	454.528	7.46e-101	3.12e-98	8.91e-99	up-regulated
Nitab4.5_0009705g0010	Nitab4.5_0009705g0010	1.75872	1.67811	1.90414	35.1664	28.7193	33.4379	4.71855	5.02945	165.001	9.14e-38	2.94e-36	8.38e-37	up-regulated
Nitab4.5_0000854g0060	Nitab4.5_0000854g0060	1.59136	1.00955	0.776985	24.7895	20.1028	17.0038	4.71311	1.44576	76.7712	1.92e-18	2.01e-17	5.73e-18	up-regulated
Nitab4.5_0002076g0130	Nitab4.5_0002076g0130	0.20371	0	0.340121	3.75292	4.17307	2.35176	4.70957	1.43788	17.4541	2.94e-05	9.2e-05	2.63e-05	up-regulated
Nitab4.5_0010223g0010	Nitab4.5_0010223g0010	6.54911	7.05926	6.91458	133.178	107.635	129.97	4.70716	7.66283	633.409	9.07e-140	1.06e-136	3.03e-137	up-regulated
Nitab4.5_0002072g0050	Nitab4.5_0002072g0050	39.7682	40.8254	39.4453	830.921	587.73	733.181	4.70367	8.35826	636.988	1.51e-140	1.83e-137	5.22e-138	up-regulated
Nitab4.5_0002673g0040	Nitab4.5_0002673g0040	0	0.404546	0.546265	3.83575	5.94209	8.02609	4.68135	0.305388	20.2988	6.62e-06	2.27e-05	6.49e-06	up-regulated
Nitab4.5_0001455g0030	Nitab4.5_0001455g0030	4.13821	2.9804	3.90469	68.2647	57.0388	70.9724	4.68117	4.06953	141.713	1.12e-32	2.77e-31	7.91e-32	up-regulated
Nitab4.5_0000229g0090	Nitab4.5_0000229g0090	1.26319	1.73665	0.530618	20.997	26.8269	16.9984	4.681	2.03381	62.2489	3.03e-15	2.55e-14	7.27e-15	up-regulated
Nitab4.5_0009564g0040	Nitab4.5_0009564g0040	1.60569	1.5763	2.38593	33.5892	32.1779	35.1961	4.67971	1.73879	171.635	3.25e-39	1.13e-37	3.22e-38	up-regulated
Nitab4.5_0000923g0050	Nitab4.5_0000923g0050	0.859606	0.032001	0.430054	5.74148	6.9808	11.3778	4.67824	3.28091	56.8431	4.72e-14	3.62e-13	1.03e-13	up-regulated
Nitab4.5_0011072g0010	Nitab4.5_0011072g0010	0.075403	0	0.176948	1.94228	2.11571	0.634398	4.67761	0.517997	9.57935	0.00196778	0.0045544	0.00130032	up-regulated
Nitab4.5_0002438g0070	Nitab4.5_0002438g0070	9.03232	8.79585	10.3107	173.139	145.329	177.982	4.67161	7.14069	791.089	4.67e-174	2.34e-170	6.69e-171	up-regulated
Nitab4.5_0007476g0010	Nitab4.5_0007476g0010	8.15412	6.01563	9.27194	160.563	105.267	143.035	4.66642	4.29249	230.734	4.12e-52	2.53e-50	7.22e-51	up-regulated
Nitab4.5_0008156g0030	Nitab4.5_0008156g0030	0.31328	0.307711	0	3.2014	4.12691	4.05551	4.66473	1.26023	16.2347	5.6e-05	0.000168295	4.8e-05	up-regulated
Nitab4.5_0000739g0040	Nitab4.5_0000739g0040	0.666545	0.489441	0.643248	10.3372	12.4278	9.33406	4.65916	2.4824	113.387	1.77e-26	3.06e-25	8.74e-26	up-regulated
Nitab4.5_0005414g0060	Nitab4.5_0005414g0060	0.235892	0	0.384582	3.99411	3.73417	3.88076	4.65283	-0.410561	33.8799	5.86e-09	2.84e-08	8.11e-09	up-regulated
Nitab4.5_0007758g0090	Nitab4.5_0007758g0090	115.651	83.5766	90.8162	1689.3	1473.25	1876.42	4.64892	7.43783	604.355	1.89e-133	1.95e-130	5.58e-131	up-regulated
Nitab4.5_0002007g0010	Nitab4.5_0002007g0010	0	0.050255	0.097454	1.09364	1.14804	0.667653	4.64624	-0.868034	12.7102	0.000363676	0.000962178	0.00027471	up-regulated
Nitab4.5_0003912g0020	Nitab4.5_0003912g0020	226.725	250.033	268.792	4799.56	3320.74	4689.33	4.6431	11.8607	485.975	1.07e-107	5.88e-105	1.68e-105	up-regulated
Nitab4.5_0000948g0120	Nitab4.5_0000948g0120	8.17929	5.24735	6.10519	125.219	94.6716	115.36	4.6409	6.20385	464.795	4.35e-103	2.06e-100	5.89e-101	up-regulated
Nitab4.5_0003281g0080	Nitab4.5_0003281g0080	2.05235	3.16077	3.75551	61.932	55.2384	37.7722	4.63377	4.86916	226.996	2.7e-51	1.59e-49	4.55e-50	up-regulated
Nitab4.5_0000662g0020	Nitab4.5_0000662g0020	8.44421	3.77591	3.2232	106.693	70.8619	82.5558	4.62079	3.60325	120.601	4.67e-28	8.87e-27	2.53e-27	up-regulated
Nitab4.5_0006258g0010	Nitab4.5_0006258g0010	0.63597	0.128752	0.441334	7.97227	5.76235	6.79276	4.62074	2.13587	36.6584	1.41e-09	7.27e-09	2.08e-09	up-regulated
Nitab4.5_0003602g0030	Nitab4.5_0003602g0030	1.83773	3.50688	1.49153	42.3036	53.8478	23.3848	4.61898	3.73933	166.949	3.43e-38	1.13e-36	3.22e-37	up-regulated
Nitab4.5_0006002g0030	Nitab4.5_0006002g0030	0.336154	0.567974	0.619684	9.35362	8.07171	8.81707	4.61734	2.25817	123.438	1.12e-28	2.2e-27	6.29e-28	up-regulated
Nitab4.5_0001865g0010	Nitab4.5_0001865g0010	0.490161	0.911606	0.558437	8.97946	13.1386	12.3382	4.61725	2.10688	121.535	2.92e-28	5.59e-27	1.6e-27	up-regulated
Nitab4.5_0002843g0020	Nitab4.5_0002843g0020	3.91306	3.95159	5.29251	91.1252	57.1309	71.9332	4.61138	5.51209	198.121	5.37e-45	2.39e-43	6.82e-44	up-regulated
Nitab4.5_0000568g0190	Nitab4.5_0000568g0190	71.9793	68.4701	67.5153	1412.69	976.638	1099.44	4.61074	9.29125	533.712	4.4e-118	3.22e-115	9.19e-116	up-regulated
Nitab4.5_0000391g0400	Nitab4.5_0000391g0400	0.105622	0.10566	0.276586	2.74643	2.33963	3.50462	4.60982	1.02268	15.2935	9.2e-05	0.000267692	7.64e-05	up-regulated
Nitab4.5_0003006g0030	Nitab4.5_0003006g0030	0.703506	1.35578	1.36463	21.0241	15.4906	21.5523	4.60848	3.38747	70.5957	4.38e-17	4.21e-16	1.2e-16	up-regulated
Nitab4.5_0005892g0020	Nitab4.5_0005892g0020	1.04695	0.921029	1.25217	21.2008	14.6251	18.1615	4.60599	3.80006	275.25	8.14e-62	7.33e-60	2.09e-60	up-regulated
Nitab4.5_0006653g0010	Nitab4.5_0006653g0010	21.0077	17.6886	19.7952	351.771	300.472	332.539	4.60432	6.85459	533.25	5.55e-118	3.98e-115	1.14e-115	up-regulated
Nitab4.5_0009737g0010	Nitab4.5_0009737g0010	1.83319	0.426699	1.38678	28.778	21.8714	11.2888	4.60417	1.49749	55.7381	8.28e-14	6.2e-13	1.77e-13	up-regulated
Nitab4.5_0005132g0090	Nitab4.5_0005132g0090	6.85627	5.10638	5.41582	105.981	82.8962	103.261	4.60308	3.3888	328.361	2.19e-73	3.16e-71	9.02e-72	up-regulated
Nitab4.5_0002499g0050	Nitab4.5_0002499g0050	222.905	190.934	208.732	4113.51	2796.38	3452.86	4.60079	10.1557	536.601	1.03e-118	7.73e-116	2.21e-116	up-regulated
Nitab4.5_0003558g0050	Nitab4.5_0003558g0050	0	0.240308	0.093484	2.22456	1.59854	2.39265	4.5966	-0.709238	7.62453	0.00575797	0.0120998	0.0034546	up-regulated
Nitab4.5_0001393g0200	Nitab4.5_0001393g0200	3.57116	3.84097	3.72254	70.7086	50.4911	63.8649	4.5926	5.7967	459.488	6.21e-102	2.73e-99	7.79e-100	up-regulated
Nitab4.5_0000329g0150	Nitab4.5_0000329g0150	1.5538	0.792505	0.775797	20.1895	22.8773	9.55895	4.58669	2.97465	117.48	2.25e-27	4.11e-26	1.17e-26	up-regulated
Nitab4.5_0000062g0180	Nitab4.5_0000062g0180	15.4094	15.0302	16.1399	332.831	166.565	260.093	4.58473	6.6206	273.19	2.29e-61	2.01e-59	5.74e-60	up-regulated
Nitab4.5_0008782g0080	Nitab4.5_0008782g0080	4.4619	6.04932	5.75364	100.172	71.0813	96.3619	4.57508	5.17277	330.73	6.67e-74	9.84e-72	2.81e-72	up-regulated
Nitab4.5_0000223g0110	Nitab4.5_0000223g0110	0.108539	0.019112	0	0.704978	0.891767	0.499982	4.57242	0.614975	47.5549	5.35e-12	3.46e-11	9.87e-12	up-regulated
Nitab4.5_0010340g0010	Nitab4.5_0010340g0010	7.38773	11.5481	7.64786	162.492	119.025	154.437	4.56729	5.70681	398.431	1.21e-88	3.01e-86	8.6e-87	up-regulated
Nitab4.5_0000791g0090	Nitab4.5_0000791g0090	0.329167	0.937583	0.13774	7.04001	12.8895	5.83961	4.56728	2.82914	49.7743	1.72e-12	1.17e-11	3.33e-12	up-regulated
Nitab4.5_0000826g0160	Nitab4.5_0000826g0160	0.175362	0.176532	0.153447	3.82617	1.92659	2.82795	4.56349	-0.104249	17.6988	2.59e-05	8.16e-05	2.33e-05	up-regulated
Nitab4.5_0000897g0040	Nitab4.5_0000897g0040	0.077071	0.44266	0.675808	6.40855	6.53853	7.1791	4.5567	1.0708	20.6869	5.41e-06	1.88e-05	5.36e-06	up-regulated
Nitab4.5_0008998g0010	Nitab4.5_0008998g0010	5.26943	4.64989	4.58587	86.529	64.5168	83.5142	4.54942	4.33829	258.882	3.01e-58	2.4e-56	6.84e-57	up-regulated
Nitab4.5_0001858g0020	Nitab4.5_0001858g0020	3.70644	3.37984	2.7597	46.3305	38.8928	75.2892	4.54898	3.11239	69.768	6.67e-17	6.33e-16	1.81e-16	up-regulated
Nitab4.5_0002257g0030	Nitab4.5_0002257g0030	1.9658	1.83963	2.49154	48.5162	32.2776	20.1903	4.54765	3.5806	57.1059	4.13e-14	3.18e-13	9.09e-14	up-regulated
Nitab4.5_0002827g0020	Nitab4.5_0002827g0020	2.56434	4.74636	3.00215	72.948	38.0363	53.3832	4.54299	4.65535	119.735	7.23e-28	1.36e-26	3.88e-27	up-regulated
Nitab4.5_0000892g0010	Nitab4.5_0000892g0010	0.655003	0.915263	0.561394	8.83914	15.2656	11.8651	4.53939	1.78603	69.4346	7.9e-17	7.48e-16	2.13e-16	up-regulated
Nitab4.5_0004123g0030	Nitab4.5_0004123g0030	0.311214	0	0.079835	2.41933	2.31045	1.74968	4.53726	0.0421642	16.3993	5.13e-05	0.000155158	4.43e-05	up-regulated
Nitab4.5_0023116g0010	Nitab4.5_0023116g0010	0.167913	0.230883	0.112495	3.77549	2.15327	2.70472	4.53556	-0.0856202	16.3048	5.39e-05	0.000162474	4.64e-05	up-regulated
Nitab4.5_0004902g0010	Nitab4.5_0004902g0010	5.34212	6.75408	5.78294	116.825	78.6932	89.2836	4.53447	6.25351	456.918	2.25e-101	9.65e-99	2.75e-99	up-regulated
Nitab4.5_0003232g0040	Nitab4.5_0003232g0040	6.09127	6.83063	4.53852	106.13	72.9736	96.4892	4.51304	3.82182	244.113	4.99e-55	3.48e-53	9.92e-54	up-regulated
Nitab4.5_0001040g0070	Nitab4.5_0001040g0070	0.803421	0.939385	0.985293	16.2961	14.6488	12.9658	4.50759	1.20029	131.38	2.05e-30	4.46e-29	1.27e-29	up-regulated
Nitab4.5_0003040g0030	Nitab4.5_0003040g0030	4.82289	2.48867	3.08448	58.3896	67.1362	39.8614	4.50676	3.77972	227.009	2.68e-51	1.59e-49	4.53e-50	up-regulated
Nitab4.5_0013698g0010	Nitab4.5_0013698g0010	1.17899	1.24604	1.61585	17.3441	26.3314	21.6098	4.50568	4.2467	29.5644	5.41e-08	2.37e-07	6.76e-08	up-regulated
Nitab4.5_0000110g0030	Nitab4.5_0000110g0030	0.280238	0.161792	0.264608	3.9348	4.84541	2.54009	4.50042	1.68528	122.748	1.58e-28	3.09e-27	8.81e-28	up-regulated
Nitab4.5_0001896g0040	Nitab4.5_0001896g0040	0.696681	0	0.242288	4.56625	5.80813	6.36422	4.49837	-1.1381	19.868	8.3e-06	2.81e-05	8.02e-06	up-regulated
Nitab4.5_0008037g0050	Nitab4.5_0008037g0050	0.534512	0.788881	0.931182	16.063	11.7684	7.68455	4.49571	1.80829	48.2933	3.67e-12	2.41e-11	6.88e-12	up-regulated
Nitab4.5_0002007g0020	Nitab4.5_0002007g0020	19.5427	22.8565	22.3495	364.408	280.685	360.06	4.49025	7.52858	547.614	4.16e-121	3.4e-118	9.7e-119	up-regulated
Nitab4.5_0002229g0040	Nitab4.5_0002229g0040	0.946241	0.778771	0.874585	15.0646	11.9074	13.3801	4.48754	4.22898	387.869	2.41e-86	5.6e-84	1.6e-84	up-regulated
Nitab4.5_0002209g0240	Nitab4.5_0002209g0240	0.442897	0.092197	0.251113	5.20364	4.44921	2.66939	4.48589	1.13922	88.2246	5.84e-21	7.19e-20	2.05e-20	up-regulated
Nitab4.5_0003356g0060	Nitab4.5_0003356g0060	0.595504	0.689292	1.33665	14.5542	13.1556	13.0732	4.47597	2.95697	81.1699	2.07e-19	2.3e-18	6.58e-19	up-regulated
Nitab4.5_0006390g0080	Nitab4.5_0006390g0080	0.196398	0.129898	0.041983	2.65676	1.03541	1.83669	4.47426	-0.156404	29.1726	6.62e-08	2.87e-07	8.19e-08	up-regulated
Nitab4.5_0009696g0010	Nitab4.5_0009696g0010	25.1875	22.9767	24.7742	407.22	301.998	394.676	4.4574	7.63696	499.838	1.03e-110	6.04e-108	1.72e-108	up-regulated
Nitab4.5_0002732g0010	Nitab4.5_0002732g0010	0.818895	0.534056	0.696562	11.8825	8.59365	10.5733	4.45731	3.40493	160.172	1.04e-36	3.17e-35	9.04e-36	up-regulated
Nitab4.5_0001843g0040	Nitab4.5_0001843g0040	5.60618	6.18853	5.46349	106.6	72.6349	80.0794	4.45029	5.87055	404.956	4.59e-90	1.22e-87	3.49e-88	up-regulated
Nitab4.5_0000675g0030	Nitab4.5_0000675g0030	0	0.698705	0.369844	7.11572	6.74333	2.5825	4.44146	0.705199	7.86345	0.00504441	0.0107293	0.00306332	up-regulated
Nitab4.5_0005722g0010	Nitab4.5_0005722g0010	1.12886	1.56196	1.97662	23.0518	36.0484	13.1583	4.43658	4.12769	56.3361	6.11e-14	4.64e-13	1.32e-13	up-regulated
Nitab4.5_0012769g0010	Nitab4.5_0012769g0010	20.8296	16.6861	16.978	310.27	222.749	277.42	4.43488	6.53832	413.084	7.81e-92	2.22e-89	6.34e-90	up-regulated
Nitab4.5_0005880g0060	Nitab4.5_0005880g0060	98.9914	111.767	99.0535	1848.56	1229.29	1510.65	4.4311	9.02154	394.891	7.13e-88	1.75e-85	5e-86	up-regulated
Nitab4.5_0000839g0150	Nitab4.5_0000839g0150	1.07581	1.76378	0.986953	22.5275	16.04	18.5092	4.42591	2.9725	143.044	5.75e-33	1.44e-31	4.11e-32	up-regulated
Nitab4.5_0003246g0050	Nitab4.5_0003246g0050	4.27564	3.32913	4.22406	55.8545	53.025	67.9488	4.4248	4.39236	338.349	1.46e-75	2.31e-73	6.6e-74	up-regulated
Nitab4.5_0005284g0010	Nitab4.5_0005284g0010	0.645232	0.673007	0.307758	9.6917	6.69491	7.65114	4.42161	3.35935	58.7067	1.83e-14	1.45e-13	4.14e-14	up-regulated
Nitab4.5_0003408g0140	Nitab4.5_0003408g0140	0.347326	0	0.265097	3.96041	2.60796	2.37424	4.41909	0.0612711	18.0079	2.2e-05	7e-05	2e-05	up-regulated
Nitab4.5_0001095g0040	Nitab4.5_0001095g0040	4.87568	4.75991	4.39605	83.9929	50.1484	71.215	4.41846	4.90659	282.217	2.47e-63	2.35e-61	6.71e-62	up-regulated
Nitab4.5_0000241g0170	Nitab4.5_0000241g0170	45.872	66.5322	57.943	966.633	690.363	851.277	4.41702	8.58069	382.211	4.11e-85	8.91e-83	2.54e-83	up-regulated
Nitab4.5_0000065g0260	Nitab4.5_0000065g0260	0.946777	1.49023	1.04989	20.7289	12.1184	18.371	4.41623	3.17448	156.105	8.03e-36	2.33e-34	6.65e-35	up-regulated
Nitab4.5_0000934g0170	Nitab4.5_0000934g0170	1.03134	0.299032	0.13774	6.75232	5.648	10.2823	4.41239	-0.0951339	18.6104	1.6e-05	5.21e-05	1.49e-05	up-regulated
Nitab4.5_0003901g0030	Nitab4.5_0003901g0030	0.243955	0.143185	0	1.83174	1.99499	2.24019	4.40969	-0.849372	13.5479	0.000232554	0.000634282	0.000181093	up-regulated
Nitab4.5_0010353g0030	Nitab4.5_0010353g0030	18.6709	14.5495	14.8759	250.656	220.427	236.76	4.40916	7.89603	484.916	1.82e-107	9.84e-105	2.81e-105	up-regulated
Nitab4.5_0000302g0080	Nitab4.5_0000302g0080	5.47251	1.70129	1.74338	43.5608	59.7982	31.3934	4.4071	1.63272	33.2522	8.09e-09	3.87e-08	1.11e-08	up-regulated
Nitab4.5_0000783g0020	Nitab4.5_0000783g0020	1.2249	2.71946	1.93542	35.6878	19.4979	31.0225	4.40676	2.75576	72.3993	1.76e-17	1.73e-16	4.95e-17	up-regulated
Nitab4.5_0010169g0040	Nitab4.5_0010169g0040	0.815536	1.78768	1.15162	15.1889	21.6237	20.1153	4.4057	2.46854	14.7649	0.00012178	0.000347616	9.92e-05	up-regulated
Nitab4.5_0000305g0290	Nitab4.5_0000305g0290	0.136161	0	0.028477	0.601309	1.22225	0.941721	4.40342	-0.505007	7.91466	0.00490357	0.0104564	0.00298539	up-regulated
Nitab4.5_0000439g0170	Nitab4.5_0000439g0170	12.5383	20.8121	17.0455	279.468	242.051	219.071	4.40147	5.42542	218.243	2.19e-49	1.18e-47	3.36e-48	up-regulated
Nitab4.5_0002658g0080	Nitab4.5_0002658g0080	0.987645	0.775914	1.08835	14.7739	12.5871	14.3518	4.40136	4.16624	213.77	2.07e-48	1.06e-46	3.02e-47	up-regulated
Nitab4.5_0000647g0100	Nitab4.5_0000647g0100	0.712314	1.17089	0.748918	14.3532	12.7362	11.7759	4.39778	3.12646	219.429	1.2e-49	6.52e-48	1.86e-48	up-regulated
Nitab4.5_0002330g0090	Nitab4.5_0002330g0090	0.25067	0	0	1.06143	1.79476	1.12255	4.39773	-1.24595	7.96642	0.00476531	0.0101912	0.00290968	up-regulated
Nitab4.5_0000682g0050	Nitab4.5_0000682g0050	0.326916	0.164895	0.368991	6.16337	4.20183	2.41488	4.391	0.846602	76.7986	1.89e-18	1.98e-17	5.65e-18	up-regulated
Nitab4.5_0000848g0220	Nitab4.5_0000848g0220	0	0.070325	0.114333	0.969605	0.8944	1.16024	4.39097	-1.20738	18.2881	1.9e-05	6.1e-05	1.74e-05	up-regulated
Nitab4.5_0004150g0010	Nitab4.5_0004150g0010	9.53757	13.0399	10.0826	213.278	109.616	142.065	4.38659	5.73955	205.607	1.25e-46	5.91e-45	1.69e-45	up-regulated
Nitab4.5_0018322g0010	Nitab4.5_0018322g0010	0.739788	0.206896	1.3777	12.1485	9.58888	12.2959	4.38555	2.50734	47.9026	4.48e-12	2.92e-11	8.33e-12	up-regulated
Nitab4.5_0005628g0040	Nitab4.5_0005628g0040	4.2165	3.43255	3.23575	58.4325	45.7484	52.1415	4.37789	4.52284	461.66	2.09e-102	9.42e-100	2.69e-100	up-regulated
Nitab4.5_0012848g0010	Nitab4.5_0012848g0010	10.6503	8.50318	11.6196	146.6	134.763	162.188	4.37673	6.61181	650.121	2.1e-143	2.84e-140	8.11e-141	up-regulated
Nitab4.5_0005987g0010	Nitab4.5_0005987g0010	0.307273	0.294129	0.158928	2.97439	4.13924	4.32183	4.37646	1.13632	61.574	4.26e-15	3.54e-14	1.01e-14	up-regulated
Nitab4.5_0001265g0130	Nitab4.5_0001265g0130	0.416172	2.07202	2.41234	22.8704	18.1823	30.2361	4.37488	2.27721	23.003	1.62e-06	6.02e-06	1.72e-06	up-regulated
Nitab4.5_0001445g0030	Nitab4.5_0001445g0030	0.033321	0.086811	0.056887	1.05361	1.02056	0.659238	4.37203	-0.842787	11.3305	0.000762445	0.00191071	0.000545524	up-regulated
Nitab4.5_0001127g0090	Nitab4.5_0001127g0090	0	0	7.11523	42.3068	27.9836	30.4439	4.36882	1.38093	6.70092	0.00963629	0.0192874	0.00550672	up-regulated
Nitab4.5_0007360g0040	Nitab4.5_0007360g0040	0.071295	0.258007	0.188782	2.93486	3.25937	1.49821	4.36679	2.4623	35.1371	3.07e-09	1.54e-08	4.38e-09	up-regulated
Nitab4.5_0001103g0080	Nitab4.5_0001103g0080	0.863959	0.062716	1.10795	13.5519	6.68454	8.37869	4.3658	1.84727	49.9647	1.57e-12	1.06e-11	3.03e-12	up-regulated
Nitab4.5_0001054g0040	Nitab4.5_0001054g0040	0.087257	0	0.23263	1.01582	3.45234	0.71771	4.36144	0.518332	18.5753	1.63e-05	5.3e-05	1.51e-05	up-regulated
Nitab4.5_0002839g0010	Nitab4.5_0002839g0010	1.68126	2.11101	1.21203	21.7575	30.8249	20.6386	4.36012	3.06137	99.0727	2.43e-23	3.48e-22	9.93e-23	up-regulated
Nitab4.5_0000080g0140	Nitab4.5_0000080g0140	7.63856	9.49218	9.81468	151.855	101.011	126.502	4.35749	6.96459	388.92	1.42e-86	3.35e-84	9.57e-85	up-regulated
Nitab4.5_0012518g0010	Nitab4.5_0012518g0010	11.55	16.8987	11.1029	199.72	172.202	190.552	4.35333	4.89654	419.316	3.44e-93	1.06e-90	3.02e-91	up-regulated
Nitab4.5_0000892g0180	Nitab4.5_0000892g0180	0.420905	0.046861	0	2.43635	2.22316	1.96646	4.352	0.711443	20.4835	6.01e-06	2.08e-05	5.93e-06	up-regulated
Nitab4.5_0001812g0070	Nitab4.5_0001812g0070	23.9278	26.6988	22.314	428.11	263.44	321.058	4.34183	6.81875	376.099	8.8e-84	1.8e-81	5.13e-82	up-regulated
Nitab4.5_0000811g0030	Nitab4.5_0000811g0030	0.484009	0.383859	0.197661	5.33336	5.0941	5.04643	4.34135	0.926383	43.8311	3.58e-11	2.15e-10	6.15e-11	up-regulated
Nitab4.5_0003496g0020	Nitab4.5_0003496g0020	0.052475	0.117735	0.05343	1.04597	0.584988	1.50134	4.32301	1.53914	66.3318	3.81e-16	3.45e-15	9.84e-16	up-regulated
Nitab4.5_0004152g0020	Nitab4.5_0004152g0020	1.72357	1.83141	0	15.2939	24.0126	11.7306	4.32285	0.766239	23.6407	1.16e-06	4.39e-06	1.25e-06	up-regulated
Nitab4.5_0026203g0010	Nitab4.5_0026203g0010	0	0.14644	0.068154	1.4037	0.641468	0.959761	4.31962	-0.628532	8.31568	0.00393043	0.00854728	0.00244032	up-regulated
Nitab4.5_0001701g0150	Nitab4.5_0001701g0150	1.60858	2.62608	2.40174	30.8025	30.3581	31.409	4.31654	4.60295	324.418	1.58e-72	2.19e-70	6.26e-71	up-regulated
Nitab4.5_0009916g0020	Nitab4.5_0009916g0020	1.18511	0.755508	1.04325	15.1544	11.3	14.5081	4.3156	3.71191	281.039	4.46e-63	4.19e-61	1.2e-61	up-regulated
Nitab4.5_0026405g0010	Nitab4.5_0026405g0010	1.05239	0.64185	1.05174	13.9877	9.27884	14.2925	4.31506	2.22725	53.9894	2.02e-13	1.46e-12	4.18e-13	up-regulated
Nitab4.5_0001355g0010	Nitab4.5_0001355g0010	13.3551	13.9233	13.6425	211.649	177.344	173.798	4.31266	7.73153	692.543	1.25e-152	2.59e-149	7.38e-150	up-regulated
Nitab4.5_0003757g0140	Nitab4.5_0003757g0140	563.933	682.64	666.243	10547.1	6702.4	8697.68	4.3068	11.3636	286.672	2.64e-64	2.61e-62	7.46e-63	up-regulated
Nitab4.5_0004120g0020	Nitab4.5_0004120g0020	1.06913	0.960476	0.350441	13.4482	11.9918	7.15102	4.29734	3.13777	86.6768	1.28e-20	1.53e-19	4.37e-20	up-regulated
Nitab4.5_0000048g0210	Nitab4.5_0000048g0210	0	0.19755	0.054338	1.49708	0.932529	1.20843	4.29694	0.020525	26.4535	2.7e-07	1.1e-06	3.14e-07	up-regulated
Nitab4.5_0000305g0360	Nitab4.5_0000305g0360	0.392524	2.36428	1.51043	23.8469	15.4291	18.9986	4.29654	2.90971	69.594	7.29e-17	6.9e-16	1.97e-16	up-regulated
Nitab4.5_0000575g0150	Nitab4.5_0000575g0150	10.41	10.3534	11.3454	163.074	126.242	146.026	4.29576	5.71471	425.587	1.48e-94	4.92e-92	1.4e-92	up-regulated
Nitab4.5_0001496g0030	Nitab4.5_0001496g0030	5.89999	3.94706	3.42336	53.639	53.5855	74.528	4.29545	3.17939	125.527	3.9e-29	7.86e-28	2.24e-28	up-regulated
Nitab4.5_0003771g0030	Nitab4.5_0003771g0030	1.04604	0.673062	0.50148	10.7236	9.53052	10.1963	4.29468	2.3594	132.997	9.06e-31	2.01e-29	5.73e-30	up-regulated
Nitab4.5_0001968g0130	Nitab4.5_0001968g0130	0.059896	0.23891	0	1.41664	1.67979	1.22957	4.29393	0.890306	19.2888	1.12e-05	3.73e-05	1.07e-05	up-regulated
Nitab4.5_0000669g0260	Nitab4.5_0000669g0260	0.935412	0.873129	1.44312	19.1384	12.4989	12.9521	4.29117	0.881394	66.3105	3.85e-16	3.48e-15	9.93e-16	up-regulated
Nitab4.5_0007452g0030	Nitab4.5_0007452g0030	1.50776	2.20423	2.78624	29.2034	38.0064	22.8854	4.28871	3.39909	119.889	6.69e-28	1.26e-26	3.6e-27	up-regulated
Nitab4.5_0002546g0080	Nitab4.5_0002546g0080	6.14963	4.70724	4.76797	88.2162	60.4863	61.5035	4.28802	2.88646	212.882	3.23e-48	1.63e-46	4.67e-47	up-regulated
Nitab4.5_0003040g0040	Nitab4.5_0003040g0040	8.25188	3.84552	5.5126	91.8059	88.5524	58.5906	4.28724	4.1193	78.2349	9.15e-19	9.78e-18	2.79e-18	up-regulated
Nitab4.5_0011822g0010	Nitab4.5_0011822g0010	195.417	239.599	219.057	3370.55	2415.66	3003.19	4.2861	10.425	416.172	1.66e-92	4.87e-90	1.39e-90	up-regulated
Nitab4.5_0001004g0160	Nitab4.5_0001004g0160	0.127259	0.129236	0.154913	2.19887	1.47795	1.94576	4.28576	0.613316	29.1	6.87e-08	2.97e-07	8.48e-08	up-regulated
Nitab4.5_0002399g0060	Nitab4.5_0002399g0060	2.33136	1.93328	3.14082	33.6976	26.3812	40.0894	4.28559	3.11525	243.888	5.59e-55	3.87e-53	1.1e-53	up-regulated
Nitab4.5_0002339g0010	Nitab4.5_0002339g0010	14.8384	16.6213	15.6698	235.199	182.334	216.379	4.28275	5.95777	337.023	2.84e-75	4.43e-73	1.27e-73	up-regulated
Nitab4.5_0000794g0050	Nitab4.5_0000794g0050	1.13857	0.736334	0.871735	14.1646	9.99515	12.6073	4.2816	3.59775	223.205	1.81e-50	1.03e-48	2.94e-49	up-regulated
Nitab4.5_0005525g0080	Nitab4.5_0005525g0080	1.08635	0.173475	2.89194	13.5185	19.4029	24.5788	4.28069	1.59507	29.1798	6.6e-08	2.86e-07	8.16e-08	up-regulated
Nitab4.5_0004932g0050	Nitab4.5_0004932g0050	1.44225	1.17616	1.28319	17.5149	14.5932	20.4817	4.27942	3.55366	120.624	4.62e-28	8.77e-27	2.5e-27	up-regulated
Nitab4.5_0009596g0010	Nitab4.5_0009596g0010	1.09008	1.72951	1.32448	23.0902	15.2858	16.9748	4.27058	3.16762	223.241	1.78e-50	1.01e-48	2.89e-49	up-regulated
Nitab4.5_0000651g0120	Nitab4.5_0000651g0120	1.71941	1.71635	1.9288	29.6121	18.5214	22.8239	4.26809	3.49467	134.922	3.43e-31	7.81e-30	2.23e-30	up-regulated
Nitab4.5_0000027g0560	Nitab4.5_0000027g0560	0.541975	0.819505	0.247106	7.32053	7.15777	7.24666	4.26403	2.32634	27.1646	1.87e-07	7.73e-07	2.21e-07	up-regulated
Nitab4.5_0001339g0060	Nitab4.5_0001339g0060	0.491073	0.031862	0.436111	5.02196	3.30174	4.51774	4.2615	0.761417	17.0367	3.67e-05	0.000113264	3.23e-05	up-regulated
Nitab4.5_0001159g0120	Nitab4.5_0001159g0120	24.3185	19.6253	22.8928	333.242	253.687	294.618	4.25916	6.98767	542.759	4.73e-120	3.62e-117	1.03e-117	up-regulated
Nitab4.5_0005980g0020	Nitab4.5_0005980g0020	1.1657	0.432831	1.00857	9.12444	13.7505	12.3422	4.25743	2.52206	63.5985	1.53e-15	1.32e-14	3.76e-15	up-regulated
Nitab4.5_0003274g0110	Nitab4.5_0003274g0110	0.391595	0.129717	0.210012	3.49786	3.09018	3.22612	4.25586	0.429805	14.1899	0.000165253	0.00046169	0.000131817	up-regulated
Nitab4.5_0010244g0030	Nitab4.5_0010244g0030	20.6866	17.614	18.4952	260.271	238.58	253.31	4.25412	8.00693	381.862	4.89e-85	1.05e-82	3.01e-83	up-regulated
Nitab4.5_0000041g0110	Nitab4.5_0000041g0110	8.12269	8.79373	8.81021	144.943	90.4114	98.9086	4.24659	5.69228	297.73	1.03e-66	1.12e-64	3.2e-65	up-regulated
Nitab4.5_0008985g0020	Nitab4.5_0008985g0020	36.544	55.5579	51.3429	724.46	512.858	627.269	4.23779	8.60684	334.368	1.08e-74	1.64e-72	4.69e-73	up-regulated
Nitab4.5_0000038g0290	Nitab4.5_0000038g0290	2.54873	2.17509	2.33273	35.8317	25.9652	29.6411	4.23313	4.02472	326.355	5.98e-73	8.5e-71	2.43e-71	up-regulated
Nitab4.5_0012979g0030	Nitab4.5_0012979g0030	4.40083	3.62129	4.30445	56.3647	47.6592	56.2934	4.23247	5.21373	525.233	3.08e-116	2.08e-113	5.93e-114	up-regulated
Nitab4.5_0007841g0010	Nitab4.5_0007841g0010	30.6675	27.8945	28.1163	363.232	337.181	431.332	4.23184	8.32204	724.149	1.68e-159	6.54e-156	1.87e-156	up-regulated
Nitab4.5_0000470g0190	Nitab4.5_0000470g0190	0.532771	0.17353	0.103102	3.32514	3.68685	3.73326	4.23067	1.6882	33.9833	5.56e-09	2.7e-08	7.71e-09	up-regulated
Nitab4.5_0005575g0010	Nitab4.5_0005575g0010	2.4115	2.28716	3.36641	38.4298	31.7991	34.2138	4.22369	4.10737	262.48	4.94e-59	4.04e-57	1.15e-57	up-regulated
Nitab4.5_0000231g0090	Nitab4.5_0000231g0090	2.1981	2.88245	2.53842	36.9382	30.0264	31.9649	4.22144	3.31155	250.558	1.96e-56	1.44e-54	4.12e-55	up-regulated
Nitab4.5_0001278g0100	Nitab4.5_0001278g0100	19.9379	19.2124	18.5196	301.615	193.262	241.683	4.22032	6.47722	433.357	3.02e-96	1.05e-93	3e-94	up-regulated
Nitab4.5_0005118g0010	Nitab4.5_0005118g0010	0.034851	0	0.1784	0.95397	1.00455	0.842089	4.21798	1.28864	25.5691	4.27e-07	1.7e-06	4.85e-07	up-regulated
Nitab4.5_0002345g0070	Nitab4.5_0002345g0070	681.293	894.92	877.283	12267	8080	11003.3	4.21766	11.7371	283.207	1.5e-63	1.44e-61	4.11e-62	up-regulated
Nitab4.5_0005841g0010	Nitab4.5_0005841g0010	0.305347	0	0.487507	3.76981	3.11579	3.87397	4.21192	-1.13861	15.2415	9.46e-05	0.000274491	7.84e-05	up-regulated
Nitab4.5_0003688g0010	Nitab4.5_0003688g0010	3.62816	2.93838	4.05538	50.387	37.3867	47.4182	4.20731	4.86394	295.48	3.18e-66	3.41e-64	9.73e-65	up-regulated
Nitab4.5_0001428g0080	Nitab4.5_0001428g0080	0.502629	0	0.148048	3.46082	3.04347	1.91705	4.20627	0.907491	28.6881	8.5e-08	3.64e-07	1.04e-07	up-regulated
Nitab4.5_0002998g0030	Nitab4.5_0002998g0030	13.1083	8.49409	12.1932	164.332	129.118	135.482	4.20361	5.77839	361.024	1.69e-80	3.1e-78	8.85e-79	up-regulated
Nitab4.5_0007994g0010	Nitab4.5_0007994g0010	1.16577	1.48365	2.3394	12.0931	26.8594	27.1422	4.20213	2.98823	72.2994	1.85e-17	1.82e-16	5.19e-17	up-regulated
Nitab4.5_0014383g0010	Nitab4.5_0014383g0010	17.0919	15.9603	16.849	251.332	161.193	217.158	4.20198	5.19656	282.641	2e-63	1.91e-61	5.44e-62	up-regulated
Nitab4.5_0003546g0080	Nitab4.5_0003546g0080	1.10501	0	0.770409	6.33969	8.94827	9.08079	4.19844	1.25557	36.6394	1.42e-09	7.34e-09	2.1e-09	up-regulated
Nitab4.5_0000744g0170	Nitab4.5_0000744g0170	0.238055	0.271819	0.116232	2.80567	2.11738	3.19186	4.19702	1.34552	87.2587	9.52e-21	1.15e-19	3.29e-20	up-regulated
Nitab4.5_0009146g0020	Nitab4.5_0009146g0020	9.16295	8.4583	7.47741	128.065	111.158	79.2839	4.19513	5.40732	165.114	8.64e-38	2.78e-36	7.93e-37	up-regulated
Nitab4.5_0000510g0040	Nitab4.5_0000510g0040	1.15471	0.86653	1.05812	18.1794	9.97355	10.5005	4.19134	2.03906	111.921	3.72e-26	6.27e-25	1.79e-25	up-regulated
Nitab4.5_0003668g0030	Nitab4.5_0003668g0030	20.0635	19.4695	15.8204	270.292	193.543	231.913	4.1905	7.54387	416.392	1.49e-92	4.43e-90	1.27e-90	up-regulated
Nitab4.5_0008061g0010	Nitab4.5_0008061g0010	0.724245	0.288322	0.562555	7.78699	8.2109	4.08944	4.18915	1.34127	25.2628	5e-07	1.97e-06	5.64e-07	up-regulated
Nitab4.5_0000241g0120	Nitab4.5_0000241g0120	0	0.227795	0.392854	3.35339	2.63785	1.99554	4.18894	-0.801957	9.55057	0.00199887	0.00461815	0.00131852	up-regulated
Nitab4.5_0004070g0030	Nitab4.5_0004070g0030	0.030298	0.006094	0.075237	0.544109	0.568261	0.357797	4.18535	-0.435915	23.3256	1.37e-06	5.13e-06	1.46e-06	up-regulated
Nitab4.5_0002222g0020	Nitab4.5_0002222g0020	0.933351	0.206645	0.550958	8.22875	8.18112	5.16225	4.18463	0.931307	22.1943	2.46e-06	8.97e-06	2.56e-06	up-regulated
Nitab4.5_0001603g0050	Nitab4.5_0001603g0050	12.69	9.15004	12.4505	176.893	101.823	146.028	4.18297	4.67162	163.221	2.24e-37	7.08e-36	2.02e-36	up-regulated
Nitab4.5_0000273g0020	Nitab4.5_0000273g0020	0.045642	0.252191	0.066381	1.39477	2.03699	1.51203	4.18121	0.607576	42.7105	6.35e-11	3.73e-10	1.07e-10	up-regulated
Nitab4.5_0000119g0380	Nitab4.5_0000119g0380	0.367974	0.277133	0.175218	3.96114	2.46647	3.88002	4.18083	1.29351	25.011	5.7e-07	2.23e-06	6.37e-07	up-regulated
Nitab4.5_0008057g0030	Nitab4.5_0008057g0030	0.323815	0.838609	0.543052	7.26734	7.53129	7.04954	4.18023	2.53585	110.03	9.65e-26	1.58e-24	4.5e-25	up-regulated
Nitab4.5_0001329g0110	Nitab4.5_0001329g0110	205.57	237.128	233.633	3125.35	2231.89	3079.62	4.17894	11.308	435.992	8.07e-97	2.89e-94	8.25e-95	up-regulated
Nitab4.5_0003914g0030	Nitab4.5_0003914g0030	1.10968	0.383666	0.68205	10.5439	5.68155	10.5236	4.17004	2.24108	92.1192	8.16e-22	1.06e-20	3.03e-21	up-regulated
Nitab4.5_0010254g0050	Nitab4.5_0010254g0050	1.35299	0.57931	1.76962	13.7242	13.9049	19.2418	4.1672	1.08265	48.3723	3.53e-12	2.32e-11	6.63e-12	up-regulated
Nitab4.5_0002684g0130	Nitab4.5_0002684g0130	0.408318	0.173674	0.259984	3.54762	2.85893	4.3207	4.16594	0.511575	32.4516	1.22e-08	5.74e-08	1.64e-08	up-regulated
Nitab4.5_0000586g0140	Nitab4.5_0000586g0140	3.48969	2.05942	2.06604	25.4505	41.4544	30.1908	4.16579	3.93773	217.883	2.62e-49	1.4e-47	4e-48	up-regulated
Nitab4.5_0001159g0080	Nitab4.5_0001159g0080	2.39292	2.61318	2.55036	38.4651	23.7244	30.6536	4.16532	4.74087	260.574	1.29e-58	1.04e-56	2.98e-57	up-regulated
Nitab4.5_0003463g0050	Nitab4.5_0003463g0050	6.07453	6.35835	5.90636	82.438	67.4849	77.7671	4.16475	5.68506	408.465	7.91e-91	2.21e-88	6.3e-89	up-regulated
Nitab4.5_0003798g0070	Nitab4.5_0003798g0070	0.561879	0.712098	0.548755	8.19781	6.48276	7.99067	4.16382	3.01463	103.996	2.03e-24	3.08e-23	8.81e-24	up-regulated
Nitab4.5_0002374g0010	Nitab4.5_0002374g0010	4.96542	3.79159	4.44753	59.1108	49.4595	54.7586	4.16125	6.54809	489.891	1.51e-108	8.67e-106	2.47e-106	up-regulated
Nitab4.5_0001034g0110	Nitab4.5_0001034g0110	0.157114	0.266991	0.132674	2.47676	2.38721	2.29824	4.15909	1.1088	87.0684	1.05e-20	1.26e-19	3.61e-20	up-regulated
Nitab4.5_0000733g0070	Nitab4.5_0000733g0070	1.3772	1.11003	1.27328	17.2333	11.6061	17.1981	4.15416	3.80065	202.713	5.34e-46	2.44e-44	6.96e-45	up-regulated
Nitab4.5_0002050g0060	Nitab4.5_0002050g0060	4.44411	6.64671	4.96491	80.4268	53.6979	62.6017	4.15305	4.33505	299.392	4.47e-67	5e-65	1.43e-65	up-regulated
Nitab4.5_0009416g0010	Nitab4.5_0009416g0010	1.98767	0.819487	1.12825	16.2657	18.1249	14.6165	4.1522	2.53025	95.8855	1.22e-22	1.67e-21	4.75e-22	up-regulated
Nitab4.5_0007821g0040	Nitab4.5_0007821g0040	0.260632	0.631694	0.244829	4.53189	4.88334	4.99998	4.15033	2.35475	37.7939	7.86e-10	4.16e-09	1.19e-09	up-regulated
Nitab4.5_0000013g0230	Nitab4.5_0000013g0230	59.7158	50.8416	61.4064	807.929	560.82	727.231	4.14988	8.30924	469.08	5.08e-104	2.44e-101	6.98e-102	up-regulated
Nitab4.5_0001764g0040	Nitab4.5_0001764g0040	2.68216	2.36083	7.0298	51.5455	58.2834	41.6021	4.14971	2.69165	98.8493	2.72e-23	3.88e-22	1.11e-22	up-regulated
Nitab4.5_0000257g0180	Nitab4.5_0000257g0180	1.29931	1.32122	1.03801	14.0408	21.0512	11.1554	4.14878	3.37722	40.656	1.82e-10	1.02e-09	2.91e-10	up-regulated
Nitab4.5_0007569g0010	Nitab4.5_0007569g0010	2.80105	1.27469	2.62021	25.8712	31.798	24.8827	4.1352	4.22601	279.25	1.09e-62	1.01e-60	2.89e-61	up-regulated
Nitab4.5_0005224g0010	Nitab4.5_0005224g0010	4.17922	3.79074	5.02246	56.8967	47.2633	53.7527	4.13337	4.2467	208.978	2.3e-47	1.12e-45	3.2e-46	up-regulated
Nitab4.5_0007120g0020	Nitab4.5_0007120g0020	3.27876	2.4492	2.50732	39.507	29.9214	30.691	4.13294	1.88479	89.0675	3.82e-21	4.75e-20	1.36e-20	up-regulated
Nitab4.5_0000045g0410	Nitab4.5_0000045g0410	5.75168	4.4854	2.7247	56.934	43.9922	55.842	4.12975	3.78319	222.913	2.09e-50	1.18e-48	3.37e-49	up-regulated
Nitab4.5_0009834g0010	Nitab4.5_0009834g0010	6.16964	5.82682	5.85005	81.2854	60.7073	72.7416	4.1256	5.46117	482.1	7.46e-107	3.97e-104	1.13e-104	up-regulated
Nitab4.5_0002052g0130	Nitab4.5_0002052g0130	0	0.320735	0.466478	3.1198	2.89273	4.18375	4.11974	0.0573588	41.1666	1.4e-10	7.94e-10	2.27e-10	up-regulated
Nitab4.5_0000305g0200	Nitab4.5_0000305g0200	0.962962	1.16773	1.66178	21.1412	14.3247	10.1165	4.1156	2.43972	130.198	3.71e-30	7.91e-29	2.26e-29	up-regulated
Nitab4.5_0000378g0050	Nitab4.5_0000378g0050	11.085	9.57664	8.30936	134.029	97.6283	113.729	4.11451	6.62586	423.023	5.36e-94	1.73e-91	4.93e-92	up-regulated
Nitab4.5_0001128g0150	Nitab4.5_0001128g0150	10.8778	11.2289	9.05961	152.083	100.246	117.703	4.1123	5.45861	299.267	4.76e-67	5.31e-65	1.51e-65	up-regulated
Nitab4.5_0000545g0050	Nitab4.5_0000545g0050	15.7383	17.9995	18.0052	220.585	176.647	221.599	4.11179	6.38035	383.609	2.04e-85	4.5e-83	1.29e-83	up-regulated
Nitab4.5_0002880g0090	Nitab4.5_0002880g0090	23.5139	26.2549	25.1038	297.855	313.611	292.898	4.11146	7.51553	690.546	3.4e-152	6.64e-149	1.9e-149	up-regulated
Nitab4.5_0006000g0030	Nitab4.5_0006000g0030	7.3246	5.28487	4.67407	82.2245	58.688	64.5316	4.11121	4.63207	210.453	1.09e-47	5.4e-46	1.54e-46	up-regulated
Nitab4.5_0000849g0010	Nitab4.5_0000849g0010	0.394275	0.282791	0.55912	6.97345	5.0032	2.99228	4.11104	1.08671	13.7882	0.000204621	0.000562684	0.000160651	up-regulated
Nitab4.5_0009949g0010	Nitab4.5_0009949g0010	6.54008	4.92293	5.13064	76.2942	52.1928	68.1998	4.11069	6.43072	377.881	3.6e-84	7.53e-82	2.15e-82	up-regulated
Nitab4.5_0000832g0020	Nitab4.5_0000832g0020	4.42854	3.23636	4.06637	59.0223	32.3319	46.4786	4.10904	4.29536	227.049	2.62e-51	1.56e-49	4.45e-50	up-regulated
Nitab4.5_0000787g0170	Nitab4.5_0000787g0170	59.551	65.6167	61.0236	854.263	650.981	707.38	4.10663	9.07962	486.862	6.86e-108	3.83e-105	1.09e-105	up-regulated
Nitab4.5_0008014g0010	Nitab4.5_0008014g0010	0.088925	0.110008	0.265238	2.23904	2.7916	0.740008	4.10606	0.387443	35.8106	2.17e-09	1.1e-08	3.15e-09	up-regulated
Nitab4.5_0005463g0080	Nitab4.5_0005463g0080	0.099719	0.369853	0.465485	3.51808	3.41193	4.42393	4.10606	0.69434	11.4095	0.000730705	0.00183694	0.000524461	up-regulated
Nitab4.5_0003943g0030	Nitab4.5_0003943g0030	0.08067	0	0	0.339288	0.289906	0.311784	4.10223	0.068408	29.0765	6.96e-08	3e-07	8.57e-08	up-regulated
Nitab4.5_0001895g0030	Nitab4.5_0001895g0030	0.41606	0.917436	1.04915	10.4649	7.86624	10.4238	4.09974	1.42562	99.2241	2.25e-23	3.23e-22	9.22e-23	up-regulated
Nitab4.5_0000583g0080	Nitab4.5_0000583g0080	7.67716	5.54024	5.84906	82.0859	62.6946	80.6334	4.09924	4.67041	378.707	2.38e-84	5.04e-82	1.44e-82	up-regulated
Nitab4.5_0001219g0160	Nitab4.5_0001219g0160	1.10511	0.800136	1.0013	13.4904	13.6613	7.5628	4.09889	3.20911	156.229	7.54e-36	2.19e-34	6.26e-35	up-regulated
Nitab4.5_0000071g0240	Nitab4.5_0000071g0240	0.821792	0.780817	0.936152	12.7843	7.16128	9.76272	4.0969	3.77096	202.026	7.55e-46	3.42e-44	9.78e-45	up-regulated
Nitab4.5_0001030g0120	Nitab4.5_0001030g0120	0.292636	0.358644	0.45385	4.94762	3.95948	4.26152	4.09671	1.76681	87.4522	8.63e-21	1.05e-19	2.99e-20	up-regulated
Nitab4.5_0008533g0010	Nitab4.5_0008533g0010	8.98792	9.03514	10.5467	123.56	104.127	109.486	4.09205	6.89946	629.152	7.64e-139	8.39e-136	2.39e-136	up-regulated
Nitab4.5_0000002g0030	Nitab4.5_0000002g0030	2.00793	2.64294	2.45741	30.1107	23.6102	30.2487	4.09035	3.89122	204.263	2.45e-46	1.15e-44	3.28e-45	up-regulated
Nitab4.5_0002354g0110	Nitab4.5_0002354g0110	326.767	403.903	416.092	5437.21	3418.81	4516.65	4.08927	10.2478	260.433	1.38e-58	1.12e-56	3.19e-57	up-regulated
Nitab4.5_0006425g0050	Nitab4.5_0006425g0050	0	0.04322	0.064656	0.394406	0.32824	0.61832	4.0878	-0.337124	7.09944	0.0077108	0.0157567	0.00449867	up-regulated
Nitab4.5_0000109g0280	Nitab4.5_0000109g0280	3.42896	3.30301	2.36305	41.913	30.7801	34.2525	4.08695	3.47925	166.571	4.15e-38	1.36e-36	3.88e-37	up-regulated
Nitab4.5_0006318g0030	Nitab4.5_0006318g0030	0.114757	0.469927	0.069972	3.64267	0.992511	2.91063	4.0807	1.96723	31.8452	1.67e-08	7.75e-08	2.21e-08	up-regulated
Nitab4.5_0000375g0070	Nitab4.5_0000375g0070	1.62498	1.45074	0.855885	15.7174	22.7924	8.68953	4.07753	3.25143	82.0617	1.32e-19	1.48e-18	4.24e-19	up-regulated
Nitab4.5_0010505g0020	Nitab4.5_0010505g0020	0.050047	0.220605	0.035505	0.82818	2.0361	1.11764	4.07598	-0.591157	13.4674	0.00024275	0.000659684	0.000188345	up-regulated
Nitab4.5_0000050g0190	Nitab4.5_0000050g0190	1.16836	0.731407	1.34065	14.7056	9.24376	13.5077	4.07446	3.04338	139.459	3.5e-32	8.41e-31	2.4e-31	up-regulated
Nitab4.5_0002245g0100	Nitab4.5_0002245g0100	28.3068	28.0798	32.778	373.051	292.778	367.618	4.06938	7.5475	508.13	1.62e-112	9.8e-110	2.8e-110	up-regulated
Nitab4.5_0000104g0320	Nitab4.5_0000104g0320	0.063688	0.068343	0	0.492947	0.426392	0.660416	4.06897	-1.21602	6.92515	0.00849917	0.0172085	0.00491318	up-regulated
Nitab4.5_0000570g0370	Nitab4.5_0000570g0370	4.30701	4.50028	4.19919	60.2368	52.2296	39.436	4.065	2.7798	102.989	3.37e-24	5.06e-23	1.45e-23	up-regulated
Nitab4.5_0004969g0090	Nitab4.5_0004969g0090	3.42443	2.59667	2.81374	43.2716	26.6531	31.1619	4.06374	4.33069	250.109	2.46e-56	1.8e-54	5.13e-55	up-regulated
Nitab4.5_0014743g0010	Nitab4.5_0014743g0010	5.48992	7.60276	6.68258	87.06	55.9894	84.2863	4.06194	4.52015	189.664	3.76e-43	1.55e-41	4.43e-42	up-regulated
Nitab4.5_0002011g0110	Nitab4.5_0002011g0110	21.4052	21.0064	19.8022	259.618	197.36	259.997	4.06136	6.20535	418.722	4.63e-93	1.41e-90	4.04e-91	up-regulated
Nitab4.5_0000024g0150	Nitab4.5_0000024g0150	0.07914	0.212337	0.308245	2.19609	2.9322	2.33839	4.05735	0.941425	85.7889	2e-20	2.38e-19	6.79e-20	up-regulated
Nitab4.5_0000748g0130	Nitab4.5_0000748g0130	6.06839	7.1384	5.979	82.4504	60.5331	77.1599	4.05543	5.70791	398.867	9.72e-89	2.47e-86	7.06e-87	up-regulated
Nitab4.5_0007721g0010	Nitab4.5_0007721g0010	0.905372	0.917599	1.14421	12.4592	14.4365	7.82425	4.05203	2.8336	157.861	3.32e-36	9.86e-35	2.82e-35	up-regulated
Nitab4.5_0005096g0010	Nitab4.5_0005096g0010	10.9438	11.1568	13.5982	139.928	121.767	148.73	4.05116	6.06208	366.792	9.35e-82	1.76e-79	5.01e-80	up-regulated
Nitab4.5_0009307g0060	Nitab4.5_0009307g0060	2.24476	2.31425	2.10083	30.7077	22.739	22.8996	4.05026	3.21737	124.069	8.13e-29	1.61e-27	4.61e-28	up-regulated
Nitab4.5_0002791g0010	Nitab4.5_0002791g0010	0	0.374107	0.041272	1.42518	1.64213	2.13666	4.04807	-0.562167	9.39161	0.00217981	0.00499903	0.00142727	up-regulated
Nitab4.5_0001749g0010	Nitab4.5_0001749g0010	3.9319	3.73141	3.90253	45.0888	39.0046	48.3533	4.04518	5.0269	271.997	4.17e-61	3.63e-59	1.04e-59	up-regulated
Nitab4.5_0001787g0030	Nitab4.5_0001787g0030	32.1367	32.3163	24.9056	338.767	361.412	331.074	4.04408	4.98308	370.117	1.77e-82	3.43e-80	9.78e-81	up-regulated
Nitab4.5_0005161g0020	Nitab4.5_0005161g0020	0	0.051109	0	0.207949	0.379964	0.07429	4.04273	-0.186908	25.3267	4.84e-07	1.91e-06	5.46e-07	up-regulated
Nitab4.5_0005869g0030	Nitab4.5_0005869g0030	0.12119	0	0.231576	1.34678	1.10876	1.75326	4.0424	-0.427872	22.2544	2.39e-06	8.71e-06	2.49e-06	up-regulated
Nitab4.5_0002811g0010	Nitab4.5_0002811g0010	19.5351	22.4987	25.3245	308.576	214.358	238.511	4.03999	6.39127	405.064	4.35e-90	1.17e-87	3.33e-88	up-regulated
Nitab4.5_0000155g0030	Nitab4.5_0000155g0030	13.1653	12.4603	11.4286	170.762	108.824	138.012	4.03987	5.59083	294.838	4.39e-66	4.67e-64	1.33e-64	up-regulated
Nitab4.5_0010347g0010	Nitab4.5_0010347g0010	14.404	12.8039	15.3515	199.397	115.156	162.087	4.03686	6.82284	322.139	4.95e-72	6.69e-70	1.91e-70	up-regulated
Nitab4.5_0002850g0090	Nitab4.5_0002850g0090	9.79791	10.7127	9.01609	122.802	95.1603	115.931	4.03242	6.38631	460.197	4.36e-102	1.94e-99	5.53e-100	up-regulated
Nitab4.5_0003754g0020	Nitab4.5_0003754g0020	9.35524	8.4056	7.23044	133.954	105.446	42.1116	4.03217	6.15681	122.016	2.29e-28	4.42e-27	1.26e-27	up-regulated
Nitab4.5_0013433g0030	Nitab4.5_0013433g0030	2.40844	4.0335	3.59153	41.8117	32.2003	39.6507	4.02926	3.93844	138.719	5.07e-32	1.21e-30	3.45e-31	up-regulated
Nitab4.5_0000043g0180	Nitab4.5_0000043g0180	10.276	8.71273	11.3433	126.373	92.3236	121.91	4.02836	6.5639	360.338	2.38e-80	4.33e-78	1.24e-78	up-regulated
Nitab4.5_0000488g0080	Nitab4.5_0000488g0080	0	0.199584	0.08533	1.08873	1.04563	1.33688	4.02573	-0.696446	10.418	0.00124793	0.00300267	0.000857289	up-regulated
Nitab4.5_0000345g0020	Nitab4.5_0000345g0020	3.52051	1.56719	4.9093	42.2716	29.9363	39.632	4.02392	3.18103	79.3291	5.26e-19	5.7e-18	1.63e-18	up-regulated
Nitab4.5_0001821g0060	Nitab4.5_0001821g0060	1.29977	1.02225	1.19273	10.2759	22.5001	8.64531	4.02209	3.80681	109.364	1.35e-25	2.19e-24	6.26e-25	up-regulated
Nitab4.5_0001417g0050	Nitab4.5_0001417g0050	13.1951	14.7606	13.9155	186.923	124.099	154.742	4.01802	6.95337	376.473	7.29e-84	1.5e-81	4.28e-82	up-regulated
Nitab4.5_0000745g0220	Nitab4.5_0000745g0220	0.20946	0.26242	0.244045	3.2516	3.06622	1.92127	4.01562	-0.0190316	13.21	0.000278456	0.000749124	0.000213881	up-regulated
Nitab4.5_0000313g0020	Nitab4.5_0000313g0020	3.09267	2.90106	2.49226	31.3863	36.2473	28.8118	4.01445	3.90729	211.443	6.65e-48	3.32e-46	9.48e-47	up-regulated
Nitab4.5_0002172g0200	Nitab4.5_0002172g0200	4.06906	4.60216	5.11003	57.1237	44.1368	52.6204	4.01303	4.44691	374.621	1.85e-83	3.75e-81	1.07e-81	up-regulated
Nitab4.5_0008600g0020	Nitab4.5_0008600g0020	5.43355	6.59625	3.70026	68.1753	43.8175	62.4683	4.01006	4.38777	116.38	3.92e-27	7e-26	2e-26	up-regulated
Nitab4.5_0006796g0020	Nitab4.5_0006796g0020	0	0.122666	0.109788	0.879567	0.923433	0.875553	4.00833	-1.22703	13.9752	0.000185234	0.000513431	0.000146589	up-regulated
Nitab4.5_0006120g0030	Nitab4.5_0006120g0030	8.15497	14.1108	11.027	151.05	99.0466	118.618	4.00778	4.75881	203.648	3.34e-46	1.54e-44	4.39e-45	up-regulated
Nitab4.5_0003791g0050	Nitab4.5_0003791g0050	4.16119	4.84543	3.99948	50.4434	33.997	59.5878	4.00582	5.16189	241.857	1.55e-54	1.05e-52	3e-53	up-regulated
Nitab4.5_0000650g0070	Nitab4.5_0000650g0070	4.62702	4.8319	4.75211	61.9712	41.7486	53.164	4.0049	4.34568	253.621	4.22e-57	3.17e-55	9.04e-56	up-regulated
Nitab4.5_0008517g0020	Nitab4.5_0008517g0020	0	0	0.07234	0.185006	0.368151	0.307162	4.00141	-0.440934	26.116	3.22e-07	1.3e-06	3.7e-07	up-regulated
Nitab4.5_0002395g0030	Nitab4.5_0002395g0030	0.750663	0.741639	0.689253	8.59496	6.27973	9.52948	4.00076	0.668956	8.86265	0.00291064	0.00651182	0.00185918	up-regulated
Nitab4.5_0002717g0070	Nitab4.5_0002717g0070	0.701778	0.35929	0.48516	7.35556	5.49875	4.48867	3.99778	1.25131	60.8357	6.2e-15	5.08e-14	1.45e-14	up-regulated
Nitab4.5_0000912g0100	Nitab4.5_0000912g0100	5.58787	6.18537	5.58326	69.6729	56.135	65.6593	3.99459	6.17709	382.803	3.05e-85	6.66e-83	1.9e-83	up-regulated
Nitab4.5_0008797g0030	Nitab4.5_0008797g0030	4.74491	4.29923	5.68962	54.6572	47.0846	60.6499	3.99044	5.07158	353.023	9.31e-79	1.63e-76	4.67e-77	up-regulated
Nitab4.5_0001387g0020	Nitab4.5_0001387g0020	2.47122	1.41893	1.3817	17.2293	18.7811	22.5374	3.98953	3.21958	209.858	1.47e-47	7.24e-46	2.07e-46	up-regulated
Nitab4.5_0001483g0020	Nitab4.5_0001483g0020	3.8935	3.90746	3.13961	41.6306	32.4751	46.0804	3.98888	5.42476	228.154	1.51e-51	9.04e-50	2.58e-50	up-regulated
Nitab4.5_0004318g0030	Nitab4.5_0004318g0030	14.5849	19.1904	17.8038	211.109	164.079	190.302	3.9863	5.7273	418.104	6.31e-93	1.91e-90	5.46e-91	up-regulated
Nitab4.5_0002318g0030	Nitab4.5_0002318g0030	0.296511	0.232043	0.162039	1.50833	4.33578	2.36137	3.98521	-0.00788209	17.5562	2.79e-05	8.75e-05	2.5e-05	up-regulated
Nitab4.5_0002334g0060	Nitab4.5_0002334g0060	5.47077	7.67879	7.83654	88.0986	64.4456	76.284	3.98272	6.19918	236.941	1.83e-53	1.18e-51	3.36e-52	up-regulated
Nitab4.5_0009564g0020	Nitab4.5_0009564g0020	1.96819	2.51923	2.7098	27.3444	23.4459	27.6304	3.97238	4.73003	91.4859	1.12e-21	1.45e-20	4.15e-21	up-regulated
Nitab4.5_0000839g0060	Nitab4.5_0000839g0060	0.23025	0.099667	0	0.963894	1.31215	1.36718	3.96586	0.198685	12.2745	0.000459199	0.00119183	0.000340279	up-regulated
Nitab4.5_0003402g0050	Nitab4.5_0003402g0050	6.56486	4.41315	6.15153	68.7031	59.2671	57.0463	3.96561	5.10923	78.5278	7.89e-19	8.47e-18	2.42e-18	up-regulated
Nitab4.5_0003300g0050	Nitab4.5_0003300g0050	0.19261	0.075918	0.092943	1.60429	0.69749	1.56834	3.9652	0.418283	17.2067	3.35e-05	0.000104049	2.97e-05	up-regulated
Nitab4.5_0010832g0020	Nitab4.5_0010832g0020	16.5235	18.8415	15.9808	200.645	183.66	171.716	3.96146	7.23324	464.269	5.66e-103	2.65e-100	7.57e-101	up-regulated
Nitab4.5_0000130g0340	Nitab4.5_0000130g0340	4.70411	3.67414	5.0721	52.4924	45.6198	47.1517	3.96016	3.84947	280.136	7.01e-63	6.57e-61	1.88e-61	up-regulated
Nitab4.5_0002786g0110	Nitab4.5_0002786g0110	3.00416	2.38119	4.22409	37.6414	29.6579	35.8062	3.95794	4.40252	243.266	7.63e-55	5.26e-53	1.5e-53	up-regulated
Nitab4.5_0009051g0020	Nitab4.5_0009051g0020	1.98703	1.60023	4.53915	27.1388	31.3107	30.429	3.9557	3.11359	155.422	1.13e-35	3.26e-34	9.29e-35	up-regulated
Nitab4.5_0009514g0060	Nitab4.5_0009514g0060	0.13108	0.230806	0.188568	2.63032	1.32582	2.19886	3.95522	0.325906	20.85	4.97e-06	1.73e-05	4.95e-06	up-regulated
Nitab4.5_0001675g0110	Nitab4.5_0001675g0110	9.51665	9.71941	10.4689	130.541	76.3418	104.936	3.9419	6.53232	324.898	1.24e-72	1.75e-70	5e-71	up-regulated
Nitab4.5_0005914g0020	Nitab4.5_0005914g0020	1.04955	3.07476	1.24608	20.2697	20.2473	17.5324	3.93891	2.96335	127.704	1.3e-29	2.7e-28	7.7e-29	up-regulated
Nitab4.5_0003883g0030	Nitab4.5_0003883g0030	6.51572	4.26637	2.97009	61.4864	48.6554	34.9302	3.93404	4.34084	128.976	6.86e-30	1.44e-28	4.12e-29	up-regulated
Nitab4.5_0000106g0020	Nitab4.5_0000106g0020	10.4854	10.2269	10.4403	121.481	93.9894	112.14	3.92965	7.25019	546.453	7.44e-121	5.94e-118	1.7e-118	up-regulated
Nitab4.5_0000677g0100	Nitab4.5_0000677g0100	3.91775	2.05395	1.49792	38.312	21.0245	17.8925	3.92842	3.28345	39.4476	3.37e-10	1.84e-09	5.27e-10	up-regulated
Nitab4.5_0000529g0080	Nitab4.5_0000529g0080	2.72792	1.30873	1.39392	18.9016	18.6951	20.1156	3.92622	1.91243	146.713	9.06e-34	2.36e-32	6.75e-33	up-regulated
Nitab4.5_0006634g0010	Nitab4.5_0006634g0010	0.934431	0.46966	0.827125	3.77401	8.79779	11.7813	3.92363	2.47757	60.5175	7.29e-15	5.94e-14	1.7e-14	up-regulated
Nitab4.5_0012449g0010	Nitab4.5_0012449g0010	1.44303	0.492767	1.18009	14.4016	9.02793	9.30507	3.92277	1.03293	29.0025	7.23e-08	3.11e-07	8.89e-08	up-regulated
Nitab4.5_0000563g0140	Nitab4.5_0000563g0140	12.7582	13.5894	16.2768	162.318	121.546	161.923	3.92274	5.93201	379.776	1.39e-84	2.98e-82	8.51e-83	up-regulated
Nitab4.5_0003627g0030	Nitab4.5_0003627g0030	0.155718	0.071122	0.331822	1.97757	2.99176	1.34679	3.91446	1.38897	52.5744	4.14e-13	2.94e-12	8.38e-13	up-regulated
Nitab4.5_0002158g0140	Nitab4.5_0002158g0140	1.5895	1.06596	2.22558	15.7784	17.8609	17.8803	3.91054	2.80462	66.2493	3.97e-16	3.58e-15	1.02e-15	up-regulated
Nitab4.5_0000008g0500	Nitab4.5_0000008g0500	0	0.224693	0.044969	0.797435	1.13741	1.08447	3.90946	-0.163756	10.699	0.00107193	0.00261104	0.000745475	up-regulated
Nitab4.5_0010730g0030	Nitab4.5_0010730g0030	2.90151	2.61226	2.68989	32.5979	23.8235	28.471	3.90886	5.36241	338.491	1.36e-75	2.16e-73	6.17e-74	up-regulated
Nitab4.5_0017267g0010	Nitab4.5_0017267g0010	0.115815	0.305211	0	1.48419	1.18072	1.98579	3.90815	-1.08742	8.12865	0.00435712	0.00938858	0.00268052	up-regulated
Nitab4.5_0000009g0210	Nitab4.5_0000009g0210	12.4036	13.6485	15.287	153.094	126.738	148.002	3.90202	5.48682	443.619	1.77e-98	6.6e-96	1.88e-96	up-regulated
Nitab4.5_0008628g0010	Nitab4.5_0008628g0010	0.459037	0.752081	1.12243	10.2786	5.99229	7.76417	3.89736	2.1385	63.6478	1.49e-15	1.28e-14	3.67e-15	up-regulated
Nitab4.5_0004010g0070	Nitab4.5_0004010g0070	0.121381	0.144846	0.046814	1.51225	0.46877	1.24964	3.89659	0.00516002	25.615	4.17e-07	1.66e-06	4.74e-07	up-regulated
Nitab4.5_0000027g0300	Nitab4.5_0000027g0300	0.928936	0.819154	1.80272	11.8564	12.2643	12.8357	3.89463	3.37807	171.152	4.15e-39	1.43e-37	4.09e-38	up-regulated
Nitab4.5_0003350g0020	Nitab4.5_0003350g0020	0.054344	0.098594	0.050237	0.860397	0.901103	0.520305	3.89114	-0.828316	15.4582	8.43e-05	0.000246626	7.04e-05	up-regulated
Nitab4.5_0004356g0030	Nitab4.5_0004356g0030	3.43587	3.91545	5.0676	43.8002	37.659	46.0988	3.88806	5.09449	306.195	1.47e-68	1.75e-66	5.01e-67	up-regulated
Nitab4.5_0001195g0020	Nitab4.5_0001195g0020	46.9996	40.5189	41.5941	476.787	375.814	463.839	3.88457	7.5202	546.099	8.88e-121	6.93e-118	1.98e-118	up-regulated
Nitab4.5_0011461g0020	Nitab4.5_0011461g0020	0.237411	0.058959	0.311747	2.4894	1.73627	2.0626	3.87762	-0.708943	27.0605	1.97e-07	8.13e-07	2.32e-07	up-regulated
Nitab4.5_0017865g0020	Nitab4.5_0017865g0020	8.35411	12.2399	11.6124	131.045	82.1504	111.698	3.87755	5.74831	200.543	1.59e-45	7.17e-44	2.05e-44	up-regulated
Nitab4.5_0001534g0050	Nitab4.5_0001534g0050	10.1987	9.29575	12.1652	132.86	80.4828	104.219	3.87645	6.4281	292.427	1.47e-65	1.53e-63	4.37e-64	up-regulated
Nitab4.5_0000767g0010	Nitab4.5_0000767g0010	65.5207	41.7052	28.0198	468.32	556.898	366.128	3.87462	7.33478	146.457	1.03e-33	2.68e-32	7.66e-33	up-regulated
Nitab4.5_0002577g0030	Nitab4.5_0002577g0030	0.483315	0.661202	0.327351	6.14655	4.81619	4.18178	3.86451	3.04424	123.359	1.16e-28	2.29e-27	6.53e-28	up-regulated
Nitab4.5_0002017g0010	Nitab4.5_0002017g0010	36.3384	37.315	35.9082	420.009	306.159	370.382	3.86089	6.68347	386.766	4.19e-86	9.55e-84	2.73e-84	up-regulated
Nitab4.5_0006319g0030	Nitab4.5_0006319g0030	16.5957	23.1492	20.8097	230.964	151.735	221.659	3.85949	6.10989	201.212	1.14e-45	5.13e-44	1.47e-44	up-regulated
Nitab4.5_0005911g0010	Nitab4.5_0005911g0010	5.50569	5.08016	5.52205	61.3596	43.7702	54.8039	3.85074	5.15374	246.687	1.37e-55	9.74e-54	2.78e-54	up-regulated
Nitab4.5_0010230g0010	Nitab4.5_0010230g0010	13.7362	14.0033	14.4924	164.471	117.866	136.813	3.85069	7.0188	400.994	3.35e-89	8.71e-87	2.49e-87	up-regulated
Nitab4.5_0002260g0050	Nitab4.5_0002260g0050	3.91467	2.85709	4.06342	37.1862	33.9306	37.2623	3.85006	4.53169	421.413	1.2e-93	3.77e-91	1.08e-91	up-regulated
Nitab4.5_0001856g0010	Nitab4.5_0001856g0010	51.4515	75.2224	62.9517	762.285	491.334	621.303	3.84799	7.96566	179.09	7.66e-41	2.84e-39	8.12e-40	up-regulated
Nitab4.5_0001603g0100	Nitab4.5_0001603g0100	0.265998	0.368619	0.460348	3.17372	3.15286	4.93132	3.84534	0.177756	24.0642	9.32e-07	3.56e-06	1.02e-06	up-regulated
Nitab4.5_0004959g0050	Nitab4.5_0004959g0050	0.269635	0.089056	0	1.37539	0.74893	1.4625	3.8447	-1.06456	12.8263	0.000341789	0.000907416	0.000259075	up-regulated
Nitab4.5_0001278g0050	Nitab4.5_0001278g0050	0	0.148272	0.39593	2.13659	1.83472	1.48973	3.84407	0.0816443	20.86	4.94e-06	1.72e-05	4.92e-06	up-regulated
Nitab4.5_0008334g0040	Nitab4.5_0008334g0040	17.784	9.36278	11.1897	124.93	150.191	108.822	3.8355	4.79188	54.0557	1.95e-13	1.42e-12	4.05e-13	up-regulated
Nitab4.5_0010260g0020	Nitab4.5_0010260g0020	7.50392	7.74947	8.09423	81.5207	63.6255	84.9831	3.83382	5.32466	476.964	9.78e-106	5.05e-103	1.44e-103	up-regulated
Nitab4.5_0006340g0020	Nitab4.5_0006340g0020	8.0211	8.06249	6.55804	70.9538	84.5092	71.6769	3.83173	3.14433	317.109	6.18e-71	7.86e-69	2.24e-69	up-regulated
Nitab4.5_0003696g0050	Nitab4.5_0003696g0050	0.793791	0.188976	0.173771	3.21432	4.73728	3.72653	3.82651	1.57459	39.8972	2.68e-10	1.48e-09	4.23e-10	up-regulated
Nitab4.5_0000527g0090	Nitab4.5_0000527g0090	0.711094	1.12648	1.38723	12.0582	9.08485	10.5406	3.82568	3.25167	87.9287	6.79e-21	8.31e-20	2.37e-20	up-regulated
Nitab4.5_0011941g0010	Nitab4.5_0011941g0010	164.121	222.816	198.327	1911.2	1557.13	2273.12	3.82327	9.77239	270.078	1.09e-60	9.42e-59	2.69e-59	up-regulated
Nitab4.5_0000152g0300	Nitab4.5_0000152g0300	0	0.016506	0.079222	0.320974	0.28039	0.36251	3.82265	-1.21678	12.9694	0.000316628	0.000844573	0.000241133	up-regulated
Nitab4.5_0002315g0170	Nitab4.5_0002315g0170	0.668821	0.562265	0.189625	6.0975	2.2712	5.39463	3.81838	1.09119	42.989	5.5e-11	3.26e-10	9.31e-11	up-regulated
Nitab4.5_0001040g0110	Nitab4.5_0001040g0110	21.8631	27.3061	23.3538	286.343	173.724	240.466	3.81734	6.33172	216.113	6.37e-49	3.34e-47	9.52e-48	up-regulated
Nitab4.5_0007624g0050	Nitab4.5_0007624g0050	17.5779	17.8508	22.5253	205.948	156.044	201.418	3.81603	5.22784	324.745	1.34e-72	1.87e-70	5.34e-71	up-regulated
Nitab4.5_0001816g0230	Nitab4.5_0001816g0230	0.873131	0.663907	0.808628	9.25372	6.49244	7.01944	3.81581	2.30608	148.286	4.11e-34	1.09e-32	3.1e-33	up-regulated
Nitab4.5_0001573g0010	Nitab4.5_0001573g0010	0.104896	0.103985	0.505493	2.26933	3.4496	1.7804	3.80967	-0.00284638	19.0075	1.3e-05	4.29e-05	1.22e-05	up-regulated
Nitab4.5_0009933g0010	Nitab4.5_0009933g0010	0.775991	0.795561	0.16273	6.04423	4.461	6.51601	3.80947	1.38656	61.8207	3.76e-15	3.14e-14	8.98e-15	up-regulated
Nitab4.5_0006247g0010	Nitab4.5_0006247g0010	0.339035	0	0.123647	1.15555	2.00294	1.40724	3.80675	0.558389	25.72	3.95e-07	1.58e-06	4.5e-07	up-regulated
Nitab4.5_0008184g0030	Nitab4.5_0008184g0030	0.361628	0.237679	0.437323	0.995098	4.34848	5.228	3.80654	1.47264	13.1526	0.000287114	0.00077106	0.000220144	up-regulated
Nitab4.5_0007102g0010	Nitab4.5_0007102g0010	1.71404	1.90213	2.59668	21.1371	17.8855	21.2319	3.80645	5.24563	324.303	1.67e-72	2.31e-70	6.61e-71	up-regulated
Nitab4.5_0000571g0140	Nitab4.5_0000571g0140	11.4457	12.7796	12.8573	132.425	96.2357	128.512	3.80473	6.4934	354.326	4.84e-79	8.63e-77	2.47e-77	up-regulated
Nitab4.5_0003746g0020	Nitab4.5_0003746g0020	1.13357	0.28688	1.01243	11.237	5.81422	6.29389	3.803	0.625685	20.0031	7.73e-06	2.63e-05	7.51e-06	up-regulated
Nitab4.5_0003493g0010	Nitab4.5_0003493g0010	24.4155	24.3467	26.2001	269.598	203.816	245.661	3.7983	6.82607	424.676	2.34e-94	7.62e-92	2.18e-92	up-regulated
Nitab4.5_0003414g0010	Nitab4.5_0003414g0010	19.9656	15.5372	12.586	178.466	123.664	156.753	3.79558	5.76351	286.13	3.47e-64	3.39e-62	9.68e-63	up-regulated
Nitab4.5_0010231g0030	Nitab4.5_0010231g0030	12.6191	10.7723	13.4483	118.836	106.228	129.523	3.79526	7.03597	520.122	3.98e-115	2.59e-112	7.39e-113	up-regulated
Nitab4.5_0005219g0100	Nitab4.5_0005219g0100	34.8251	27.4735	30.7835	332.231	248.163	309.183	3.79498	6.63025	455.5	4.58e-101	1.94e-98	5.54e-99	up-regulated
Nitab4.5_0001038g0030	Nitab4.5_0001038g0030	1.08022	3.70198	2.66872	25.3867	21.8595	25.1737	3.79186	2.35138	102.271	4.84e-24	7.21e-23	2.06e-23	up-regulated
Nitab4.5_0005033g0030	Nitab4.5_0005033g0030	0.156933	0.112933	0	1.10991	0.489322	1.02894	3.7911	-0.254671	5.71967	0.0167759	0.0317503	0.00906499	up-regulated
Nitab4.5_0003237g0040	Nitab4.5_0003237g0040	0	0.548178	0.248872	2.16336	2.90312	2.92033	3.78761	-0.855152	6.67576	0.0097733	0.0195294	0.0055758	up-regulated
Nitab4.5_0005758g0020	Nitab4.5_0005758g0020	1.1613	0.946879	1.19684	9.74792	11.0932	11.2911	3.78731	2.44724	157.819	3.39e-36	1.01e-34	2.87e-35	up-regulated
Nitab4.5_0000599g0010	Nitab4.5_0000599g0010	0.421788	0.098257	0.557205	4.93892	3.08336	2.77314	3.78383	-0.228586	30.6106	3.15e-08	1.42e-07	4.05e-08	up-regulated
Nitab4.5_0000249g0140	Nitab4.5_0000249g0140	18.8283	15.8363	17.8908	192.343	123.705	179.965	3.78373	5.90205	303.372	6.07e-68	6.99e-66	2e-66	up-regulated
Nitab4.5_0004059g0020	Nitab4.5_0004059g0020	0.18475	0.905234	0.491029	5.71485	5.24482	4.94483	3.78213	-0.0715746	23.2774	1.4e-06	5.25e-06	1.5e-06	up-regulated
Nitab4.5_0000732g0170	Nitab4.5_0000732g0170	0.088528	0.355882	0.223731	2.55449	1.67232	2.23225	3.78177	1.03119	57.9146	2.74e-14	2.14e-13	6.12e-14	up-regulated
Nitab4.5_0000462g0060	Nitab4.5_0000462g0060	12.3617	13.4776	12.0192	138.65	94.9564	123.867	3.77879	5.72684	350.435	3.41e-78	5.84e-76	1.67e-76	up-regulated
Nitab4.5_0003566g0060	Nitab4.5_0003566g0060	0.868947	1.25331	0.957812	12.3219	9.32067	7.72829	3.77865	1.58348	110.962	6.03e-26	9.99e-25	2.85e-25	up-regulated
Nitab4.5_0003463g0070	Nitab4.5_0003463g0070	5.44119	7.99154	9.16685	81.3463	54.2638	77.2809	3.77451	5.15249	199.286	2.99e-45	1.34e-43	3.83e-44	up-regulated
Nitab4.5_0008668g0010	Nitab4.5_0008668g0010	9.99705	9.18919	9.59401	106.898	74.7819	89.0766	3.77339	4.51935	252.949	5.91e-57	4.43e-55	1.26e-55	up-regulated
Nitab4.5_0003838g0010	Nitab4.5_0003838g0010	0.098069	0.115706	0	0.656785	0.783257	0.68756	3.77288	-0.475364	22.6013	1.99e-06	7.34e-06	2.1e-06	up-regulated
Nitab4.5_0011600g0010	Nitab4.5_0011600g0010	6.68858	6.14136	6.92029	69.7257	55.4007	61.0719	3.77075	5.62521	457.635	1.57e-101	6.82e-99	1.95e-99	up-regulated
Nitab4.5_0004308g0050	Nitab4.5_0004308g0050	17.1261	21.4572	22.8833	205.706	166.978	204.992	3.76322	6.18682	205.305	1.45e-46	6.87e-45	1.96e-45	up-regulated
Nitab4.5_0011633g0010	Nitab4.5_0011633g0010	25.5582	19.0552	30.6218	284.964	185.398	227.691	3.7625	7.66208	287.648	1.62e-64	1.61e-62	4.61e-63	up-regulated
Nitab4.5_0010575g0010	Nitab4.5_0010575g0010	4.74846	4.14584	4.02342	52.1813	32.1512	35.4906	3.76204	4.11156	150.963	1.07e-34	2.92e-33	8.34e-34	up-regulated
Nitab4.5_0009367g0020	Nitab4.5_0009367g0020	25.961	34.3038	31.1638	296.043	334.95	239.085	3.76145	7.16504	321.258	7.71e-72	1.02e-69	2.92e-70	up-regulated
Nitab4.5_0002203g0020	Nitab4.5_0002203g0020	6.78962	7.43599	6.4697	74.9587	52.5897	65.6835	3.76089	4.60436	309.82	2.39e-69	2.93e-67	8.35e-68	up-regulated
Nitab4.5_0005722g0080	Nitab4.5_0005722g0080	0.6863	0.055636	0.327502	3.67077	3.20448	3.63184	3.75364	0.000188118	36.5643	1.48e-09	7.62e-09	2.17e-09	up-regulated
Nitab4.5_0009566g0010	Nitab4.5_0009566g0010	0.415973	0.400199	0.222107	4.21887	3.3931	2.07088	3.75359	2.22635	63.9581	1.27e-15	1.1e-14	3.15e-15	up-regulated
Nitab4.5_0001799g0070	Nitab4.5_0001799g0070	4.48922	3.96683	4.34048	40.5717	36.7994	42.7155	3.75281	3.65847	387.415	3.02e-86	6.99e-84	2e-84	up-regulated
Nitab4.5_0007386g0020	Nitab4.5_0007386g0020	0.379378	1.12434	0.747159	9.33881	7.49816	4.36883	3.74787	1.32659	17.5846	2.75e-05	8.63e-05	2.46e-05	up-regulated
Nitab4.5_0000798g0080	Nitab4.5_0000798g0080	37.5493	44.0025	43.4114	418.37	330.485	409.643	3.74513	6.91003	349.862	4.54e-78	7.71e-76	2.2e-76	up-regulated
Nitab4.5_0000335g0230	Nitab4.5_0000335g0230	4.65993	4.65181	7.40954	52.9258	52.4437	50.8228	3.74471	4.72749	323.285	2.79e-72	3.83e-70	1.09e-70	up-regulated
Nitab4.5_0002259g0090	Nitab4.5_0002259g0090	7.2496	5.50016	7.03809	57.2596	57.3568	70.0607	3.74411	4.73348	390.228	7.38e-87	1.75e-84	5e-85	up-regulated
Nitab4.5_0013007g0030	Nitab4.5_0013007g0030	27.2797	23.0719	17.6306	245.355	183.63	198.471	3.74324	5.96302	107.166	4.09e-25	6.5e-24	1.86e-24	up-regulated
Nitab4.5_0000483g0070	Nitab4.5_0000483g0070	0.554305	0.581013	0.592416	5.23204	4.87829	6.08835	3.74287	2.05031	114.956	8.05e-27	1.41e-25	4.03e-26	up-regulated
Nitab4.5_0002762g0010	Nitab4.5_0002762g0010	3.08746	3.43025	2.3172	38.2014	28.5869	14.6952	3.74261	4.36844	112.83	2.35e-26	4.02e-25	1.15e-25	up-regulated
Nitab4.5_0001997g0040	Nitab4.5_0001997g0040	0.067232	0.023637	0.091826	0.535678	0.507907	0.685634	3.74187	0.967852	53.7468	2.28e-13	1.65e-12	4.7e-13	up-regulated
Nitab4.5_0000028g0350	Nitab4.5_0000028g0350	13.618	13.8192	16.1022	124.205	182.133	106.183	3.74169	7.79818	138.22	6.52e-32	1.54e-30	4.41e-31	up-regulated
Nitab4.5_0000366g0140	Nitab4.5_0000366g0140	0	0.057094	0.093891	0.616007	0.599735	0.304861	3.74133	-0.358992	29.0965	6.89e-08	2.97e-07	8.49e-08	up-regulated
Nitab4.5_0006094g0010	Nitab4.5_0006094g0010	2.2097	1.12614	2.09715	20.6747	20.2769	9.54448	3.74011	3.31522	119.927	6.56e-28	1.24e-26	3.53e-27	up-regulated
Nitab4.5_0001951g0020	Nitab4.5_0001951g0020	8.86773	9.29391	9.99147	90.5199	80.1796	90.2019	3.73936	6.52419	632.414	1.49e-139	1.69e-136	4.83e-137	up-regulated
Nitab4.5_0000207g0190	Nitab4.5_0000207g0190	0.491099	0.550281	0.266776	4.95493	3.70042	3.49609	3.73763	1.0135	17.2798	3.23e-05	0.000100362	2.87e-05	up-regulated
Nitab4.5_0000242g0090	Nitab4.5_0000242g0090	1.4231	1.58946	1.72759	16.7309	10.374	16.3912	3.73326	2.3771	77.5949	1.26e-18	1.34e-17	3.81e-18	up-regulated
Nitab4.5_0010692g0020	Nitab4.5_0010692g0020	3.96947	4.81586	3.64341	41.7256	33.1715	39.5269	3.73184	4.44888	239.958	4.02e-54	2.67e-52	7.62e-53	up-regulated
Nitab4.5_0000686g0070	Nitab4.5_0000686g0070	0	0	1.02035	3.32151	3.32566	2.78807	3.73184	1.12156	10.0865	0.00149356	0.00354369	0.00101175	up-regulated
Nitab4.5_0000018g0190	Nitab4.5_0000018g0190	6.86549	6.27398	7.12629	66.6711	56.7299	63.6618	3.73132	2.77	220.062	8.77e-50	4.78e-48	1.37e-48	up-regulated
Nitab4.5_0000221g0040	Nitab4.5_0000221g0040	3.92748	4.77033	3.98594	49.1478	44.7195	23.1525	3.73033	4.99715	143.506	4.56e-33	1.15e-31	3.28e-32	up-regulated
Nitab4.5_0000152g0090	Nitab4.5_0000152g0090	0.973701	0.674017	0.594672	6.26804	5.90648	8.51223	3.72504	1.95703	70.4435	4.74e-17	4.54e-16	1.3e-16	up-regulated
Nitab4.5_0000100g0280	Nitab4.5_0000100g0280	42.8172	71.5399	51.232	601.355	393.682	508.427	3.72221	6.78044	106.473	5.81e-25	9.13e-24	2.61e-24	up-regulated
Nitab4.5_0003234g0070	Nitab4.5_0003234g0070	2.83527	3.05171	2.63752	30.5754	21.1712	25.2093	3.71403	4.83918	320.458	1.15e-71	1.5e-69	4.29e-70	up-regulated
Nitab4.5_0000239g0160	Nitab4.5_0000239g0160	4.8823	3.63891	3.58769	42.7441	27.6926	38.4777	3.71291	4.31293	181.748	2.01e-41	7.63e-40	2.18e-40	up-regulated
Nitab4.5_0001492g0080	Nitab4.5_0001492g0080	3.00205	2.19825	2.63274	21.8903	26.758	23.4018	3.71268	5.80128	343.543	1.08e-76	1.78e-74	5.08e-75	up-regulated
Nitab4.5_0008825g0020	Nitab4.5_0008825g0020	27.7497	30.1032	28.5899	286.513	234.079	262.668	3.71081	6.63277	386.574	4.61e-86	1.04e-83	2.97e-84	up-regulated
Nitab4.5_0001576g0010	Nitab4.5_0001576g0010	1.57518	2.32693	0.969313	14.4174	17.2522	13.437	3.71068	4.47318	169.397	1e-38	3.36e-37	9.6e-38	up-regulated
Nitab4.5_0000027g0550	Nitab4.5_0000027g0550	0.326358	0.209875	0.501817	3.53596	2.74915	3.41154	3.70691	-0.389134	14.5867	0.000133857	0.000379622	0.000108385	up-regulated
Nitab4.5_0009939g0030	Nitab4.5_0009939g0030	1.02863	0.998186	0.83203	6.36379	14.2217	6.64052	3.70681	1.77719	44.7637	2.22e-11	1.36e-10	3.89e-11	up-regulated
Nitab4.5_0000869g0070	Nitab4.5_0000869g0070	4.40887	3.50678	5.16109	44.6671	31.9279	40.9633	3.7067	4.12077	200.31	1.79e-45	8.05e-44	2.3e-44	up-regulated
Nitab4.5_0001933g0120	Nitab4.5_0001933g0120	59.3295	59.4394	62.4222	635.148	446.545	544.563	3.70643	7.45898	392.089	2.9e-87	6.99e-85	1.99e-85	up-regulated
Nitab4.5_0003331g0130	Nitab4.5_0003331g0130	31.0514	34.3122	34.8252	328.851	244.587	326.696	3.70345	7.33224	370.337	1.58e-82	3.12e-80	8.91e-81	up-regulated
Nitab4.5_0000703g0080	Nitab4.5_0000703g0080	12.3553	10.8693	11.4489	120.364	83.8423	105.853	3.70132	5.33536	361.082	1.64e-80	3.03e-78	8.64e-79	up-regulated
Nitab4.5_0004259g0040	Nitab4.5_0004259g0040	13.7686	14.5186	16.0321	153.407	107.941	134.45	3.69915	7.09516	332.973	2.16e-74	3.26e-72	9.31e-73	up-regulated
Nitab4.5_0003536g0010	Nitab4.5_0003536g0010	0.397992	0	1.27429	7.7135	3.16107	3.87075	3.69783	0.909148	12.6554	0.000374492	0.000988189	0.000282137	up-regulated
Nitab4.5_0007929g0040	Nitab4.5_0007929g0040	17.641	21.5318	20.2289	214.984	134.241	176.615	3.69107	6.58999	249.62	3.14e-56	2.29e-54	6.52e-55	up-regulated
Nitab4.5_0002285g0010	Nitab4.5_0002285g0010	4.24133	2.51249	2.67714	27.5301	39.7843	18.3755	3.68385	4.77444	164.264	1.32e-37	4.23e-36	1.21e-36	up-regulated
Nitab4.5_0000671g0030	Nitab4.5_0000671g0030	9.2678	9.12688	9.78776	90.2197	70.0541	89.6212	3.6831	6.73112	463.543	8.15e-103	3.72e-100	1.06e-100	up-regulated
Nitab4.5_0004979g0070	Nitab4.5_0004979g0070	10.2663	8.08872	11.241	97.0633	80.0231	84.4348	3.67651	5.11964	244.262	4.63e-55	3.24e-53	9.25e-54	up-regulated
Nitab4.5_0014681g0020	Nitab4.5_0014681g0020	0.295631	0.311549	0.335314	2.64441	2.70464	3.15906	3.67527	0.479157	25.4898	4.45e-07	1.77e-06	5.04e-07	up-regulated
Nitab4.5_0001266g0060	Nitab4.5_0001266g0060	0.809711	0.119144	0.759965	3.50174	6.81509	5.19559	3.67415	1.61515	61.1734	5.23e-15	4.31e-14	1.23e-14	up-regulated
Nitab4.5_0000188g0200	Nitab4.5_0000188g0200	0.78662	0.376566	0.56852	5.88401	4.8983	4.58236	3.67215	1.68696	79.8883	3.96e-19	4.33e-18	1.24e-18	up-regulated
Nitab4.5_0000671g0060	Nitab4.5_0000671g0060	4.7085	4.27627	4.84515	47.5197	33.6108	40.0673	3.67188	4.99237	291.026	2.97e-65	3.06e-63	8.74e-64	up-regulated
Nitab4.5_0002218g0010	Nitab4.5_0002218g0010	0.842652	0.645814	0.595893	10.2939	4.96274	2.79356	3.66604	1.48008	40.3908	2.08e-10	1.16e-09	3.31e-10	up-regulated
Nitab4.5_0001664g0110	Nitab4.5_0001664g0110	8.18031	8.85054	9.07522	78.0804	64.7967	86.7805	3.66543	4.88423	369.783	2.09e-82	4.03e-80	1.15e-80	up-regulated
Nitab4.5_0000891g0010	Nitab4.5_0000891g0010	12.6559	9.28158	9.63357	111.824	71.184	90.6822	3.66326	5.27221	257.086	7.41e-58	5.78e-56	1.65e-56	up-regulated
Nitab4.5_0001961g0030	Nitab4.5_0001961g0030	128.604	120.229	110.678	1146.28	880.031	1110.53	3.6605	8.44093	419.555	3.05e-93	9.48e-91	2.71e-91	up-regulated
Nitab4.5_0000082g0150	Nitab4.5_0000082g0150	1.89462	1.83928	1.06565	12.457	19.1758	11.7671	3.65964	3.06166	68.9376	1.02e-16	9.55e-16	2.73e-16	up-regulated
Nitab4.5_0001600g0010	Nitab4.5_0001600g0010	111.028	115.624	96.6693	1119.11	723.688	959.423	3.65925	8.44162	336.393	3.89e-75	6.05e-73	1.73e-73	up-regulated
Nitab4.5_0000691g0140	Nitab4.5_0000691g0140	2.81713	2.45297	2.76675	26.721	18.9009	24.1663	3.65844	4.7521	312.91	5.07e-70	6.32e-68	1.8e-68	up-regulated
Nitab4.5_0001913g0020	Nitab4.5_0001913g0020	1.91187	1.37253	3.45615	18.8268	16.6736	23.4874	3.65535	3.10265	142.986	5.92e-33	1.48e-31	4.22e-32	up-regulated
Nitab4.5_0000337g0180	Nitab4.5_0000337g0180	10.1746	10.4589	11.3685	103.977	77.2984	96.2877	3.65346	6.50646	428.327	3.76e-95	1.27e-92	3.62e-93	up-regulated
Nitab4.5_0010575g0040	Nitab4.5_0010575g0040	1.25731	0.582972	0.887046	8.29604	6.53133	8.80331	3.65341	2.98797	161.103	6.5e-37	2.01e-35	5.73e-36	up-regulated
Nitab4.5_0000948g0220	Nitab4.5_0000948g0220	12.4957	11.335	12.0157	107.799	98.5431	106.19	3.65027	6.13331	352.313	1.33e-78	2.31e-76	6.6e-77	up-regulated
Nitab4.5_0001276g0030	Nitab4.5_0001276g0030	4.32087	2.44587	2.37091	33.0815	21.7217	23.7641	3.65011	1.63994	91.023	1.42e-21	1.82e-20	5.2e-21	up-regulated
Nitab4.5_0017610g0010	Nitab4.5_0017610g0010	18.9401	18.041	20.8456	189.248	124.744	184.163	3.6497	5.22095	275.919	5.82e-62	5.25e-60	1.5e-60	up-regulated
Nitab4.5_0001031g0160	Nitab4.5_0001031g0160	4.09555	3.46389	4.85648	40.9059	36.2522	30.9505	3.64914	3.36014	78.6904	7.26e-19	7.81e-18	2.23e-18	up-regulated
Nitab4.5_0004551g0010	Nitab4.5_0004551g0010	1.46405	1.03308	0.946049	8.37191	9.12481	12.7757	3.64074	2.01042	50.7384	1.06e-12	7.25e-12	2.07e-12	up-regulated
Nitab4.5_0000119g0290	Nitab4.5_0000119g0290	0.910119	0	0.397566	3.92756	4.55489	3.00605	3.64049	0.500867	13.0206	0.00030808	0.000823461	0.000235105	up-regulated
Nitab4.5_0015775g0010	Nitab4.5_0015775g0010	0.10866	0.155032	0.267809	1.18546	1.83497	1.77917	3.6394	0.533871	17.2834	3.22e-05	0.000100198	2.86e-05	up-regulated
Nitab4.5_0001879g0160	Nitab4.5_0001879g0160	0.443783	0.302902	0.156718	2.87584	3.96442	1.24019	3.63933	0.173072	18.0216	2.18e-05	6.96e-05	1.99e-05	up-regulated
Nitab4.5_0003009g0030	Nitab4.5_0003009g0030	2.05011	0.756145	2.24877	14.9015	14.266	14.4101	3.6377	3.10682	123.23	1.24e-28	2.44e-27	6.96e-28	up-regulated
Nitab4.5_0004584g0010	Nitab4.5_0004584g0010	0.238732	0.179808	0	1.57408	1.30258	0.750643	3.63491	-0.715715	10.7517	0.00104181	0.00254296	0.000726038	up-regulated
Nitab4.5_0008430g0020	Nitab4.5_0008430g0020	0.144356	0.100791	0.104923	1.20288	1.14095	0.819847	3.63443	0.454777	20.1305	7.23e-06	2.47e-05	7.05e-06	up-regulated
Nitab4.5_0005248g0030	Nitab4.5_0005248g0030	3.64119	4.00167	3.90902	34.9768	28.5285	35.7456	3.63235	4.39901	202.129	7.17e-46	3.26e-44	9.3e-45	up-regulated
Nitab4.5_0000876g0110	Nitab4.5_0000876g0110	0.146707	0.089715	0.935746	3.40804	3.00953	3.74338	3.6303	0.402451	11.6144	0.000654449	0.00165841	0.000473489	up-regulated
Nitab4.5_0001315g0250	Nitab4.5_0001315g0250	87	75.0289	85.4286	841.08	588.765	669.818	3.6276	7.32464	278.308	1.75e-62	1.62e-60	4.62e-61	up-regulated
Nitab4.5_0001360g0120	Nitab4.5_0001360g0120	199.485	262.661	235.978	2229.34	1617.88	2099.86	3.62703	9.74807	297.63	1.08e-66	1.18e-64	3.36e-65	up-regulated
Nitab4.5_0000287g0010	Nitab4.5_0000287g0010	23.5429	19.3175	16.7003	202.547	136.786	166.344	3.62641	3.66453	254.158	3.22e-57	2.43e-55	6.93e-56	up-regulated
Nitab4.5_0001194g0100	Nitab4.5_0001194g0100	0.777542	1.67746	0	7.4149	5.33639	8.78243	3.62442	-0.0430354	15.6134	7.77e-05	0.000228389	6.52e-05	up-regulated
Nitab4.5_0000192g0200	Nitab4.5_0000192g0200	1.93215	1.1945	0.656031	9.94787	13.6731	9.35703	3.62266	2.45743	63.0591	2.01e-15	1.71e-14	4.89e-15	up-regulated
Nitab4.5_0002007g0080	Nitab4.5_0002007g0080	10.3452	10.0745	10.4643	95.0558	79.298	89.0233	3.62239	5.00874	532.453	8.26e-118	5.81e-115	1.66e-115	up-regulated
Nitab4.5_0000069g0050	Nitab4.5_0000069g0050	10.0435	12.9618	11.6671	107.731	82.0348	103.839	3.6145	5.11963	222.248	2.92e-50	1.63e-48	4.66e-49	up-regulated
Nitab4.5_0000142g0090	Nitab4.5_0000142g0090	7.84465	9.17417	6.75152	84.1853	52.8124	62.7816	3.61444	4.4983	173.059	1.59e-39	5.56e-38	1.59e-38	up-regulated
Nitab4.5_0010204g0040	Nitab4.5_0010204g0040	3.8311	4.91563	6.07757	43.8054	37.3922	44.7863	3.61272	3.89176	210.633	9.99e-48	4.96e-46	1.42e-46	up-regulated
Nitab4.5_0005578g0020	Nitab4.5_0005578g0020	0.740604	0.555339	0.255388	5.24656	3.59231	4.32316	3.60934	0.856908	77.8683	1.1e-18	1.17e-17	3.34e-18	up-regulated
Nitab4.5_0004411g0010	Nitab4.5_0004411g0010	8.05351	8.85478	9.29361	75.8084	61.5305	83.5847	3.60462	4.41303	231.009	3.59e-52	2.21e-50	6.31e-51	up-regulated
Nitab4.5_0000038g0330	Nitab4.5_0000038g0330	3.35353	4.32433	6.37831	41.6675	37.2652	39.8299	3.60313	4.39751	218.954	1.53e-49	8.25e-48	2.36e-48	up-regulated
Nitab4.5_0006086g0010	Nitab4.5_0006086g0010	0.147476	0.164054	0.25391	1.38931	1.33708	2.10703	3.6011	1.84267	69.4093	8e-17	7.57e-16	2.16e-16	up-regulated
Nitab4.5_0001655g0060	Nitab4.5_0001655g0060	24.1017	23.1793	29.9912	242.337	174.389	227.662	3.59928	6.20956	366.981	8.5e-82	1.61e-79	4.58e-80	up-regulated
Nitab4.5_0003114g0030	Nitab4.5_0003114g0030	2.39182	2.21813	1.93013	17.1863	20.0146	18.4655	3.59882	2.77912	208.447	3e-47	1.45e-45	4.15e-46	up-regulated
Nitab4.5_0000354g0160	Nitab4.5_0000354g0160	0.625617	0.765391	0.318053	5.0356	3.63955	6.07561	3.59648	0.158415	33.3084	7.86e-09	3.77e-08	1.08e-08	up-regulated
Nitab4.5_0001800g0160	Nitab4.5_0001800g0160	3.97051	5.18595	4.23316	51.7625	43.3433	16.8872	3.59503	4.86644	103.445	2.68e-24	4.04e-23	1.15e-23	up-regulated
Nitab4.5_0010430g0040	Nitab4.5_0010430g0040	8.32914	7.48569	7.99619	76.5526	60.7245	61.1168	3.59126	3.97781	212.852	3.28e-48	1.66e-46	4.73e-47	up-regulated
Nitab4.5_0004456g0050	Nitab4.5_0004456g0050	0.252003	0	0	0.616482	1.05366	0.616955	3.58947	-0.803392	5.71657	0.0168055	0.0317945	0.0090776	up-regulated
Nitab4.5_0000091g0520	Nitab4.5_0000091g0520	1.73081	1.90954	1.39852	15.8343	8.98026	16.6567	3.58585	3.45267	103.332	2.83e-24	4.27e-23	1.22e-23	up-regulated
Nitab4.5_0000180g0140	Nitab4.5_0000180g0140	1.71468	1.30636	1.46609	20.5601	8.31912	7.28444	3.58176	2.50696	43.7927	3.65e-11	2.2e-10	6.27e-11	up-regulated
Nitab4.5_0002680g0050	Nitab4.5_0002680g0050	2.13306	2.74416	3.4032	25.8335	19.2092	23.2244	3.5754	3.5981	173.787	1.1e-39	3.89e-38	1.11e-38	up-regulated
Nitab4.5_0006073g0010	Nitab4.5_0006073g0010	3.63967	2.72452	3.62692	25.9785	26.4494	30.3005	3.5712	5.05552	471.11	1.84e-104	9.09e-102	2.6e-102	up-regulated
Nitab4.5_0001341g0060	Nitab4.5_0001341g0060	45.8849	36.8326	43.9124	350.426	318.262	373.797	3.56936	8.35792	565.692	4.86e-125	4.16e-122	1.19e-122	up-regulated
Nitab4.5_0000723g0150	Nitab4.5_0000723g0150	6.91535	3.92478	4.64551	50.2318	47.0683	29.987	3.56766	4.71025	123.37	1.16e-28	2.28e-27	6.5e-28	up-regulated
Nitab4.5_0004236g0080	Nitab4.5_0004236g0080	0.849053	1.06555	0.98182	7.12973	11.0143	6.5385	3.5652	1.70351	25.9137	3.57e-07	1.43e-06	4.09e-07	up-regulated
Nitab4.5_0010430g0050	Nitab4.5_0010430g0050	0.538399	0.719713	1.07185	6.11505	4.36378	9.03787	3.5637	0.58261	43.4214	4.41e-11	2.64e-10	7.53e-11	up-regulated
Nitab4.5_0002716g0030	Nitab4.5_0002716g0030	8.27229	7.02421	7.02891	60.7129	59.2467	63.7379	3.56256	4.79345	307.751	6.75e-69	8.09e-67	2.31e-67	up-regulated
Nitab4.5_0001820g0140	Nitab4.5_0001820g0140	0.016664	0	0.145329	0.311896	0.587363	0.551371	3.55957	-0.521097	12.0111	0.000528848	0.00136054	0.000388447	up-regulated
Nitab4.5_0005456g0020	Nitab4.5_0005456g0020	0	0.264831	0.951577	3.25671	2.87097	4.08324	3.55697	0.502118	18.6252	1.59e-05	5.17e-05	1.48e-05	up-regulated
Nitab4.5_0000100g0160	Nitab4.5_0000100g0160	18.1641	15.6071	15.6667	146.037	116.58	138.225	3.55336	6.72217	365.885	1.47e-81	2.75e-79	7.86e-80	up-regulated
Nitab4.5_0001195g0030	Nitab4.5_0001195g0030	5.17134	6.30208	6.48888	55.2289	42.8752	47.2047	3.54958	4.86525	257.134	7.23e-58	5.66e-56	1.62e-56	up-regulated
Nitab4.5_0008782g0040	Nitab4.5_0008782g0040	12.8142	22.4727	21.2699	177.278	125.328	153.825	3.54877	5.18772	170.484	5.8e-39	1.98e-37	5.66e-38	up-regulated
Nitab4.5_0009843g0010	Nitab4.5_0009843g0010	0.13325	0.088874	0.229696	1.39931	1.22848	1.11558	3.54847	0.285164	22.043	2.67e-06	9.66e-06	2.76e-06	up-regulated
Nitab4.5_0002874g0090	Nitab4.5_0002874g0090	4.37676	3.07797	1.76691	32.8166	18.6225	22.367	3.54773	1.70697	76.9757	1.73e-18	1.81e-17	5.18e-18	up-regulated
Nitab4.5_0000640g0140	Nitab4.5_0000640g0140	0.522274	0.511604	0.334793	3.69842	4.62969	3.29389	3.54337	0.063919	25.5774	4.25e-07	1.69e-06	4.83e-07	up-regulated
Nitab4.5_0007858g0010	Nitab4.5_0007858g0010	6.19688	6.11893	4.5732	48.2096	36.3717	51.4225	3.54294	4.70963	264.124	2.17e-59	1.79e-57	5.12e-58	up-regulated
Nitab4.5_0000001g0400	Nitab4.5_0000001g0400	0.984687	0.684672	0.834911	7.76214	5.11615	7.22131	3.54242	1.47788	48.8592	2.75e-12	1.83e-11	5.21e-12	up-regulated
Nitab4.5_0000213g0080	Nitab4.5_0000213g0080	0.447918	0.169669	0.522823	2.44079	5.06733	2.10276	3.54085	1.51716	48.1716	3.9e-12	2.56e-11	7.3e-12	up-regulated
Nitab4.5_0002308g0060	Nitab4.5_0002308g0060	1.51277	1.25869	1.81263	14.0648	11.3659	11.5108	3.54084	2.48568	143.063	5.69e-33	1.43e-31	4.07e-32	up-regulated
Nitab4.5_0000137g0250	Nitab4.5_0000137g0250	3.67487	2.11815	2.4753	27.1527	16.1041	22.4112	3.53811	2.96143	36.0364	1.94e-09	9.87e-09	2.82e-09	up-regulated
Nitab4.5_0000109g0020	Nitab4.5_0000109g0020	6.01569	4.13894	5.18372	38.8805	39.0431	45.9277	3.53637	5.08805	453.053	1.56e-100	6.46e-98	1.84e-98	up-regulated
Nitab4.5_0002339g0020	Nitab4.5_0002339g0020	1.2349	0.355425	0.993234	8.25461	6.62546	6.0261	3.5352	0.379193	21.4765	3.58e-06	1.27e-05	3.64e-06	up-regulated
Nitab4.5_0005841g0020	Nitab4.5_0005841g0020	0.06198	0.315944	0.138312	1.56886	1.38068	1.3061	3.52761	-0.0409134	19.2114	1.17e-05	3.87e-05	1.11e-05	up-regulated
Nitab4.5_0013628g0020	Nitab4.5_0013628g0020	0.265869	0.383113	0.753377	4.66334	3.49826	3.11535	3.5276	0.970126	15.8778	6.76e-05	0.000200632	5.73e-05	up-regulated
Nitab4.5_0012854g0010	Nitab4.5_0012854g0010	47.809	42.8381	39.191	397.181	287.748	339.668	3.51946	6.65799	327.473	3.41e-73	4.87e-71	1.39e-71	up-regulated
Nitab4.5_0000362g0120	Nitab4.5_0000362g0120	0.249407	0.232113	0.62179	2.46468	3.74736	2.95405	3.51774	0.68041	59.5737	1.18e-14	9.45e-14	2.7e-14	up-regulated
Nitab4.5_0001421g0060	Nitab4.5_0001421g0060	0	0.147277	0.793835	1.8767	2.56095	3.39386	3.5173	-0.675919	8.95691	0.00276422	0.00620956	0.00177288	up-regulated
Nitab4.5_0001903g0150	Nitab4.5_0001903g0150	0.496529	0.430328	0.61277	2.93822	5.58879	4.08332	3.51564	2.33411	113.149	2e-26	3.43e-25	9.8e-26	up-regulated
Nitab4.5_0000805g0080	Nitab4.5_0000805g0080	0.135724	0.307062	0.571983	2.63225	3.55445	2.08685	3.51287	1.37368	49.3412	2.15e-12	1.44e-11	4.12e-12	up-regulated
Nitab4.5_0001617g0020	Nitab4.5_0001617g0020	6.42307	5.48878	5.14444	46.4723	45.1359	43.7103	3.50992	4.13564	101.211	8.27e-24	1.21e-22	3.47e-23	up-regulated
Nitab4.5_0002395g0040	Nitab4.5_0002395g0040	0.557844	0.263736	0.099052	2.57745	3.01295	2.02269	3.50765	-0.74578	29.5965	5.32e-08	2.33e-07	6.66e-08	up-regulated
Nitab4.5_0026398g0010	Nitab4.5_0026398g0010	5.95549	5.16469	4.27829	45.6005	40.9801	35.0145	3.50716	4.77302	38.0678	6.83e-10	3.63e-09	1.04e-09	up-regulated
Nitab4.5_0003037g0170	Nitab4.5_0003037g0170	0.142019	0.509865	0.313301	3.24317	2.72629	2.05003	3.50461	-0.235439	14.0313	0.000179795	0.000499143	0.00014251	up-regulated
Nitab4.5_0000457g0060	Nitab4.5_0000457g0060	11.3048	11.9472	12.7445	109.061	73.9463	97.4044	3.50352	7.08816	322.483	4.17e-72	5.68e-70	1.62e-70	up-regulated
Nitab4.5_0006055g0060	Nitab4.5_0006055g0060	4.92324	4.94488	3.91543	39.283	44.4034	25.7864	3.49905	3.4717	109.298	1.4e-25	2.26e-24	6.46e-25	up-regulated
Nitab4.5_0000002g0020	Nitab4.5_0000002g0020	5.80025	4.61718	5.66679	43.7074	35.925	46.1443	3.49829	4.14275	238.625	7.84e-54	5.13e-52	1.46e-52	up-regulated
Nitab4.5_0004712g0060	Nitab4.5_0004712g0060	0.039145	0	0.016485	0.114097	0.123689	0.234925	3.49633	-0.653557	10.9006	0.000961352	0.00236348	0.000674794	up-regulated
Nitab4.5_0000678g0120	Nitab4.5_0000678g0120	5.74752	6.23419	6.43365	54.9698	39.7501	48.3583	3.49595	5.44603	259.234	2.52e-58	2.02e-56	5.76e-57	up-regulated
Nitab4.5_0004685g0010	Nitab4.5_0004685g0010	34.4828	34.2151	38.4087	303.063	233.741	296.248	3.49426	6.24421	368.262	4.47e-82	8.59e-80	2.45e-80	up-regulated
Nitab4.5_0001130g0170	Nitab4.5_0001130g0170	0.504798	0.973482	0.545328	4.65531	6.7625	4.84922	3.49333	1.19863	41.8035	1.01e-10	5.81e-10	1.66e-10	up-regulated
Nitab4.5_0003525g0050	Nitab4.5_0003525g0050	22.9058	25.1385	20.0411	203.383	153.896	171.736	3.49227	5.59726	371.688	8.03e-83	1.6e-80	4.58e-81	up-regulated
Nitab4.5_0002768g0040	Nitab4.5_0002768g0040	7.60658	9.66081	8.2745	83.0091	49.1886	64.5118	3.49206	5.30461	228.939	1.02e-51	6.14e-50	1.75e-50	up-regulated
Nitab4.5_0001040g0050	Nitab4.5_0001040g0050	12.8395	11.4982	8.2049	87.3581	79.1473	87.3739	3.48907	4.67812	183.998	6.49e-42	2.51e-40	7.18e-41	up-regulated
Nitab4.5_0001695g0020	Nitab4.5_0001695g0020	0.709342	0.188394	0	1.91845	3.7532	1.66604	3.48708	0.0349246	5.3685	0.0205037	0.0379989	0.010849	up-regulated
Nitab4.5_0001951g0050	Nitab4.5_0001951g0050	158.341	165.506	151.253	1397.6	1050.76	1224.07	3.48673	8.19551	415.115	2.82e-92	8.2e-90	2.34e-90	up-regulated
Nitab4.5_0000489g0120	Nitab4.5_0000489g0120	4.85391	5.02442	7.03325	54.2086	31.8336	43.5105	3.48621	4.71222	174.619	7.25e-40	2.58e-38	7.38e-39	up-regulated
Nitab4.5_0001172g0030	Nitab4.5_0001172g0030	1.12231	2.47987	2.46244	26.8565	11.554	7.56609	3.48363	1.58626	36.8049	1.31e-09	6.76e-09	1.93e-09	up-regulated
Nitab4.5_0011684g0010	Nitab4.5_0011684g0010	3.55058	4.34443	4.37228	35.501	28.0721	31.4053	3.48289	3.93505	308.949	3.7e-69	4.5e-67	1.28e-67	up-regulated
Nitab4.5_0004453g0020	Nitab4.5_0004453g0020	0.041396	0.229259	0.2017	1.36833	1.29667	1.25368	3.48235	-1.1027	14.0636	0.000176727	0.000491325	0.000140277	up-regulated
Nitab4.5_0003308g0060	Nitab4.5_0003308g0060	1.87749	2.00392	2.20141	15.2494	16.9648	15.3784	3.47978	4.16553	179.652	5.77e-41	2.15e-39	6.15e-40	up-regulated
Nitab4.5_0026741g0010	Nitab4.5_0026741g0010	8.07448	5.20147	6.17424	53.47	42.4967	53.6053	3.47964	5.16888	241.923	1.5e-54	1.02e-52	2.91e-53	up-regulated
Nitab4.5_0001748g0050	Nitab4.5_0001748g0050	4.64536	3.36326	5.38255	24.2706	45.0036	36.9593	3.4771	5.24352	89.6409	2.86e-21	3.59e-20	1.03e-20	up-regulated
Nitab4.5_0000136g0450	Nitab4.5_0000136g0450	0.833069	0.886674	0.438365	6.23297	4.73694	5.66216	3.47481	2.38446	66.2954	3.88e-16	3.5e-15	1e-15	up-regulated
Nitab4.5_0000151g0120	Nitab4.5_0000151g0120	0.141291	0.660902	1.04158	6.11515	6.47068	1.98859	3.47232	1.68179	41.2487	1.34e-10	7.62e-10	2.18e-10	up-regulated
Nitab4.5_0009150g0010	Nitab4.5_0009150g0010	2.72013	2.77408	2.53764	25.0756	25.202	11.9537	3.47203	4.04616	190.177	2.91e-43	1.21e-41	3.45e-42	up-regulated
Nitab4.5_0000742g0110	Nitab4.5_0000742g0110	8.18491	6.78377	9.49014	52.2256	70.8283	68.4082	3.4719	5.22324	167.231	2.98e-38	9.8e-37	2.8e-37	up-regulated
Nitab4.5_0001651g0150	Nitab4.5_0001651g0150	0.749312	0.188684	0.761628	4.40846	6.64586	2.30472	3.47001	-0.0771934	17.6649	2.63e-05	8.29e-05	2.37e-05	up-regulated
Nitab4.5_0002649g0010	Nitab4.5_0002649g0010	7.83127	8.30084	8.83996	66.6248	68.0154	58.2837	3.46889	6.13227	111.591	4.39e-26	7.37e-25	2.1e-25	up-regulated
Nitab4.5_0007214g0010	Nitab4.5_0007214g0010	23.9558	26.1569	22.9755	221.755	145.499	187.542	3.46706	6.57945	308.791	4.01e-69	4.85e-67	1.39e-67	up-regulated
Nitab4.5_0000300g0280	Nitab4.5_0000300g0280	0.056923	0.229526	0.132493	1.09523	1.62551	1.12733	3.46201	0.852404	14.9293	0.000111614	0.000320577	9.15e-05	up-regulated
Nitab4.5_0005722g0060	Nitab4.5_0005722g0060	7.59474	7.36204	7.40205	60.6466	49.1671	60.4177	3.46014	5.50362	335.568	5.89e-75	9.12e-73	2.6e-73	up-regulated
Nitab4.5_0009288g0020	Nitab4.5_0009288g0020	1.77293	2.01246	1.28911	10.7802	16.5906	12.5093	3.45686	3.13718	89.6158	2.89e-21	3.64e-20	1.04e-20	up-regulated
Nitab4.5_0004070g0080	Nitab4.5_0004070g0080	1.91715	2.16787	2.17593	17.538	14.3894	15.5692	3.45282	3.65546	170.435	5.94e-39	2.03e-37	5.79e-38	up-regulated
Nitab4.5_0008840g0010	Nitab4.5_0008840g0010	0.860228	2.05016	2.01045	13.4926	14.8086	9.76683	3.45278	2.34349	54.1872	1.82e-13	1.33e-12	3.8e-13	up-regulated
Nitab4.5_0001793g0100	Nitab4.5_0001793g0100	10.4466	10.6142	10.2257	93.1727	70.142	73.0464	3.45224	4.41887	176.264	3.17e-40	1.15e-38	3.28e-39	up-regulated
Nitab4.5_0003351g0050	Nitab4.5_0003351g0050	2.04087	1.0089	1.43412	13.8256	12.2068	8.01072	3.44865	1.9551	82.0866	1.3e-19	1.47e-18	4.19e-19	up-regulated
Nitab4.5_0000645g0100	Nitab4.5_0000645g0100	16.7382	15.4872	15.5336	126.9	107.084	126.251	3.44525	5.67956	343.478	1.12e-76	1.83e-74	5.23e-75	up-regulated
Nitab4.5_0008255g0010	Nitab4.5_0008255g0010	0.387953	0.972055	0.602517	3.49441	7.14323	4.90065	3.44479	1.79248	54.6769	1.42e-13	1.05e-12	2.98e-13	up-regulated
Nitab4.5_0001309g0130	Nitab4.5_0001309g0130	2.03425	1.72862	1.53895	14.6726	10.0411	15.0244	3.44402	2.78648	136.667	1.43e-31	3.31e-30	9.45e-31	up-regulated
Nitab4.5_0002680g0060	Nitab4.5_0002680g0060	2.2406	3.27152	2.89385	26.5498	12.6098	23.1351	3.44311	3.24948	73.3204	1.1e-17	1.1e-16	3.15e-17	up-regulated
Nitab4.5_0013406g0010	Nitab4.5_0013406g0010	25.9683	26.2047	18.2434	221.784	124.681	176.024	3.442	6.98692	186.697	1.67e-42	6.64e-41	1.89e-41	up-regulated
Nitab4.5_0007376g0050	Nitab4.5_0007376g0050	11.2252	9.92026	8.57221	81.7856	60.7606	79.5051	3.43813	5.92213	298.764	6.12e-67	6.79e-65	1.94e-65	up-regulated
Nitab4.5_0002152g0060	Nitab4.5_0002152g0060	1.59549	0.883899	1.70661	11.2579	8.74137	11.4989	3.43583	1.88385	121.446	3.05e-28	5.84e-27	1.67e-27	up-regulated
Nitab4.5_0002123g0080	Nitab4.5_0002123g0080	41.7965	42.3035	47.8086	394.468	265.564	318.957	3.4352	7.07305	324.878	1.25e-72	1.76e-70	5.03e-71	up-regulated
Nitab4.5_0000678g0050	Nitab4.5_0000678g0050	0.975299	0.019282	0.294534	4.10677	2.62418	2.7368	3.4302	1.27772	11.543	0.00068004	0.00171929	0.000490872	up-regulated
Nitab4.5_0000939g0060	Nitab4.5_0000939g0060	0.412837	0.041438	0.509346	1.90393	3.48783	2.08944	3.43009	1.45686	15.4566	8.44e-05	0.000246796	7.05e-05	up-regulated
Nitab4.5_0000103g0150	Nitab4.5_0000103g0150	1.04248	0.717554	1.23709	7.2955	10.7309	4.98299	3.42798	1.69683	48.5828	3.17e-12	2.09e-11	5.97e-12	up-regulated
Nitab4.5_0000440g0170	Nitab4.5_0000440g0170	0.522871	0.603737	0.191889	3.39161	2.78009	3.80363	3.42526	0.840088	56.7991	4.83e-14	3.69e-13	1.05e-13	up-regulated
Nitab4.5_0003417g0010	Nitab4.5_0003417g0010	1.19282	3.0142	8.94534	32.5686	29.8767	36.0442	3.42397	2.31471	21.4486	3.63e-06	1.29e-05	3.69e-06	up-regulated
Nitab4.5_0002485g0020	Nitab4.5_0002485g0020	10.7143	7.42844	11.3592	71.9084	75.7872	72.6039	3.42159	5.79952	94.8243	2.08e-22	2.81e-21	8.02e-22	up-regulated
Nitab4.5_0000999g0070	Nitab4.5_0000999g0070	63.3932	64.8551	54.8057	513.361	390.599	448.832	3.42104	7.71311	405.164	4.14e-90	1.12e-87	3.19e-88	up-regulated
Nitab4.5_0002670g0010	Nitab4.5_0002670g0010	9.61085	7.76187	9.46672	77.822	54.1535	65.3344	3.42087	6.0737	288.181	1.24e-64	1.24e-62	3.55e-63	up-regulated
Nitab4.5_0006919g0030	Nitab4.5_0006919g0030	3.2389	1.46579	2.27459	16.4861	21.7605	14.1676	3.41936	3.91095	195.037	2.53e-44	1.1e-42	3.15e-43	up-regulated
Nitab4.5_0003818g0040	Nitab4.5_0003818g0040	16.7439	23.7359	26.3715	155.086	200.913	148.347	3.41874	6.33636	34.6718	3.9e-09	1.93e-08	5.51e-09	up-regulated
Nitab4.5_0002675g0040	Nitab4.5_0002675g0040	0.166308	0.132303	0.249899	1.60221	1.60716	0.927195	3.41621	-0.427073	27.3381	1.71e-07	7.1e-07	2.03e-07	up-regulated
Nitab4.5_0001047g0040	Nitab4.5_0001047g0040	11.6394	10.8063	12.0053	91.7764	71.943	90.1161	3.41605	7.24416	424.886	2.11e-94	6.92e-92	1.98e-92	up-regulated
Nitab4.5_0010776g0010	Nitab4.5_0010776g0010	24.8247	26.945	30.8909	221.695	185.898	202.858	3.41554	7.31452	250.12	2.44e-56	1.79e-54	5.11e-55	up-regulated
Nitab4.5_0000831g0090	Nitab4.5_0000831g0090	6.88153	8.41489	7.42172	65.7773	41.9314	58.7865	3.41522	4.47995	244.984	3.22e-55	2.26e-53	6.45e-54	up-regulated
Nitab4.5_0004154g0060	Nitab4.5_0004154g0060	0.63874	0.524763	0.696387	4.45971	4.88259	4.63725	3.41459	1.81361	72.1542	1.99e-17	1.95e-16	5.58e-17	up-regulated
Nitab4.5_0000898g0170	Nitab4.5_0000898g0170	0.319042	0.155758	0.417019	2.44299	2.63748	1.6121	3.41424	0.863495	44.1579	3.03e-11	1.84e-10	5.24e-11	up-regulated
Nitab4.5_0000669g0240	Nitab4.5_0000669g0240	1.65892	2.19152	2.16173	16.0737	15.5106	13.2682	3.4125	2.37016	169.016	1.21e-38	4.06e-37	1.16e-37	up-regulated
Nitab4.5_0000003g0290	Nitab4.5_0000003g0290	3.55283	3.35129	3.24651	27.5719	21.7986	25.3842	3.40985	3.2916	161.092	6.53e-37	2.02e-35	5.76e-36	up-regulated
Nitab4.5_0001168g0010	Nitab4.5_0001168g0010	18.7803	20.9899	19.0221	167.663	121.975	139.872	3.40627	5.17591	331.667	4.17e-74	6.23e-72	1.78e-72	up-regulated
Nitab4.5_0000564g0140	Nitab4.5_0000564g0140	0.098144	0.294104	0	1.16577	0.421866	1.27864	3.40563	0.359219	5.66202	0.0173361	0.0326909	0.00933353	up-regulated
Nitab4.5_0019677g0010	Nitab4.5_0019677g0010	2.12235	2.98713	2.61827	21.0031	12.8295	22.4211	3.40501	5.23475	141.315	1.37e-32	3.37e-31	9.63e-32	up-regulated
Nitab4.5_0003463g0060	Nitab4.5_0003463g0060	1.42667	1.00362	3.56681	14.9395	12.4054	16.5817	3.40471	2.94928	69.3287	8.33e-17	7.87e-16	2.25e-16	up-regulated
Nitab4.5_0001800g0200	Nitab4.5_0001800g0200	0.716187	0.374101	0.793028	4.40203	4.31914	5.23829	3.40414	1.16928	79.3616	5.17e-19	5.61e-18	1.6e-18	up-regulated
Nitab4.5_0004728g0070	Nitab4.5_0004728g0070	1.86359	0.859422	0.788006	8.87552	9.68754	7.41446	3.40245	2.49783	101.986	5.59e-24	8.29e-23	2.37e-23	up-regulated
Nitab4.5_0000032g0010	Nitab4.5_0000032g0010	29.2025	43.6353	43.9678	336.536	227.582	284.382	3.40128	7.12289	135.627	2.41e-31	5.52e-30	1.58e-30	up-regulated
Nitab4.5_0005808g0080	Nitab4.5_0005808g0080	0.425705	0.3619	0.351783	3.08231	2.72712	2.73676	3.39938	1.67538	27.268	1.77e-07	7.35e-07	2.1e-07	up-regulated
Nitab4.5_0000575g0230	Nitab4.5_0000575g0230	57.6364	67.1361	63.3546	529.859	379.932	456.131	3.39848	7.75912	358.178	7.02e-80	1.27e-77	3.63e-78	up-regulated
Nitab4.5_0011195g0020	Nitab4.5_0011195g0020	18.1067	19.5091	16.444	150.964	108.986	131.378	3.39271	5.15031	170.001	7.39e-39	2.51e-37	7.18e-38	up-regulated
Nitab4.5_0004409g0010	Nitab4.5_0004409g0010	1.29423	1.09859	1.32344	13.066	3.7317	9.35741	3.39117	2.23502	24.2259	8.57e-07	3.28e-06	9.37e-07	up-regulated
Nitab4.5_0002245g0050	Nitab4.5_0002245g0050	16.9541	14.7588	14.7705	129.534	92.0167	113.941	3.39115	5.51314	333.076	2.06e-74	3.11e-72	8.88e-73	up-regulated
Nitab4.5_0004611g0010	Nitab4.5_0004611g0010	1.42993	1.0316	1.19828	8.39618	7.97034	10.4337	3.39076	2.49203	119.153	9.7e-28	1.81e-26	5.16e-27	up-regulated
Nitab4.5_0000508g0190	Nitab4.5_0000508g0190	15.3278	12.1602	22.5531	105.042	146.542	118.013	3.38973	7.00195	157.369	4.25e-36	1.25e-34	3.58e-35	up-regulated
Nitab4.5_0003554g0010	Nitab4.5_0003554g0010	3.83222	3.80939	4.59434	34.445	23.8934	29.5752	3.38631	5.47007	213.482	2.39e-48	1.22e-46	3.48e-47	up-regulated
Nitab4.5_0002008g0050	Nitab4.5_0002008g0050	2.21599	2.80219	3.05184	25.9071	18.5496	13.559	3.38626	4.37595	122.01	2.3e-28	4.43e-27	1.27e-27	up-regulated
Nitab4.5_0012729g0010	Nitab4.5_0012729g0010	6.75978	4.68425	8.21345	59.573	36.1264	44.3919	3.3854	4.9626	151.5	8.15e-35	2.24e-33	6.4e-34	up-regulated
Nitab4.5_0000252g0170	Nitab4.5_0000252g0170	0.257647	0.281936	0.027244	0.476073	1.35071	2.60829	3.38345	1.23013	10.5321	0.00117318	0.0028372	0.000810045	up-regulated
Nitab4.5_0000619g0100	Nitab4.5_0000619g0100	6.08395	3.29909	7.10065	53.6283	29.0012	33.7128	3.37864	3.78027	84.2627	4.33e-20	5.04e-19	1.44e-19	up-regulated
Nitab4.5_0000441g0190	Nitab4.5_0000441g0190	15.3968	10.9778	10.3337	103.852	73.0103	85.1909	3.37823	5.85046	268.28	2.69e-60	2.29e-58	6.55e-59	up-regulated
Nitab4.5_0002027g0070	Nitab4.5_0002027g0070	0.030508	0.165182	0.088549	0.501124	0.925006	0.749014	3.37805	0.447362	53.1048	3.16e-13	2.26e-12	6.46e-13	up-regulated
Nitab4.5_0000175g0360	Nitab4.5_0000175g0360	18.9637	10.6997	17.9762	109.257	138.397	99.2756	3.37572	6.13642	264.335	1.95e-59	1.62e-57	4.62e-58	up-regulated
Nitab4.5_0001204g0100	Nitab4.5_0001204g0100	2.63162	1.93333	3.68978	20.0121	22.6218	17.4169	3.37572	4.24929	136.8	1.33e-31	3.1e-30	8.86e-31	up-regulated
Nitab4.5_0002629g0010	Nitab4.5_0002629g0010	8.94829	10.1432	11.275	66.9336	79.2048	75.1901	3.37571	4.94929	176.012	3.6e-40	1.3e-38	3.72e-39	up-regulated
Nitab4.5_0003926g0010	Nitab4.5_0003926g0010	0.92511	0.495895	0.689153	4.36295	5.64353	5.38673	3.3754	3.40054	117.071	2.77e-27	5e-26	1.43e-26	up-regulated
Nitab4.5_0000149g0170	Nitab4.5_0000149g0170	1.08912	0.698602	0.569492	8.23889	1.81865	6.44508	3.37202	0.132866	11.3166	0.00076819	0.00192346	0.000549164	up-regulated
Nitab4.5_0006142g0020	Nitab4.5_0006142g0020	3.75432	3.63014	3.50331	30.9805	20.4741	25.8027	3.36993	4.82023	292.425	1.47e-65	1.53e-63	4.37e-64	up-regulated
Nitab4.5_0002901g0080	Nitab4.5_0002901g0080	6.2865	6.86848	8.95592	56.9156	47.392	53.7061	3.36848	5.89644	265.792	9.38e-60	7.84e-58	2.24e-58	up-regulated
Nitab4.5_0002090g0010	Nitab4.5_0002090g0010	0.378381	0.729826	1.68014	7.02152	6.28715	6.79931	3.36799	2.34429	40.8579	1.64e-10	9.23e-10	2.64e-10	up-regulated
Nitab4.5_0000588g0270	Nitab4.5_0000588g0270	8.64057	5.49222	5.63806	53.9044	42.6467	44.0256	3.36468	2.67248	148.496	3.7e-34	9.81e-33	2.8e-33	up-regulated
Nitab4.5_0001393g0210	Nitab4.5_0001393g0210	8.01393	6.82287	6.39244	52.9694	47.9567	50.7703	3.36356	5.21303	386.833	4.05e-86	9.3e-84	2.65e-84	up-regulated
Nitab4.5_0006356g0060	Nitab4.5_0006356g0060	0.263533	0.097321	0.372115	1.72214	1.61158	2.01	3.36033	-0.245616	46.5625	8.87e-12	5.63e-11	1.61e-11	up-regulated
Nitab4.5_0000085g0370	Nitab4.5_0000085g0370	6.95812	8.58873	8.20208	62.4348	53.8422	52.8459	3.35954	5.43054	300.667	2.36e-67	2.66e-65	7.6e-66	up-regulated
Nitab4.5_0006683g0120	Nitab4.5_0006683g0120	7.71423	6.44492	6.89032	60.903	37.9353	48.9619	3.35927	4.22862	193.031	6.93e-44	2.93e-42	8.37e-43	up-regulated
Nitab4.5_0007384g0020	Nitab4.5_0007384g0020	16.8113	19.622	19.1033	155.198	111.511	125.339	3.3583	6.78247	273.601	1.86e-61	1.64e-59	4.69e-60	up-regulated
Nitab4.5_0004399g0070	Nitab4.5_0004399g0070	10.1143	11.0954	13.9441	83.4711	77.9373	89.1184	3.35734	5.25777	239.36	5.42e-54	3.58e-52	1.02e-52	up-regulated
Nitab4.5_0005584g0030	Nitab4.5_0005584g0030	2.42565	0.700475	1.69757	11.8591	15.6809	7.37028	3.35673	0.365448	48.9649	2.61e-12	1.73e-11	4.95e-12	up-regulated
Nitab4.5_0003133g0060	Nitab4.5_0003133g0060	1.67819	1.31747	0.584695	7.98461	8.81711	8.93876	3.35573	1.52187	43.6609	3.9e-11	2.34e-10	6.69e-11	up-regulated
Nitab4.5_0006365g0090	Nitab4.5_0006365g0090	0.871414	0.855994	1.1384	7.77996	5.3888	7.1182	3.35509	2.15919	99.5254	1.94e-23	2.78e-22	7.95e-23	up-regulated
Nitab4.5_0002577g0050	Nitab4.5_0002577g0050	5.04298	3.05157	3.004	28.4128	24.2586	25.7333	3.35337	4.67759	214.417	1.49e-48	7.7e-47	2.2e-47	up-regulated
Nitab4.5_0010206g0010	Nitab4.5_0010206g0010	13.1452	12.4554	13.7151	108.12	73.6546	93.7919	3.3514	5.77575	220.414	7.35e-50	4.03e-48	1.15e-48	up-regulated
Nitab4.5_0010469g0010	Nitab4.5_0010469g0010	4.854	4.90668	4.18338	36.1724	29.0294	33.2969	3.35083	3.33666	110.7	6.88e-26	1.13e-24	3.24e-25	up-regulated
Nitab4.5_0002567g0130	Nitab4.5_0002567g0130	0.662782	0.05737	0.107348	1.87725	1.48139	2.54906	3.34917	-0.0588907	16.7689	4.22e-05	0.000129234	3.69e-05	up-regulated
Nitab4.5_0000534g0050	Nitab4.5_0000534g0050	2.16786	2.85813	3.02948	20.1538	18.0146	18.8766	3.34751	4.02702	234.757	5.47e-53	3.46e-51	9.88e-52	up-regulated
Nitab4.5_0000386g0040	Nitab4.5_0000386g0040	8.45688	9.11643	10.627	76.7158	52.9168	67.7009	3.34747	4.61522	195.418	2.09e-44	9.12e-43	2.61e-43	up-regulated
Nitab4.5_0001428g0040	Nitab4.5_0001428g0040	5.96303	3.79409	4.23675	35.4515	37.6786	25.8824	3.34212	4.20692	104.772	1.37e-24	2.1e-23	6.01e-24	up-regulated
Nitab4.5_0000450g0060	Nitab4.5_0000450g0060	8.02871	5.89138	7.44097	54.0339	43.4361	51.9967	3.34169	5.16393	313.786	3.27e-70	4.1e-68	1.17e-68	up-regulated
Nitab4.5_0011709g0020	Nitab4.5_0011709g0020	33.5326	40.2094	34.3362	286.49	319.358	161.945	3.34081	6.55793	115.817	5.21e-27	9.24e-26	2.64e-26	up-regulated
Nitab4.5_0001642g0010	Nitab4.5_0001642g0010	1.25894	0	0.364436	2.57717	4.45911	4.64191	3.33896	-0.0848595	19.789	8.65e-06	2.92e-05	8.34e-06	up-regulated
Nitab4.5_0002097g0070	Nitab4.5_0002097g0070	25.5426	31.1055	23.5228	209.905	176.33	175.712	3.33786	5.92435	239.562	4.9e-54	3.24e-52	9.26e-53	up-regulated
Nitab4.5_0007869g0020	Nitab4.5_0007869g0020	3.8909	3.30402	2.25477	23.576	17.8967	24.4631	3.33353	2.84261	135.154	3.05e-31	6.96e-30	1.99e-30	up-regulated
Nitab4.5_0005103g0030	Nitab4.5_0005103g0030	27.5867	27.3438	29.1721	224.562	165.088	194.155	3.3335	6.77042	357.685	8.99e-80	1.62e-77	4.62e-78	up-regulated
Nitab4.5_0009592g0010	Nitab4.5_0009592g0010	12.0389	13.2456	12.578	104.689	68.2733	89.0659	3.33215	3.90281	159.1	1.78e-36	5.38e-35	1.53e-35	up-regulated
Nitab4.5_0002458g0130	Nitab4.5_0002458g0130	14.8221	14.6716	13.4389	110.945	82.0354	104.648	3.32987	5.61649	351.813	1.71e-78	2.95e-76	8.43e-77	up-regulated
Nitab4.5_0001351g0040	Nitab4.5_0001351g0040	5.99535	4.59959	4.39969	38.3847	29.7412	35.7572	3.32809	4.86456	278.3	1.76e-62	1.62e-60	4.63e-61	up-regulated
Nitab4.5_0018960g0010	Nitab4.5_0018960g0010	200.61	113.671	165.612	1171.9	1074.7	1090.19	3.32796	7.46433	223.565	1.51e-50	8.63e-49	2.46e-49	up-regulated
Nitab4.5_0003676g0070	Nitab4.5_0003676g0070	3.18225	2.77916	2.49528	25.4753	14.6638	17.6593	3.32443	3.65529	149.414	2.33e-34	6.26e-33	1.79e-33	up-regulated
Nitab4.5_0002240g0060	Nitab4.5_0002240g0060	0.103995	0.411644	0.252757	2.06724	1.62193	1.78939	3.32214	0.545148	39.7878	2.83e-10	1.56e-09	4.46e-10	up-regulated
Nitab4.5_0000368g0060	Nitab4.5_0000368g0060	11.062	10.3363	9.75165	85.2455	60.2907	68.705	3.32204	5.59939	296.361	2.04e-66	2.2e-64	6.29e-65	up-regulated
Nitab4.5_0008778g0010	Nitab4.5_0008778g0010	0.326244	0.250962	0.257165	2.37029	1.54214	1.93421	3.32131	0.448443	24.0235	9.52e-07	3.63e-06	1.04e-06	up-regulated
Nitab4.5_0015193g0010	Nitab4.5_0015193g0010	10.2253	10.0429	8.07385	58.2011	96.4344	46.8921	3.3177	5.43363	228.601	1.2e-51	7.25e-50	2.07e-50	up-regulated
Nitab4.5_0003703g0080	Nitab4.5_0003703g0080	9.09691	12.2436	10.6244	72.939	63.0769	85.2113	3.31614	5.53349	352.43	1.25e-78	2.19e-76	6.25e-77	up-regulated
Nitab4.5_0001997g0120	Nitab4.5_0001997g0120	6.55572	4.85376	3.64621	35.148	25.8636	42.7984	3.31551	1.87796	97.6663	4.95e-23	6.94e-22	1.98e-22	up-regulated
Nitab4.5_0000971g0060	Nitab4.5_0000971g0060	1.39247	1.25027	0.787402	9.55738	9.05932	5.25113	3.3148	2.30788	99.7079	1.77e-23	2.54e-22	7.26e-23	up-regulated
Nitab4.5_0005167g0050	Nitab4.5_0005167g0050	13.8115	11.355	8.43753	84.4198	61.0669	84.5945	3.31312	4.57568	170.528	5.67e-39	1.94e-37	5.55e-38	up-regulated
Nitab4.5_0000556g0010	Nitab4.5_0000556g0010	0.911272	0.566667	0.670945	6.24356	4.72213	3.91092	3.31265	1.39207	37.4665	9.3e-10	4.88e-09	1.39e-09	up-regulated
Nitab4.5_0011709g0010	Nitab4.5_0011709g0010	17.2698	16.684	19.2266	134.922	159.928	76.145	3.31255	5.51503	125.864	3.29e-29	6.67e-28	1.9e-28	up-regulated
Nitab4.5_0004962g0020	Nitab4.5_0004962g0020	0.871997	0.467152	1.02856	5.87536	6.3006	4.26641	3.31063	1.78789	55.2833	1.04e-13	7.75e-13	2.21e-13	up-regulated
Nitab4.5_0000263g0140	Nitab4.5_0000263g0140	0.060036	0.25541	0.204995	1.04397	1.5792	1.13719	3.30675	-0.0994847	26.1075	3.23e-07	1.3e-06	3.72e-07	up-regulated
Nitab4.5_0000121g0030	Nitab4.5_0000121g0030	15.2749	15.6608	15.4299	122.179	79.3287	113.437	3.30672	5.47169	247.26	1.03e-55	7.36e-54	2.1e-54	up-regulated
Nitab4.5_0000937g0090	Nitab4.5_0000937g0090	8.1354	10.2102	9.50425	67.2226	63.1267	61.5071	3.30648	5.73262	390.94	5.17e-87	1.23e-84	3.52e-85	up-regulated
Nitab4.5_0012979g0010	Nitab4.5_0012979g0010	8.36928	7.22365	7.51303	45.3138	64.2396	51.7526	3.3045	4.91121	210.536	1.05e-47	5.19e-46	1.48e-46	up-regulated
Nitab4.5_0000344g0070	Nitab4.5_0000344g0070	0.200011	0.095095	0.29798	0.95249	2.41743	0.964804	3.30442	-0.100757	13.0027	0.000311044	0.000831004	0.000237259	up-regulated
Nitab4.5_0004355g0050	Nitab4.5_0004355g0050	2.43413	3.75417	3.39398	18.0038	25.3172	23.9177	3.30401	3.6433	44.6771	2.32e-11	1.42e-10	4.07e-11	up-regulated
Nitab4.5_0003826g0010	Nitab4.5_0003826g0010	7.15397	8.23162	7.11305	59.5107	41.2669	52.1567	3.30364	5.51296	310.669	1.56e-69	1.92e-67	5.48e-68	up-regulated
Nitab4.5_0000087g0250	Nitab4.5_0000087g0250	5.61699	8.08058	6.13564	55.8355	32.9866	45.3408	3.30304	5.46283	194.848	2.78e-44	1.21e-42	3.45e-43	up-regulated
Nitab4.5_0002049g0050	Nitab4.5_0002049g0050	1.83548	1.70086	1.76373	12.1056	10.9165	13.3058	3.30269	4.11276	237.405	1.45e-53	9.4e-52	2.68e-52	up-regulated
Nitab4.5_0001242g0010	Nitab4.5_0001242g0010	12.6569	8.92085	16.4448	96.1062	69.2582	91.8377	3.30057	7.16318	217.347	3.43e-49	1.82e-47	5.2e-48	up-regulated
Nitab4.5_0005465g0030	Nitab4.5_0005465g0030	2.79579	1.72148	2.62096	22.0453	14.3767	11.5893	3.30011	4.22561	105.748	8.37e-25	1.3e-23	3.71e-24	up-regulated
Nitab4.5_0006973g0020	Nitab4.5_0006973g0020	12.8961	11.5887	15.45	96.4339	76.6237	98.8783	3.29993	4.37606	252.597	7.05e-57	5.23e-55	1.49e-55	up-regulated
Nitab4.5_0001450g0030	Nitab4.5_0001450g0030	0.854183	0.914751	1.74328	7.47211	12.0169	5.2706	3.29904	2.37664	72.3718	1.78e-17	1.76e-16	5.01e-17	up-regulated
Nitab4.5_0001157g0050	Nitab4.5_0001157g0050	1.24961	1.42098	0.822491	9.59827	7.01239	7.36131	3.29837	0.414013	7.722	0.00545518	0.0115207	0.00328927	up-regulated
Nitab4.5_0000203g0040	Nitab4.5_0000203g0040	5.44747	4.54826	4.50732	38.2657	26.587	33.1454	3.29761	5.09744	208.738	2.59e-47	1.26e-45	3.6e-46	up-regulated
Nitab4.5_0008540g0020	Nitab4.5_0008540g0020	3.84053	4.38692	4.31766	29.8684	24.8084	30.7701	3.29644	4.98732	305.506	2.08e-68	2.45e-66	7e-67	up-regulated
Nitab4.5_0004983g0020	Nitab4.5_0004983g0020	22.3794	18.8001	18.0515	163.437	158.025	82.429	3.29384	6.12659	149.121	2.7e-34	7.24e-33	2.07e-33	up-regulated
Nitab4.5_0002992g0050	Nitab4.5_0002992g0050	30.8972	25.3968	25.4043	243.317	134.098	167.371	3.29286	6.37893	199.847	2.26e-45	1.01e-43	2.9e-44	up-regulated
Nitab4.5_0002288g0070	Nitab4.5_0002288g0070	6.26188	5.95815	3.29955	40.1784	31.859	33.1865	3.29151	1.55011	60.4386	7.59e-15	6.18e-14	1.76e-14	up-regulated
Nitab4.5_0001155g0110	Nitab4.5_0001155g0110	0.481657	0.143006	1.10705	4.49629	3.21549	4.00258	3.2911	0.832891	31.0394	2.53e-08	1.15e-07	3.28e-08	up-regulated
Nitab4.5_0010603g0030	Nitab4.5_0010603g0030	0.96202	0.32826	0.314184	2.55811	4.39105	4.20004	3.28698	1.67504	16.6377	4.52e-05	0.00013799	3.94e-05	up-regulated
Nitab4.5_0005255g0020	Nitab4.5_0005255g0020	0	0.292098	1.1977	3.69879	4.09327	2.5647	3.28669	-0.678301	8.66828	0.00323797	0.00716603	0.00204596	up-regulated
Nitab4.5_0000467g0020	Nitab4.5_0000467g0020	9.99289	8.11244	9.56277	70.941	54.2733	60.2084	3.2823	5.74927	259.631	2.06e-58	1.66e-56	4.74e-57	up-regulated
Nitab4.5_0000957g0130	Nitab4.5_0000957g0130	2.08314	0.887139	1.5749	8.33634	14.0187	9.0905	3.28197	3.49082	75.812	3.12e-18	3.22e-17	9.19e-18	up-regulated
Nitab4.5_0000565g0060	Nitab4.5_0000565g0060	0.116167	0.176631	0.081204	0.964346	0.995866	0.735475	3.28188	-0.433315	22.0335	2.68e-06	9.71e-06	2.77e-06	up-regulated
Nitab4.5_0002969g0060	Nitab4.5_0002969g0060	1.70532	2.87177	2.62144	20.7343	16.7148	11.1497	3.27898	2.27538	73.7018	9.09e-18	9.13e-17	2.61e-17	up-regulated
Nitab4.5_0001612g0040	Nitab4.5_0001612g0040	5.64034	6.59545	5.72297	40.7825	38.7438	41.7821	3.2769	4.95189	386.401	5.03e-86	1.12e-83	3.21e-84	up-regulated
Nitab4.5_0003844g0040	Nitab4.5_0003844g0040	2.55799	2.80473	2.49115	20.6042	14.8266	17.0881	3.27579	3.39575	168.997	1.23e-38	4.1e-37	1.17e-37	up-regulated
Nitab4.5_0004882g0010	Nitab4.5_0004882g0010	0.095709	0.303268	0.658653	2.38135	2.2854	2.76935	3.27439	-0.376601	21.8301	2.98e-06	1.07e-05	3.06e-06	up-regulated
Nitab4.5_0002408g0060	Nitab4.5_0002408g0060	0.249319	0.152479	0.30342	1.45351	1.77904	1.62402	3.27374	0.497119	28.7293	8.32e-08	3.57e-07	1.02e-07	up-regulated
Nitab4.5_0006992g0070	Nitab4.5_0006992g0070	17.9338	18.0221	18.6157	135.771	105.252	123.178	3.27343	6.52043	192.837	7.64e-44	3.22e-42	9.19e-43	up-regulated
Nitab4.5_0010403g0010	Nitab4.5_0010403g0010	0.501851	0.184096	0.0714	1.86872	1.97217	1.38175	3.27294	-0.0722887	16.9273	3.88e-05	0.000119549	3.41e-05	up-regulated
Nitab4.5_0007136g0010	Nitab4.5_0007136g0010	0.146286	0.172772	0.303042	1.32616	1.42765	1.48566	3.27252	1.5386	39.6332	3.06e-10	1.68e-09	4.8e-10	up-regulated
Nitab4.5_0003503g0010	Nitab4.5_0003503g0010	3.83686	4.47874	4.25004	28.1064	27.2952	29.0781	3.26993	6.19905	413.078	7.84e-92	2.22e-89	6.34e-90	up-regulated
Nitab4.5_0002596g0050	Nitab4.5_0002596g0050	6.0536	5.79941	8.11772	46.6255	39.1631	47.4846	3.2688	5.22612	350.309	3.63e-78	6.19e-76	1.77e-76	up-regulated
Nitab4.5_0005048g0060	Nitab4.5_0005048g0060	1.93053	2.07422	1.87154	15.9427	10.1856	12.7636	3.26822	3.81829	171.11	4.23e-39	1.46e-37	4.17e-38	up-regulated
Nitab4.5_0005048g0010	Nitab4.5_0005048g0010	5.9377	5.05363	5.4604	38.8647	33.4338	37.4621	3.26805	4.79121	269.6	1.39e-60	1.19e-58	3.41e-59	up-regulated
Nitab4.5_0000175g0140	Nitab4.5_0000175g0140	0.386646	0.170202	0.283473	1.91945	2.12281	1.66352	3.26663	-0.200359	11.3773	0.000743463	0.00186633	0.000532855	up-regulated
Nitab4.5_0000003g0070	Nitab4.5_0000003g0070	0.077977	0.220228	0.053073	0.732712	0.939497	0.833061	3.26629	0.0432471	13.6733	0.000217523	0.000596062	0.000170181	up-regulated
Nitab4.5_0000607g0120	Nitab4.5_0000607g0120	13.5444	16.0367	11.5281	108.978	73.8492	89.1271	3.26567	5.82411	259.219	2.54e-58	2.03e-56	5.79e-57	up-regulated
Nitab4.5_0001559g0030	Nitab4.5_0001559g0030	0.142307	0.024842	0.329612	0.90296	1.63622	0.949324	3.26501	-0.211763	15.8952	6.69e-05	0.000198888	5.68e-05	up-regulated
Nitab4.5_0006483g0010	Nitab4.5_0006483g0010	0.326698	0.518473	0.723872	4.74982	4.10361	1.78755	3.26456	0.833179	24.6962	6.71e-07	2.6e-06	7.44e-07	up-regulated
Nitab4.5_0003198g0010	Nitab4.5_0003198g0010	0.533652	0.250575	0.182218	3.35783	1.25716	1.96461	3.26109	-0.667482	11.6388	0.000645889	0.00163754	0.000467532	up-regulated
Nitab4.5_0005035g0030	Nitab4.5_0005035g0030	5.95527	4.791	3.93957	35.9742	25.6593	35.1973	3.25943	3.64189	135.286	2.86e-31	6.53e-30	1.86e-30	up-regulated
Nitab4.5_0002119g0100	Nitab4.5_0002119g0100	4.25328	3.3745	2.8754	23.2425	21.1773	25.446	3.25869	3.22758	127.715	1.3e-29	2.69e-28	7.67e-29	up-regulated
Nitab4.5_0000018g0180	Nitab4.5_0000018g0180	10.9393	9.31341	12.4989	81.5015	60.8994	73.3503	3.25833	5.93511	283.726	1.16e-63	1.11e-61	3.18e-62	up-regulated
Nitab4.5_0005851g0070	Nitab4.5_0005851g0070	0.180007	0.19561	0.477477	1.9465	1.77535	1.99982	3.2549	1.48989	61.2032	5.15e-15	4.25e-14	1.21e-14	up-regulated
Nitab4.5_0006720g0030	Nitab4.5_0006720g0030	0.419996	1.43766	0.768675	10.2952	4.78701	1.92064	3.25243	1.53958	8.07318	0.00449253	0.00966316	0.00275892	up-regulated
Nitab4.5_0003795g0040	Nitab4.5_0003795g0040	8.43569	8.61283	7.8064	64.849	45.2549	52.6008	3.25089	5.72402	312.257	7.04e-70	8.71e-68	2.49e-68	up-regulated
Nitab4.5_0001423g0130	Nitab4.5_0001423g0130	0.84845	1.87869	1.26747	9.15094	7.92976	9.78675	3.25066	0.839289	39.3014	3.63e-10	1.98e-09	5.66e-10	up-regulated
Nitab4.5_0007767g0020	Nitab4.5_0007767g0020	1.3462	1.91429	2.64501	13.0032	17.972	9.19532	3.24954	2.71903	109.02	1.61e-25	2.59e-24	7.4e-25	up-regulated
Nitab4.5_0011038g0020	Nitab4.5_0011038g0020	45.5661	40.9136	40.7617	316.967	259.253	259.46	3.24857	6.68537	350.789	2.85e-78	4.91e-76	1.4e-76	up-regulated
Nitab4.5_0011212g0020	Nitab4.5_0011212g0020	1.1681	1.5517	2.00803	10.4873	8.50508	12.0134	3.24135	2.74392	85.303	2.56e-20	3.03e-19	8.64e-20	up-regulated
Nitab4.5_0001388g0030	Nitab4.5_0001388g0030	9.31626	12.0701	9.51746	73.3088	65.3264	64.4317	3.23901	3.89341	283.501	1.3e-63	1.24e-61	3.55e-62	up-regulated
Nitab4.5_0002450g0060	Nitab4.5_0002450g0060	0.236449	0.624509	0.898685	4.55515	2.57168	4.33153	3.23893	-0.459026	6.60695	0.0101581	0.0202316	0.0057763	up-regulated
Nitab4.5_0004264g0030	Nitab4.5_0004264g0030	3.11077	2.19121	2.81201	22.5077	19.3863	10.9691	3.23567	3.69271	117.767	1.95e-27	3.57e-26	1.02e-26	up-regulated
Nitab4.5_0000347g0010	Nitab4.5_0000347g0010	34.8251	26.0911	27.2665	216.711	156.674	197.576	3.23531	7.74523	289.042	8.04e-65	8.16e-63	2.33e-63	up-regulated
Nitab4.5_0000171g0300	Nitab4.5_0000171g0300	0.41541	0.130856	0.496668	1.99836	2.64863	2.3028	3.23516	1.77871	85.6499	2.15e-20	2.55e-19	7.27e-20	up-regulated
Nitab4.5_0001604g0080	Nitab4.5_0001604g0080	9.8994	10.4474	15.1408	94.0565	64.1874	71.4455	3.23507	3.84898	143.677	4.18e-33	1.06e-31	3.01e-32	up-regulated
Nitab4.5_0001529g0010	Nitab4.5_0001529g0010	0.065262	0.607963	0.754202	2.88867	2.969	3.73511	3.23492	0.13565	20.4032	6.27e-06	2.16e-05	6.16e-06	up-regulated
Nitab4.5_0006573g0010	Nitab4.5_0006573g0010	0.674767	0.389677	0.883707	2.81059	6.23376	4.15182	3.23398	1.28713	58.7227	1.82e-14	1.44e-13	4.11e-14	up-regulated
Nitab4.5_0000111g0140	Nitab4.5_0000111g0140	5.14606	5.87541	5.79854	41.671	30.6977	36.6747	3.23266	4.13583	124.091	8.05e-29	1.6e-27	4.56e-28	up-regulated
Nitab4.5_0000208g0030	Nitab4.5_0000208g0030	1.70085	1.64249	1.11608	8.54377	11.756	9.32575	3.23096	2.70377	130.931	2.56e-30	5.54e-29	1.58e-29	up-regulated
Nitab4.5_0000816g0110	Nitab4.5_0000816g0110	1.637	1.6911	1.76758	12.0362	10.1814	10.932	3.23017	4.04038	212.495	3.92e-48	1.98e-46	5.64e-47	up-regulated
Nitab4.5_0002157g0030	Nitab4.5_0002157g0030	6.50085	7.91322	7.12955	57.9191	36.2514	44.44	3.22999	4.63118	215.427	8.99e-49	4.69e-47	1.34e-47	up-regulated
Nitab4.5_0005754g0040	Nitab4.5_0005754g0040	1.36378	2.52281	1.78523	13.0966	12.3337	11.9839	3.22952	2.27377	137.648	8.7e-32	2.04e-30	5.83e-31	up-regulated
Nitab4.5_0000339g0050	Nitab4.5_0000339g0050	6.80883	6.1322	7.85698	48.4556	41.0627	45.7426	3.22893	3.86555	298.359	7.5e-67	8.24e-65	2.35e-65	up-regulated
Nitab4.5_0000293g0040	Nitab4.5_0000293g0040	35.0546	41.0229	35.1655	255.214	217.592	249.026	3.22591	7.16339	331.178	5.33e-74	7.93e-72	2.26e-72	up-regulated
Nitab4.5_0003501g0010	Nitab4.5_0003501g0010	3.30398	4.07717	3.70459	26.2856	20.2503	25.2268	3.22575	3.75157	159.894	1.19e-36	3.63e-35	1.04e-35	up-regulated
Nitab4.5_0003727g0020	Nitab4.5_0003727g0020	0.736151	0.853308	0.072296	4.66566	4.42143	2.21845	3.223	-0.728308	8.55002	0.00345518	0.0076013	0.00217024	up-regulated
Nitab4.5_0000628g0010	Nitab4.5_0000628g0010	1.15359	0.617376	1.01768	7.79163	5.2879	5.05842	3.22246	0.676048	30.979	2.61e-08	1.18e-07	3.38e-08	up-regulated
Nitab4.5_0011801g0020	Nitab4.5_0011801g0020	0.276389	0.158423	0	1.11337	1.3883	0.464027	3.22188	-0.210176	9.79197	0.00175276	0.00409697	0.00116972	up-regulated
Nitab4.5_0001955g0160	Nitab4.5_0001955g0160	1.42708	0.779244	1.35554	9.40123	7.55131	6.00307	3.22183	1.6016	70.1357	5.54e-17	5.29e-16	1.51e-16	up-regulated
Nitab4.5_0000351g0090	Nitab4.5_0000351g0090	6.85776	3.63301	3.23453	36.2323	29.8832	22.2636	3.22181	3.71812	71.8074	2.37e-17	2.32e-16	6.63e-17	up-regulated
Nitab4.5_0000024g0020	Nitab4.5_0000024g0020	2.03417	3.62193	4.67247	26.2546	22.7334	17.7508	3.21859	3.9779	111.214	5.31e-26	8.83e-25	2.52e-25	up-regulated
Nitab4.5_0000457g0300	Nitab4.5_0000457g0300	4.26669	3.35924	2.93499	26.4949	18.6461	22.3971	3.21701	4.20359	222.611	2.44e-50	1.37e-48	3.9e-49	up-regulated
Nitab4.5_0008026g0010	Nitab4.5_0008026g0010	36.4343	30.2172	27.1256	260.182	137.698	194.246	3.21484	6.62368	124.757	5.75e-29	1.15e-27	3.28e-28	up-regulated
Nitab4.5_0002914g0100	Nitab4.5_0002914g0100	17.7005	17.6619	14.7731	125.324	86.6327	108.385	3.21478	4.75763	209.461	1.8e-47	8.81e-46	2.52e-46	up-regulated
Nitab4.5_0000343g0130	Nitab4.5_0000343g0130	0.366123	0.5289	0.283571	2.59104	2.03515	2.97847	3.21392	0.978043	45.6255	1.43e-11	8.92e-11	2.55e-11	up-regulated
Nitab4.5_0005228g0020	Nitab4.5_0005228g0020	1.18129	0.917551	1.12907	9.16074	5.79884	5.66567	3.21335	0.69949	38.3713	5.85e-10	3.13e-09	8.93e-10	up-regulated
Nitab4.5_0005971g0010	Nitab4.5_0005971g0010	15.0439	18.2653	23.0542	135.308	101.414	123.787	3.21268	5.29488	224.06	1.18e-50	6.76e-49	1.93e-49	up-regulated
Nitab4.5_0008568g0030	Nitab4.5_0008568g0030	0.264747	0.709273	0.334314	3.70601	2.89979	1.98255	3.21267	0.122356	9.93926	0.0016179	0.00380964	0.00108768	up-regulated
Nitab4.5_0001478g0130	Nitab4.5_0001478g0130	0.940707	0.849643	1.46887	6.45275	6.96071	7.71978	3.20943	2.3431	49.2096	2.3e-12	1.54e-11	4.39e-12	up-regulated
Nitab4.5_0009739g0050	Nitab4.5_0009739g0050	1.01307	0.529393	1.1476	7.7321	6.41598	3.1606	3.20851	1.79805	56.1661	6.66e-14	5.04e-13	1.44e-13	up-regulated
Nitab4.5_0004412g0060	Nitab4.5_0004412g0060	0.293848	0.08314	0.061778	0.737058	0.921905	1.19257	3.20695	0.414966	30.4977	3.34e-08	1.5e-07	4.28e-08	up-regulated
Nitab4.5_0003798g0020	Nitab4.5_0003798g0020	1.62455	1.37649	2.06	11.9724	9.23879	11.065	3.20653	3.64105	227.614	1.98e-51	1.18e-49	3.36e-50	up-regulated
Nitab4.5_0000980g0350	Nitab4.5_0000980g0350	55.0625	52.7025	44.544	377.465	277.85	308.199	3.19931	7.39012	274.06	1.48e-61	1.31e-59	3.74e-60	up-regulated
Nitab4.5_0001735g0090	Nitab4.5_0001735g0090	8.73334	11.1753	7.41473	46.7569	61.6226	68.7521	3.19857	4.37829	126.084	2.95e-29	5.98e-28	1.71e-28	up-regulated
Nitab4.5_0002088g0040	Nitab4.5_0002088g0040	4.76616	2.84022	4.11897	31.2232	21.7528	20.6682	3.19731	4.32488	143.736	4.06e-33	1.03e-31	2.93e-32	up-regulated
Nitab4.5_0003250g0030	Nitab4.5_0003250g0030	1.11724	0.421185	0.728017	5.45497	3.72814	5.15192	3.19617	1.49646	33.6704	6.53e-09	3.15e-08	9e-09	up-regulated
Nitab4.5_0003016g0020	Nitab4.5_0003016g0020	6.74517	3.89812	6.41624	30.5941	44.8096	34.9299	3.19608	5.76165	169.798	8.19e-39	2.78e-37	7.93e-38	up-regulated
Nitab4.5_0002304g0070	Nitab4.5_0002304g0070	6.6583	7.09446	7.46309	52.2179	35.5064	45.9892	3.1956	3.78997	127.57	1.39e-29	2.88e-28	8.22e-29	up-regulated
Nitab4.5_0001348g0040	Nitab4.5_0001348g0040	1.82488	1.76474	2.33971	14.1093	12.0398	11.6338	3.19542	2.73856	88.0481	6.39e-21	7.84e-20	2.24e-20	up-regulated
Nitab4.5_0001683g0050	Nitab4.5_0001683g0050	3.75001	4.48699	3.66576	19.9015	37.1843	21.289	3.19487	2.95331	83.255	7.21e-20	8.28e-19	2.36e-19	up-regulated
Nitab4.5_0010225g0030	Nitab4.5_0010225g0030	11.4321	13.3419	10.0775	81.4922	64.5015	74.859	3.19462	4.64595	270.951	7.04e-61	6.09e-59	1.74e-59	up-regulated
Nitab4.5_0006248g0010	Nitab4.5_0006248g0010	0.435022	0.592628	0.559857	3.06701	2.82599	4.36906	3.19354	-0.042383	28.9963	7.25e-08	3.12e-07	8.92e-08	up-regulated
Nitab4.5_0000016g0140	Nitab4.5_0000016g0140	0.187921	0.166363	0.10899	1.49222	0.72509	0.779087	3.19297	0.0286532	19.6687	9.21e-06	3.1e-05	8.84e-06	up-regulated
Nitab4.5_0001344g0050	Nitab4.5_0001344g0050	4.25231	6.6632	5.76968	40.3209	26.2195	38.4152	3.19072	3.73757	123.136	1.3e-28	2.55e-27	7.29e-28	up-regulated
Nitab4.5_0000665g0030	Nitab4.5_0000665g0030	1.68246	1.19415	0.674664	8.29923	5.42373	8.67386	3.19007	0.907908	53.0903	3.19e-13	2.28e-12	6.5e-13	up-regulated
Nitab4.5_0001220g0060	Nitab4.5_0001220g0060	2.5423	3.67782	2.7598	20.1202	17.0987	19.7683	3.1881	2.32569	72.8974	1.37e-17	1.36e-16	3.88e-17	up-regulated
Nitab4.5_0003001g0010	Nitab4.5_0003001g0010	1.83003	2.06155	1.57166	13.0638	9.77951	11.7304	3.18551	1.91797	81.0032	2.25e-19	2.5e-18	7.15e-19	up-regulated
Nitab4.5_0005172g0020	Nitab4.5_0005172g0020	0.103108	0	0	0.056037	0.53333	0.169191	3.18526	-0.00856393	10.1783	0.00142104	0.00338603	0.000966741	up-regulated
Nitab4.5_0013402g0020	Nitab4.5_0013402g0020	6.42193	6.02466	6.80748	46.2264	36.2602	38.0963	3.18039	4.19918	300.491	2.58e-67	2.9e-65	8.28e-66	up-regulated
Nitab4.5_0001251g0050	Nitab4.5_0001251g0050	3.88332	3.92889	5.65247	31.4896	21.6802	30.4115	3.17286	3.17285	82.172	1.25e-19	1.41e-18	4.02e-19	up-regulated
Nitab4.5_0006981g0010	Nitab4.5_0006981g0010	7.57102	5.97358	6.61862	45.9677	34.3886	44.8937	3.17248	4.56387	246.971	1.19e-55	8.47e-54	2.42e-54	up-regulated
Nitab4.5_0000116g0290	Nitab4.5_0000116g0290	3.83244	3.0938	3.91694	23.0635	25.6349	19.7054	3.17243	4.79928	292.999	1.1e-65	1.16e-63	3.31e-64	up-regulated
Nitab4.5_0008389g0010	Nitab4.5_0008389g0010	0.232659	0	0.186783	0.925305	1.31766	0.493006	3.17219	-0.895466	15.5068	8.22e-05	0.000240803	6.88e-05	up-regulated
Nitab4.5_0006545g0010	Nitab4.5_0006545g0010	3.07059	3.76261	3.93769	27.1273	17.5445	21.9562	3.1717	4.89179	213.85	1.99e-48	1.02e-46	2.91e-47	up-regulated
Nitab4.5_0004940g0040	Nitab4.5_0004940g0040	0.110162	0.235738	0.23393	1.24466	0.983211	1.48982	3.17037	0.536163	58.9787	1.59e-14	1.27e-13	3.62e-14	up-regulated
Nitab4.5_0013243g0020	Nitab4.5_0013243g0020	1.51086	1.26908	1.05783	8.26652	7.67465	8.12995	3.17018	3.44055	138.973	4.46e-32	1.07e-30	3.05e-31	up-regulated
Nitab4.5_0007126g0030	Nitab4.5_0007126g0030	9.19799	7.84146	10.2074	66.7631	62.6169	40.8227	3.17015	5.38976	162.152	3.83e-37	1.2e-35	3.44e-36	up-regulated
Nitab4.5_0000171g0330	Nitab4.5_0000171g0330	5.92374	3.97705	6.0869	34.2258	35.1729	30.8065	3.16989	4.62532	192.09	1.11e-43	4.66e-42	1.33e-42	up-regulated
Nitab4.5_0001196g0030	Nitab4.5_0001196g0030	1.21899	1.085	1.57517	8.22104	6.51493	9.4208	3.16944	2.66969	108.641	1.95e-25	3.13e-24	8.94e-25	up-regulated
Nitab4.5_0002055g0020	Nitab4.5_0002055g0020	4.97974	5.09157	3.60304	19.6879	37.1055	31.2091	3.16923	3.96515	128.978	6.86e-30	1.44e-28	4.12e-29	up-regulated
Nitab4.5_0000668g0100	Nitab4.5_0000668g0100	1.59691	1.41683	1.29904	9.19083	11.9244	6.2904	3.16914	3.50375	147	7.85e-34	2.05e-32	5.86e-33	up-regulated
Nitab4.5_0000461g0280	Nitab4.5_0000461g0280	0.801714	0.830852	0.217511	5.39358	2.47551	3.56485	3.1691	-0.617545	25.0698	5.53e-07	2.17e-06	6.19e-07	up-regulated
Nitab4.5_0000399g0060	Nitab4.5_0000399g0060	24.5842	16.6314	17.8904	141.296	109.41	115.34	3.16878	6.51227	288.321	1.15e-64	1.16e-62	3.32e-63	up-regulated
Nitab4.5_0002456g0120	Nitab4.5_0002456g0120	0.719522	1.9438	2.21738	10.6707	8.08568	11.6997	3.16635	2.2607	28.3918	9.91e-08	4.21e-07	1.2e-07	up-regulated
Nitab4.5_0002340g0070	Nitab4.5_0002340g0070	12.6176	5.82862	12.7547	62.1784	78.9827	55.0916	3.16588	6.03076	105.902	7.75e-25	1.21e-23	3.44e-24	up-regulated
Nitab4.5_0008167g0010	Nitab4.5_0008167g0010	0.163777	0.284252	0.045862	0.964223	0.683947	1.57396	3.16553	-1.02263	6.06376	0.0137983	0.0266491	0.00760855	up-regulated
Nitab4.5_0003233g0020	Nitab4.5_0003233g0020	0.588419	0.457921	0.797751	3.79598	3.59394	4.17952	3.16545	2.08979	59.2518	1.39e-14	1.11e-13	3.17e-14	up-regulated
Nitab4.5_0000919g0090	Nitab4.5_0000919g0090	0	0	0.069027	0.217591	0.116698	0.103448	3.16389	-1.09192	9.93837	0.00161869	0.00381122	0.00108814	up-regulated
Nitab4.5_0007283g0060	Nitab4.5_0007283g0060	0.479599	3.93571	2.90739	20.5523	9.21907	14.9919	3.16295	4.06798	33.5542	6.93e-09	3.34e-08	9.52e-09	up-regulated
Nitab4.5_0001276g0020	Nitab4.5_0001276g0020	4.51575	5.97807	4.27639	34.5705	24.8962	32.0396	3.16132	1.89241	95.9133	1.2e-22	1.64e-21	4.69e-22	up-regulated
Nitab4.5_0004209g0030	Nitab4.5_0004209g0030	6.11687	8.15033	7.35154	42.3908	59.0744	35.1029	3.15666	6.69749	100.258	1.34e-23	1.94e-22	5.53e-23	up-regulated
Nitab4.5_0001739g0060	Nitab4.5_0001739g0060	6.43601	5.9931	6.9577	39.9926	54.7148	27.4872	3.15664	4.39984	104.275	1.76e-24	2.69e-23	7.67e-24	up-regulated
Nitab4.5_0004908g0060	Nitab4.5_0004908g0060	49.5111	61.1722	52.2962	408.13	258.647	329.734	3.1566	8.0194	234.636	5.81e-53	3.67e-51	1.05e-51	up-regulated
Nitab4.5_0004358g0060	Nitab4.5_0004358g0060	1.80116	1.45457	2.74907	12.2165	9.34597	15.4807	3.15522	2.43922	90.4469	1.9e-21	2.42e-20	6.92e-21	up-regulated
Nitab4.5_0011847g0020	Nitab4.5_0011847g0020	6.33695	8.79041	7.91767	54.5452	36.1392	50.6551	3.15429	3.96297	174.638	7.18e-40	2.56e-38	7.32e-39	up-regulated
Nitab4.5_0000198g0120	Nitab4.5_0000198g0120	0.346821	0.700999	0.221527	3.28404	2.79555	1.8821	3.15362	1.04543	47.8934	4.5e-12	2.93e-11	8.37e-12	up-regulated
Nitab4.5_0000220g0130	Nitab4.5_0000220g0130	10.8378	10.6681	9.57604	77.2497	51.0073	61.504	3.15334	5.33459	231.603	2.67e-52	1.65e-50	4.71e-51	up-regulated
Nitab4.5_0004607g0030	Nitab4.5_0004607g0030	0.217572	0	0.212843	0.496065	1.26325	1.24988	3.15242	-0.908844	8.60517	0.00335211	0.00739295	0.00211075	up-regulated
Nitab4.5_0000715g0160	Nitab4.5_0000715g0160	131.661	162.935	134.897	937.013	708.898	985.441	3.14855	9.34606	240.926	2.47e-54	1.66e-52	4.74e-53	up-regulated
Nitab4.5_0000306g0330	Nitab4.5_0000306g0330	11.3988	12.8627	10.9131	69.9486	71.0309	76.7963	3.14816	5.37183	140.384	2.19e-32	5.32e-31	1.52e-31	up-regulated
Nitab4.5_0005256g0010	Nitab4.5_0005256g0010	0.885558	0.90065	0.559629	4.67703	5.34749	4.6105	3.14638	0.131918	15.9651	6.45e-05	0.000192156	5.49e-05	up-regulated
Nitab4.5_0007000g0010	Nitab4.5_0007000g0010	0.52887	1.81801	1.09748	7.10749	7.35926	7.09434	3.14358	1.70789	52.8384	3.62e-13	2.58e-12	7.36e-13	up-regulated
Nitab4.5_0000160g0180	Nitab4.5_0000160g0180	8.39903	6.90707	7.13049	46.4257	45.1261	46.3495	3.14284	5.5412	438.076	2.84e-97	1.03e-94	2.94e-95	up-regulated
Nitab4.5_0000055g0230	Nitab4.5_0000055g0230	0.991921	1.25315	1.83092	8.4043	9.26379	7.62543	3.14274	2.39152	103.525	2.57e-24	3.88e-23	1.11e-23	up-regulated
Nitab4.5_0005997g0050	Nitab4.5_0005997g0050	8.18334	8.65698	8.92229	56.035	44.5135	56.8152	3.14272	4.63001	302.408	9.85e-68	1.12e-65	3.21e-66	up-regulated
Nitab4.5_0000203g0110	Nitab4.5_0000203g0110	100.865	94.7087	100.154	654.597	536.319	613.527	3.14184	7.98845	370.755	1.28e-82	2.54e-80	7.26e-81	up-regulated
Nitab4.5_0008073g0030	Nitab4.5_0008073g0030	70.9352	65.5147	63.9178	477.367	333.509	403.999	3.14135	7.39747	253.982	3.52e-57	2.65e-55	7.56e-56	up-regulated
Nitab4.5_0000611g0170	Nitab4.5_0000611g0170	20.9433	20.8516	20.1769	133.401	113.959	131.325	3.14063	6.49623	416.364	1.51e-92	4.46e-90	1.27e-90	up-regulated
Nitab4.5_0014465g0010	Nitab4.5_0014465g0010	36.0868	35.2601	35.0663	242.7	193.45	211.918	3.14034	6.25545	377.124	5.26e-84	1.09e-81	3.1e-82	up-regulated
Nitab4.5_0001997g0090	Nitab4.5_0001997g0090	4.59704	5.34527	4.06353	37.2817	22.6786	24.5209	3.13944	4.26426	152.987	3.86e-35	1.08e-33	3.07e-34	up-regulated
Nitab4.5_0004829g0090	Nitab4.5_0004829g0090	5.66788	5.06202	5.8285	37.4595	29.7311	33.4734	3.13858	5.66813	357.002	1.27e-79	2.27e-77	6.48e-78	up-regulated
Nitab4.5_0000714g0020	Nitab4.5_0000714g0020	0.902585	0.729134	0.852963	4.90006	5.83038	4.7008	3.13472	2.02227	39.1814	3.86e-10	2.1e-09	6e-10	up-regulated
Nitab4.5_0024486g0010	Nitab4.5_0024486g0010	45.2242	42.0713	42.1146	294.238	228.011	260.915	3.1329	6.34283	306.138	1.52e-68	1.8e-66	5.14e-67	up-regulated
Nitab4.5_0000863g0200	Nitab4.5_0000863g0200	3.23314	2.09863	1.73401	9.10262	17.6135	17.48	3.13238	3.86034	165.672	6.52e-38	2.11e-36	6.03e-37	up-regulated
Nitab4.5_0002046g0190	Nitab4.5_0002046g0190	2.07815	3.48769	4.82907	25.9481	15.122	21.1485	3.12523	2.70939	62.754	2.34e-15	1.99e-14	5.67e-15	up-regulated
Nitab4.5_0007649g0010	Nitab4.5_0007649g0010	2.24558	2.82828	3.05104	17.2472	15.4912	16.5411	3.12432	3.94921	160.47	8.93e-37	2.74e-35	7.82e-36	up-regulated
Nitab4.5_0006125g0020	Nitab4.5_0006125g0020	27.3917	23.7969	22.7851	171.269	119.899	151.38	3.12178	7.17812	298.457	7.14e-67	7.87e-65	2.25e-65	up-regulated
Nitab4.5_0004228g0020	Nitab4.5_0004228g0020	44.3992	42.0244	39.7494	279.929	218.731	259.541	3.12169	6.95795	367.053	8.2e-82	1.56e-79	4.45e-80	up-regulated
Nitab4.5_0001414g0010	Nitab4.5_0001414g0010	0.07583	0	0.493744	1.51023	1.17479	0.858802	3.1214	-0.40028	16.4388	5.02e-05	0.000152219	4.35e-05	up-regulated
Nitab4.5_0005099g0010	Nitab4.5_0005099g0010	10.7153	11.293	11.6535	74.456	54.429	73.1079	3.12126	5.1125	258.216	4.2e-58	3.32e-56	9.47e-57	up-regulated
Nitab4.5_0000703g0220	Nitab4.5_0000703g0220	1.35591	1.12011	1.09417	8.96901	4.67467	7.5904	3.12109	2.25019	75.6265	3.43e-18	3.53e-17	1.01e-17	up-regulated
Nitab4.5_0003265g0120	Nitab4.5_0003265g0120	13.1375	13.5664	18.8602	108.493	78.0768	85.9678	3.12105	5.78099	230.993	3.62e-52	2.22e-50	6.35e-51	up-regulated
Nitab4.5_0008114g0010	Nitab4.5_0008114g0010	1.33029	1.75269	1.20463	9.02915	10.803	6.57279	3.11994	1.79876	68.0723	1.58e-16	1.46e-15	4.17e-16	up-regulated
Nitab4.5_0000749g0160	Nitab4.5_0000749g0160	5.50685	3.43811	4.36858	30.2052	30.9949	19.3639	3.11949	4.23072	147.072	7.57e-34	1.98e-32	5.66e-33	up-regulated
Nitab4.5_0001781g0130	Nitab4.5_0001781g0130	0.633193	0.421479	0.446651	2.39031	2.51345	4.27094	3.11811	0.921157	37.5076	9.11e-10	4.78e-09	1.37e-09	up-regulated
Nitab4.5_0000754g0150	Nitab4.5_0000754g0150	49.2855	39.5966	49.4426	320.487	224.958	278.457	3.11693	6.34459	249.116	4.05e-56	2.94e-54	8.39e-55	up-regulated
Nitab4.5_0006861g0020	Nitab4.5_0006861g0020	8.97084	8.40507	10.2298	69.0839	45.4619	49.3993	3.11661	5.89709	166.005	5.52e-38	1.79e-36	5.12e-37	up-regulated
Nitab4.5_0002315g0130	Nitab4.5_0002315g0130	4.4271	3.3703	3.16802	24.16	21.7948	20.2469	3.11293	1.59782	82.4064	1.11e-19	1.26e-18	3.59e-19	up-regulated
Nitab4.5_0000446g0190	Nitab4.5_0000446g0190	3.05786	1.83441	3.76822	16.534	13.207	22.0192	3.11262	2.88669	111.856	3.84e-26	6.47e-25	1.85e-25	up-regulated
Nitab4.5_0001601g0060	Nitab4.5_0001601g0060	2.20669	4.16773	2.09283	19.6118	18.8574	13.0945	3.11127	1.38125	59.6306	1.14e-14	9.2e-14	2.63e-14	up-regulated
Nitab4.5_0003022g0050	Nitab4.5_0003022g0050	63.2619	87.7995	76.7512	508.695	374.194	474.863	3.11042	7.34841	221.508	4.24e-50	2.35e-48	6.72e-49	up-regulated
Nitab4.5_0000715g0140	Nitab4.5_0000715g0140	0.192692	0.263015	0.246852	1.13782	2.24137	1.05812	3.10801	-0.364045	6.78049	0.00921598	0.0185105	0.0052849	up-regulated
Nitab4.5_0001053g0090	Nitab4.5_0001053g0090	3.41124	3.51897	3.43261	21.3999	19.1939	21.4683	3.10623	3.71267	122.871	1.49e-28	2.9e-27	8.29e-28	up-regulated
Nitab4.5_0002842g0010	Nitab4.5_0002842g0010	0.112418	0.14139	0.086002	0.76066	0.624807	0.667716	3.1058	-0.573939	11.7151	0.000619953	0.00157714	0.000450286	up-regulated
Nitab4.5_0003902g0100	Nitab4.5_0003902g0100	5.96652	3.8982	4.27122	31.1314	35.5424	18.487	3.105	3.32983	151.652	7.55e-35	2.08e-33	5.95e-34	up-regulated
Nitab4.5_0001211g0080	Nitab4.5_0001211g0080	8.64209	9.33045	7.64739	57.592	40.3612	53.8627	3.10494	4.54828	232.895	1.39e-52	8.71e-51	2.49e-51	up-regulated
Nitab4.5_0000312g0360	Nitab4.5_0000312g0360	7.02594	11.5801	10.2514	54.1697	61.6657	58.6406	3.10487	4.2515	84.9972	2.99e-20	3.52e-19	1e-19	up-regulated
Nitab4.5_0000092g0210	Nitab4.5_0000092g0210	207.29	192.548	197.317	1466.52	912.603	1133.97	3.10477	8.92819	244.126	4.96e-55	3.46e-53	9.88e-54	up-regulated
Nitab4.5_0001727g0050	Nitab4.5_0001727g0050	4.52011	6.20005	4.30341	33.217	25.2116	31.0267	3.10405	3.77196	143.618	4.31e-33	1.09e-31	3.1e-32	up-regulated
Nitab4.5_0000044g0100	Nitab4.5_0000044g0100	1.54094	1.28706	1.57436	6.80719	10.4566	9.66529	3.10336	3.5776	89.6526	2.84e-21	3.57e-20	1.02e-20	up-regulated
Nitab4.5_0000099g0190	Nitab4.5_0000099g0190	9.33074	11.9197	9.63368	67.0744	48.3753	67.5106	3.10182	5.5108	252.605	7.02e-57	5.22e-55	1.49e-55	up-regulated
Nitab4.5_0001070g0020	Nitab4.5_0001070g0020	55.4133	51.3842	53.7089	360.225	268.728	320.115	3.10172	7.94628	339.51	8.16e-76	1.31e-73	3.74e-74	up-regulated
Nitab4.5_0007482g0060	Nitab4.5_0007482g0060	19.6367	21.6556	18.9239	133.901	101.144	121.695	3.10149	5.85854	330.637	6.98e-74	1.03e-71	2.93e-72	up-regulated
Nitab4.5_0000970g0150	Nitab4.5_0000970g0150	4.80085	3.77767	5.9179	33.0153	25.7639	27.0811	3.10101	3.90855	125.649	3.67e-29	7.41e-28	2.12e-28	up-regulated
Nitab4.5_0008337g0060	Nitab4.5_0008337g0060	20.3377	14.6306	18.7874	146.248	72.0987	93.5428	3.09976	5.83053	134.041	5.35e-31	1.2e-29	3.43e-30	up-regulated
Nitab4.5_0000143g0240	Nitab4.5_0000143g0240	0.152879	0.24869	0.080292	1.01907	1.55765	0.395809	3.09895	0.711125	31.9899	1.55e-08	7.22e-08	2.06e-08	up-regulated
Nitab4.5_0001492g0020	Nitab4.5_0001492g0020	9.16233	7.24061	7.83546	54.5721	40.9495	47.4178	3.09791	4.91848	305.252	2.36e-68	2.78e-66	7.93e-67	up-regulated
Nitab4.5_0000617g0040	Nitab4.5_0000617g0040	1.78232	1.20233	2.25837	10.6449	11.0003	9.62158	3.09639	3.76525	153.041	3.75e-35	1.05e-33	3e-34	up-regulated
Nitab4.5_0000183g0090	Nitab4.5_0000183g0090	68.4556	63.0535	68.3294	475.062	320.12	376.488	3.09575	7.6582	271.159	6.34e-61	5.5e-59	1.57e-59	up-regulated
Nitab4.5_0001663g0280	Nitab4.5_0001663g0280	16.316	18.6651	16.7827	117.852	90.7855	96.2334	3.09151	5.1994	321.329	7.44e-72	9.9e-70	2.83e-70	up-regulated
Nitab4.5_0001080g0030	Nitab4.5_0001080g0030	6.14673	6.22694	6.37735	40.9544	34.1878	35.3842	3.08974	5.19353	231.207	3.25e-52	2e-50	5.72e-51	up-regulated
Nitab4.5_0003052g0050	Nitab4.5_0003052g0050	47.3384	40.6539	45.5568	324.708	201.543	249.547	3.08723	7.22215	237.76	1.21e-53	7.88e-52	2.25e-52	up-regulated
Nitab4.5_0006405g0010	Nitab4.5_0006405g0010	1.50276	4.65189	2.16896	15.1853	19.889	15.4687	3.08672	2.4761	78.5005	8e-19	8.58e-18	2.45e-18	up-regulated
Nitab4.5_0000960g0030	Nitab4.5_0000960g0030	0	0.341706	0.148671	1.06092	0.807685	1.06101	3.08626	0.0506501	13.402	0.00025136	0.000681237	0.000194499	up-regulated
Nitab4.5_0000287g0150	Nitab4.5_0000287g0150	19.6212	18.9707	17.8003	127.355	97.2249	105.407	3.08482	5.87552	303.836	4.81e-68	5.58e-66	1.59e-66	up-regulated
Nitab4.5_0000974g0020	Nitab4.5_0000974g0020	9.78083	15.3907	15.6633	98.2074	60.4311	78.7513	3.08464	5.83467	108.534	2.05e-25	3.3e-24	9.42e-25	up-regulated
Nitab4.5_0001581g0100	Nitab4.5_0001581g0100	1.83045	0.358958	0.241916	4.85614	5.42462	4.1022	3.08253	1.21461	21.4591	3.61e-06	1.29e-05	3.67e-06	up-regulated
Nitab4.5_0004286g0030	Nitab4.5_0004286g0030	0.181582	0.427015	0.264291	1.89999	1.3871	1.98055	3.08194	-0.382385	24.4554	7.61e-07	2.93e-06	8.37e-07	up-regulated
Nitab4.5_0000073g0020	Nitab4.5_0000073g0020	3.74577	4.43503	4.85872	28.9455	21.7909	25.5801	3.08189	3.55484	146.05	1.27e-33	3.28e-32	9.37e-33	up-regulated
Nitab4.5_0008782g0010	Nitab4.5_0008782g0010	20.0854	18.4811	19.8178	125.091	105.245	111.569	3.08148	7.24376	405.821	2.98e-90	8.11e-88	2.31e-88	up-regulated
Nitab4.5_0001483g0030	Nitab4.5_0001483g0030	1.27226	0.371956	2.86587	10.6722	11.8837	4.05984	3.07716	2.46533	30.7719	2.9e-08	1.31e-07	3.75e-08	up-regulated
Nitab4.5_0000264g0170	Nitab4.5_0000264g0170	2.81776	2.00654	2.54842	13.8963	19.1906	10.9129	3.07714	2.32543	53.2687	2.91e-13	2.09e-12	5.97e-13	up-regulated
Nitab4.5_0000003g0620	Nitab4.5_0000003g0620	0.361188	0.436071	0.371414	2.5605	2.28958	2.0663	3.07597	0.94583	16.5404	4.76e-05	0.000144813	4.13e-05	up-regulated
Nitab4.5_0003462g0010	Nitab4.5_0003462g0010	4.10802	5.54703	5.93206	34.1772	26.8202	29.652	3.07228	4.82186	212.923	3.16e-48	1.6e-46	4.58e-47	up-regulated
Nitab4.5_0000043g0290	Nitab4.5_0000043g0290	1.63523	1.06457	1.28791	6.31186	9.08751	8.23933	3.06991	4.31071	112.438	2.86e-26	4.86e-25	1.39e-25	up-regulated
Nitab4.5_0000254g0160	Nitab4.5_0000254g0160	66.8751	70.2028	73.5273	462.3	327.965	425.835	3.0692	8.0303	289.674	5.86e-65	5.96e-63	1.7e-63	up-regulated
Nitab4.5_0001170g0160	Nitab4.5_0001170g0160	7.19484	4.65849	5.59337	31.2454	37.8383	33.3979	3.06693	5.09755	179.275	6.98e-41	2.6e-39	7.42e-40	up-regulated
Nitab4.5_0000201g0020	Nitab4.5_0000201g0020	1.59227	3.20693	3.22227	16.4134	16.2851	14.2432	3.0631	3.24153	53.9876	2.02e-13	1.47e-12	4.19e-13	up-regulated
Nitab4.5_0000608g0130	Nitab4.5_0000608g0130	1.12842	1.17578	1.04309	6.78394	5.81196	6.88434	3.06143	1.81202	109.107	1.54e-25	2.49e-24	7.1e-25	up-regulated
Nitab4.5_0001547g0040	Nitab4.5_0001547g0040	6.68003	7.90701	6.90039	45.7709	38.6665	39.9539	3.06129	5.00266	267.088	4.89e-60	4.16e-58	1.19e-58	up-regulated
Nitab4.5_0000694g0110	Nitab4.5_0000694g0110	0.751403	1.33933	0.923458	5.8056	4.14549	7.59041	3.06103	1.05317	43.63	3.97e-11	2.38e-10	6.8e-11	up-regulated
Nitab4.5_0000738g0040	Nitab4.5_0000738g0040	10.0568	6.65015	8.47434	25.4668	66.5484	59.2187	3.06072	4.9803	64.175	1.14e-15	9.91e-15	2.83e-15	up-regulated
Nitab4.5_0001432g0040	Nitab4.5_0001432g0040	2.21376	4.04818	3.04628	20.7261	15.6494	17.4448	3.05927	2.88722	117.383	2.37e-27	4.3e-26	1.23e-26	up-regulated
Nitab4.5_0003215g0040	Nitab4.5_0003215g0040	5.86169	5.88257	6.40514	41.6832	26.7225	35.2856	3.05855	5.11984	217.037	4.01e-49	2.11e-47	6.03e-48	up-regulated
Nitab4.5_0007940g0020	Nitab4.5_0007940g0020	22.2713	22.7952	24.8603	160.224	112.623	127.56	3.05774	4.8801	161.741	4.71e-37	1.47e-35	4.2e-36	up-regulated
Nitab4.5_0001477g0150	Nitab4.5_0001477g0150	11.1389	11.2878	7.57661	68.5348	56.119	48.0076	3.05579	4.25963	189.986	3.2e-43	1.33e-41	3.79e-42	up-regulated
Nitab4.5_0002205g0050	Nitab4.5_0002205g0050	0.394286	0.280836	0.731336	2.75039	2.79232	2.66638	3.0557	1.37124	66.8416	2.94e-16	2.68e-15	7.66e-16	up-regulated
Nitab4.5_0001146g0160	Nitab4.5_0001146g0160	2.01958	1.79092	1.37555	11.2124	7.9942	10.5232	3.05481	2.78185	156.56	6.39e-36	1.86e-34	5.32e-35	up-regulated
Nitab4.5_0007007g0030	Nitab4.5_0007007g0030	26.2794	27.4548	21.1653	161.858	120.386	146.88	3.05299	4.7709	221.139	5.11e-50	2.83e-48	8.08e-49	up-regulated
Nitab4.5_0002543g0130	Nitab4.5_0002543g0130	3.04848	1.54548	1.8883	16.0491	14.9554	6.31911	3.05044	2.01076	41.8929	9.64e-11	5.57e-10	1.59e-10	up-regulated
Nitab4.5_0002045g0100	Nitab4.5_0002045g0100	22.9113	17.1657	15.6687	120.319	88.496	108.635	3.04888	4.83535	196.848	1.02e-44	4.5e-43	1.28e-43	up-regulated
Nitab4.5_0000132g0260	Nitab4.5_0000132g0260	1.50128	0.692626	0.792002	4.68784	8.74118	4.24135	3.04863	2.40837	48.2949	3.67e-12	2.41e-11	6.88e-12	up-regulated
Nitab4.5_0000249g0280	Nitab4.5_0000249g0280	0.532145	0.413294	0.945957	4.18891	3.04342	3.59749	3.04794	0.95699	25.9555	3.49e-07	1.4e-06	4.01e-07	up-regulated
Nitab4.5_0000142g0370	Nitab4.5_0000142g0370	0.098716	0.265945	0.073915	0.616398	1.03933	1.02256	3.04552	-0.275725	20.0983	7.36e-06	2.51e-05	7.16e-06	up-regulated
Nitab4.5_0001364g0040	Nitab4.5_0001364g0040	18.4995	21.3765	19.0613	128.624	95.3706	111.354	3.04449	6.52718	328.754	1.8e-73	2.63e-71	7.5e-72	up-regulated
Nitab4.5_0000725g0100	Nitab4.5_0000725g0100	0.571611	0.142283	0.379205	1.44675	2.764	2.24811	3.04432	1.76008	64.9209	7.8e-16	6.87e-15	1.96e-15	up-regulated
Nitab4.5_0000295g0210	Nitab4.5_0000295g0210	0.372586	0.246019	0.313105	2.44652	1.64785	1.27309	3.0417	-0.228219	14.368	0.000150335	0.000422296	0.000120569	up-regulated
Nitab4.5_0000723g0160	Nitab4.5_0000723g0160	1.35645	1.2982	0.912641	6.64809	8.23464	5.89422	3.038	2.07384	35.4897	2.56e-09	1.29e-08	3.68e-09	up-regulated
Nitab4.5_0000231g0160	Nitab4.5_0000231g0160	5.93011	4.16216	6.06636	38.4209	24.7289	27.543	3.03771	4.6713	158.153	2.87e-36	8.54e-35	2.44e-35	up-regulated
Nitab4.5_0009365g0010	Nitab4.5_0009365g0010	0.488139	0.27387	0.604561	3.17324	1.92635	2.75305	3.03656	-0.175393	19.6462	9.32e-06	3.13e-05	8.94e-06	up-regulated
Nitab4.5_0000866g0010	Nitab4.5_0000866g0010	3.1221	2.51664	0.67681	8.90848	14.966	13.0268	3.03332	1.97885	22.9834	1.63e-06	6.08e-06	1.74e-06	up-regulated
Nitab4.5_0000130g0380	Nitab4.5_0000130g0380	0.162852	0.501813	0.32275	2.48583	1.46712	1.68017	3.03256	0.89999	25.1426	5.32e-07	2.1e-06	5.98e-07	up-regulated
Nitab4.5_0001599g0080	Nitab4.5_0001599g0080	220.031	274.801	227.279	1697.2	1129.64	1228.8	3.03235	8.87249	210.173	1.26e-47	6.19e-46	1.77e-46	up-regulated
Nitab4.5_0006088g0020	Nitab4.5_0006088g0020	160.176	84.7541	91.0435	646.063	648.725	614.873	3.03173	6.42116	170.496	5.77e-39	1.97e-37	5.63e-38	up-regulated
Nitab4.5_0001283g0060	Nitab4.5_0001283g0060	9.31749	10.9296	11.4617	70.9184	49.8314	57.5902	3.03139	5.76075	217.246	3.61e-49	1.91e-47	5.45e-48	up-regulated
Nitab4.5_0004440g0040	Nitab4.5_0004440g0040	1.30616	0.417043	1.15996	5.59876	3.47782	7.36129	3.0308	0.562719	43.1442	5.09e-11	3.02e-10	8.62e-11	up-regulated
Nitab4.5_0001200g0080	Nitab4.5_0001200g0080	9.29276	11.3585	14.8961	79.0153	88.0286	36.1294	3.02917	5.94849	88.2228	5.85e-21	7.19e-20	2.05e-20	up-regulated
Nitab4.5_0005739g0050	Nitab4.5_0005739g0050	8.26341	6.95207	7.81298	46.4488	40.4547	43.371	3.02896	4.6962	299.171	4.99e-67	5.55e-65	1.58e-65	up-regulated
Nitab4.5_0000900g0040	Nitab4.5_0000900g0040	13.128	9.77268	10.3932	65.933	58.395	63.9398	3.0282	4.3295	206.375	8.49e-47	4.03e-45	1.15e-45	up-regulated
Nitab4.5_0011461g0010	Nitab4.5_0011461g0010	0.156831	0.285781	0.14618	1.42559	0.957353	0.978205	3.02647	0.0588155	15.1639	9.86e-05	0.000285064	8.14e-05	up-regulated
Nitab4.5_0000508g0180	Nitab4.5_0000508g0180	1.52517	2.55831	1.74256	10.0021	13.6051	10.3134	3.02629	1.95598	64.0434	1.22e-15	1.06e-14	3.02e-15	up-regulated
Nitab4.5_0001480g0020	Nitab4.5_0001480g0020	35.0694	24.8326	32.2402	184.856	137.769	193.951	3.02604	6.64012	188.945	5.4e-43	2.21e-41	6.3e-42	up-regulated
Nitab4.5_0001461g0050	Nitab4.5_0001461g0050	13.5007	9.69944	10.2966	52.7397	67.452	71.4437	3.02595	6.5402	88.6208	4.78e-21	5.91e-20	1.69e-20	up-regulated
Nitab4.5_0004490g0050	Nitab4.5_0004490g0050	0.723234	0.367399	1.22396	4.84057	4.03944	4.21214	3.02579	1.50668	38.9996	4.24e-10	2.29e-09	6.54e-10	up-regulated
Nitab4.5_0001867g0050	Nitab4.5_0001867g0050	1.78863	2.06563	2.46064	14.2881	10.3815	10.7159	3.0234	3.42527	117.623	2.1e-27	3.83e-26	1.09e-26	up-regulated
Nitab4.5_0008145g0010	Nitab4.5_0008145g0010	16.2672	16.9829	16.5969	108.203	73.0662	97.145	3.0232	6.03271	186.593	1.76e-42	6.98e-41	1.99e-41	up-regulated
Nitab4.5_0000149g0230	Nitab4.5_0000149g0230	0.577389	1.06304	0.535815	3.97409	3.68378	4.72978	3.0222	2.94327	98.6386	3.03e-23	4.3e-22	1.23e-22	up-regulated
Nitab4.5_0001357g0120	Nitab4.5_0001357g0120	4.83092	8.17792	9.18254	42.8678	38.3704	44.3126	3.02119	3.88087	146.575	9.72e-34	2.53e-32	7.23e-33	up-regulated
Nitab4.5_0004644g0020	Nitab4.5_0004644g0020	0.486959	0.444321	0.271012	2.62856	1.77011	2.36937	3.02095	0.660308	34.6485	3.95e-09	1.95e-08	5.58e-09	up-regulated
Nitab4.5_0008913g0020	Nitab4.5_0008913g0020	1.35062	1.10509	1.36266	8.5177	7.53489	5.44995	3.02024	2.59896	107.971	2.73e-25	4.36e-24	1.24e-24	up-regulated
Nitab4.5_0006824g0020	Nitab4.5_0006824g0020	0.341743	0.258472	0.245911	1.73078	1.658	1.52962	3.01715	-0.298691	10.3928	0.00126506	0.0030418	0.000868462	up-regulated
Nitab4.5_0001034g0010	Nitab4.5_0001034g0010	27.8744	34.8578	32.9849	196.457	158.523	181.061	3.01678	6.67413	305.668	1.92e-68	2.27e-66	6.48e-67	up-regulated
Nitab4.5_0000620g0100	Nitab4.5_0000620g0100	1.78358	1.31749	2.06584	8.10953	12.2502	9.23232	3.01466	3.49593	24.2268	8.56e-07	3.28e-06	9.37e-07	up-regulated
Nitab4.5_0006737g0090	Nitab4.5_0006737g0090	20.111	17.8972	20.7444	117.366	94.434	116.149	3.01455	6.72601	328.544	1.99e-73	2.9e-71	8.28e-72	up-regulated
Nitab4.5_0005611g0030	Nitab4.5_0005611g0030	8.30218	9.38743	9.08675	54.3481	46.0499	49.559	3.01447	6.09851	332.767	2.4e-74	3.6e-72	1.03e-72	up-regulated
Nitab4.5_0002966g0040	Nitab4.5_0002966g0040	0.410302	0.328571	0.135057	1.87623	1.35498	1.66919	3.01379	0.866219	23.0629	1.57e-06	5.84e-06	1.67e-06	up-regulated
Nitab4.5_0012555g0040	Nitab4.5_0012555g0040	14.9521	13.7736	14.0637	89.3067	70.0842	79.1124	3.01333	5.86688	335.204	7.07e-75	1.08e-72	3.1e-73	up-regulated
Nitab4.5_0005721g0030	Nitab4.5_0005721g0030	21.5793	20.405	22.3982	149.356	91.5324	113.974	3.01148	5.94879	213.241	2.7e-48	1.37e-46	3.91e-47	up-regulated
Nitab4.5_0010207g0020	Nitab4.5_0010207g0020	36.1972	34.9202	37.2305	212.042	196.348	198.307	3.01111	7.74767	398.942	9.36e-89	2.4e-86	6.85e-87	up-regulated
Nitab4.5_0001432g0020	Nitab4.5_0001432g0020	2.27336	3.05868	2.99997	17.8689	10.4069	17.8359	3.00933	2.93956	42.8988	5.76e-11	3.41e-10	9.72e-11	up-regulated
Nitab4.5_0001568g0060	Nitab4.5_0001568g0060	4.25213	2.42078	5.18885	22.5428	21.804	22.5424	3.00883	1.3636	66.6667	3.22e-16	2.93e-15	8.36e-16	up-regulated
Nitab4.5_0002350g0090	Nitab4.5_0002350g0090	1.84791	0	1.64225	4.91642	7.6232	7.19887	3.00824	2.33521	16.2377	5.59e-05	0.000168066	4.8e-05	up-regulated
Nitab4.5_0003787g0010	Nitab4.5_0003787g0010	20.2577	15.7429	21.177	127.727	83.9863	101.963	3.00278	6.00773	222.981	2.02e-50	1.15e-48	3.27e-49	up-regulated
Nitab4.5_0001226g0100	Nitab4.5_0001226g0100	2.79112	2.59996	2.82307	17.162	12.1582	15.9911	3.00218	3.69423	137.839	7.9e-32	1.86e-30	5.31e-31	up-regulated
Nitab4.5_0000082g0130	Nitab4.5_0000082g0130	2.51416	3.81985	2.15157	17.0987	12.492	17.5822	3.00216	2.56393	82.1256	1.28e-19	1.44e-18	4.11e-19	up-regulated
Nitab4.5_0002611g0100	Nitab4.5_0002611g0100	1.93457	2.26707	2.73849	13.5515	11.4383	13.5151	2.9989	3.51063	150.731	1.2e-34	3.27e-33	9.34e-34	up-regulated
Nitab4.5_0001034g0150	Nitab4.5_0001034g0150	0.446145	0.058639	0.34114	1.01344	1.7835	2.01992	2.99682	0.648864	19.9574	7.92e-06	2.69e-05	7.67e-06	up-regulated
Nitab4.5_0000131g0380	Nitab4.5_0000131g0380	21.1797	19.5221	19.4918	118.118	100.921	113.662	2.99525	4.17602	281.436	3.65e-63	3.44e-61	9.82e-62	up-regulated
Nitab4.5_0004013g0030	Nitab4.5_0004013g0030	22.9303	17.5911	20.5431	121.855	100.812	113.612	2.99471	6.10541	322.334	4.49e-72	6.09e-70	1.74e-70	up-regulated
Nitab4.5_0001133g0080	Nitab4.5_0001133g0080	4.47562	4.55751	4.34039	25.3947	22.0442	26.7271	2.99446	2.53501	126.816	2.04e-29	4.18e-28	1.19e-28	up-regulated
Nitab4.5_0000377g0050	Nitab4.5_0000377g0050	8.24068	7.23772	8.25099	52.4913	36.1885	41.094	2.99438	6.25094	215.361	9.3e-49	4.84e-47	1.38e-47	up-regulated
Nitab4.5_0005319g0010	Nitab4.5_0005319g0010	5.83719	5.50527	6.16044	37.4921	23.0628	34.93	2.9939	4.32648	169.413	9.94e-39	3.34e-37	9.53e-38	up-regulated
Nitab4.5_0003566g0030	Nitab4.5_0003566g0030	4.25203	2.91338	2.41635	17.8372	13.5802	21.2027	2.9927	2.96914	92.142	8.07e-22	1.05e-20	3e-21	up-regulated
Nitab4.5_0002052g0120	Nitab4.5_0002052g0120	0.291151	0.430239	0.920331	3.38465	2.84401	2.94407	2.99179	0.824852	41.7349	1.05e-10	6.01e-10	1.72e-10	up-regulated
Nitab4.5_0000948g0050	Nitab4.5_0000948g0050	3.90291	3.76888	3.8813	22.6006	18.9816	22.2097	2.99073	2.94952	136.773	1.35e-31	3.14e-30	8.97e-31	up-regulated
Nitab4.5_0003537g0030	Nitab4.5_0003537g0030	0.058717	0.077542	0.213023	1.03007	0.34124	0.520084	2.98957	-0.447422	8.47376	0.00360306	0.00789697	0.00225465	up-regulated
Nitab4.5_0000646g0250	Nitab4.5_0000646g0250	1.33033	1.33723	1.92588	8.88823	7.47361	8.87854	2.98748	3.25861	91.2983	1.24e-21	1.6e-20	4.55e-21	up-regulated
Nitab4.5_0007812g0010	Nitab4.5_0007812g0010	6.37773	6.59239	6.15875	43.317	35.2123	26.3412	2.98666	4.23367	173.733	1.13e-39	3.99e-38	1.14e-38	up-regulated
Nitab4.5_0001231g0080	Nitab4.5_0001231g0080	1.44264	0.909013	1.09884	7.80871	4.91521	6.04881	2.98614	2.55652	81.0698	2.18e-19	2.42e-18	6.92e-19	up-regulated
Nitab4.5_0010415g0020	Nitab4.5_0010415g0020	4.89236	5.29981	7.32821	35.2436	26.7724	33.7286	2.985	4.32603	106.788	4.96e-25	7.82e-24	2.23e-24	up-regulated
Nitab4.5_0007825g0010	Nitab4.5_0007825g0010	0.248421	0.892895	0.634912	3.13404	2.52431	4.21991	2.98405	0.669651	15.6584	7.59e-05	0.00022346	6.38e-05	up-regulated
Nitab4.5_0001223g0010	Nitab4.5_0001223g0010	2.36465	0.774868	0.7833	8.10367	7.70009	5.70675	2.98279	2.12292	44.6251	2.39e-11	1.46e-10	4.17e-11	up-regulated
Nitab4.5_0000206g0090	Nitab4.5_0000206g0090	2.77814	3.20873	3.62369	19.2811	14.5448	18.6685	2.98193	3.54013	210.3	1.18e-47	5.82e-46	1.66e-46	up-regulated
Nitab4.5_0000442g0100	Nitab4.5_0000442g0100	0.279207	0.205016	0.039757	1.36139	1.14364	0.463433	2.9807	-0.706701	8.35858	0.0038387	0.00836646	0.0023887	up-regulated
Nitab4.5_0011657g0020	Nitab4.5_0011657g0020	0.319371	0.163801	0.083344	1.0461	1.10129	1.04449	2.97985	-0.0355989	9.83048	0.00171644	0.00401982	0.00114769	up-regulated
Nitab4.5_0003456g0070	Nitab4.5_0003456g0070	0.466616	0.199419	0.446435	2.70195	2.22737	1.19224	2.97907	0.720218	29.4018	5.88e-08	2.56e-07	7.32e-08	up-regulated
Nitab4.5_0000095g0050	Nitab4.5_0000095g0050	0.066679	0	0.05802	0.118223	0.534262	0.115974	2.97765	-1.14797	5.30639	0.0212474	0.0392447	0.0112047	up-regulated
Nitab4.5_0000534g0090	Nitab4.5_0000534g0090	0.246743	0.12273	0.253865	1.68564	1.28175	0.627962	2.97741	-0.819262	17.0616	3.62e-05	0.000111875	3.19e-05	up-regulated
Nitab4.5_0001426g0010	Nitab4.5_0001426g0010	0.250239	0.131497	0.244194	0.78311	1.74237	1.04228	2.97682	0.260312	13.8042	0.000202884	0.000558257	0.000159387	up-regulated
Nitab4.5_0002986g0050	Nitab4.5_0002986g0050	4.9118	2.21704	1.52086	17.7823	19.55	10.2696	2.97618	2.50882	35.8676	2.11e-09	1.07e-08	3.06e-09	up-regulated
Nitab4.5_0000639g0120	Nitab4.5_0000639g0120	0.084959	0.07638	0.155789	0.755526	0.546268	0.459918	2.97459	-0.512156	21.4695	3.59e-06	1.28e-05	3.65e-06	up-regulated
Nitab4.5_0000136g0150	Nitab4.5_0000136g0150	5.82464	6.20097	6.33162	38.5491	28.5886	32.1797	2.97126	4.66696	214.66	1.32e-48	6.84e-47	1.95e-47	up-regulated
Nitab4.5_0003844g0060	Nitab4.5_0003844g0060	89.8195	78.6487	79.7139	525.934	367.227	443.179	2.97058	7.34248	277.562	2.55e-62	2.32e-60	6.63e-61	up-regulated
Nitab4.5_0000697g0190	Nitab4.5_0000697g0190	1.46571	1.04101	0.927508	7.15797	5.74723	5.73559	2.97011	1.33384	31.1443	2.4e-08	1.09e-07	3.12e-08	up-regulated
Nitab4.5_0007607g0010	Nitab4.5_0007607g0010	4.06429	5.65915	3.5932	24.9959	19.1885	28.1076	2.96899	4.0372	143.469	4.64e-33	1.17e-31	3.33e-32	up-regulated
Nitab4.5_0004859g0030	Nitab4.5_0004859g0030	119.467	117.358	119.875	778.692	527.693	609.834	2.9689	8.24804	267.039	5.01e-60	4.25e-58	1.21e-58	up-regulated
Nitab4.5_0000532g0010	Nitab4.5_0000532g0010	0.040984	0.278682	0.034986	0.762755	0.283589	0.873569	2.96879	-0.653421	15.1431	9.97e-05	0.000288091	8.23e-05	up-regulated
Nitab4.5_0000119g0130	Nitab4.5_0000119g0130	1.66337	3.99557	4.97253	21.2826	13.9277	22.1206	2.96639	2.79163	39.9388	2.62e-10	1.45e-09	4.14e-10	up-regulated
Nitab4.5_0001376g0010	Nitab4.5_0001376g0010	1.58894	1.61626	1.17198	7.95882	7.24038	8.65937	2.96635	2.8115	111.415	4.8e-26	8.03e-25	2.29e-25	up-regulated
Nitab4.5_0004127g0010	Nitab4.5_0004127g0010	0.062098	0.285108	0.227496	1.48896	0.949568	0.687048	2.96602	-0.0142574	11.5157	0.000690119	0.00174314	0.000497681	up-regulated
Nitab4.5_0000299g0220	Nitab4.5_0000299g0220	0.590418	2.17126	2.02328	8.2166	10.0808	8.13782	2.96149	1.70886	49.671	1.82e-12	1.23e-11	3.5e-12	up-regulated
Nitab4.5_0004251g0080	Nitab4.5_0004251g0080	13.1263	10.7223	14.0259	75.6604	55.8875	71.2888	2.96004	5.79386	215.504	8.65e-49	4.52e-47	1.29e-47	up-regulated
Nitab4.5_0005970g0030	Nitab4.5_0005970g0030	8.64682	8.62452	8.40558	51.9453	39.9426	46.0009	2.96003	6.05689	320.641	1.05e-71	1.38e-69	3.93e-70	up-regulated
Nitab4.5_0001557g0010	Nitab4.5_0001557g0010	36.0693	41.77	38.1888	247.701	158.941	210.425	2.95474	6.69408	204.808	1.87e-46	8.76e-45	2.5e-45	up-regulated
Nitab4.5_0026421g0010	Nitab4.5_0026421g0010	0	0	0.381962	0.256991	1.16444	0.779036	2.95446	-0.619504	5.8396	0.0156694	0.0298428	0.00852037	up-regulated
Nitab4.5_0007262g0020	Nitab4.5_0007262g0020	0.491677	0.412968	0.813548	2.63442	3.23847	3.55199	2.95404	1.39549	50.8134	1.02e-12	6.98e-12	1.99e-12	up-regulated
Nitab4.5_0000041g0020	Nitab4.5_0000041g0020	14.1674	10.9235	20.119	94.472	68.941	77.2712	2.95375	4.88113	137.55	9.14e-32	2.14e-30	6.12e-31	up-regulated
Nitab4.5_0001816g0070	Nitab4.5_0001816g0070	2.0249	2.14401	1.69687	12.0879	8.58374	10.8252	2.9526	1.33356	30.984	2.6e-08	1.18e-07	3.37e-08	up-regulated
Nitab4.5_0003313g0050	Nitab4.5_0003313g0050	2.17595	2.90518	2.50885	13.5947	13.229	14.2882	2.9522	2.81574	44.7968	2.19e-11	1.34e-10	3.83e-11	up-regulated
Nitab4.5_0010518g0020	Nitab4.5_0010518g0020	14.908	16.1272	16.813	88.0961	72.3834	95.7637	2.95167	6.21166	320.344	1.22e-71	1.59e-69	4.53e-70	up-regulated
Nitab4.5_0000604g0150	Nitab4.5_0000604g0150	7.58591	4.12879	6.24033	29.1123	33.5116	34.4331	2.95162	4.45184	192.198	1.05e-43	4.42e-42	1.26e-42	up-regulated
Nitab4.5_0001170g0250	Nitab4.5_0001170g0250	5.73689	5.82893	6.07413	37.9786	28.1069	27.8576	2.9504	4.27896	226.874	2.86e-51	1.69e-49	4.83e-50	up-regulated
Nitab4.5_0004851g0040	Nitab4.5_0004851g0040	82.5921	89.4063	86.8769	537.229	373.075	465.406	2.95038	7.44156	275.985	5.63e-62	5.1e-60	1.46e-60	up-regulated
Nitab4.5_0009247g0010	Nitab4.5_0009247g0010	1.04551	0.878714	1.26682	6.09032	4.96108	6.06805	2.94815	2.20411	79.5353	4.74e-19	5.15e-18	1.47e-18	up-regulated
Nitab4.5_0001519g0210	Nitab4.5_0001519g0210	2.07962	1.79893	1.33362	8.17401	9.51244	10.6066	2.94464	1.08965	42.9814	5.53e-11	3.27e-10	9.34e-11	up-regulated
Nitab4.5_0004386g0010	Nitab4.5_0004386g0010	2.28976	1.9075	3.06156	16.075	9.56364	12.4867	2.94251	2.79934	111.907	3.74e-26	6.31e-25	1.8e-25	up-regulated
Nitab4.5_0006585g0010	Nitab4.5_0006585g0010	0.413955	0.22412	0.337605	1.09145	2.12916	2.20332	2.93857	0.259094	12.7098	0.000363735	0.000962264	0.000274735	up-regulated
Nitab4.5_0014543g0010	Nitab4.5_0014543g0010	4.87146	2.78555	4.3354	18.8151	23.0492	22.5322	2.93845	4.81174	146.378	1.07e-33	2.79e-32	7.96e-33	up-regulated
Nitab4.5_0000802g0160	Nitab4.5_0000802g0160	203.852	179.064	194.843	1189.9	879.996	975.705	2.93759	9.33972	290.871	3.21e-65	3.3e-63	9.42e-64	up-regulated
Nitab4.5_0003546g0050	Nitab4.5_0003546g0050	1.04514	1.08225	1.27649	4.64901	6.03384	7.77655	2.93627	1.80933	72.407	1.75e-17	1.73e-16	4.93e-17	up-regulated
Nitab4.5_0001028g0170	Nitab4.5_0001028g0170	18.0378	17.2159	17.4012	111.761	70.6632	93.4499	2.93544	6.38685	190.225	2.84e-43	1.18e-41	3.37e-42	up-regulated
Nitab4.5_0000300g0040	Nitab4.5_0000300g0040	0.289236	0.665286	0.467908	2.65753	2.84679	2.28073	2.93505	0.710658	44.3689	2.72e-11	1.66e-10	4.73e-11	up-regulated
Nitab4.5_0001841g0100	Nitab4.5_0001841g0100	5.66749	5.53666	6.32435	34.4241	27.8624	30.3582	2.93468	5.69332	304.893	2.83e-68	3.3e-66	9.43e-67	up-regulated
Nitab4.5_0008761g0010	Nitab4.5_0008761g0010	0.86861	0.569337	0.65767	4.05272	4.22544	2.92149	2.93465	2.00377	116.902	3.02e-27	5.43e-26	1.55e-26	up-regulated
Nitab4.5_0001586g0220	Nitab4.5_0001586g0220	4.85479	5.05522	6.48508	34.4776	24.8898	26.89	2.93214	3.3011	168.311	1.73e-38	5.75e-37	1.64e-37	up-regulated
Nitab4.5_0008409g0010	Nitab4.5_0008409g0010	4.07106	3.46955	3.77318	21.5019	22.2559	16.5112	2.93204	4.06584	189.139	4.9e-43	2.01e-41	5.73e-42	up-regulated
Nitab4.5_0001220g0030	Nitab4.5_0001220g0030	30.5156	25.2164	27.4852	162.066	131.3	145.119	2.93172	6.44777	257.232	6.88e-58	5.4e-56	1.54e-56	up-regulated
Nitab4.5_0007514g0070	Nitab4.5_0007514g0070	0.409845	0.288201	0.027944	1.45297	1.17549	1.22865	2.93108	0.25419	20.3215	6.55e-06	2.25e-05	6.42e-06	up-regulated
Nitab4.5_0000976g0150	Nitab4.5_0000976g0150	4.40502	2.9983	2.72876	15.4986	24.1934	15.478	2.92935	1.80783	22.7269	1.87e-06	6.9e-06	1.97e-06	up-regulated
Nitab4.5_0007061g0080	Nitab4.5_0007061g0080	3.45291	2.509	3.48265	20.5384	13.6945	14.9986	2.92858	3.76116	142.274	8.47e-33	2.11e-31	6.01e-32	up-regulated
Nitab4.5_0003015g0080	Nitab4.5_0003015g0080	0.387148	0.288201	0.13972	1.43118	2.47533	0.558563	2.9277	1.34383	23.2621	1.41e-06	5.29e-06	1.51e-06	up-regulated
Nitab4.5_0000431g0160	Nitab4.5_0000431g0160	25.6075	32.5758	29.8682	187.242	125.762	147.116	2.92697	6.40558	152.624	4.63e-35	1.28e-33	3.67e-34	up-regulated
Nitab4.5_0007712g0010	Nitab4.5_0007712g0010	1.45109	0.294496	1.78867	7.35838	7.73129	3.59676	2.9253	2.69726	37.8066	7.81e-10	4.13e-09	1.18e-09	up-regulated
Nitab4.5_0000511g0110	Nitab4.5_0000511g0110	2.58507	3.1005	3.14687	15.6066	14.0489	16.9553	2.92195	3.40999	220.803	6.04e-50	3.33e-48	9.51e-49	up-regulated
Nitab4.5_0000167g0120	Nitab4.5_0000167g0120	0.268827	0.113963	0.644199	2.0317	2.28902	1.13924	2.92086	0.3208	6.6234	0.0100647	0.0200581	0.00572676	up-regulated
Nitab4.5_0000033g0120	Nitab4.5_0000033g0120	33.6727	40.2658	39.605	213.594	167.202	213.444	2.92051	6.42239	252.879	6.12e-57	4.57e-55	1.31e-55	up-regulated
Nitab4.5_0009451g0070	Nitab4.5_0009451g0070	0.38616	0.156871	0.195745	1.70172	1.08393	1.09773	2.92024	0.214523	16.3373	5.3e-05	0.000159867	4.56e-05	up-regulated
Nitab4.5_0001842g0130	Nitab4.5_0001842g0130	0.18395	0.119565	0.192605	1.06096	0.973906	0.690736	2.91959	-0.330463	31.5771	1.92e-08	8.83e-08	2.52e-08	up-regulated
Nitab4.5_0000222g0100	Nitab4.5_0000222g0100	35.8699	39.0473	37.8471	230.08	173.958	184.169	2.91957	7.73853	304.375	3.67e-68	4.27e-66	1.22e-66	up-regulated
Nitab4.5_0002977g0020	Nitab4.5_0002977g0020	0.357527	0.49295	0.343309	2.0985	1.99763	2.23708	2.91843	2.37732	93.5031	4.06e-22	5.39e-21	1.54e-21	up-regulated
Nitab4.5_0012840g0010	Nitab4.5_0012840g0010	3.48606	3.11139	2.46901	15.7971	15.3771	16.613	2.91835	3.83384	196.115	1.47e-44	6.45e-43	1.84e-43	up-regulated
Nitab4.5_0004190g0050	Nitab4.5_0004190g0050	2.58432	2.07928	1.84675	12.2062	8.80478	12.9188	2.91765	2.97062	145.39	1.76e-33	4.54e-32	1.3e-32	up-regulated
Nitab4.5_0000227g0330	Nitab4.5_0000227g0330	0.358298	0.48703	0.610112	2.85347	2.29539	2.4962	2.9176	2.23009	51.3545	7.71e-13	5.36e-12	1.53e-12	up-regulated
Nitab4.5_0002486g0050	Nitab4.5_0002486g0050	20.5675	24.8086	23.0943	125.171	110.44	123.52	2.9174	7.27353	266.351	7.08e-60	5.98e-58	1.71e-58	up-regulated
Nitab4.5_0004730g0030	Nitab4.5_0004730g0030	52.7573	57.1353	57.8031	323.584	282.258	271.732	2.91619	7.26978	323.651	2.32e-72	3.2e-70	9.13e-71	up-regulated
Nitab4.5_0011811g0010	Nitab4.5_0011811g0010	66.805	59.0787	68.2055	348.505	299.533	364.337	2.91333	8.45888	340.476	5.03e-76	8.17e-74	2.33e-74	up-regulated
Nitab4.5_0000080g0300	Nitab4.5_0000080g0300	0.220153	0.408369	0.549378	2.60858	2.01407	1.62133	2.9133	-0.0428345	21.3166	3.89e-06	1.38e-05	3.94e-06	up-regulated
Nitab4.5_0000976g0050	Nitab4.5_0000976g0050	0.941766	0.859546	0.592259	3.72939	3.71862	5.22756	2.91287	0.996435	57.9821	2.65e-14	2.07e-13	5.92e-14	up-regulated
Nitab4.5_0006558g0040	Nitab4.5_0006558g0040	0.774861	1.01068	0.738721	4.91216	4.60499	3.89184	2.91252	0.790411	36.8624	1.27e-09	6.58e-09	1.88e-09	up-regulated
Nitab4.5_0000341g0060	Nitab4.5_0000341g0060	1.55775	1.22266	1.39043	8.21584	6.00097	7.41285	2.91021	2.86525	118.821	1.15e-27	2.13e-26	6.09e-27	up-regulated
Nitab4.5_0007429g0030	Nitab4.5_0007429g0030	0.966416	1.19789	1.74112	8.61984	4.79077	6.61976	2.90852	3.0052	42.9685	5.56e-11	3.29e-10	9.4e-11	up-regulated
Nitab4.5_0000400g0040	Nitab4.5_0000400g0040	0.279218	0.288918	0.222383	1.1755	1.36847	1.64638	2.90662	0.814174	33.8301	6.01e-09	2.91e-08	8.32e-09	up-regulated
Nitab4.5_0000777g0160	Nitab4.5_0000777g0160	7.23783	7.02368	6.77502	41.1086	30.3992	37.2618	2.90602	3.94453	191.278	1.67e-43	6.99e-42	1.99e-42	up-regulated
Nitab4.5_0002052g0060	Nitab4.5_0002052g0060	0.837591	0.86574	0.957775	3.53247	5.70137	4.97096	2.906	2.43748	118.546	1.32e-27	2.44e-26	6.97e-27	up-regulated
Nitab4.5_0008031g0020	Nitab4.5_0008031g0020	13.1293	11.7889	11.6019	72.838	62.8814	53.7926	2.90553	5.40792	225.932	4.6e-51	2.68e-49	7.66e-50	up-regulated
Nitab4.5_0003749g0030	Nitab4.5_0003749g0030	28.5334	28.3985	27.3997	170.896	122.685	140.902	2.90443	6.29705	288.711	9.49e-65	9.58e-63	2.74e-63	up-regulated
Nitab4.5_0001157g0020	Nitab4.5_0001157g0020	1.01524	1.98729	1.35403	9.31147	4.66644	8.39649	2.89868	2.48644	61.5849	4.24e-15	3.52e-14	1.01e-14	up-regulated
Nitab4.5_0000791g0110	Nitab4.5_0000791g0110	65.3253	75.2355	71.5691	406.279	314.071	371.683	2.89821	7.52682	184.696	4.57e-42	1.78e-40	5.09e-41	up-regulated
Nitab4.5_0011507g0010	Nitab4.5_0011507g0010	6.19033	7.95044	6.31543	44.0894	44.5232	17.8645	2.89803	4.3264	25.4171	4.62e-07	1.83e-06	5.22e-07	up-regulated
Nitab4.5_0007088g0020	Nitab4.5_0007088g0020	22.1992	9.92688	14.7078	81.4352	92.4275	69.9041	2.89791	3.78991	91.6152	1.05e-21	1.36e-20	3.89e-21	up-regulated
Nitab4.5_0002811g0030	Nitab4.5_0002811g0030	22.8	22.8367	24.2927	127.843	94.0442	137.25	2.897	5.985	225.946	4.57e-51	2.67e-49	7.63e-50	up-regulated
Nitab4.5_0000072g0450	Nitab4.5_0000072g0450	5.28361	4.25615	3.88251	24.7957	22.8433	21.7476	2.89599	4.09824	118.143	1.61e-27	2.98e-26	8.5e-27	up-regulated
Nitab4.5_0000463g0070	Nitab4.5_0000463g0070	4.82775	1.98091	5.38539	18.268	22.0925	23.122	2.89574	4.42654	114.183	1.19e-26	2.06e-25	5.9e-26	up-regulated
Nitab4.5_0000152g0170	Nitab4.5_0000152g0170	4.16593	3.99581	4.35377	27.8509	21.3922	14.9108	2.89566	4.7035	119.466	8.28e-28	1.55e-26	4.43e-27	up-regulated
Nitab4.5_0000602g0060	Nitab4.5_0000602g0060	3.22734	2.06062	4.00206	15.2722	21.7345	11.8985	2.8955	2.60247	71.8686	2.3e-17	2.25e-16	6.43e-17	up-regulated
Nitab4.5_0001295g0040	Nitab4.5_0001295g0040	4.18296	5.31124	4.36622	27.3182	20.9993	22.9391	2.89512	4.91877	91.1324	1.34e-21	1.73e-20	4.94e-21	up-regulated
Nitab4.5_0000815g0080	Nitab4.5_0000815g0080	1.24327	0.615981	1.27311	6.0281	6.24743	4.06744	2.89491	1.94862	67.1686	2.49e-16	2.28e-15	6.52e-16	up-regulated
Nitab4.5_0000180g0050	Nitab4.5_0000180g0050	11.6	11.1774	12.3968	70.9772	50.9196	57.9131	2.89362	5.48788	259.367	2.36e-58	1.89e-56	5.4e-57	up-regulated
Nitab4.5_0000207g0070	Nitab4.5_0000207g0070	22.0447	30.1131	25.9059	163.408	100.633	133.549	2.89357	6.59238	155.549	1.06e-35	3.07e-34	8.76e-35	up-regulated
Nitab4.5_0000668g0030	Nitab4.5_0000668g0030	5.19306	6.297	8.40088	33.5733	29.9512	39.7829	2.89354	2.0285	99.0738	2.43e-23	3.48e-22	9.93e-23	up-regulated
Nitab4.5_0001519g0140	Nitab4.5_0001519g0140	4.81644	6.03952	6.89368	38.7855	28.2757	23.7312	2.89322	4.2171	152.777	4.28e-35	1.19e-33	3.4e-34	up-regulated
Nitab4.5_0011131g0020	Nitab4.5_0011131g0020	0.753464	0.869216	1.02574	5.32915	4.35668	3.98612	2.89289	1.85196	80.8115	2.48e-19	2.75e-18	7.86e-19	up-regulated
Nitab4.5_0005697g0010	Nitab4.5_0005697g0010	16.117	15.9819	23.1077	83.8014	112.96	91.8953	2.89153	6.55732	194.284	3.69e-44	1.59e-42	4.54e-43	up-regulated
Nitab4.5_0009456g0010	Nitab4.5_0009456g0010	0.183012	1.11028	0.819811	4.22337	4.53114	2.45144	2.89038	0.767635	28.2019	1.09e-07	4.63e-07	1.32e-07	up-regulated
Nitab4.5_0000223g0130	Nitab4.5_0000223g0130	6.03624	4.98755	8.20399	33.4157	31.6634	33.8127	2.88901	5.48404	260.314	1.47e-58	1.18e-56	3.38e-57	up-regulated
Nitab4.5_0000827g0060	Nitab4.5_0000827g0060	25.2504	26.3324	24.0775	144.814	105.739	135.459	2.88834	7.54061	294.047	6.53e-66	6.91e-64	1.97e-64	up-regulated
Nitab4.5_0002373g0090	Nitab4.5_0002373g0090	26.0039	23.4816	25.6734	145.115	121.292	118.465	2.88813	5.3691	362.06	1e-80	1.86e-78	5.32e-79	up-regulated
Nitab4.5_0002050g0080	Nitab4.5_0002050g0080	0.766288	0.253452	0.956826	3.19498	3.81811	3.26124	2.88714	1.1142	11.4411	0.000718386	0.00180894	0.000516469	up-regulated
Nitab4.5_0002579g0020	Nitab4.5_0002579g0020	6.84424	3.93582	4.42941	28.9791	33.8077	15.866	2.88373	4.45428	62.3453	2.88e-15	2.43e-14	6.93e-15	up-regulated
Nitab4.5_0005382g0020	Nitab4.5_0005382g0020	1.25669	1.9176	2.9072	9.30066	6.31259	15.3783	2.88293	0.903101	5.6552	0.0174037	0.0328042	0.00936588	up-regulated
Nitab4.5_0003790g0020	Nitab4.5_0003790g0020	55.9927	50.8744	46.7134	295.819	216.325	265.681	2.87887	6.61454	263.826	2.52e-59	2.07e-57	5.92e-58	up-regulated
Nitab4.5_0002852g0020	Nitab4.5_0002852g0020	0.916814	0.280957	0.294737	2.04098	2.14425	3.50571	2.87758	0.0119773	21.4904	3.56e-06	1.27e-05	3.62e-06	up-regulated
Nitab4.5_0006540g0010	Nitab4.5_0006540g0010	7.25497	7.54408	8.59646	41.5913	50.3976	28.7825	2.87468	3.4017	103.327	2.84e-24	4.28e-23	1.22e-23	up-regulated
Nitab4.5_0000320g0110	Nitab4.5_0000320g0110	5.38959	5.66884	4.68665	28.8836	22.7248	28.2272	2.87312	4.21381	234.555	6.05e-53	3.82e-51	1.09e-51	up-regulated
Nitab4.5_0002300g0140	Nitab4.5_0002300g0140	15.0227	18.0596	17.3522	97.2882	73.7115	83.566	2.87079	6.73708	279.325	1.05e-62	9.82e-61	2.8e-61	up-regulated
Nitab4.5_0009965g0010	Nitab4.5_0009965g0010	8.15985	3.78332	9.28257	39.2286	53.8842	15.8767	2.86534	5.57543	47.532	5.41e-12	3.5e-11	9.98e-12	up-regulated
Nitab4.5_0001225g0270	Nitab4.5_0001225g0270	0.150583	0.181366	0.143287	0.681446	0.85299	0.960146	2.86478	-0.632705	14.2909	0.000156618	0.000438857	0.000125298	up-regulated
Nitab4.5_0004324g0010	Nitab4.5_0004324g0010	2.61862	3.29714	3.54487	17.534	12.3258	17.6302	2.86446	4.67176	190.108	3.01e-43	1.25e-41	3.57e-42	up-regulated
Nitab4.5_0000458g0100	Nitab4.5_0000458g0100	27.2561	30.055	29.1995	154.1	115.241	165.392	2.86418	6.40023	155.099	1.33e-35	3.81e-34	1.09e-34	up-regulated
Nitab4.5_0012396g0010	Nitab4.5_0012396g0010	0.249131	0.175585	0.273717	1.24883	1.05206	1.2304	2.86301	0.972223	44.2119	2.95e-11	1.79e-10	5.11e-11	up-regulated
Nitab4.5_0007900g0030	Nitab4.5_0007900g0030	32.1497	24.8313	28.1749	155.841	129.49	142.271	2.86104	5.62689	161.206	6.17e-37	1.91e-35	5.46e-36	up-regulated
Nitab4.5_0000647g0200	Nitab4.5_0000647g0200	11.9957	12.7678	12.6681	69.6537	56.1027	61.8774	2.85808	5.61571	225.379	6.07e-51	3.52e-49	1.01e-49	up-regulated
Nitab4.5_0006939g0010	Nitab4.5_0006939g0010	4.72316	5.22899	6.42345	36.0645	18.1474	26.6228	2.85807	3.22343	100.45	1.21e-23	1.76e-22	5.03e-23	up-regulated
Nitab4.5_0014534g0010	Nitab4.5_0014534g0010	0.406926	0.075044	0.21231	1.20426	1.78604	0.658976	2.8577	-0.563846	14.7111	0.000125305	0.000357012	0.00010193	up-regulated
Nitab4.5_0000733g0020	Nitab4.5_0000733g0020	5.76272	7.07831	6.34978	34.6875	29.8883	31.8985	2.85652	5.45806	266.606	6.23e-60	5.27e-58	1.51e-58	up-regulated
Nitab4.5_0000560g0080	Nitab4.5_0000560g0080	1.01603	0.887367	0.263615	3.30292	2.97298	4.72249	2.85423	-0.629098	20.5395	5.84e-06	2.02e-05	5.76e-06	up-regulated
Nitab4.5_0002158g0010	Nitab4.5_0002158g0010	3.12446	3.79421	4.77721	21.4715	18.9876	18.346	2.85327	3.22361	104.693	1.43e-24	2.19e-23	6.24e-24	up-regulated
Nitab4.5_0004336g0030	Nitab4.5_0004336g0030	18.1487	17.7996	16.0819	99.3752	79.5913	80.964	2.85268	4.176	193.505	5.46e-44	2.33e-42	6.65e-43	up-regulated
Nitab4.5_0000390g0030	Nitab4.5_0000390g0030	1.67893	0.164588	1.56627	5.28292	6.33148	5.59142	2.84918	0.607844	12.3605	0.000438523	0.00114307	0.000326356	up-regulated
Nitab4.5_0000154g0280	Nitab4.5_0000154g0280	1.39585	0.751585	1.06998	5.80918	4.51567	5.7807	2.84907	1.4229	79.0215	6.14e-19	6.64e-18	1.9e-18	up-regulated
Nitab4.5_0007983g0030	Nitab4.5_0007983g0030	35.4956	40.991	36.9772	214.828	174.183	176.162	2.84845	7.41927	240.127	3.69e-54	2.46e-52	7.03e-53	up-regulated
Nitab4.5_0001998g0050	Nitab4.5_0001998g0050	2.45551	2.44571	2.239	14.8879	15.0555	6.03772	2.84792	1.99829	30.5851	3.2e-08	1.44e-07	4.1e-08	up-regulated
Nitab4.5_0001787g0020	Nitab4.5_0001787g0020	6.58851	6.00641	6.57681	33.6449	27.9928	33.8749	2.84764	5.70759	269.106	1.78e-60	1.52e-58	4.35e-59	up-regulated
Nitab4.5_0001000g0080	Nitab4.5_0001000g0080	0.100459	0.17826	0.072775	0.684625	0.465331	0.668329	2.84652	-0.572192	19.4453	1.04e-05	3.45e-05	9.86e-06	up-regulated
Nitab4.5_0000144g0110	Nitab4.5_0000144g0110	18.1834	16.1925	18.5719	110.419	67.3436	82.0767	2.84501	6.02077	164.235	1.34e-37	4.29e-36	1.22e-36	up-regulated
Nitab4.5_0001700g0100	Nitab4.5_0001700g0100	0.808392	1.11304	0.718484	4.61593	3.19911	5.31504	2.84447	1.51538	36.5308	1.5e-09	7.74e-09	2.21e-09	up-regulated
Nitab4.5_0009749g0020	Nitab4.5_0009749g0020	4.44972	4.67987	6.19567	32.2272	27.6406	16.2264	2.84344	4.77898	121.569	2.87e-28	5.5e-27	1.57e-27	up-regulated
Nitab4.5_0000147g0130	Nitab4.5_0000147g0130	14.7843	15.3373	14.1888	83.6097	60.7761	74.6586	2.84305	5.04642	206.198	9.28e-47	4.4e-45	1.26e-45	up-regulated
Nitab4.5_0006244g0010	Nitab4.5_0006244g0010	0.383614	0.229971	0.042286	1.14477	1.08021	1.07783	2.84289	0.0505373	14.5322	0.000137785	0.000389976	0.000111341	up-regulated
Nitab4.5_0003604g0050	Nitab4.5_0003604g0050	3.08106	2.862	3.74792	22.5531	15.15	9.8183	2.84203	3.97183	69.8429	6.42e-17	6.11e-16	1.74e-16	up-regulated
Nitab4.5_0011145g0010	Nitab4.5_0011145g0010	0.548207	0.804349	0.528973	3.17077	3.27603	3.09723	2.84004	0.885819	34.0216	5.45e-09	2.65e-08	7.56e-09	up-regulated
Nitab4.5_0004750g0040	Nitab4.5_0004750g0040	0.420722	0.442352	0.547177	2.5163	2.33301	2.21043	2.83753	0.636688	33.0333	9.06e-09	4.31e-08	1.23e-08	up-regulated
Nitab4.5_0000463g0020	Nitab4.5_0000463g0020	8.8042	5.78562	4.81263	33.4654	37.6824	25.8526	2.83708	5.05639	119.242	9.27e-28	1.73e-26	4.94e-27	up-regulated
Nitab4.5_0003484g0100	Nitab4.5_0003484g0100	10.8005	13.3039	12.1807	65.0069	52.4881	62.4257	2.837	3.2671	138.612	5.35e-32	1.27e-30	3.64e-31	up-regulated
Nitab4.5_0013306g0030	Nitab4.5_0013306g0030	3.27139	3.13914	3.23636	18.428	19.1016	10.5645	2.83493	4.33513	105.634	8.87e-25	1.38e-23	3.93e-24	up-regulated
Nitab4.5_0000040g0110	Nitab4.5_0000040g0110	17.099	16.3653	17.7057	89.1044	106.596	60.4497	2.83315	5.2143	187.944	8.94e-43	3.6e-41	1.03e-41	up-regulated
Nitab4.5_0004689g0020	Nitab4.5_0004689g0020	9.51072	8.82911	8.93333	49.6651	42.5159	42.3665	2.83242	5.41297	346.693	2.22e-77	3.72e-75	1.06e-75	up-regulated
Nitab4.5_0007697g0010	Nitab4.5_0007697g0010	9.0278	12.6532	11.2807	56.7857	50.5427	55.8195	2.83175	5.42642	219.715	1.04e-49	5.66e-48	1.62e-48	up-regulated
Nitab4.5_0000032g0410	Nitab4.5_0000032g0410	79.9772	92.2899	83.0589	486.856	323.196	438.453	2.8316	8.36914	189.77	3.57e-43	1.47e-41	4.21e-42	up-regulated
Nitab4.5_0005215g0020	Nitab4.5_0005215g0020	34.3996	27.6761	36.2762	179.844	160.255	144.221	2.83013	7.21444	196.074	1.5e-44	6.58e-43	1.88e-43	up-regulated
Nitab4.5_0006492g0030	Nitab4.5_0006492g0030	4.20352	4.34882	4.01671	21.9275	17.9917	22.0247	2.82962	3.46183	193.116	6.64e-44	2.81e-42	8.03e-43	up-regulated
Nitab4.5_0005908g0080	Nitab4.5_0005908g0080	0.57549	0.794712	0.799239	4.64695	4.2933	2.01123	2.82959	0.118501	20.0025	7.73e-06	2.63e-05	7.51e-06	up-regulated
Nitab4.5_0000935g0010	Nitab4.5_0000935g0010	0.405045	0.208048	0.407372	1.72438	1.90097	1.52554	2.82944	-0.20186	27.5906	1.5e-07	6.27e-07	1.79e-07	up-regulated
Nitab4.5_0002229g0060	Nitab4.5_0002229g0060	0.895388	1.76734	1.15096	8.07522	2.86016	7.58033	2.82929	1.27397	13.9663	0.000186112	0.000515662	0.000147226	up-regulated
Nitab4.5_0003625g0020	Nitab4.5_0003625g0020	0.97321	1.08831	1.66387	4.82342	8.95347	5.27746	2.82894	2.69742	107.081	4.27e-25	6.77e-24	1.93e-24	up-regulated
Nitab4.5_0001063g0080	Nitab4.5_0001063g0080	0.035461	0.194637	0.186998	0.965355	0.586445	0.536888	2.82724	-0.0753352	15.4052	8.68e-05	0.000253162	7.23e-05	up-regulated
Nitab4.5_0000743g0030	Nitab4.5_0000743g0030	36.1184	36.1501	33.6966	209.523	157.647	150.707	2.82626	5.4159	255.331	1.79e-57	1.36e-55	3.87e-56	up-regulated
Nitab4.5_0000376g0070	Nitab4.5_0000376g0070	1.95394	2.98107	1.0562	11.8287	7.45956	10.0272	2.82414	2.33537	23.3977	1.32e-06	4.95e-06	1.41e-06	up-regulated
Nitab4.5_0000062g0220	Nitab4.5_0000062g0220	1.01487	2.89047	2.71438	17.3882	10.7726	3.91564	2.82408	2.34461	30.0912	4.12e-08	1.83e-07	5.23e-08	up-regulated
Nitab4.5_0013754g0010	Nitab4.5_0013754g0010	31.5086	29.1058	32.2394	170.88	125.038	156.528	2.82317	5.74582	268.364	2.58e-60	2.2e-58	6.29e-59	up-regulated
Nitab4.5_0000008g0010	Nitab4.5_0000008g0010	10.0172	6.33553	8.229	48.3185	56.4518	17.1144	2.8223	4.00441	59.217	1.41e-14	1.13e-13	3.22e-14	up-regulated
Nitab4.5_0002231g0040	Nitab4.5_0002231g0040	5.52245	5.2036	5.98495	32.0211	23.6689	25.662	2.82227	5.6485	231.262	3.16e-52	1.95e-50	5.58e-51	up-regulated
Nitab4.5_0003551g0060	Nitab4.5_0003551g0060	2.46988	1.30383	2.48969	11.1545	9.41637	10.0401	2.82201	2.30255	78.5296	7.88e-19	8.46e-18	2.42e-18	up-regulated
Nitab4.5_0003962g0020	Nitab4.5_0003962g0020	18.8915	22.6774	15.4431	108.531	73.3685	95.4837	2.8215	4.67907	156.633	6.16e-36	1.8e-34	5.13e-35	up-regulated
Nitab4.5_0000045g0480	Nitab4.5_0000045g0480	1.59132	1.96856	2.50881	5.44817	12.2925	13.0252	2.82035	3.30907	48.6786	3.02e-12	2e-11	5.7e-12	up-regulated
Nitab4.5_0009833g0010	Nitab4.5_0009833g0010	47.709	49.7644	57.4033	192.559	278.739	300.964	2.81938	6.25778	136.841	1.31e-31	3.04e-30	8.68e-31	up-regulated
Nitab4.5_0000309g0040	Nitab4.5_0000309g0040	19.9229	21.2455	18.4605	96.1075	104.093	94.2948	2.81929	6.35189	255.661	1.51e-57	1.16e-55	3.3e-56	up-regulated
Nitab4.5_0000874g0030	Nitab4.5_0000874g0030	0	0.192202	0.167723	0.840745	0.218124	0.760785	2.81846	-0.459547	12.2849	0.000456628	0.00118582	0.000338562	up-regulated
Nitab4.5_0001931g0030	Nitab4.5_0001931g0030	0.12152	0.006246	0.117628	0.389021	0.338413	0.478083	2.81708	0.180618	11.4758	0.000705099	0.00177854	0.00050779	up-regulated
Nitab4.5_0000414g0110	Nitab4.5_0000414g0110	1.1201	2.201	1.42714	9.70594	6.05697	7.26828	2.81707	3.15867	29.7156	5e-08	2.2e-07	6.28e-08	up-regulated
Nitab4.5_0001334g0020	Nitab4.5_0001334g0020	0.14458	0.203421	0.411112	1.37875	1.8551	0.60904	2.81492	0.640017	22.4587	2.15e-06	7.88e-06	2.25e-06	up-regulated
Nitab4.5_0000233g0220	Nitab4.5_0000233g0220	34.8717	29.2076	29.2813	190.174	125.973	133.398	2.81364	5.6009	193.236	6.25e-44	2.65e-42	7.57e-43	up-regulated
Nitab4.5_0000664g0330	Nitab4.5_0000664g0330	86.9748	69.0264	71.7273	455.916	306.923	333.972	2.81325	6.58279	188.482	6.82e-43	2.76e-41	7.89e-42	up-regulated
Nitab4.5_0001320g0160	Nitab4.5_0001320g0160	0.327863	0	0.552444	1.42556	1.37169	1.50241	2.81324	0.790722	14.3704	0.000150142	0.000421789	0.000120425	up-regulated
Nitab4.5_0000200g0190	Nitab4.5_0000200g0190	0.611546	1.97595	3.78335	10.6812	10.0363	10.5027	2.81318	2.85644	28.8688	7.75e-08	3.33e-07	9.51e-08	up-regulated
Nitab4.5_0000856g0060	Nitab4.5_0000856g0060	0.276323	0.448517	0.43471	1.88388	1.81809	2.01887	2.81274	2.08102	116.664	3.4e-27	6.09e-26	1.74e-26	up-regulated
Nitab4.5_0000894g0020	Nitab4.5_0000894g0020	11.5945	11.5197	12.9831	63.5046	49.7374	61.8356	2.81232	5.7209	217.622	2.99e-49	1.59e-47	4.54e-48	up-regulated
Nitab4.5_0003167g0090	Nitab4.5_0003167g0090	3.65548	4.54317	4.12379	20.734	18.6231	20.8131	2.81201	4.62287	225.087	7.03e-51	4.07e-49	1.16e-49	up-regulated
Nitab4.5_0003285g0050	Nitab4.5_0003285g0050	11.2818	12.0525	14.1628	75.1222	44.1231	60.5494	2.81166	5.53134	152.99	3.85e-35	1.08e-33	3.07e-34	up-regulated
Nitab4.5_0000947g0070	Nitab4.5_0000947g0070	3.09838	2.46109	3.58183	17.0604	13.2453	13.9083	2.81023	4.0256	222.847	2.16e-50	1.21e-48	3.47e-49	up-regulated
Nitab4.5_0001329g0080	Nitab4.5_0001329g0080	0.801046	1.01007	1.38298	5.69767	4.7296	5.11739	2.80725	1.69173	18.7984	1.45e-05	4.75e-05	1.36e-05	up-regulated
Nitab4.5_0004607g0010	Nitab4.5_0004607g0010	238.633	216.297	214.089	1161.71	919.758	1152.12	2.80713	9.05205	300.918	2.08e-67	2.36e-65	6.72e-66	up-regulated
Nitab4.5_0000335g0170	Nitab4.5_0000335g0170	0.180389	0.412389	0.123189	0.713811	1.39074	1.53229	2.80563	0.62184	24.0077	9.59e-07	3.66e-06	1.04e-06	up-regulated
Nitab4.5_0009260g0040	Nitab4.5_0009260g0040	6.71947	8.12437	7.00274	40.6567	30.3797	34.4573	2.80561	4.20087	155.5	1.09e-35	3.13e-34	8.95e-35	up-regulated
Nitab4.5_0003603g0090	Nitab4.5_0003603g0090	0.936105	0.460668	1.04528	4.41092	4.89081	2.69578	2.80528	1.72537	34.5223	4.21e-09	2.08e-08	5.93e-09	up-regulated
Nitab4.5_0001081g0060	Nitab4.5_0001081g0060	0.23402	0	0.089721	0.588288	0.726434	0.309612	2.80507	0.112118	14.031	0.000179826	0.00049919	0.000142523	up-regulated
Nitab4.5_0003265g0030	Nitab4.5_0003265g0030	0.671128	0.467619	0.156626	3.33073	1.46532	1.36036	2.80498	0.8083	20.0156	7.68e-06	2.61e-05	7.46e-06	up-regulated
Nitab4.5_0000231g0040	Nitab4.5_0000231g0040	6.03048	4.65896	6.00735	29.0226	25.748	26.0157	2.80352	3.78094	189.947	3.26e-43	1.35e-41	3.86e-42	up-regulated
Nitab4.5_0006696g0020	Nitab4.5_0006696g0020	0.266221	2.45365	1.30936	7.22447	5.43076	6.99886	2.80268	1.29782	19.6905	9.11e-06	3.06e-05	8.75e-06	up-regulated
Nitab4.5_0002503g0090	Nitab4.5_0002503g0090	0.746867	0.773539	0.486941	3.07465	3.6018	3.17159	2.80266	3.24448	96.4298	9.25e-23	1.28e-21	3.64e-22	up-regulated
Nitab4.5_0000315g0140	Nitab4.5_0000315g0140	0	0.18754	0.297004	0.839174	1.20033	0.390854	2.80203	0.0148192	6.06047	0.0138241	0.02669	0.00762024	up-regulated
Nitab4.5_0000115g0360	Nitab4.5_0000115g0360	1.66737	1.71519	2.02711	11.0293	6.55069	8.21208	2.80179	3.011	51.7225	6.39e-13	4.46e-12	1.27e-12	up-regulated
Nitab4.5_0000876g0020	Nitab4.5_0000876g0020	0.46456	0.020298	0.102666	0.610132	1.4773	0.938887	2.8003	0.631685	9.79629	0.00174864	0.00408815	0.0011672	up-regulated
Nitab4.5_0006133g0020	Nitab4.5_0006133g0020	2.94654	1.04696	1.02745	6.6678	5.99721	11.5627	2.79948	2.66368	25.2827	4.95e-07	1.96e-06	5.58e-07	up-regulated
Nitab4.5_0000964g0030	Nitab4.5_0000964g0030	0.145556	0.192388	0.199691	0.72898	0.65937	1.46517	2.7974	-0.626061	8.92962	0.00280583	0.00629592	0.00179754	up-regulated
Nitab4.5_0006371g0020	Nitab4.5_0006371g0020	6.36626	5.30598	6.57808	32.9651	23.8003	30.5138	2.79728	4.83899	225.941	4.58e-51	2.67e-49	7.64e-50	up-regulated
Nitab4.5_0000252g0030	Nitab4.5_0000252g0030	0.32235	0.060814	0.294824	1.38998	0.774278	1.13725	2.79631	-0.562545	12.4925	0.000408594	0.00107166	0.000305967	up-regulated
Nitab4.5_0000599g0020	Nitab4.5_0000599g0020	0.901044	1.18114	0.881197	6.17377	3.61469	4.59142	2.7959	-0.780621	22.7071	1.89e-06	6.97e-06	1.99e-06	up-regulated
Nitab4.5_0000677g0040	Nitab4.5_0000677g0040	176.026	158.727	201.082	933.993	739.554	889.513	2.79342	8.89007	193.951	4.36e-44	1.87e-42	5.34e-43	up-regulated
Nitab4.5_0010610g0030	Nitab4.5_0010610g0030	2.08847	1.14137	1.81239	8.09789	7.87139	8.41002	2.79315	2.05878	85.5669	2.24e-20	2.65e-19	7.57e-20	up-regulated
Nitab4.5_0001942g0140	Nitab4.5_0001942g0140	3.88891	4.44849	5.716	24.8948	22.4917	20.1248	2.79026	4.99301	184.626	4.74e-42	1.84e-40	5.27e-41	up-regulated
Nitab4.5_0013476g0010	Nitab4.5_0013476g0010	2.16723	2.37471	2.27604	11.0487	11.496	10.4478	2.79007	3.24533	183.776	7.26e-42	2.81e-40	8.01e-41	up-regulated
Nitab4.5_0000443g0160	Nitab4.5_0000443g0160	1.45505	0.115097	1.16768	3.48614	5.52884	4.44521	2.78991	0.778123	26.9278	2.11e-07	8.69e-07	2.48e-07	up-regulated
Nitab4.5_0003787g0050	Nitab4.5_0003787g0050	9.67621	8.00136	8.23385	45.4163	34.8215	43.1827	2.7882	5.67602	224.954	7.51e-51	4.34e-49	1.24e-49	up-regulated
Nitab4.5_0000491g0130	Nitab4.5_0000491g0130	20.2408	15.7298	17.2766	99.0238	72.2123	81.4847	2.78722	5.88631	248.048	6.92e-56	5e-54	1.43e-54	up-regulated
Nitab4.5_0000603g0010	Nitab4.5_0000603g0010	26.2474	24.1177	24.0182	125.248	98.8324	130.275	2.78551	5.59271	174.3	8.51e-40	3.02e-38	8.63e-39	up-regulated
Nitab4.5_0004739g0030	Nitab4.5_0004739g0030	5.32766	7.43419	8.77928	36.8048	28.9782	36.8484	2.78314	4.00707	157.211	4.6e-36	1.35e-34	3.87e-35	up-regulated
Nitab4.5_0003568g0010	Nitab4.5_0003568g0010	28.8096	28.4935	27.9725	147.164	120.87	137.968	2.78292	6.48756	302.967	7.43e-68	8.53e-66	2.44e-66	up-regulated
Nitab4.5_0003436g0040	Nitab4.5_0003436g0040	18.6685	27.8665	21.4641	123.131	86.003	113.438	2.7826	6.07815	140.759	1.82e-32	4.43e-31	1.26e-31	up-regulated
Nitab4.5_0000970g0160	Nitab4.5_0000970g0160	7.89798	8.14331	7.44954	40.7514	36.3195	35.1466	2.78257	4.89068	236.405	2.39e-53	1.54e-51	4.39e-52	up-regulated
Nitab4.5_0000006g0560	Nitab4.5_0000006g0560	0.805052	0.124797	0.256475	2.919	1.53487	1.1125	2.78223	1.25953	13.2736	0.000269165	0.000726186	0.000207333	up-regulated
Nitab4.5_0002066g0100	Nitab4.5_0002066g0100	1.5707	3.16917	0.963009	10.6255	7.86452	8.77544	2.78219	1.77497	33.6299	6.67e-09	3.21e-08	9.18e-09	up-regulated
Nitab4.5_0011529g0010	Nitab4.5_0011529g0010	14.9763	12.1674	16.5485	88.806	55.5079	60.6936	2.78049	5.70112	173.443	1.31e-39	4.61e-38	1.32e-38	up-regulated
Nitab4.5_0003084g0020	Nitab4.5_0003084g0020	3.9144	2.84398	2.57313	15.1006	15.6479	13.9932	2.78007	3.07366	202.72	5.33e-46	2.43e-44	6.95e-45	up-regulated
Nitab4.5_0009622g0010	Nitab4.5_0009622g0010	8.24775	5.91327	7.93189	29.0552	39.9686	37.7765	2.77918	5.03555	80.7952	2.5e-19	2.77e-18	7.92e-19	up-regulated
Nitab4.5_0001816g0220	Nitab4.5_0001816g0220	44.8164	27.0825	29.8406	119.998	214.174	161.981	2.77714	4.89091	82.5853	1.01e-19	1.15e-18	3.29e-19	up-regulated
Nitab4.5_0004487g0050	Nitab4.5_0004487g0050	8.9688	7.77733	9.08003	45.7821	36.6803	39.403	2.77234	5.19786	203.455	3.68e-46	1.69e-44	4.82e-45	up-regulated
Nitab4.5_0000212g0040	Nitab4.5_0000212g0040	14.6261	16.993	15.9673	82.6976	71.2408	71.285	2.77087	6.01701	317.321	5.55e-71	7.09e-69	2.02e-69	up-regulated
Nitab4.5_0001264g0010	Nitab4.5_0001264g0010	7.12627	6.22142	6.81444	36.718	36.8228	22.226	2.77009	6.11101	221.067	5.29e-50	2.92e-48	8.35e-49	up-regulated
Nitab4.5_0003904g0010	Nitab4.5_0003904g0010	14.2597	13.6559	19.1309	63.9244	102.16	61.2562	2.76616	6.32825	26.6291	2.47e-07	1.01e-06	2.88e-07	up-regulated
Nitab4.5_0000330g0040	Nitab4.5_0000330g0040	11.0676	9.78025	11.888	59.0007	42.6846	51.5638	2.76523	4.34419	171.024	4.42e-39	1.52e-37	4.35e-38	up-regulated
Nitab4.5_0001489g0050	Nitab4.5_0001489g0050	1.26894	1.331	1.96583	6.55901	7.27497	8.06585	2.76482	1.37572	60.3016	8.14e-15	6.61e-14	1.89e-14	up-regulated
Nitab4.5_0000864g0120	Nitab4.5_0000864g0120	558.652	757.404	700.73	3328.06	2469.53	3667.27	2.76475	10.911	163.229	2.23e-37	7.06e-36	2.02e-36	up-regulated
Nitab4.5_0000335g0140	Nitab4.5_0000335g0140	58.4538	54.2348	51.479	340.841	193.292	225.777	2.76446	6.77859	158.838	2.03e-36	6.11e-35	1.74e-35	up-regulated
Nitab4.5_0001189g0050	Nitab4.5_0001189g0050	0.194851	0.493403	0.104001	1.29382	1.21572	1.29096	2.76438	0.255916	9.50916	0.00204449	0.00471362	0.00134578	up-regulated
Nitab4.5_0001089g0080	Nitab4.5_0001089g0080	0.142143	0.020857	0.161784	0.264469	0.882852	0.504885	2.7642	-0.531778	7.46731	0.00628294	0.0130965	0.00373916	up-regulated
Nitab4.5_0001356g0100	Nitab4.5_0001356g0100	1.53317	2.23152	1.84886	6.09506	10.6313	10.5129	2.76418	2.23226	65.6758	5.32e-16	4.75e-15	1.35e-15	up-regulated
Nitab4.5_0000078g0460	Nitab4.5_0000078g0460	11.2843	9.61887	6.93886	47.82	47.0659	36.7303	2.76211	4.51315	158.991	1.88e-36	5.67e-35	1.62e-35	up-regulated
Nitab4.5_0006683g0110	Nitab4.5_0006683g0110	9.94649	12.4802	7.36305	52.1612	40.008	47.7294	2.76193	4.12094	156.054	8.24e-36	2.39e-34	6.82e-35	up-regulated
Nitab4.5_0002160g0080	Nitab4.5_0002160g0080	0.609666	0.561352	0.206611	2.77219	2.04547	1.69173	2.76157	1.26474	35.5598	2.47e-09	1.25e-08	3.55e-09	up-regulated
Nitab4.5_0004308g0030	Nitab4.5_0004308g0030	0.779906	0.198257	0.144172	1.50431	2.18787	1.72909	2.76149	0.411437	29.3538	6.03e-08	2.63e-07	7.5e-08	up-regulated
Nitab4.5_0012794g0010	Nitab4.5_0012794g0010	23.3381	20.8694	20.3741	119.651	84.0555	97.0696	2.76086	6.15433	240.001	3.93e-54	2.62e-52	7.48e-53	up-regulated
Nitab4.5_0000738g0050	Nitab4.5_0000738g0050	5.9956	7.24298	12.6233	44.5342	32.0087	44.1626	2.7605	4.53016	125.308	4.36e-29	8.75e-28	2.5e-28	up-regulated
Nitab4.5_0002077g0110	Nitab4.5_0002077g0110	41.1913	33.909	34.6641	182.67	151.728	179.674	2.75978	7.07919	296.543	1.87e-66	2.02e-64	5.76e-65	up-regulated
Nitab4.5_0003554g0040	Nitab4.5_0003554g0040	1.50336	1.73276	2.37328	10.6346	7.03048	8.53347	2.75964	2.25844	89.2119	3.55e-21	4.43e-20	1.26e-20	up-regulated
Nitab4.5_0000803g0010	Nitab4.5_0000803g0010	6.30482	4.81754	6.70687	26.9938	33.9736	23.7916	2.75808	4.93786	183.516	8.28e-42	3.19e-40	9.1e-41	up-regulated
Nitab4.5_0000143g0220	Nitab4.5_0000143g0220	3.67122	2.90908	2.57686	13.5321	13.9351	15.7681	2.7575	3.17327	157.042	5.01e-36	1.47e-34	4.21e-35	up-regulated
Nitab4.5_0009120g0020	Nitab4.5_0009120g0020	6.97095	8.71163	8.26756	47.5642	28.4754	34.7128	2.75615	4.5306	77.2601	1.5e-18	1.58e-17	4.51e-18	up-regulated
Nitab4.5_0000019g0030	Nitab4.5_0000019g0030	6.87307	5.11378	4.46383	30.2875	22.1406	24.0079	2.756	4.468	160.536	8.64e-37	2.66e-35	7.58e-36	up-regulated
Nitab4.5_0005837g0080	Nitab4.5_0005837g0080	0.813234	0.968864	0.951267	4.42879	3.13642	5.41623	2.75561	0.364612	42.2691	7.95e-11	4.62e-10	1.32e-10	up-regulated
Nitab4.5_0002347g0200	Nitab4.5_0002347g0200	3.25523	1.39105	1.87648	10.2325	8.86903	11.4057	2.75451	2.31439	66.6976	3.17e-16	2.88e-15	8.23e-16	up-regulated
Nitab4.5_0003066g0040	Nitab4.5_0003066g0040	9.20038	10.05	9.75246	47.3649	41.5227	46.9905	2.75442	4.92029	234.437	6.42e-53	4.04e-51	1.15e-51	up-regulated
Nitab4.5_0010040g0010	Nitab4.5_0010040g0010	3.43703	2.45682	1.95999	13.603	10.8912	12.0799	2.75286	3.50887	107.744	3.06e-25	4.88e-24	1.39e-24	up-regulated
Nitab4.5_0003603g0030	Nitab4.5_0003603g0030	23.2903	28.4468	26.2204	125.921	120.493	119.317	2.75197	7.27583	242.949	8.95e-55	6.14e-53	1.75e-53	up-regulated
Nitab4.5_0000049g0090	Nitab4.5_0000049g0090	40.6265	40.617	39.1161	217.896	147.265	191.531	2.75168	7.46907	220.022	8.94e-50	4.86e-48	1.39e-48	up-regulated
Nitab4.5_0003724g0020	Nitab4.5_0003724g0020	4.15933	3.28497	3.1964	20.8671	17.1825	11.4652	2.75108	3.16977	30.6427	3.1e-08	1.4e-07	3.99e-08	up-regulated
Nitab4.5_0000119g0060	Nitab4.5_0000119g0060	6.03345	6.38586	6.46361	34.0948	23.7025	29.5907	2.7504	5.0261	209.544	1.73e-47	8.46e-46	2.42e-46	up-regulated
Nitab4.5_0013596g0010	Nitab4.5_0013596g0010	0.414061	0.218649	0.472237	1.7186	1.73446	1.77408	2.74966	2.08544	17.551	2.8e-05	8.77e-05	2.5e-05	up-regulated
Nitab4.5_0001184g0060	Nitab4.5_0001184g0060	3.28802	1.60108	2.60155	11.4005	14.2845	9.63625	2.74905	3.64171	125.387	4.19e-29	8.42e-28	2.4e-28	up-regulated
Nitab4.5_0003299g0010	Nitab4.5_0003299g0010	0.503307	0.371996	0.353375	2.29358	2.16468	1.28098	2.74773	2.78713	43.934	3.4e-11	2.05e-10	5.85e-11	up-regulated
Nitab4.5_0000368g0010	Nitab4.5_0000368g0010	6.14881	4.0504	4.23224	25.0543	20.6167	21.2578	2.74768	4.14505	175.643	4.33e-40	1.56e-38	4.46e-39	up-regulated
Nitab4.5_0000080g0230	Nitab4.5_0000080g0230	2.95262	2.54142	4.20899	17.0832	14.7542	13.3264	2.74724	2.6524	87.6997	7.62e-21	9.31e-20	2.66e-20	up-regulated
Nitab4.5_0002518g0020	Nitab4.5_0002518g0020	5.88885	4.44533	4.69872	27.9851	20.4152	20.949	2.74663	3.92502	142.898	6.19e-33	1.54e-31	4.41e-32	up-regulated
Nitab4.5_0006996g0030	Nitab4.5_0006996g0030	4.59329	3.89124	3.29482	21.0644	16.9313	16.5643	2.74514	2.62328	55.8475	7.83e-14	5.88e-13	1.68e-13	up-regulated
Nitab4.5_0003285g0080	Nitab4.5_0003285g0080	1.46425	2.28624	3.7909	11.6053	10.2378	13.2702	2.74224	2.251	45.9565	1.21e-11	7.58e-11	2.16e-11	up-regulated
Nitab4.5_0002485g0070	Nitab4.5_0002485g0070	5.71964	6.51883	7.33769	33.4066	25.0624	31.9368	2.74199	3.99635	143.517	4.53e-33	1.14e-31	3.26e-32	up-regulated
Nitab4.5_0000206g0010	Nitab4.5_0000206g0010	18.1736	18.8487	16.2543	82.8162	83.6298	81.9203	2.74011	5.63252	320.711	1.01e-71	1.33e-69	3.81e-70	up-regulated
Nitab4.5_0000258g0220	Nitab4.5_0000258g0220	6.78754	6.17878	6.54763	29.7717	28.798	32.2572	2.73881	3.33213	198.387	4.7e-45	2.09e-43	5.97e-44	up-regulated
Nitab4.5_0004854g0010	Nitab4.5_0004854g0010	3.04496	2.94062	4.73404	12.281	19.9015	18.6072	2.73742	4.48166	40.6949	1.78e-10	1e-09	2.86e-10	up-regulated
Nitab4.5_0002103g0090	Nitab4.5_0002103g0090	6.41181	6.13432	6.93763	33.3346	27.4175	29.0684	2.73709	5.83398	231.818	2.39e-52	1.48e-50	4.24e-51	up-regulated
Nitab4.5_0001383g0170	Nitab4.5_0001383g0170	0.389618	0.437897	0	1.69398	1.00747	1.19637	2.73699	0.678472	13.8653	0.000196393	0.000541881	0.000154712	up-regulated
Nitab4.5_0002532g0030	Nitab4.5_0002532g0030	3.5613	1.16243	1.66585	6.71076	11.9699	11.5055	2.73696	3.66116	55.263	1.05e-13	7.83e-13	2.24e-13	up-regulated
Nitab4.5_0006603g0020	Nitab4.5_0006603g0020	37.7113	33.0926	36.6379	186.699	140.487	164.903	2.73337	7.34443	247.321	9.97e-56	7.16e-54	2.04e-54	up-regulated
Nitab4.5_0001919g0010	Nitab4.5_0001919g0010	17.7546	10.5767	11.5304	68.2902	53.2487	60.9248	2.7329	5.45677	199.199	3.12e-45	1.4e-43	3.99e-44	up-regulated
Nitab4.5_0003914g0070	Nitab4.5_0003914g0070	4.04382	6.7389	5.97115	25.6078	27.316	25.0174	2.72899	3.73774	88.728	4.53e-21	5.61e-20	1.6e-20	up-regulated
Nitab4.5_0004090g0080	Nitab4.5_0004090g0080	17.1196	10.8906	13.7323	72.1522	56.0686	62.2873	2.72859	5.75223	208.243	3.32e-47	1.6e-45	4.58e-46	up-regulated
Nitab4.5_0006378g0040	Nitab4.5_0006378g0040	10.1951	10.2634	12.6017	52.3811	45.4212	53.9695	2.7278	5.44336	193.314	6.01e-44	2.55e-42	7.29e-43	up-regulated
Nitab4.5_0000914g0220	Nitab4.5_0000914g0220	69.5874	59.2232	67.1154	351.855	249.799	290.071	2.7274	5.89508	206.997	6.21e-47	2.96e-45	8.46e-46	up-regulated
Nitab4.5_0002401g0010	Nitab4.5_0002401g0010	17.3338	7.90498	12.2484	39.9057	68.3683	67.3315	2.72648	5.79723	102.145	5.16e-24	7.66e-23	2.19e-23	up-regulated
Nitab4.5_0000866g0040	Nitab4.5_0000866g0040	2.92983	4.86796	4.31035	20.2145	17.4904	18.1245	2.72627	3.17552	114.415	1.06e-26	1.84e-25	5.26e-26	up-regulated
Nitab4.5_0001219g0170	Nitab4.5_0001219g0170	0.195881	0.405671	0.363074	1.53973	1.07915	1.83923	2.72621	-0.0464216	17.9978	2.21e-05	7.03e-05	2.01e-05	up-regulated
Nitab4.5_0000080g0240	Nitab4.5_0000080g0240	1.88066	1.52258	1.46387	9.58447	5.65296	6.78342	2.72489	2.17788	35.9462	2.03e-09	1.03e-08	2.94e-09	up-regulated
Nitab4.5_0009269g0010	Nitab4.5_0009269g0010	16.0705	16.3658	15.5401	85.492	57.5751	74.781	2.72484	6.05839	211.796	5.57e-48	2.79e-46	7.96e-47	up-regulated
Nitab4.5_0000933g0030	Nitab4.5_0000933g0030	65.8686	43.5519	50.2677	180.029	297.876	270.123	2.72385	7.05133	75.0028	4.7e-18	4.8e-17	1.37e-17	up-regulated
Nitab4.5_0004104g0110	Nitab4.5_0004104g0110	2.61232	2.72131	2.18746	13.6668	8.06126	12.2724	2.72175	3.70237	72.65	1.55e-17	1.54e-16	4.38e-17	up-regulated
Nitab4.5_0003722g0070	Nitab4.5_0003722g0070	5.50819	4.01035	5.02563	20.0888	28.311	19.397	2.72084	4.04848	44.0289	3.24e-11	1.96e-10	5.58e-11	up-regulated
Nitab4.5_0012449g0020	Nitab4.5_0012449g0020	0.553904	0.478639	0.064523	1.68686	1.45434	1.98081	2.72074	-0.560438	5.68213	0.0171385	0.0323686	0.00924153	up-regulated
Nitab4.5_0000368g0200	Nitab4.5_0000368g0200	7.93459	7.75377	7.28854	38.3744	50.3707	18.3208	2.72021	3.24045	94.608	2.32e-22	3.12e-21	8.91e-22	up-regulated
Nitab4.5_0000511g0060	Nitab4.5_0000511g0060	19.2837	23.3822	27.3075	123.402	106.52	89.4561	2.72004	6.27364	22.9809	1.64e-06	6.08e-06	1.74e-06	up-regulated
Nitab4.5_0004171g0010	Nitab4.5_0004171g0010	6.71598	7.92483	5.95824	37.0217	27.4587	29.0016	2.71762	4.93308	170.89	4.73e-39	1.63e-37	4.64e-38	up-regulated
Nitab4.5_0001481g0050	Nitab4.5_0001481g0050	3.14433	6.65012	3.09016	23.3617	18.4627	17.1869	2.71732	2.70471	61.1698	5.24e-15	4.32e-14	1.23e-14	up-regulated
Nitab4.5_0002891g0010	Nitab4.5_0002891g0010	0.05384	0.187669	0.545266	1.05	1.19154	1.44145	2.71541	-0.519379	14.665	0.000128411	0.000365298	0.000104296	up-regulated
Nitab4.5_0001288g0160	Nitab4.5_0001288g0160	2.97453	4.19095	3.8632	17.0581	17.1017	16.4039	2.71353	3.83321	94.1002	3e-22	4.02e-21	1.15e-21	up-regulated
Nitab4.5_0003461g0050	Nitab4.5_0003461g0050	6.99847	6.08195	7.07642	36.5923	27.5041	26.8334	2.71233	4.81971	138.731	5.04e-32	1.2e-30	3.43e-31	up-regulated
Nitab4.5_0029246g0010	Nitab4.5_0029246g0010	11.9699	14.0962	10.0946	71.4715	41.4503	48.9853	2.71178	4.91218	116.144	4.42e-27	7.86e-26	2.24e-26	up-regulated
Nitab4.5_0004928g0030	Nitab4.5_0004928g0030	9.85183	6.33519	10.9551	44.3011	35.9208	42.5029	2.71172	3.74	150.28	1.51e-34	4.1e-33	1.17e-33	up-regulated
Nitab4.5_0000020g0270	Nitab4.5_0000020g0270	5.93568	5.64672	6.5971	30.9488	23.7179	27.3499	2.70962	5.5663	246.344	1.63e-55	1.15e-53	3.3e-54	up-regulated
Nitab4.5_0006648g0030	Nitab4.5_0006648g0030	1.03235	0.499374	1.81301	6.05083	4.39602	4.56786	2.70836	2.34081	39.5469	3.2e-10	1.76e-09	5.01e-10	up-regulated
Nitab4.5_0000525g0270	Nitab4.5_0000525g0270	1.1586	1.49089	1.72718	6.26561	5.96258	7.87953	2.70715	0.774715	20.2424	6.82e-06	2.34e-05	6.67e-06	up-regulated
Nitab4.5_0002008g0040	Nitab4.5_0002008g0040	0.143216	0.219241	0.144922	0.768108	0.703148	0.851342	2.70588	0.488082	25.7592	3.87e-07	1.55e-06	4.41e-07	up-regulated
Nitab4.5_0006920g0010	Nitab4.5_0006920g0010	5.09721	4.13423	4.50285	20.6474	19.7092	21.9786	2.70548	4.0356	227.521	2.07e-51	1.23e-49	3.52e-50	up-regulated
Nitab4.5_0000345g0060	Nitab4.5_0000345g0060	0.68583	0.31825	0.179751	2.06659	1.72639	1.58446	2.70397	-0.398297	6.09809	0.0135328	0.0261694	0.00747161	up-regulated
Nitab4.5_0005643g0010	Nitab4.5_0005643g0010	0.490509	0.466612	0.120941	2.22736	1.18731	1.40066	2.70315	0.868816	16.1911	5.73e-05	0.000171989	4.91e-05	up-regulated
Nitab4.5_0005978g0010	Nitab4.5_0005978g0010	6.34754	6.04788	5.54585	28.3267	24.7274	27.9458	2.70226	4.66861	236.248	2.59e-53	1.66e-51	4.74e-52	up-regulated
Nitab4.5_0008285g0030	Nitab4.5_0008285g0030	1.04804	1.20919	0.636688	4.71718	4.74214	3.77828	2.70183	1.89297	57.1989	3.94e-14	3.04e-13	8.69e-14	up-regulated
Nitab4.5_0006780g0030	Nitab4.5_0006780g0030	0.670192	0.707412	0.563916	1.84736	3.75948	3.52191	2.70165	0.332349	10.5396	0.00116846	0.00282685	0.00080709	up-regulated
Nitab4.5_0000249g0050	Nitab4.5_0000249g0050	3.59213	2.84684	5.86652	18.9607	15.8792	20.5717	2.70114	2.82336	67.8672	1.75e-16	1.62e-15	4.61e-16	up-regulated
Nitab4.5_0006110g0050	Nitab4.5_0006110g0050	0.867309	0.447254	0.86415	2.08371	3.74229	4.29683	2.69984	3.41251	64.3845	1.02e-15	8.94e-15	2.55e-15	up-regulated
Nitab4.5_0006661g0030	Nitab4.5_0006661g0030	7.26811	2.53463	1.4044	21.6395	20.4542	8.41555	2.69958	1.99533	32.9788	9.32e-09	4.42e-08	1.26e-08	up-regulated
Nitab4.5_0006062g0010	Nitab4.5_0006062g0010	2.62119	2.79833	3.8065	16.2146	11.2556	13.7977	2.69956	3.22474	108.085	2.57e-25	4.12e-24	1.18e-24	up-regulated
Nitab4.5_0000442g0080	Nitab4.5_0000442g0080	21.1454	22.13	24.6219	105.306	95.6629	105.388	2.69943	5.00748	286.312	3.16e-64	3.11e-62	8.89e-63	up-regulated
Nitab4.5_0000246g0220	Nitab4.5_0000246g0220	0.662902	0.274569	0.165428	2.20886	1.43252	1.28007	2.69825	1.51454	24.4922	7.46e-07	2.88e-06	8.22e-07	up-regulated
Nitab4.5_0002287g0080	Nitab4.5_0002287g0080	1.69135	1.01772	1.16841	4.91334	8.44339	4.54471	2.69684	4.9723	70.7938	3.97e-17	3.82e-16	1.09e-16	up-regulated
Nitab4.5_0000929g0090	Nitab4.5_0000929g0090	4.83594	5.11172	5.53382	26.7674	20.0124	22.5518	2.69619	2.58471	69.9226	6.17e-17	5.87e-16	1.68e-16	up-regulated
Nitab4.5_0000294g0110	Nitab4.5_0000294g0110	10.6463	12.9836	11.9463	59.4524	48.2571	51.9296	2.69588	4.76448	127.874	1.2e-29	2.49e-28	7.1e-29	up-regulated
Nitab4.5_0002388g0020	Nitab4.5_0002388g0020	2.80577	1.9472	1.72884	10.1231	8.96027	10.0617	2.69541	4.0214	70.726	4.1e-17	3.95e-16	1.13e-16	up-regulated
Nitab4.5_0002966g0030	Nitab4.5_0002966g0030	0.212662	0.213059	0.376342	1.29511	0.887732	1.43715	2.6947	0.0725827	27.1187	1.91e-07	7.91e-07	2.26e-07	up-regulated
Nitab4.5_0001785g0010	Nitab4.5_0001785g0010	1.82554	1.38904	1.82595	7.60391	7.30032	7.8603	2.69435	1.86157	96.247	1.01e-22	1.39e-21	3.98e-22	up-regulated
Nitab4.5_0000524g0060	Nitab4.5_0000524g0060	5.06929	4.70275	6.28027	27.8879	19.366	24.0943	2.69367	4.93823	194.628	3.11e-44	1.34e-42	3.83e-43	up-regulated
Nitab4.5_0004308g0020	Nitab4.5_0004308g0020	0.405061	0.373876	0.122107	1.88363	0.969293	1.1406	2.69337	0.445612	8.02455	0.00461474	0.00990178	0.00282704	up-regulated
Nitab4.5_0000023g0100	Nitab4.5_0000023g0100	12.2804	16.0016	10.7818	72.0073	47.9452	53.6681	2.69303	4.29025	114.681	9.24e-27	1.62e-25	4.61e-26	up-regulated
Nitab4.5_0000880g0070	Nitab4.5_0000880g0070	1.37991	1.20243	0.959644	5.82102	5.39512	4.78747	2.69293	1.63082	38.8002	4.69e-10	2.53e-09	7.22e-10	up-regulated
Nitab4.5_0000111g0110	Nitab4.5_0000111g0110	29.4994	33.9797	29.3352	152.175	117.88	144.496	2.69233	6.12862	246.339	1.63e-55	1.16e-53	3.3e-54	up-regulated
Nitab4.5_0002780g0090	Nitab4.5_0002780g0090	0.621581	0.467209	0.543075	3.69461	2.4057	1.13407	2.69219	1.724	30.7626	2.92e-08	1.32e-07	3.76e-08	up-regulated
Nitab4.5_0004492g0020	Nitab4.5_0004492g0020	0.230165	0.077764	0.07525	0.578663	0.561947	0.606782	2.69182	-1.01398	10.0866	0.0014935	0.00354369	0.00101175	up-regulated
Nitab4.5_0010821g0010	Nitab4.5_0010821g0010	1.01329	0.432864	0.332401	3.18822	2.64511	2.0841	2.69028	1.65568	38.1643	6.5e-10	3.46e-09	9.89e-10	up-regulated
Nitab4.5_0000873g0040	Nitab4.5_0000873g0040	0.347126	0	0.300384	0.936256	1.19547	0.840694	2.69011	-0.512524	5.28941	0.0214555	0.0396041	0.0113073	up-regulated
Nitab4.5_0001696g0090	Nitab4.5_0001696g0090	15.9331	19.0438	16.7902	90.7986	65.9884	73.3653	2.68984	6.34481	222.939	2.07e-50	1.17e-48	3.33e-49	up-regulated
Nitab4.5_0009820g0040	Nitab4.5_0009820g0040	15.4528	14.8355	17.2129	79.0173	67.1793	65.8962	2.68967	5.93753	277.333	2.86e-62	2.6e-60	7.42e-61	up-regulated
Nitab4.5_0003331g0070	Nitab4.5_0003331g0070	9.7042	11.8869	11.7459	59.1171	41.9997	46.8572	2.68931	6.2993	179.963	4.94e-41	1.85e-39	5.27e-40	up-regulated
Nitab4.5_0016924g0010	Nitab4.5_0016924g0010	0.548305	0.395156	0.29281	1.66122	1.99021	1.97249	2.68904	1.24653	10.8117	0.0010086	0.00246909	0.000704948	up-regulated
Nitab4.5_0005537g0040	Nitab4.5_0005537g0040	1.1251	1.02567	1.93031	7.45877	4.61566	5.95891	2.68839	3.09415	50.3409	1.29e-12	8.81e-12	2.52e-12	up-regulated
Nitab4.5_0000669g0100	Nitab4.5_0000669g0100	29.953	33.9526	30.6629	157.073	113.707	149.386	2.68812	5.09501	221.855	3.56e-50	1.98e-48	5.65e-49	up-regulated
Nitab4.5_0000042g0050	Nitab4.5_0000042g0050	2.9791	4.4195	5.46382	20.2877	16.156	20.9431	2.68807	4.1966	136.546	1.52e-31	3.51e-30	1e-30	up-regulated
Nitab4.5_0001672g0050	Nitab4.5_0001672g0050	0.466894	0.446988	0.20753	2.37875	1.29551	1.31776	2.68689	0.424052	31.2065	2.32e-08	1.06e-07	3.02e-08	up-regulated
Nitab4.5_0002565g0060	Nitab4.5_0002565g0060	0.960014	1.43992	1.84159	7.54513	4.8832	6.40543	2.68671	2.42586	77.8559	1.11e-18	1.18e-17	3.36e-18	up-regulated
Nitab4.5_0006731g0010	Nitab4.5_0006731g0010	0.59535	1.4062	1.4265	6.12917	4.21408	4.93391	2.68614	1.66411	40.0825	2.43e-10	1.35e-09	3.86e-10	up-regulated
Nitab4.5_0006916g0010	Nitab4.5_0006916g0010	22.1654	18.0995	20.6742	96.7457	86.4406	87.9709	2.68267	6.90786	264.337	1.95e-59	1.62e-57	4.62e-58	up-regulated
Nitab4.5_0005650g0010	Nitab4.5_0005650g0010	0.851669	0.628737	1.09924	2.78962	5.33125	3.80016	2.68166	0.502842	36.0552	1.92e-09	9.78e-09	2.79e-09	up-regulated
Nitab4.5_0002522g0050	Nitab4.5_0002522g0050	0.839846	0.473216	0.494964	3.19955	3.49429	1.5729	2.68006	0.625171	8.41504	0.00372129	0.00813022	0.00232125	up-regulated
Nitab4.5_0005440g0010	Nitab4.5_0005440g0010	27.1647	26.3087	30.3933	143.603	106.852	119.348	2.67902	6.38662	212.487	3.94e-48	1.98e-46	5.66e-47	up-regulated
Nitab4.5_0003711g0050	Nitab4.5_0003711g0050	2.80931	4.94753	3.23646	23.5176	8.80287	15.6718	2.6775	1.36519	37.0865	1.13e-09	5.89e-09	1.68e-09	up-regulated
Nitab4.5_0011041g0010	Nitab4.5_0011041g0010	2.22927	1.95463	1.50347	8.00829	8.9149	8.59783	2.67716	2.59319	98.1738	3.83e-23	5.4e-22	1.54e-22	up-regulated
Nitab4.5_0004817g0020	Nitab4.5_0004817g0020	1.62698	0.720386	0.867265	4.87493	5.58081	3.95569	2.6762	1.72608	29.9161	4.51e-08	1.99e-07	5.69e-08	up-regulated
Nitab4.5_0002335g0060	Nitab4.5_0002335g0060	3.1992	2.65369	3.96764	14.7025	11.7911	16.8979	2.67439	2.74669	133.76	6.17e-31	1.38e-29	3.94e-30	up-regulated
Nitab4.5_0001876g0030	Nitab4.5_0001876g0030	0.525824	0	0.1413	0.835318	1.05512	1.07748	2.67352	0.496407	9.2417	0.00236565	0.00538863	0.0015385	up-regulated
Nitab4.5_0000297g0070	Nitab4.5_0000297g0070	1.97306	1.75545	1.67672	7.57475	8.90568	7.73447	2.67317	2.43261	88.3206	5.57e-21	6.86e-20	1.96e-20	up-regulated
Nitab4.5_0002806g0040	Nitab4.5_0002806g0040	10.7373	10.0675	9.10908	49.2873	42.6802	40.3948	2.67178	2.89319	117.534	2.19e-27	4e-26	1.14e-26	up-regulated
Nitab4.5_0004163g0010	Nitab4.5_0004163g0010	5.3791	6.8335	11.6351	41.4221	32.3298	30.9246	2.67033	4.1943	48.2455	3.76e-12	2.47e-11	7.04e-12	up-regulated
Nitab4.5_0000728g0050	Nitab4.5_0000728g0050	0.264022	0.028278	0.10026	0.392889	1.07407	0.374962	2.67005	-0.0793757	14.924	0.000111928	0.000321402	9.18e-05	up-regulated
Nitab4.5_0002320g0050	Nitab4.5_0002320g0050	20.3254	19.5559	23.4549	98.9968	90.6988	89.4108	2.66672	7.32555	340.948	3.97e-76	6.48e-74	1.85e-74	up-regulated
Nitab4.5_0000687g0110	Nitab4.5_0000687g0110	1.79395	2.64899	3.2786	11.0341	13.9888	9.52875	2.6656	4.63221	106.777	4.98e-25	7.86e-24	2.24e-24	up-regulated
Nitab4.5_0008261g0010	Nitab4.5_0008261g0010	1.5132	1.52349	1.72338	6.70546	4.68631	9.98192	2.66473	-0.208852	15.6197	7.74e-05	0.00022766	6.5e-05	up-regulated
Nitab4.5_0009487g0030	Nitab4.5_0009487g0030	1.49934	1.79368	1.77061	8.45575	5.91586	7.91278	2.66434	1.57951	46.2118	1.06e-11	6.69e-11	1.91e-11	up-regulated
Nitab4.5_0000005g0180	Nitab4.5_0000005g0180	0.162947	0.030868	0.352025	0.929515	0.609338	0.978935	2.66356	-0.917667	12.8594	0.000335796	0.000892314	0.000254764	up-regulated
Nitab4.5_0005696g0010	Nitab4.5_0005696g0010	6.27905	8.27235	4.98236	33.5103	23.4603	28.3075	2.66098	3.70168	90.2326	2.12e-21	2.69e-20	7.69e-21	up-regulated
Nitab4.5_0001463g0050	Nitab4.5_0001463g0050	0.730175	1.02213	0.126303	2.90003	1.71408	3.70762	2.66066	0.0989001	8.21034	0.00416523	0.00900992	0.00257241	up-regulated
Nitab4.5_0000880g0040	Nitab4.5_0000880g0040	3.63945	7.12973	5.41845	26.2954	18.929	25.7696	2.65942	2.67573	76.0833	2.72e-18	2.82e-17	8.04e-18	up-regulated
Nitab4.5_0001267g0080	Nitab4.5_0001267g0080	4.90632	3.61753	4.03954	20.355	14.307	19.9289	2.65939	3.56603	93.5463	3.97e-22	5.28e-21	1.51e-21	up-regulated
Nitab4.5_0002350g0100	Nitab4.5_0002350g0100	1.17433	0.837072	0.623302	3.26532	3.93128	4.63926	2.65926	0.848428	36.7877	1.32e-09	6.82e-09	1.95e-09	up-regulated
Nitab4.5_0000611g0040	Nitab4.5_0000611g0040	0.581807	0.376371	0.579044	2.32802	2.64442	1.90853	2.65901	0.399459	18.827	1.43e-05	4.69e-05	1.34e-05	up-regulated
Nitab4.5_0007767g0010	Nitab4.5_0007767g0010	3.19265	4.35226	5.39754	18.8652	20.3224	18.0897	2.65885	3.34312	42.5041	7.05e-11	4.13e-10	1.18e-10	up-regulated
Nitab4.5_0004550g0120	Nitab4.5_0004550g0120	6.97039	7.96501	7.36311	35.3774	29.1596	32.9716	2.65653	3.29368	118.128	1.63e-27	3e-26	8.55e-27	up-regulated
Nitab4.5_0001736g0010	Nitab4.5_0001736g0010	1.73627	0.201078	0.564089	2.51971	5.4353	3.40187	2.65639	0.728436	18.4941	1.7e-05	5.52e-05	1.57e-05	up-regulated
Nitab4.5_0000010g0100	Nitab4.5_0000010g0100	19.2843	12.6448	13.0045	72.8618	62.8744	60.3611	2.65618	3.58285	109.746	1.11e-25	1.81e-24	5.18e-25	up-regulated
Nitab4.5_0009466g0040	Nitab4.5_0009466g0040	6.5209	7.20423	8.37466	34.0574	31.658	30.8129	2.65133	5.45366	278.184	1.87e-62	1.71e-60	4.89e-61	up-regulated
Nitab4.5_0001053g0080	Nitab4.5_0001053g0080	5.12021	5.63827	6.25745	27.0456	21.6011	25.2539	2.64995	3.57311	153.404	3.13e-35	8.8e-34	2.51e-34	up-regulated
Nitab4.5_0001030g0140	Nitab4.5_0001030g0140	1.85474	2.75022	2.29956	10.4435	14.4036	5.98891	2.64893	2.68956	68.8696	1.05e-16	9.87e-16	2.82e-16	up-regulated
Nitab4.5_0001127g0100	Nitab4.5_0001127g0100	21.4192	23.2227	21.5214	117.577	84.3353	83.4663	2.64838	5.86752	177.919	1.38e-40	5.07e-39	1.45e-39	up-regulated
Nitab4.5_0006595g0020	Nitab4.5_0006595g0020	7.28236	6.67146	7.88465	36.4926	29.5855	28.5159	2.64814	4.61699	188.974	5.32e-43	2.18e-41	6.22e-42	up-regulated
Nitab4.5_0000084g0020	Nitab4.5_0000084g0020	6.33968	6.31179	3.90254	28.4035	23.2194	20.2411	2.6474	3.32106	122.283	2e-28	3.88e-27	1.11e-27	up-regulated
Nitab4.5_0002187g0060	Nitab4.5_0002187g0060	23.0318	22.4155	20.8006	108.852	84.9033	92.5908	2.64659	6.5348	241.289	2.06e-54	1.39e-52	3.96e-53	up-regulated
Nitab4.5_0008142g0050	Nitab4.5_0008142g0050	5.16298	5.207	4.53972	26.3937	18.0822	19.6947	2.64646	4.19192	121.621	2.79e-28	5.36e-27	1.53e-27	up-regulated
Nitab4.5_0000692g0220	Nitab4.5_0000692g0220	13.667	15.1432	12.5074	70.5822	47.3928	59.684	2.64523	5.33865	181.822	1.94e-41	7.35e-40	2.1e-40	up-regulated
Nitab4.5_0001052g0010	Nitab4.5_0001052g0010	0.27695	0.183347	0.515543	1.60982	1.50625	1.16809	2.64506	0.00404978	14.2193	0.000162693	0.00045519	0.000129961	up-regulated
Nitab4.5_0010102g0040	Nitab4.5_0010102g0040	3.22789	2.91151	4.02224	15.6217	13.8097	14.6183	2.64415	3.4705	116.882	3.05e-27	5.48e-26	1.56e-26	up-regulated
Nitab4.5_0002880g0010	Nitab4.5_0002880g0010	20.3248	21.5224	20.1084	114.506	70.8052	79.4348	2.64331	5.64378	173.192	1.49e-39	5.21e-38	1.49e-38	up-regulated
Nitab4.5_0003274g0080	Nitab4.5_0003274g0080	7.01957	10.4229	8.11675	36.6667	36.5569	38.2727	2.64182	4.19229	153.214	3.44e-35	9.64e-34	2.75e-34	up-regulated
Nitab4.5_0005671g0020	Nitab4.5_0005671g0020	0.918238	1.45333	1.55952	5.74397	4.32879	7.0257	2.64082	1.70478	66.6242	3.29e-16	2.99e-15	8.53e-16	up-regulated
Nitab4.5_0002992g0010	Nitab4.5_0002992g0010	0.276209	0.275189	0.272483	1.11787	1.2341	1.25569	2.63803	2.07798	85.0513	2.91e-20	3.42e-19	9.78e-20	up-regulated
Nitab4.5_0003602g0070	Nitab4.5_0003602g0070	40.4032	37.7357	41.7591	193.295	150.777	170.729	2.63765	6.00259	286.246	3.27e-64	3.21e-62	9.16e-63	up-regulated
Nitab4.5_0004088g0110	Nitab4.5_0004088g0110	2.09858	2.89392	1.48346	8.22116	10.5819	9.63301	2.63601	1.1079	42.3344	7.69e-11	4.49e-10	1.28e-10	up-regulated
Nitab4.5_0003285g0070	Nitab4.5_0003285g0070	4.40713	3.28408	5.53298	21.7951	16.4403	18.4314	2.636	3.32359	97.2913	5.98e-23	8.36e-22	2.39e-22	up-regulated
Nitab4.5_0007763g0010	Nitab4.5_0007763g0010	18.9541	16.5676	15.0793	84.0966	65.3068	67.6183	2.63589	4.55326	175.855	3.89e-40	1.41e-38	4.02e-39	up-regulated
Nitab4.5_0009376g0010	Nitab4.5_0009376g0010	26.4896	26.3798	25.5603	110.312	138.62	94.121	2.63566	5.85421	63.5445	1.57e-15	1.35e-14	3.86e-15	up-regulated
Nitab4.5_0000231g0430	Nitab4.5_0000231g0430	8.8443	4.33828	7.94697	33.8365	28.7026	28.1894	2.63323	2.03617	44.3485	2.75e-11	1.67e-10	4.78e-11	up-regulated
Nitab4.5_0000066g0190	Nitab4.5_0000066g0190	14.5993	9.01998	10.4099	44.0898	52.1511	51.4459	2.63266	5.34056	222.902	2.11e-50	1.19e-48	3.39e-49	up-regulated
Nitab4.5_0009873g0010	Nitab4.5_0009873g0010	2.37885	1.90189	2.20378	7.6149	10.1552	10.536	2.63205	4.16055	84.5796	3.69e-20	4.32e-19	1.23e-19	up-regulated
Nitab4.5_0002649g0060	Nitab4.5_0002649g0060	91.1567	106.977	111.063	482.863	400.909	442.519	2.63169	8.86384	255.675	1.5e-57	1.15e-55	3.29e-56	up-regulated
Nitab4.5_0000308g0220	Nitab4.5_0000308g0220	1.85508	2.72802	2.95751	12.9968	7.72562	11.3208	2.63134	2.61289	56.1398	6.75e-14	5.1e-13	1.46e-13	up-regulated
Nitab4.5_0001339g0010	Nitab4.5_0001339g0010	2.04012	3.04895	3.95922	15.6733	10.1107	12.7142	2.63086	3.03412	75.871	3.03e-18	3.13e-17	8.93e-18	up-regulated
Nitab4.5_0012222g0020	Nitab4.5_0012222g0020	29.9676	15.8301	29.923	120.24	139.974	67.3362	2.62974	7.05116	93.5636	3.93e-22	5.24e-21	1.5e-21	up-regulated
Nitab4.5_0000625g0020	Nitab4.5_0000625g0020	9.90533	10.0349	9.35286	51.7171	31.7546	40.4945	2.6289	5.94944	173.317	1.4e-39	4.9e-38	1.4e-38	up-regulated
Nitab4.5_0002192g0110	Nitab4.5_0002192g0110	1.95185	0.665551	1.32243	6.65192	4.50981	5.55232	2.62743	1.69222	48.9322	2.65e-12	1.76e-11	5.03e-12	up-regulated
Nitab4.5_0000172g0520	Nitab4.5_0000172g0520	9.32041	7.7601	6.88124	33.1657	29.5219	40.0826	2.62725	4.01658	65.5424	5.69e-16	5.06e-15	1.45e-15	up-regulated
Nitab4.5_0000826g0220	Nitab4.5_0000826g0220	7.75894	6.67758	9.05286	37.1265	32.7671	30.5744	2.62705	5.96826	269.458	1.49e-60	1.28e-58	3.65e-59	up-regulated
Nitab4.5_0000524g0090	Nitab4.5_0000524g0090	9.67423	8.66064	8.34157	43.2824	32.9982	37.3704	2.627	4.58607	182.655	1.28e-41	4.88e-40	1.39e-40	up-regulated
Nitab4.5_0000110g0490	Nitab4.5_0000110g0490	1.646	1.95771	3.29102	9.99692	9.94438	9.80911	2.62477	2.25659	77.3056	1.46e-18	1.54e-17	4.4e-18	up-regulated
Nitab4.5_0000445g0160	Nitab4.5_0000445g0160	0.835783	0.565472	0.055442	2.42539	2.74034	1.1944	2.62467	0.0427595	7.00059	0.0081483	0.0165678	0.00473025	up-regulated
Nitab4.5_0003432g0020	Nitab4.5_0003432g0020	12.3965	11.5434	11.6639	55.2302	44.1597	52.0423	2.62209	6.4631	284.794	6.77e-64	6.55e-62	1.87e-62	up-regulated
Nitab4.5_0000698g0060	Nitab4.5_0000698g0060	81.2267	77.6293	87.8103	373.108	299.735	376.205	2.62153	6.39452	263.892	2.43e-59	2.01e-57	5.74e-58	up-regulated
Nitab4.5_0003062g0080	Nitab4.5_0003062g0080	8.84075	4.85012	6.7242	27.8386	42.7422	18.3986	2.61967	3.94229	62.9759	2.09e-15	1.78e-14	5.09e-15	up-regulated
Nitab4.5_0000368g0270	Nitab4.5_0000368g0270	51.6936	39.7108	44.5849	221.166	173.101	181.229	2.61841	7.30226	219.752	1.02e-49	5.56e-48	1.59e-48	up-regulated
Nitab4.5_0011847g0040	Nitab4.5_0011847g0040	7.12973	6.33479	8.88552	34.4064	28.169	32.4291	2.61838	3.23837	129.44	5.43e-30	1.15e-28	3.28e-29	up-regulated
Nitab4.5_0000023g0760	Nitab4.5_0000023g0760	1.07429	1.1207	0.907417	3.87425	4.65043	4.87778	2.61713	2.47812	128.256	9.87e-30	2.06e-28	5.87e-29	up-regulated
Nitab4.5_0000574g0130	Nitab4.5_0000574g0130	0.438438	1.81624	0.902505	4.50274	5.75596	3.62482	2.61701	1.01669	28.2554	1.06e-07	4.51e-07	1.29e-07	up-regulated
Nitab4.5_0001110g0050	Nitab4.5_0001110g0050	1.17266	0.473694	0.606006	2.87624	3.69058	3.12908	2.6166	2.25998	61.1418	5.31e-15	4.37e-14	1.25e-14	up-regulated
Nitab4.5_0001648g0080	Nitab4.5_0001648g0080	1.41043	2.24515	1.93153	9.16885	6.75228	7.76939	2.61536	2.89519	84.4914	3.86e-20	4.51e-19	1.29e-19	up-regulated
Nitab4.5_0000067g0230	Nitab4.5_0000067g0230	1.02654	1.88267	1.43915	7.71163	4.71996	5.9148	2.61464	2.09078	58.3255	2.22e-14	1.75e-13	5e-14	up-regulated
Nitab4.5_0005918g0020	Nitab4.5_0005918g0020	1.33767	2.45634	1.62002	7.49867	8.18412	7.68137	2.6136	2.12301	61.682	4.04e-15	3.36e-14	9.6e-15	up-regulated
Nitab4.5_0001308g0180	Nitab4.5_0001308g0180	8.68133	8.35363	9.00325	41.9705	31.0639	36.703	2.6128	4.60146	141.483	1.26e-32	3.11e-31	8.87e-32	up-regulated
Nitab4.5_0010567g0030	Nitab4.5_0010567g0030	415.803	591.245	517.093	2250.82	1854.17	2356.35	2.61267	10.3421	173.358	1.37e-39	4.81e-38	1.37e-38	up-regulated
Nitab4.5_0002231g0100	Nitab4.5_0002231g0100	0.284614	0.277461	0.521134	2.44211	1.27636	1.05675	2.61219	-0.396531	16.8881	3.96e-05	0.000121829	3.48e-05	up-regulated
Nitab4.5_0023901g0010	Nitab4.5_0023901g0010	1.25269	1.62039	1.63685	6.80799	6.03873	6.38485	2.61179	1.83744	26.0063	3.4e-07	1.37e-06	3.91e-07	up-regulated
Nitab4.5_0002859g0040	Nitab4.5_0002859g0040	10.7792	11.1615	10.4936	55.4228	39.4652	41.541	2.61153	3.99699	172.784	1.82e-39	6.37e-38	1.82e-38	up-regulated
Nitab4.5_0002334g0050	Nitab4.5_0002334g0050	1.34259	0.812987	1.12381	4.54524	4.90479	4.53137	2.6115	2.80519	87.8994	6.89e-21	8.43e-20	2.41e-20	up-regulated
Nitab4.5_0008909g0010	Nitab4.5_0008909g0010	16.7848	20.1363	17.6473	81.3271	68.4723	81.3065	2.61055	5.0609	218.06	2.4e-49	1.28e-47	3.66e-48	up-regulated
Nitab4.5_0000614g0050	Nitab4.5_0000614g0050	34.155	36.7078	37.3004	150.737	180.572	132.499	2.61013	6.84304	368.134	4.77e-82	9.1e-80	2.6e-80	up-regulated
Nitab4.5_0001428g0100	Nitab4.5_0001428g0100	1.90927	1.80102	1.59026	7.46717	6.84295	8.17129	2.60987	2.54364	92.8084	5.76e-22	7.59e-21	2.17e-21	up-regulated
Nitab4.5_0000082g0080	Nitab4.5_0000082g0080	1.75865	1.84434	2.59898	9.50052	8.62376	8.14617	2.60581	2.35957	90.6871	1.68e-21	2.15e-20	6.14e-21	up-regulated
Nitab4.5_0000107g0180	Nitab4.5_0000107g0180	8.99989	14.4942	14.0472	59.2764	41.0862	57.0251	2.60486	5.11227	123.963	8.58e-29	1.7e-27	4.85e-28	up-regulated
Nitab4.5_0001587g0020	Nitab4.5_0001587g0020	6.76555	4.99462	5.94384	25.4967	21.5643	27.4583	2.60477	4.07033	192.949	7.22e-44	3.05e-42	8.71e-43	up-regulated
Nitab4.5_0004701g0050	Nitab4.5_0004701g0050	0.400065	0.117145	0.499364	1.88398	1.24783	1.13393	2.60447	-0.00848044	7.40584	0.00650125	0.013505	0.00385579	up-regulated
Nitab4.5_0000266g0070	Nitab4.5_0000266g0070	7.03805	6.60881	9.11419	32.8896	30.8249	32.4392	2.60405	4.38562	156.829	5.58e-36	1.63e-34	4.66e-35	up-regulated
Nitab4.5_0007906g0010	Nitab4.5_0007906g0010	10.1774	7.13928	7.79509	36.6195	23.9491	44.1532	2.60316	4.51819	121.773	2.59e-28	4.98e-27	1.42e-27	up-regulated
Nitab4.5_0001915g0170	Nitab4.5_0001915g0170	1.16002	0.958886	0.898379	3.88259	6.72519	2.6187	2.60263	0.713478	34.6548	3.94e-09	1.95e-08	5.56e-09	up-regulated
Nitab4.5_0000040g0610	Nitab4.5_0000040g0610	0.251188	0.398035	1.03881	2.55669	2.20455	2.42865	2.60183	0.633932	7.8992	0.00494567	0.0105378	0.00300864	up-regulated
Nitab4.5_0002886g0070	Nitab4.5_0002886g0070	5.13567	3.97886	4.47731	16.7727	24.5293	17.0547	2.60173	4.33254	120.717	4.41e-28	8.39e-27	2.39e-27	up-regulated
Nitab4.5_0005963g0010	Nitab4.5_0005963g0010	73.8559	67.5017	64.831	320.728	254.533	288.961	2.60153	6.79542	273.287	2.18e-61	1.92e-59	5.48e-60	up-regulated
Nitab4.5_0010897g0010	Nitab4.5_0010897g0010	13.9214	11.9302	13.2679	56.8805	49.7496	57.7713	2.60033	5.11361	275.178	8.44e-62	7.59e-60	2.17e-60	up-regulated
Nitab4.5_0005728g0020	Nitab4.5_0005728g0020	31.2941	30.2028	44.2861	130.011	194.393	129.449	2.59978	7.17954	42.5873	6.76e-11	3.96e-10	1.13e-10	up-regulated
Nitab4.5_0007869g0010	Nitab4.5_0007869g0010	4.79103	5.20945	5.4004	23.021	20.7476	21.0598	2.59954	4.61142	222.555	2.51e-50	1.4e-48	4e-49	up-regulated
Nitab4.5_0003487g0100	Nitab4.5_0003487g0100	40.6011	45.8251	39.494	173.698	195.384	165.113	2.59735	6.2409	299.414	4.42e-67	4.96e-65	1.42e-65	up-regulated
Nitab4.5_0000052g0280	Nitab4.5_0000052g0280	1.74034	1.27538	1.57124	6.68015	6.45014	6.24178	2.59726	2.00889	52.3171	4.72e-13	3.33e-12	9.5e-13	up-regulated
Nitab4.5_0005251g0030	Nitab4.5_0005251g0030	7.03641	13.3473	8.88653	48.8028	31.9606	41.5589	2.59678	2.40243	57.3271	3.69e-14	2.86e-13	8.16e-14	up-regulated
Nitab4.5_0000659g0020	Nitab4.5_0000659g0020	2.56642	3.68093	4.62837	18.6077	12.8262	13.8693	2.59677	3.06301	103.792	2.25e-24	3.41e-23	9.73e-24	up-regulated
Nitab4.5_0000326g0100	Nitab4.5_0000326g0100	1.08421	1.32366	1.66361	6.86696	3.80335	6.27288	2.59677	1.61823	47.2565	6.23e-12	4e-11	1.14e-11	up-regulated
Nitab4.5_0003159g0050	Nitab4.5_0003159g0050	6.72228	7.77163	8.81778	35.7473	26.9362	34.4229	2.5935	5.21459	188.368	7.22e-43	2.92e-41	8.34e-42	up-regulated
Nitab4.5_0010448g0040	Nitab4.5_0010448g0040	2.46025	1.92857	2.57939	9.15008	9.66832	10.5035	2.5923	3.07393	167.545	2.54e-38	8.38e-37	2.39e-37	up-regulated
Nitab4.5_0001131g0040	Nitab4.5_0001131g0040	1.54075	0.847623	1.25422	5.17774	5.18891	4.94172	2.59209	1.73478	64.6169	9.1e-16	7.97e-15	2.28e-15	up-regulated
Nitab4.5_0006574g0050	Nitab4.5_0006574g0050	1.67679	2.28475	1.71338	9.23409	6.9085	7.48261	2.58803	1.97143	23.5193	1.24e-06	4.66e-06	1.33e-06	up-regulated
Nitab4.5_0000583g0010	Nitab4.5_0000583g0010	0.371024	0.172383	0.141157	0.59828	0.879363	1.43502	2.58783	0.358969	25.5486	4.31e-07	1.71e-06	4.9e-07	up-regulated
Nitab4.5_0002411g0060	Nitab4.5_0002411g0060	3.79129	3.63021	2.88449	13.647	15.9539	13.9023	2.5878	4.20262	182.859	1.15e-41	4.41e-40	1.26e-40	up-regulated
Nitab4.5_0010614g0020	Nitab4.5_0010614g0020	0.658558	0.536508	1.08489	3.21773	2.68132	3.6083	2.58715	1.37719	32.7951	1.02e-08	4.84e-08	1.38e-08	up-regulated
Nitab4.5_0010036g0010	Nitab4.5_0010036g0010	7.94814	4.16073	8.16382	26.3292	34.1061	25.1367	2.58697	4.72192	23.5076	1.24e-06	4.69e-06	1.34e-06	up-regulated
Nitab4.5_0002392g0040	Nitab4.5_0002392g0040	20.7209	30.5669	30.9045	137.855	89.3719	111.628	2.58617	5.50934	119.456	8.32e-28	1.56e-26	4.45e-27	up-regulated
Nitab4.5_0002289g0070	Nitab4.5_0002289g0070	2.94579	3.10196	3.12371	13.9771	15.8123	8.79232	2.58434	3.17289	80.0394	3.67e-19	4.02e-18	1.15e-18	up-regulated
Nitab4.5_0000492g0200	Nitab4.5_0000492g0200	2.15396	2.58639	3.03584	9.44485	12.3441	11.1187	2.58427	4.10828	101.462	7.29e-24	1.07e-22	3.06e-23	up-regulated
Nitab4.5_0008607g0010	Nitab4.5_0008607g0010	7.42364	7.25743	5.65395	31.5608	26.2982	26.5156	2.58336	3.67155	145.215	1.93e-33	4.94e-32	1.41e-32	up-regulated
Nitab4.5_0000138g0090	Nitab4.5_0000138g0090	15.1894	12.4988	11.7524	59.0946	50.5133	54.0835	2.58321	4.21702	215.319	9.5e-49	4.94e-47	1.41e-47	up-regulated
Nitab4.5_0000369g0100	Nitab4.5_0000369g0100	2.23358	0.932818	1.44436	6.77302	7.46248	5.10397	2.58232	1.15978	26.6596	2.43e-07	9.92e-07	2.83e-07	up-regulated
Nitab4.5_0005339g0010	Nitab4.5_0005339g0010	3.75777	3.55755	3.28451	15.7282	15.3646	13.0487	2.57924	3.54255	88.6599	4.69e-21	5.8e-20	1.66e-20	up-regulated
Nitab4.5_0000827g0040	Nitab4.5_0000827g0040	10.3314	5.15926	12.0755	30.5853	34.3402	49.9188	2.57919	6.29007	83.7779	5.54e-20	6.4e-19	1.83e-19	up-regulated
Nitab4.5_0001973g0040	Nitab4.5_0001973g0040	77.9998	76.6186	78.1754	358.756	258.443	339.418	2.5776	6.81747	228.02	1.61e-51	9.64e-50	2.75e-50	up-regulated
Nitab4.5_0000085g0320	Nitab4.5_0000085g0320	6.58388	7.06262	5.91617	31.1351	31.6356	18.7107	2.57542	4.02741	139.479	3.46e-32	8.33e-31	2.38e-31	up-regulated
Nitab4.5_0012518g0020	Nitab4.5_0012518g0020	1.93537	2.06642	2.1949	11.8935	11.5507	2.26719	2.57538	3.2423	32.3477	1.29e-08	6.04e-08	1.73e-08	up-regulated
Nitab4.5_0007907g0010	Nitab4.5_0007907g0010	4.98322	4.8416	5.2529	22.9314	15.5452	23.387	2.5751	3.67296	138.387	6e-32	1.42e-30	4.07e-31	up-regulated
Nitab4.5_0002612g0050	Nitab4.5_0002612g0050	15.2263	17.1895	19.9889	79.3616	65.1787	71.4355	2.57508	6.53535	188.514	6.71e-43	2.72e-41	7.77e-42	up-regulated
Nitab4.5_0001997g0140	Nitab4.5_0001997g0140	3.65001	2.93745	4.58344	18.568	13.3413	13.9353	2.57417	2.06453	90.094	2.27e-21	2.88e-20	8.23e-21	up-regulated
Nitab4.5_0000013g0520	Nitab4.5_0000013g0520	0.62555	0.210526	0	1.064	1.10058	1.35891	2.57373	-0.529969	8.97195	0.00274156	0.00616535	0.00176026	up-regulated
Nitab4.5_0000415g0020	Nitab4.5_0000415g0020	4.60821	3.74304	4.28543	20.829	13.625	17.1483	2.57325	2.85992	59.8937	1e-14	8.09e-14	2.31e-14	up-regulated
Nitab4.5_0007452g0010	Nitab4.5_0007452g0010	1.02142	0.61824	0.10899	2.19459	2.63006	2.57561	2.57226	-0.0486076	9.1224	0.00252499	0.00571564	0.00163186	up-regulated
Nitab4.5_0000744g0090	Nitab4.5_0000744g0090	15.9583	16.1077	14.2894	72.096	57.2717	60.8801	2.56981	4.81283	227.001	2.69e-51	1.59e-49	4.54e-50	up-regulated
Nitab4.5_0002515g0020	Nitab4.5_0002515g0020	1.85104	1.35302	0.998773	6.53551	4.86329	5.8363	2.56967	1.66137	31.0994	2.45e-08	1.12e-07	3.19e-08	up-regulated
Nitab4.5_0002548g0010	Nitab4.5_0002548g0010	41.4636	37.9433	44.3187	174.152	180.192	157.814	2.56965	6.7022	203.942	2.88e-46	1.34e-44	3.82e-45	up-regulated
Nitab4.5_0001168g0130	Nitab4.5_0001168g0130	1.81018	2.62664	3.0604	11.121	10.6759	9.22985	2.56933	3.92015	115.538	6e-27	1.06e-25	3.02e-26	up-regulated
Nitab4.5_0011225g0040	Nitab4.5_0011225g0040	154.495	156.534	152.779	782.434	500.932	601.858	2.56916	8.14463	185.095	3.74e-42	1.47e-40	4.18e-41	up-regulated
Nitab4.5_0008007g0010	Nitab4.5_0008007g0010	1.7333	1.15817	1.36806	5.69593	6.15578	5.88521	2.56888	1.45957	10.572	0.00114815	0.00278165	0.000794186	up-regulated
Nitab4.5_0001220g0110	Nitab4.5_0001220g0110	16.5072	17.6868	14.7067	79.6565	59.7914	60.5666	2.56872	5.56921	229.068	9.52e-52	5.78e-50	1.65e-50	up-regulated
Nitab4.5_0000159g0230	Nitab4.5_0000159g0230	2.81715	4.48285	2.57221	17.7206	12.1686	10.4761	2.56801	2.87269	72.229	1.92e-17	1.88e-16	5.38e-17	up-regulated
Nitab4.5_0000116g0410	Nitab4.5_0000116g0410	3.91682	2.92968	3.50578	10.2747	16.8259	16.605	2.56789	2.93226	56.9793	4.4e-14	3.38e-13	9.65e-14	up-regulated
Nitab4.5_0002038g0010	Nitab4.5_0002038g0010	3.74008	3.2039	3.78223	16.3413	13.3526	14.3276	2.56615	2.81819	122.02	2.28e-28	4.41e-27	1.26e-27	up-regulated
Nitab4.5_0002137g0100	Nitab4.5_0002137g0100	0.50231	0.414076	0.328684	1.82259	1.71447	1.59396	2.56555	1.12579	42.291	7.87e-11	4.58e-10	1.31e-10	up-regulated
Nitab4.5_0007959g0020	Nitab4.5_0007959g0020	4.48712	5.95786	6.09264	27.6569	17.1543	22.2981	2.56383	3.75912	105.039	1.2e-24	1.84e-23	5.26e-24	up-regulated
Nitab4.5_0000695g0150	Nitab4.5_0000695g0150	2.07183	1.26811	1.96724	7.65226	7.30686	7.11505	2.56335	0.417589	24.8404	6.23e-07	2.43e-06	6.93e-07	up-regulated
Nitab4.5_0000642g0230	Nitab4.5_0000642g0230	0.594772	1.291	0.801236	3.69016	2.82557	4.54261	2.56313	2.14681	40.5759	1.89e-10	1.06e-09	3.03e-10	up-regulated
Nitab4.5_0008509g0010	Nitab4.5_0008509g0010	33.5831	37.1048	32.8312	141.227	128.173	155.683	2.56249	5.32276	304.969	2.72e-68	3.19e-66	9.11e-67	up-regulated
Nitab4.5_0004053g0020	Nitab4.5_0004053g0020	5.8488	4.21092	5.40032	24.3861	17.2083	21.0382	2.56033	4.48412	167.153	3.1e-38	1.02e-36	2.91e-37	up-regulated
Nitab4.5_0003410g0040	Nitab4.5_0003410g0040	18.0436	18.8794	19.5219	87.6724	66.6516	75.0754	2.55904	6.22283	257.652	5.58e-58	4.38e-56	1.25e-56	up-regulated
Nitab4.5_0000933g0020	Nitab4.5_0000933g0020	23.2072	18.1645	20.8152	67.8196	101.116	89.8883	2.55805	5.74079	65.5771	5.59e-16	4.98e-15	1.42e-15	up-regulated
Nitab4.5_0000555g0080	Nitab4.5_0000555g0080	0.426405	0.769828	0	1.22331	1.2944	2.46626	2.55652	0.262934	5.14923	0.0232566	0.0425135	0.012138	up-regulated
Nitab4.5_0005845g0030	Nitab4.5_0005845g0030	0.669747	0.197318	0.44316	1.8029	2.59797	1.06872	2.55516	0.428268	21.7398	3.12e-06	1.12e-05	3.2e-06	up-regulated
Nitab4.5_0000142g0270	Nitab4.5_0000142g0270	1.15834	0.342224	0.39294	1.92103	2.83112	3.09829	2.55457	1.25429	26.1555	3.15e-07	1.27e-06	3.63e-07	up-regulated
Nitab4.5_0006894g0060	Nitab4.5_0006894g0060	1.23427	1.18461	0.683762	4.92383	4.60963	3.18718	2.55438	1.68995	29.3451	6.06e-08	2.64e-07	7.53e-08	up-regulated
Nitab4.5_0004018g0010	Nitab4.5_0004018g0010	13.5221	16.2951	13.5181	74.5147	48.8671	51.2435	2.55423	5.37106	111.757	4.04e-26	6.8e-25	1.94e-25	up-regulated
Nitab4.5_0003897g0070	Nitab4.5_0003897g0070	1.9869	1.19351	1.29486	6.31208	6.53717	5.76294	2.55367	0.139848	43.4439	4.36e-11	2.61e-10	7.44e-11	up-regulated
Nitab4.5_0006738g0050	Nitab4.5_0006738g0050	6.07631	6.63197	4.66613	28.5926	18.165	23.1789	2.55281	4.16735	96.3895	9.44e-23	1.3e-21	3.71e-22	up-regulated
Nitab4.5_0001447g0060	Nitab4.5_0001447g0060	11.9708	11.4935	10.9425	49.6159	39.8627	49.8942	2.55056	5.92275	226.606	3.28e-51	1.93e-49	5.52e-50	up-regulated
Nitab4.5_0001599g0050	Nitab4.5_0001599g0050	8.8639	3.22907	6.70113	20.051	30.3363	27.1958	2.5505	4.58104	49.1224	2.4e-12	1.61e-11	4.59e-12	up-regulated
Nitab4.5_0000194g0270	Nitab4.5_0000194g0270	0.46719	0.800311	0.775245	3.24355	2.98551	2.16142	2.55027	0.885194	18.1412	2.05e-05	6.56e-05	1.87e-05	up-regulated
Nitab4.5_0004926g0030	Nitab4.5_0004926g0030	142.054	127.102	141.073	621.593	447.064	582.771	2.54912	8.78404	217.205	3.68e-49	1.95e-47	5.56e-48	up-regulated
Nitab4.5_0003108g0040	Nitab4.5_0003108g0040	0.325446	0.457214	0.764887	2.10096	1.94959	2.28362	2.54807	1.48387	50.5497	1.16e-12	7.95e-12	2.27e-12	up-regulated
Nitab4.5_0003895g0050	Nitab4.5_0003895g0050	53.6869	42.5114	46.2502	206.914	176.922	192.538	2.54787	6.14113	278.107	1.94e-62	1.78e-60	5.07e-61	up-regulated
Nitab4.5_0000145g0140	Nitab4.5_0000145g0140	0.374402	0.717683	0.655984	2.44986	1.93508	2.7665	2.54758	-0.523833	5.43898	0.0196921	0.0366555	0.0104655	up-regulated
Nitab4.5_0008536g0060	Nitab4.5_0008536g0060	18.7334	15.8975	16.6979	69.518	63.0271	75.8571	2.54738	4.67812	256.304	1.1e-57	8.49e-56	2.42e-56	up-regulated
Nitab4.5_0001036g0130	Nitab4.5_0001036g0130	0.53662	0.63521	0.934315	2.82564	4.03622	1.92704	2.54627	0.981057	28.2075	1.09e-07	4.62e-07	1.32e-07	up-regulated
Nitab4.5_0002893g0010	Nitab4.5_0002893g0010	30.6917	30.3066	29.2412	141.838	106.918	114.484	2.54607	5.91107	178.179	1.21e-40	4.46e-39	1.27e-39	up-regulated
Nitab4.5_0011192g0020	Nitab4.5_0011192g0020	2.25362	1.06616	1.95392	6.3226	8.12346	7.43338	2.54558	0.690585	37.6329	8.54e-10	4.5e-09	1.28e-09	up-regulated
Nitab4.5_0000641g0050	Nitab4.5_0000641g0050	20.4714	16.6659	22.2936	96.2449	56.4595	83.8914	2.5443	5.51571	119.781	7.06e-28	1.33e-26	3.79e-27	up-regulated
Nitab4.5_0002355g0020	Nitab4.5_0002355g0020	2.41278	3.00798	1.91537	12.846	7.61633	8.85915	2.5435	2.39934	76.7906	1.9e-18	1.99e-17	5.68e-18	up-regulated
Nitab4.5_0000985g0060	Nitab4.5_0000985g0060	19.3037	17.9549	21.1599	87.4775	60.6058	85.9607	2.54341	6.0878	164.667	1.08e-37	3.46e-36	9.88e-37	up-regulated
Nitab4.5_0001149g0010	Nitab4.5_0001149g0010	6.62697	6.36184	7.24758	28.4583	23.715	29.3157	2.53974	4.29515	187.595	1.07e-42	4.27e-41	1.22e-41	up-regulated
Nitab4.5_0006135g0030	Nitab4.5_0006135g0030	0.649193	0.639308	0.673987	2.52221	2.82376	2.65126	2.53944	3.64967	236.964	1.81e-53	1.17e-51	3.33e-52	up-regulated
Nitab4.5_0000780g0090	Nitab4.5_0000780g0090	0.13213	0.486204	0.239301	1.15716	1.14371	1.203	2.5381	0.355641	8.42547	0.00370001	0.00808776	0.00230912	up-regulated
Nitab4.5_0000427g0030	Nitab4.5_0000427g0030	5.14654	6.71719	5.21177	20.9841	22.3857	26.3617	2.53785	2.2435	84.8674	3.19e-20	3.75e-19	1.07e-19	up-regulated
Nitab4.5_0000679g0080	Nitab4.5_0000679g0080	8.04694	10.0979	6.94414	40.2921	37.1976	23.9021	2.53742	3.74026	92.3047	7.43e-22	9.72e-21	2.77e-21	up-regulated
Nitab4.5_0000247g0090	Nitab4.5_0000247g0090	7.01395	5.18554	5.54068	23.7822	24.2006	23.7299	2.53733	4.69229	191.879	1.24e-43	5.17e-42	1.48e-42	up-regulated
Nitab4.5_0000208g0410	Nitab4.5_0000208g0410	0.567	0.584817	0.282921	0.981487	2.30862	2.71257	2.53698	1.97151	50.8993	9.72e-13	6.69e-12	1.91e-12	up-regulated
Nitab4.5_0000462g0210	Nitab4.5_0000462g0210	1.3581	3.0248	2.18492	9.97125	5.95944	10.3829	2.53689	2.0666	38.736	4.85e-10	2.61e-09	7.45e-10	up-regulated
Nitab4.5_0003159g0060	Nitab4.5_0003159g0060	9.63357	11.1798	11.6789	46.8473	38.7591	44.9362	2.53683	6.0031	251.147	1.46e-56	1.08e-54	3.08e-55	up-regulated
Nitab4.5_0006604g0010	Nitab4.5_0006604g0010	4.68383	3.51426	4.32903	19.0696	16.2594	14.9774	2.5359	3.55022	146.704	9.11e-34	2.37e-32	6.78e-33	up-regulated
Nitab4.5_0000508g0200	Nitab4.5_0000508g0200	2.89765	3.35158	4.72083	15.6334	12.6263	15.7342	2.53536	4.35527	131.688	1.75e-30	3.83e-29	1.09e-29	up-regulated
Nitab4.5_0001557g0060	Nitab4.5_0001557g0060	8.40392	6.1085	8.46811	32.2491	27.1401	32.6239	2.53416	4.88118	199.144	3.21e-45	1.43e-43	4.1e-44	up-regulated
Nitab4.5_0003643g0020	Nitab4.5_0003643g0020	0.265423	1.54254	0.746781	3.22439	3.90893	3.47246	2.53336	-0.725545	5.63589	0.0175964	0.033151	0.00946491	up-regulated
Nitab4.5_0001748g0080	Nitab4.5_0001748g0080	64.0549	59.2098	62.1705	314.276	187.858	228.251	2.52852	7.46008	143.119	5.54e-33	1.39e-31	3.96e-32	up-regulated
Nitab4.5_0001622g0050	Nitab4.5_0001622g0050	96.7826	77.37	103.403	329.197	444.034	354.342	2.52836	7.28948	241.72	1.66e-54	1.12e-52	3.2e-53	up-regulated
Nitab4.5_0007120g0010	Nitab4.5_0007120g0010	2.67185	1.8685	2.34159	9.0688	9.57617	9.03351	2.52821	2.73568	99.3962	2.07e-23	2.97e-22	8.47e-23	up-regulated
Nitab4.5_0000615g0120	Nitab4.5_0000615g0120	0.431381	0.425342	0.453938	2.14413	1.49526	1.56639	2.52795	1.81911	47.2834	6.14e-12	3.95e-11	1.13e-11	up-regulated
Nitab4.5_0002138g0060	Nitab4.5_0002138g0060	3.39477	4.83439	4.78742	21.4295	14.0528	16.1002	2.52714	2.98976	61.6222	4.16e-15	3.46e-14	9.87e-15	up-regulated
Nitab4.5_0001187g0040	Nitab4.5_0001187g0040	4.40318	3.20483	3.75547	17.6849	10.0504	17.0103	2.52695	2.72551	67.944	1.68e-16	1.56e-15	4.44e-16	up-regulated
Nitab4.5_0003577g0010	Nitab4.5_0003577g0010	10.7372	8.9936	8.68604	48.2125	26.3513	37.0371	2.52679	4.40926	117.188	2.61e-27	4.71e-26	1.35e-26	up-regulated
Nitab4.5_0004196g0030	Nitab4.5_0004196g0030	5.81536	5.5895	7.40016	25.9927	23.6676	25.5139	2.52543	4.51899	203.667	3.31e-46	1.53e-44	4.36e-45	up-regulated
Nitab4.5_0000335g0090	Nitab4.5_0000335g0090	46.8715	55.5384	60.3472	247.074	202.894	197.836	2.52508	7.37061	29.2675	6.3e-08	2.74e-07	7.81e-08	up-regulated
Nitab4.5_0003694g0070	Nitab4.5_0003694g0070	0.127281	0.112058	0.476458	1.14571	1.1545	0.622138	2.52506	-0.539181	7.40782	0.0064941	0.0134933	0.00385247	up-regulated
Nitab4.5_0000464g0030	Nitab4.5_0000464g0030	2.90764	2.95922	2.77052	11.5562	10.3851	12.6226	2.52456	3.86682	223.354	1.68e-50	9.59e-49	2.74e-49	up-regulated
Nitab4.5_0001034g0170	Nitab4.5_0001034g0170	5.71648	6.21005	4.61851	23.351	20.1334	22.5947	2.52262	3.39206	96.7653	7.81e-23	1.08e-21	3.09e-22	up-regulated
Nitab4.5_0000368g0390	Nitab4.5_0000368g0390	4.03032	2.9588	3.65793	15.1198	11.4354	15.5742	2.52066	3.48977	129.104	6.44e-30	1.36e-28	3.88e-29	up-regulated
Nitab4.5_0002639g0030	Nitab4.5_0002639g0030	0	0.785862	0	1.0702	1.6356	0.6612	2.5206	-0.36403	8.54297	0.00346859	0.00762936	0.00217825	up-regulated
Nitab4.5_0002468g0060	Nitab4.5_0002468g0060	1.37006	1.35801	1.49289	6.82621	4.14593	5.59543	2.52042	4.86434	113.183	1.97e-26	3.38e-25	9.65e-26	up-regulated
Nitab4.5_0000673g0030	Nitab4.5_0000673g0030	5.33516	3.50839	6.2248	19.6037	25.3955	15.7044	2.51909	4.51713	54.2336	1.78e-13	1.3e-12	3.71e-13	up-regulated
Nitab4.5_0008216g0020	Nitab4.5_0008216g0020	8.3012	6.15578	8.03206	30.3279	27.8081	31.2639	2.51898	4.90114	231.778	2.44e-52	1.51e-50	4.32e-51	up-regulated
Nitab4.5_0004577g0030	Nitab4.5_0004577g0030	2.75746	2.568	3.10385	8.88716	10.7154	14.366	2.51892	1.72821	33.5682	6.88e-09	3.31e-08	9.46e-09	up-regulated
Nitab4.5_0000006g0520	Nitab4.5_0000006g0520	2.31486	2.06041	3.72687	9.40416	13.9562	9.67013	2.51704	2.00938	64.0933	1.19e-15	1.03e-14	2.94e-15	up-regulated
Nitab4.5_0004588g0050	Nitab4.5_0004588g0050	1.04337	1.57362	1.52345	5.74985	4.8755	5.91308	2.51556	0.608988	41.3535	1.27e-10	7.25e-10	2.07e-10	up-regulated
Nitab4.5_0000943g0040	Nitab4.5_0000943g0040	5.6606	5.0628	4.99007	22.9558	16.5923	22.3545	2.51552	3.98273	109.37	1.35e-25	2.19e-24	6.25e-25	up-regulated
Nitab4.5_0003249g0030	Nitab4.5_0003249g0030	7.36823	4.72114	4.11758	21.4486	19.2455	23.4199	2.51376	3.58098	127.982	1.13e-29	2.36e-28	6.73e-29	up-regulated
Nitab4.5_0004332g0030	Nitab4.5_0004332g0030	2.05095	2.35349	2.25306	10.5725	7.04917	8.49385	2.51218	4.14673	106.822	4.87e-25	7.7e-24	2.2e-24	up-regulated
Nitab4.5_0001140g0130	Nitab4.5_0001140g0130	265.088	318.598	291.379	1159.99	1180.96	1138.8	2.51013	9.01005	295.906	2.57e-66	2.76e-64	7.88e-65	up-regulated
Nitab4.5_0003374g0070	Nitab4.5_0003374g0070	0.234197	0.360656	0.544472	1.36106	1.16164	2.00022	2.50895	1.52193	11.1409	0.000844439	0.00209897	0.000599274	up-regulated
Nitab4.5_0000040g0350	Nitab4.5_0000040g0350	0.387615	1.32773	0.916148	2.23397	4.49265	4.13977	2.50724	0.804683	7.35596	0.00668407	0.0138458	0.0039531	up-regulated
Nitab4.5_0000201g0040	Nitab4.5_0000201g0040	3.6214	2.74473	3.37217	14.8001	12.3248	11.3874	2.50714	0.912064	35.6194	2.4e-09	1.21e-08	3.45e-09	up-regulated
Nitab4.5_0000107g0130	Nitab4.5_0000107g0130	1.57146	2.55897	2.36923	7.83195	9.01784	9.0763	2.50472	4.1161	52.6904	3.9e-13	2.77e-12	7.91e-13	up-regulated
Nitab4.5_0009932g0030	Nitab4.5_0009932g0030	4.40522	5.6757	5.95815	22.8518	19.3808	20.9432	2.50415	4.23534	203.642	3.35e-46	1.54e-44	4.39e-45	up-regulated
Nitab4.5_0004712g0050	Nitab4.5_0004712g0050	2.8126	1.9763	3.18076	9.31437	11.8611	10.5836	2.50379	3.4931	161.439	5.49e-37	1.71e-35	4.87e-36	up-regulated
Nitab4.5_0000618g0120	Nitab4.5_0000618g0120	0.627423	0.748271	0.695467	2.75688	2.17458	3.25632	2.50346	0.264337	15.4366	8.53e-05	0.000249271	7.12e-05	up-regulated
Nitab4.5_0010955g0010	Nitab4.5_0010955g0010	5.47683	7.67523	5.77651	26.6854	20.0378	27.4861	2.50287	4.44373	148.054	4.62e-34	1.22e-32	3.48e-33	up-regulated
Nitab4.5_0000052g0220	Nitab4.5_0000052g0220	1.89712	1.73833	1.72919	8.68919	6.69894	5.56115	2.50158	2.81671	41.6945	1.07e-10	6.13e-10	1.75e-10	up-regulated
Nitab4.5_0002702g0020	Nitab4.5_0002702g0020	0.303589	0.309244	0.224239	1.44366	0.903979	0.941751	2.50132	0.709443	17.271	3.24e-05	0.000100785	2.88e-05	up-regulated
Nitab4.5_0009401g0020	Nitab4.5_0009401g0020	0.141651	0	0	0.169126	0.213281	0.156568	2.50027	-0.642045	6.89091	0.00866351	0.01751	0.00499925	up-regulated
Nitab4.5_0000017g0250	Nitab4.5_0000017g0250	10.945	9.7081	11.1719	46.7195	34.1088	43.0035	2.4987	4.32572	143.893	3.75e-33	9.52e-32	2.72e-32	up-regulated
Nitab4.5_0000068g0040	Nitab4.5_0000068g0040	0.762263	1.01617	0.849459	3.03194	3.30018	4.10461	2.49822	2.04881	84.0223	4.89e-20	5.68e-19	1.62e-19	up-regulated
Nitab4.5_0008063g0010	Nitab4.5_0008063g0010	4.96343	2.69505	4.54892	16.2898	14.6319	16.7839	2.49739	5.96262	85.0641	2.89e-20	3.4e-19	9.72e-20	up-regulated
Nitab4.5_0002978g0090	Nitab4.5_0002978g0090	2.31514	2.73908	1.91572	10.8429	7.29397	8.99958	2.49735	2.51095	51.2179	8.27e-13	5.73e-12	1.64e-12	up-regulated
Nitab4.5_0006899g0030	Nitab4.5_0006899g0030	11.1194	6.93839	8.89963	32.9308	46.0425	28.303	2.49635	5.45551	163.25	2.21e-37	6.99e-36	2e-36	up-regulated
Nitab4.5_0008292g0020	Nitab4.5_0008292g0020	0.814643	0.781072	0.712036	2.30092	4.02375	2.97878	2.49601	0.606397	24.0036	9.62e-07	3.67e-06	1.05e-06	up-regulated
Nitab4.5_0010523g0040	Nitab4.5_0010523g0040	11.1962	11.1826	12.7393	48.8725	38.5675	49.4486	2.49581	3.51648	104.484	1.58e-24	2.42e-23	6.92e-24	up-regulated
Nitab4.5_0001756g0010	Nitab4.5_0001756g0010	13.0801	9.65752	12.6049	48.9819	41.4134	47.3246	2.49446	5.17802	238.395	8.81e-54	5.75e-52	1.64e-52	up-regulated
Nitab4.5_0006879g0010	Nitab4.5_0006879g0010	15.3452	13.8797	15.1787	64.3904	48.9985	59.0542	2.4941	6.56938	228.576	1.22e-51	7.33e-50	2.09e-50	up-regulated
Nitab4.5_0012738g0010	Nitab4.5_0012738g0010	4.16939	3.86884	3.30165	15.7669	13.6966	14.8677	2.49376	3.60523	92.1655	7.97e-22	1.04e-20	2.97e-21	up-regulated
Nitab4.5_0001409g0070	Nitab4.5_0001409g0070	35.2694	31.9557	34.3444	151.71	118.892	123.96	2.49347	6.24329	220.208	8.15e-50	4.45e-48	1.27e-48	up-regulated
Nitab4.5_0025830g0010	Nitab4.5_0025830g0010	3.71853	2.35798	8.32663	13.2622	27.4177	17.4037	2.4933	2.14147	19.5457	9.82e-06	3.29e-05	9.38e-06	up-regulated
Nitab4.5_0000310g0220	Nitab4.5_0000310g0220	1.24914	0.215737	2.20643	5.02863	4.41383	4.82424	2.49292	2.23644	20.2702	6.72e-06	2.3e-05	6.58e-06	up-regulated
Nitab4.5_0003235g0010	Nitab4.5_0003235g0010	0.345416	0.112387	0.265792	1.24147	1.00711	0.602738	2.49202	-0.301269	9.93159	0.00162466	0.00382298	0.00109149	up-regulated
Nitab4.5_0000040g0410	Nitab4.5_0000040g0410	1.34508	0.574509	0.557457	3.92251	2.79786	2.88139	2.49193	1.55571	13.3747	0.000255046	0.000690642	0.000197184	up-regulated
Nitab4.5_0002421g0040	Nitab4.5_0002421g0040	5.26138	7.33086	6.9272	27.8694	23.3861	25.0023	2.49127	3.24302	130.487	3.21e-30	6.87e-29	1.96e-29	up-regulated
Nitab4.5_0004473g0020	Nitab4.5_0004473g0020	0.242181	0.187781	0.173245	0.826741	0.672276	0.877385	2.49124	-0.304462	23.234	1.43e-06	5.37e-06	1.53e-06	up-regulated
Nitab4.5_0001538g0050	Nitab4.5_0001538g0050	12.4742	10.9337	13.4229	50.9877	50.3203	42.7664	2.49028	5.2751	156.89	5.41e-36	1.59e-34	4.53e-35	up-regulated
Nitab4.5_0000519g0290	Nitab4.5_0000519g0290	5.69264	7.22997	7.20014	28.9774	22.8753	26.3149	2.48946	4.01512	83.6011	6.05e-20	6.99e-19	2e-19	up-regulated
Nitab4.5_0000564g0230	Nitab4.5_0000564g0230	1.13447	0.113483	2.45221	5.51361	6.18888	2.82353	2.48903	1.27001	15.9772	6.41e-05	0.000191055	5.45e-05	up-regulated
Nitab4.5_0000099g0230	Nitab4.5_0000099g0230	31.4147	25.1746	34.5492	133.513	111.04	108.672	2.4887	6.63206	165.767	6.22e-38	2.01e-36	5.75e-37	up-regulated
Nitab4.5_0001356g0070	Nitab4.5_0001356g0070	17.1388	11.0981	12.6927	49.502	68.5928	43.7952	2.48697	5.00139	81.0328	2.22e-19	2.47e-18	7.04e-19	up-regulated
Nitab4.5_0001211g0110	Nitab4.5_0001211g0110	0.712063	1.83692	0.898229	5.30972	3.33495	4.75403	2.48677	1.17729	18.4013	1.79e-05	5.77e-05	1.65e-05	up-regulated
Nitab4.5_0014943g0020	Nitab4.5_0014943g0020	22.5878	20.6406	14.0618	68.4387	69.4033	86.4252	2.48668	3.83305	116.415	3.86e-27	6.88e-26	1.97e-26	up-regulated
Nitab4.5_0003815g0060	Nitab4.5_0003815g0060	0.661638	0.569207	0.682875	2.03183	2.65183	2.92702	2.48667	1.36015	43.7053	3.82e-11	2.29e-10	6.55e-11	up-regulated
Nitab4.5_0013198g0010	Nitab4.5_0013198g0010	1.07376	0.802363	1.22515	4.42715	5.72677	2.12164	2.48459	1.78817	31.311	2.2e-08	1.01e-07	2.87e-08	up-regulated
Nitab4.5_0006272g0050	Nitab4.5_0006272g0050	5.59279	7.1983	5.64438	27.2213	21.7375	22.4933	2.4837	3.29744	118.128	1.63e-27	3e-26	8.55e-27	up-regulated
Nitab4.5_0005409g0020	Nitab4.5_0005409g0020	1.33049	0.900401	1.09364	3.53294	5.46001	4.16964	2.48355	3.779	78.2384	9.13e-19	9.77e-18	2.79e-18	up-regulated
Nitab4.5_0009908g0010	Nitab4.5_0009908g0010	7.25741	4.65093	5.01301	24.591	16.9323	23.4454	2.48336	3.72283	119.529	8.02e-28	1.51e-26	4.3e-27	up-regulated
Nitab4.5_0005776g0030	Nitab4.5_0005776g0030	0.59509	0.295034	0.774223	1.39779	1.91084	3.26898	2.48284	1.79928	40.359	2.11e-10	1.18e-09	3.37e-10	up-regulated
Nitab4.5_0002484g0050	Nitab4.5_0002484g0050	1.94377	2.01471	1.52451	6.15276	7.20792	8.19431	2.48245	2.0633	74.6636	5.58e-18	5.68e-17	1.62e-17	up-regulated
Nitab4.5_0002133g0010	Nitab4.5_0002133g0010	0.648256	0.227628	0.158061	1.48677	1.14257	1.37794	2.47937	0.112105	16.9155	3.91e-05	0.000120222	3.43e-05	up-regulated
Nitab4.5_0000300g0060	Nitab4.5_0000300g0060	3.87337	1.61265	1.46607	7.2136	10.5259	9.65576	2.47873	2.59982	54.0119	1.99e-13	1.45e-12	4.14e-13	up-regulated
Nitab4.5_0011131g0030	Nitab4.5_0011131g0030	1.5806	0.627201	1.46466	5.0993	4.13382	5.22347	2.47849	-0.337703	28.5602	9.08e-08	3.87e-07	1.11e-07	up-regulated
Nitab4.5_0001794g0100	Nitab4.5_0001794g0100	7.93663	6.91697	7.39269	33.8984	26.5244	25.0399	2.47792	5.42369	167.584	2.49e-38	8.22e-37	2.35e-37	up-regulated
Nitab4.5_0005193g0020	Nitab4.5_0005193g0020	16.9949	27.6936	19.5145	69.0986	93.7087	90.056	2.4767	5.51992	45.0224	1.95e-11	1.2e-10	3.43e-11	up-regulated
Nitab4.5_0005396g0010	Nitab4.5_0005396g0010	51.9895	30.3441	49.8061	180.719	145.15	180.76	2.47633	7.21797	158.851	2.02e-36	6.07e-35	1.73e-35	up-regulated
Nitab4.5_0001925g0060	Nitab4.5_0001925g0060	1.7975	2.53212	1.92068	9.02892	8.50758	6.71276	2.47547	3.39398	90.9266	1.49e-21	1.91e-20	5.46e-21	up-regulated
Nitab4.5_0000506g0120	Nitab4.5_0000506g0120	0.645101	0.226043	0.445148	2.00786	2.13549	0.994907	2.47539	0.934139	33.7032	6.42e-09	3.1e-08	8.86e-09	up-regulated
Nitab4.5_0001570g0020	Nitab4.5_0001570g0020	5.60608	5.10811	6.65008	25.3491	16.892	24.0338	2.47527	4.92913	164.908	9.58e-38	3.07e-36	8.76e-37	up-regulated
Nitab4.5_0002229g0190	Nitab4.5_0002229g0190	2.30428	1.84617	1.88085	9.0436	6.90577	7.18303	2.47459	2.95806	123.367	1.16e-28	2.28e-27	6.51e-28	up-regulated
Nitab4.5_0012767g0010	Nitab4.5_0012767g0010	0.203116	0	0.144088	0.276474	0.32543	0.761101	2.47428	0.35803	7.99769	0.0046837	0.0100344	0.00286491	up-regulated
Nitab4.5_0003927g0030	Nitab4.5_0003927g0030	2.63305	2.1125	2.5955	11.0903	7.04947	9.81503	2.47418	3.7495	93.318	4.45e-22	5.9e-21	1.69e-21	up-regulated
Nitab4.5_0001677g0100	Nitab4.5_0001677g0100	0.598323	0.383727	0.509432	2.80708	0.853955	1.9037	2.47335	0.648886	15.6734	7.53e-05	0.000221831	6.33e-05	up-regulated
Nitab4.5_0004462g0010	Nitab4.5_0004462g0010	0.905611	1.28208	1.67254	5.7735	4.1551	5.07638	2.47252	-0.088951	13.5141	0.000236776	0.000645097	0.000184181	up-regulated
Nitab4.5_0008127g0020	Nitab4.5_0008127g0020	1.4546	1.31943	0.151833	2.3682	5.0079	4.55341	2.46795	0.906528	18.3703	1.82e-05	5.86e-05	1.67e-05	up-regulated
Nitab4.5_0000976g0270	Nitab4.5_0000976g0270	32.9448	27.9274	36.3455	135.858	139.621	99.1946	2.46789	7.95078	234.97	4.91e-53	3.12e-51	8.9e-52	up-regulated
Nitab4.5_0004862g0060	Nitab4.5_0004862g0060	0.462499	0.178677	0.721096	1.05801	2.33559	2.05573	2.46767	0.221554	12.7537	0.000355309	0.000941033	0.000268673	up-regulated
Nitab4.5_0005379g0040	Nitab4.5_0005379g0040	1.82685	2.8081	2.4164	11.1912	7.82506	7.91415	2.4672	2.24676	59.4078	1.28e-14	1.03e-13	2.93e-14	up-regulated
Nitab4.5_0005150g0020	Nitab4.5_0005150g0020	0	0.172319	0.159261	0.578159	0.316046	0.399236	2.46645	-0.546588	12.3428	0.0004427	0.0011528	0.000329136	up-regulated
Nitab4.5_0023239g0010	Nitab4.5_0023239g0010	7.00345	5.4842	7.37709	25.6237	22.0496	28.3142	2.46595	4.42888	175.379	4.95e-40	1.77e-38	5.06e-39	up-regulated
Nitab4.5_0004813g0030	Nitab4.5_0004813g0030	2.72136	1.26096	1.99549	6.23262	8.353	8.58442	2.46455	2.48293	75.0382	4.62e-18	4.72e-17	1.35e-17	up-regulated
Nitab4.5_0006298g0030	Nitab4.5_0006298g0030	0.685443	0.906414	0.921732	3.03664	3.32716	3.3854	2.46426	2.40776	61.1087	5.4e-15	4.45e-14	1.27e-14	up-regulated
Nitab4.5_0008429g0020	Nitab4.5_0008429g0020	0.278254	0.405255	0.941187	1.87641	2.02585	2.43893	2.46395	0.410126	29.0305	7.12e-08	3.07e-07	8.77e-08	up-regulated
Nitab4.5_0000001g0100	Nitab4.5_0000001g0100	16.6769	14.3457	16.9543	67.7576	59.8308	55.8135	2.46378	5.40913	238.875	6.92e-54	4.54e-52	1.3e-52	up-regulated
Nitab4.5_0005817g0010	Nitab4.5_0005817g0010	3.16662	2.82107	3.01869	12.7954	11.3625	10.3195	2.46355	3.39438	93.2532	4.6e-22	6.09e-21	1.74e-21	up-regulated
Nitab4.5_0004291g0010	Nitab4.5_0004291g0010	6.5703	1.87259	5.38426	14.6587	25.7751	13.6993	2.46312	3.96644	37.4937	9.17e-10	4.82e-09	1.38e-09	up-regulated
Nitab4.5_0009025g0050	Nitab4.5_0009025g0050	4.20883	4.34033	7.1563	19.5878	21.1033	20.0112	2.46289	2.24147	67.2437	2.4e-16	2.2e-15	6.28e-16	up-regulated
Nitab4.5_0004747g0010	Nitab4.5_0004747g0010	18.412	23.225	21.6229	97.446	60.9123	80.6607	2.46268	5.77425	149.916	1.81e-34	4.9e-33	1.4e-33	up-regulated
Nitab4.5_0004217g0010	Nitab4.5_0004217g0010	3.6686	2.12148	2.62605	9.70834	10.6545	12.0271	2.46238	2.73037	112.74	2.46e-26	4.19e-25	1.2e-25	up-regulated
Nitab4.5_0001242g0060	Nitab4.5_0001242g0060	2.52054	2.04191	3.20957	10.7371	8.37997	10.4246	2.4616	3.36828	63.0416	2.02e-15	1.73e-14	4.93e-15	up-regulated
Nitab4.5_0002214g0110	Nitab4.5_0002214g0110	23.6396	20.4998	21.1897	88.0226	73.3898	87.4364	2.46128	6.33378	213.679	2.16e-48	1.11e-46	3.16e-47	up-regulated
Nitab4.5_0000948g0070	Nitab4.5_0000948g0070	3.92602	5.7077	4.46859	20.1703	16.2976	17.3681	2.46107	2.30827	78.0537	1e-18	1.07e-17	3.05e-18	up-regulated
Nitab4.5_0000744g0120	Nitab4.5_0000744g0120	6.31216	5.57955	6.29296	23.3954	21.0316	25.1117	2.46056	3.59639	207.923	3.9e-47	1.88e-45	5.37e-46	up-regulated
Nitab4.5_0007799g0070	Nitab4.5_0007799g0070	6.92021	8.24115	7.60619	33.2918	26.1417	27.1966	2.45965	4.59522	186.598	1.76e-42	6.97e-41	1.99e-41	up-regulated
Nitab4.5_0002350g0010	Nitab4.5_0002350g0010	6.4638	5.80221	5.67496	26.6135	21.1827	20.5691	2.45964	1.62719	49.235	2.27e-12	1.52e-11	4.34e-12	up-regulated
Nitab4.5_0003177g0030	Nitab4.5_0003177g0030	10.5137	12.3149	12.3051	51.6531	36.6127	44.807	2.45952	5.00591	176.743	2.49e-40	9.08e-39	2.59e-39	up-regulated
Nitab4.5_0000759g0270	Nitab4.5_0000759g0270	5.02004	5.7329	5.22275	18.4534	26.9705	16.9427	2.45884	4.00727	31.6985	1.8e-08	8.32e-08	2.38e-08	up-regulated
Nitab4.5_0000566g0210	Nitab4.5_0000566g0210	0.950372	0.27664	0.483836	2.12424	1.88206	2.56943	2.45571	0.0172906	4.95117	0.026073	0.047064	0.0134372	up-regulated
Nitab4.5_0010964g0010	Nitab4.5_0010964g0010	51.486	76.464	54.0711	253.754	219.58	220.171	2.45504	6.09942	125.293	4.39e-29	8.81e-28	2.52e-28	up-regulated
Nitab4.5_0009044g0030	Nitab4.5_0009044g0030	10.2171	18.2034	13.7815	61.5665	39.3991	58.3712	2.45439	4.25154	89.3822	3.25e-21	4.08e-20	1.16e-20	up-regulated
Nitab4.5_0002925g0010	Nitab4.5_0002925g0010	49.8084	38.5129	47.9242	206.156	139.27	165.749	2.4529	6.79366	160.966	6.96e-37	2.14e-35	6.12e-36	up-regulated
Nitab4.5_0006945g0020	Nitab4.5_0006945g0020	0.055349	0.244463	0.637929	0.874741	1.20018	1.59732	2.45246	-0.137885	7.3952	0.00653983	0.0135787	0.00387684	up-regulated
Nitab4.5_0011667g0010	Nitab4.5_0011667g0010	39.9281	30.6513	35.5469	94.7643	155.921	160.78	2.45227	6.42813	100.755	1.04e-23	1.52e-22	4.33e-23	up-regulated
Nitab4.5_0011782g0010	Nitab4.5_0011782g0010	4.62942	3.82217	4.1936	16.7102	17.8834	13.7354	2.45184	3.97268	229.652	7.1e-52	4.33e-50	1.24e-50	up-regulated
Nitab4.5_0000202g0370	Nitab4.5_0000202g0370	1.57107	3.25264	2.26274	10.2363	9.06029	7.77491	2.45135	1.10552	40.0317	2.5e-10	1.39e-09	3.96e-10	up-regulated
Nitab4.5_0000250g0190	Nitab4.5_0000250g0190	9.42964	10.3713	11.1785	40.2304	49.0023	29.9152	2.45077	3.5486	106.437	5.91e-25	9.29e-24	2.65e-24	up-regulated
Nitab4.5_0001211g0280	Nitab4.5_0001211g0280	0.324307	0.32436	0.689687	1.88125	1.52468	1.68243	2.44969	0.836181	37.7422	8.07e-10	4.26e-09	1.22e-09	up-regulated
Nitab4.5_0005572g0010	Nitab4.5_0005572g0010	10.5671	8.02653	8.88485	34.9183	41.0874	29.2433	2.4493	4.30214	164.93	9.47e-38	3.04e-36	8.67e-37	up-regulated
Nitab4.5_0001229g0040	Nitab4.5_0001229g0040	0.596383	0.272073	0.29738	1.68345	1.47161	1.28278	2.44791	0.503107	35.1411	3.07e-09	1.53e-08	4.37e-09	up-regulated
Nitab4.5_0001070g0130	Nitab4.5_0001070g0130	0.308405	0.828245	0.807522	2.0081	4.08022	1.63156	2.44653	1.33314	25.8632	3.66e-07	1.47e-06	4.19e-07	up-regulated
Nitab4.5_0000068g0020	Nitab4.5_0000068g0020	0.307527	0.230039	0.610046	1.03387	1.82063	1.6227	2.4464	1.10129	13.6615	0.000218893	0.000599489	0.000171159	up-regulated
Nitab4.5_0009785g0060	Nitab4.5_0009785g0060	17.758	7.99058	13.2731	51.1698	63.6833	34.176	2.44615	5.4236	88.709	4.57e-21	5.67e-20	1.62e-20	up-regulated
Nitab4.5_0002446g0130	Nitab4.5_0002446g0130	6.99929	5.00697	7.24627	28.7357	26.2238	17.7474	2.44614	4.16905	113.941	1.34e-26	2.33e-25	6.64e-26	up-regulated
Nitab4.5_0001160g0200	Nitab4.5_0001160g0200	13.0857	12.9186	13.1202	53.1216	46.2111	48.4823	2.44576	4.84981	224.187	1.1e-50	6.35e-49	1.81e-49	up-regulated
Nitab4.5_0001450g0020	Nitab4.5_0001450g0020	12.7006	9.20365	10.9754	42.2843	38.6721	43.0597	2.44281	4.19281	192.462	9.23e-44	3.88e-42	1.11e-42	up-regulated
Nitab4.5_0010891g0010	Nitab4.5_0010891g0010	3.00474	1.79986	4.00927	10.3345	13.6878	9.65643	2.44041	3.9212	107.062	4.31e-25	6.83e-24	1.95e-24	up-regulated
Nitab4.5_0000219g0120	Nitab4.5_0000219g0120	12.3541	9.3875	10.3665	45.672	35.6712	38.7079	2.43994	3.83615	117.26	2.52e-27	4.56e-26	1.3e-26	up-regulated
Nitab4.5_0000519g0190	Nitab4.5_0000519g0190	19.5909	24.2124	21.3707	82.8381	72.1178	90.3195	2.43781	5.42958	209.94	1.42e-47	6.96e-46	1.99e-46	up-regulated
Nitab4.5_0008971g0050	Nitab4.5_0008971g0050	15.5977	14.9273	16.1331	65.8971	52.7052	55.9744	2.43754	5.29656	222.045	3.24e-50	1.8e-48	5.15e-49	up-regulated
Nitab4.5_0002982g0030	Nitab4.5_0002982g0030	0.436542	0.046451	0.192258	0.848656	1.18806	0.618928	2.43715	0.351007	15.2078	9.63e-05	0.000279025	7.97e-05	up-regulated
Nitab4.5_0007105g0010	Nitab4.5_0007105g0010	0.460817	0.81924	1.65542	3.55509	3.74195	3.88535	2.43518	2.6653	24.9543	5.87e-07	2.3e-06	6.55e-07	up-regulated
Nitab4.5_0002977g0140	Nitab4.5_0002977g0140	0.170505	0.089053	0.181266	0.508411	0.609018	0.552735	2.43477	0.868624	33.6142	6.72e-09	3.24e-08	9.24e-09	up-regulated
Nitab4.5_0000381g0370	Nitab4.5_0000381g0370	0.744585	1.2577	0.718317	3.06675	4.92028	2.68571	2.43362	1.12915	43.1174	5.16e-11	3.06e-10	8.74e-11	up-regulated
Nitab4.5_0002751g0080	Nitab4.5_0002751g0080	1.36836	0.42391	0.50423	2.60128	2.72855	3.28584	2.43271	1.65626	39.5631	3.18e-10	1.74e-09	4.97e-10	up-regulated
Nitab4.5_0007600g0020	Nitab4.5_0007600g0020	1.27421	2.19009	1.28008	5.80992	8.68881	3.79359	2.43144	2.59439	52.5801	4.13e-13	2.93e-12	8.36e-13	up-regulated
Nitab4.5_0005777g0070	Nitab4.5_0005777g0070	7.44878	7.26451	8.16312	33.0764	22.293	29.5815	2.4307	2.56731	102.141	5.17e-24	7.67e-23	2.19e-23	up-regulated
Nitab4.5_0006142g0040	Nitab4.5_0006142g0040	18.8402	19.4197	18.7887	80.7887	62.4332	68.962	2.42996	4.77601	188.173	7.97e-43	3.22e-41	9.18e-42	up-regulated
Nitab4.5_0012178g0010	Nitab4.5_0012178g0010	0.66437	0.696786	1.2907	2.84227	3.37512	3.84592	2.4285	1.21059	30.8372	2.81e-08	1.27e-07	3.63e-08	up-regulated
Nitab4.5_0001028g0130	Nitab4.5_0001028g0130	0.158302	0.497055	0.954322	2.62631	2.77965	0.764306	2.42756	0.18969	8.56359	0.00342952	0.00755196	0.00215615	up-regulated
Nitab4.5_0011870g0010	Nitab4.5_0011870g0010	44.7352	44.3575	41.5046	191.321	124.524	165.511	2.42612	7.20486	169.974	7.5e-39	2.55e-37	7.27e-38	up-regulated
Nitab4.5_0000021g0870	Nitab4.5_0000021g0870	44.3279	45.1616	41.5889	191.691	142.14	151.245	2.42542	6.20744	205.27	1.48e-46	6.98e-45	1.99e-45	up-regulated
Nitab4.5_0001393g0060	Nitab4.5_0001393g0060	5.65433	4.97843	6.45831	24.4141	18.9153	19.9277	2.42432	5.15002	162.001	4.14e-37	1.29e-35	3.69e-36	up-regulated
Nitab4.5_0011569g0030	Nitab4.5_0011569g0030	31.7977	30.4003	25.4704	126.271	91.5525	105.831	2.42298	6.32747	151.128	9.83e-35	2.69e-33	7.69e-34	up-regulated
Nitab4.5_0001239g0050	Nitab4.5_0001239g0050	0.402116	0.348106	0.589381	1.47205	3.03217	0.697037	2.42292	1.65555	24.0137	9.57e-07	3.65e-06	1.04e-06	up-regulated
Nitab4.5_0000581g0080	Nitab4.5_0000581g0080	18.6782	14.7433	14.5747	66.8198	55.2336	55.8233	2.42275	4.22883	203.907	2.93e-46	1.36e-44	3.88e-45	up-regulated
Nitab4.5_0002576g0010	Nitab4.5_0002576g0010	6.40439	6.29934	5.71522	24.1214	20.806	23.5527	2.42262	5.16147	204.973	1.72e-46	8.07e-45	2.3e-45	up-regulated
Nitab4.5_0002815g0150	Nitab4.5_0002815g0150	1.31621	0.933068	0.473621	3.56659	3.48868	3.15556	2.42244	1.54301	24.3579	8e-07	3.08e-06	8.78e-07	up-regulated
Nitab4.5_0000061g0050	Nitab4.5_0000061g0050	2.90469	3.30852	2.93092	11.1457	10.9418	12.0585	2.4203	4.5963	123.237	1.24e-28	2.43e-27	6.94e-28	up-regulated
Nitab4.5_0003135g0030	Nitab4.5_0003135g0030	1.01101	0.614399	0.839641	3.43087	2.82344	2.8737	2.42013	1.56676	38.0808	6.79e-10	3.61e-09	1.03e-09	up-regulated
Nitab4.5_0006985g0040	Nitab4.5_0006985g0040	1.12588	1.67942	1.23586	5.75467	3.39907	5.75546	2.41995	1.99943	52.9721	3.38e-13	2.41e-12	6.89e-13	up-regulated
Nitab4.5_0000792g0100	Nitab4.5_0000792g0100	8.21463	10.8402	10.2843	38.8942	30.0504	39.6687	2.41984	4.03399	73.0252	1.28e-17	1.28e-16	3.64e-17	up-regulated
Nitab4.5_0001583g0110	Nitab4.5_0001583g0110	12.3294	9.61464	10.0897	42.101	38.2963	38.5182	2.4196	4.69129	201.751	8.66e-46	3.93e-44	1.12e-44	up-regulated
[truncated: 4,935 more rows]
