# Supplementary material for: Integrative Analyses of Biochemical Properties and Transcriptome Reveal the Dynamic Changes in Leaf Senescence of Tobacco (Nicotiana tabacum L.)
Source: Front Genet. 2021 Dec 22;12:790167. doi: 10.3389/fgene.2021.790167 (PMC8727547; doi:10.3389/fgene.2021.790167)
Supplement: Supplementary file 1 [file DataSheet1.ZIP › Supplemental tables and figures/Table S7.xlsx]

## Sheet: M1_vs_M2.all_DEGs.significantGO
Supplemental Table S7 GO terms enriched with DEGs (P-value< 0.01) in C1 (M1 vs. M2)
Note: BP, biological process; CC, cellular component; MF, molecular function
No.	Type	GO.ID	Term	Annotated	AnnTotal	Significant	SigTotal	Expected	pvalue	FDR	significant Genes
1	BP	GO:1903506	regulation of nucleic acid-templated transcription	1270	14638	54	329	28.54	3.5e-06	0.0010284	Nitab4.5_0000044g0100, Nitab4.5_0000200g0100, Nitab4.5_0000255g0080, Nitab4.5_0000305g0190, Nitab4.5_0000319g0230, Nitab4.5_0000476g0010, Nitab4.5_0000490g0020, Nitab4.5_0000600g0050, Nitab4.5_0000607g0130, Nitab4.5_0000734g0070, Nitab4.5_0000815g0080, Nitab4.5_0000848g0220, Nitab4.5_0000940g0030, Nitab4.5_0001200g0120, Nitab4.5_0001204g0100, Nitab4.5_0001614g0200, Nitab4.5_0001641g0010, Nitab4.5…
2	BP	GO:2001141	regulation of RNA biosynthetic process	1270	14638	54	329	28.54	3.5e-06	0.0010284	Nitab4.5_0000044g0100, Nitab4.5_0000200g0100, Nitab4.5_0000255g0080, Nitab4.5_0000305g0190, Nitab4.5_0000319g0230, Nitab4.5_0000476g0010, Nitab4.5_0000490g0020, Nitab4.5_0000600g0050, Nitab4.5_0000607g0130, Nitab4.5_0000734g0070, Nitab4.5_0000815g0080, Nitab4.5_0000848g0220, Nitab4.5_0000940g0030, Nitab4.5_0001200g0120, Nitab4.5_0001204g0100, Nitab4.5_0001614g0200, Nitab4.5_0001641g0010, Nitab4.5…
3	BP	GO:0051252	regulation of RNA metabolic process	1273	14638	54	329	28.61	3.7e-06	0.0010284	Nitab4.5_0000044g0100, Nitab4.5_0000200g0100, Nitab4.5_0000255g0080, Nitab4.5_0000305g0190, Nitab4.5_0000319g0230, Nitab4.5_0000476g0010, Nitab4.5_0000490g0020, Nitab4.5_0000600g0050, Nitab4.5_0000607g0130, Nitab4.5_0000734g0070, Nitab4.5_0000815g0080, Nitab4.5_0000848g0220, Nitab4.5_0000940g0030, Nitab4.5_0001200g0120, Nitab4.5_0001204g0100, Nitab4.5_0001614g0200, Nitab4.5_0001641g0010, Nitab4.5…
4	BP	GO:0019219	regulation of nucleobase-containing compound metabolic process	1282	14638	54	329	28.81	4.6e-06	0.0010284	Nitab4.5_0000044g0100, Nitab4.5_0000200g0100, Nitab4.5_0000255g0080, Nitab4.5_0000305g0190, Nitab4.5_0000319g0230, Nitab4.5_0000476g0010, Nitab4.5_0000490g0020, Nitab4.5_0000600g0050, Nitab4.5_0000607g0130, Nitab4.5_0000734g0070, Nitab4.5_0000815g0080, Nitab4.5_0000848g0220, Nitab4.5_0000940g0030, Nitab4.5_0001200g0120, Nitab4.5_0001204g0100, Nitab4.5_0001614g0200, Nitab4.5_0001641g0010, Nitab4.5…
5	BP	GO:0009889	regulation of biosynthetic process	1289	14638	54	329	28.97	5.4e-06	0.0010284	Nitab4.5_0000044g0100, Nitab4.5_0000200g0100, Nitab4.5_0000255g0080, Nitab4.5_0000305g0190, Nitab4.5_0000319g0230, Nitab4.5_0000476g0010, Nitab4.5_0000490g0020, Nitab4.5_0000600g0050, Nitab4.5_0000607g0130, Nitab4.5_0000734g0070, Nitab4.5_0000815g0080, Nitab4.5_0000848g0220, Nitab4.5_0000940g0030, Nitab4.5_0001200g0120, Nitab4.5_0001204g0100, Nitab4.5_0001614g0200, Nitab4.5_0001641g0010, Nitab4.5…
6	BP	GO:0010556	regulation of macromolecule biosynthetic process	1289	14638	54	329	28.97	5.4e-06	0.0010284	Nitab4.5_0000044g0100, Nitab4.5_0000200g0100, Nitab4.5_0000255g0080, Nitab4.5_0000305g0190, Nitab4.5_0000319g0230, Nitab4.5_0000476g0010, Nitab4.5_0000490g0020, Nitab4.5_0000600g0050, Nitab4.5_0000607g0130, Nitab4.5_0000734g0070, Nitab4.5_0000815g0080, Nitab4.5_0000848g0220, Nitab4.5_0000940g0030, Nitab4.5_0001200g0120, Nitab4.5_0001204g0100, Nitab4.5_0001614g0200, Nitab4.5_0001641g0010, Nitab4.5…
7	BP	GO:0031326	regulation of cellular biosynthetic process	1289	14638	54	329	28.97	5.4e-06	0.0010284	Nitab4.5_0000044g0100, Nitab4.5_0000200g0100, Nitab4.5_0000255g0080, Nitab4.5_0000305g0190, Nitab4.5_0000319g0230, Nitab4.5_0000476g0010, Nitab4.5_0000490g0020, Nitab4.5_0000600g0050, Nitab4.5_0000607g0130, Nitab4.5_0000734g0070, Nitab4.5_0000815g0080, Nitab4.5_0000848g0220, Nitab4.5_0000940g0030, Nitab4.5_0001200g0120, Nitab4.5_0001204g0100, Nitab4.5_0001614g0200, Nitab4.5_0001641g0010, Nitab4.5…
8	BP	GO:2000112	regulation of cellular macromolecule biosynthetic process	1289	14638	54	329	28.97	5.4e-06	0.0010284	Nitab4.5_0000044g0100, Nitab4.5_0000200g0100, Nitab4.5_0000255g0080, Nitab4.5_0000305g0190, Nitab4.5_0000319g0230, Nitab4.5_0000476g0010, Nitab4.5_0000490g0020, Nitab4.5_0000600g0050, Nitab4.5_0000607g0130, Nitab4.5_0000734g0070, Nitab4.5_0000815g0080, Nitab4.5_0000848g0220, Nitab4.5_0000940g0030, Nitab4.5_0001200g0120, Nitab4.5_0001204g0100, Nitab4.5_0001614g0200, Nitab4.5_0001641g0010, Nitab4.5…
9	BP	GO:0010468	regulation of gene expression	1326	14638	54	329	29.8	1.2e-05	0.00185683	Nitab4.5_0000044g0100, Nitab4.5_0000200g0100, Nitab4.5_0000255g0080, Nitab4.5_0000305g0190, Nitab4.5_0000319g0230, Nitab4.5_0000476g0010, Nitab4.5_0000490g0020, Nitab4.5_0000600g0050, Nitab4.5_0000607g0130, Nitab4.5_0000734g0070, Nitab4.5_0000815g0080, Nitab4.5_0000848g0220, Nitab4.5_0000940g0030, Nitab4.5_0001200g0120, Nitab4.5_0001204g0100, Nitab4.5_0001614g0200, Nitab4.5_0001641g0010, Nitab4.5…
10	BP	GO:0051171	regulation of nitrogen compound metabolic process	1330	14638	54	329	29.89	1.3e-05	0.00185683	Nitab4.5_0000044g0100, Nitab4.5_0000200g0100, Nitab4.5_0000255g0080, Nitab4.5_0000305g0190, Nitab4.5_0000319g0230, Nitab4.5_0000476g0010, Nitab4.5_0000490g0020, Nitab4.5_0000600g0050, Nitab4.5_0000607g0130, Nitab4.5_0000734g0070, Nitab4.5_0000815g0080, Nitab4.5_0000848g0220, Nitab4.5_0000940g0030, Nitab4.5_0001200g0120, Nitab4.5_0001204g0100, Nitab4.5_0001614g0200, Nitab4.5_0001641g0010, Nitab4.5…
11	BP	GO:0080090	regulation of primary metabolic process	1330	14638	54	329	29.89	1.3e-05	0.00185683	Nitab4.5_0000044g0100, Nitab4.5_0000200g0100, Nitab4.5_0000255g0080, Nitab4.5_0000305g0190, Nitab4.5_0000319g0230, Nitab4.5_0000476g0010, Nitab4.5_0000490g0020, Nitab4.5_0000600g0050, Nitab4.5_0000607g0130, Nitab4.5_0000734g0070, Nitab4.5_0000815g0080, Nitab4.5_0000848g0220, Nitab4.5_0000940g0030, Nitab4.5_0001200g0120, Nitab4.5_0001204g0100, Nitab4.5_0001614g0200, Nitab4.5_0001641g0010, Nitab4.5…
12	BP	GO:0031323	regulation of cellular metabolic process	1336	14638	54	329	30.03	1.5e-05	0.00197769	Nitab4.5_0000044g0100, Nitab4.5_0000200g0100, Nitab4.5_0000255g0080, Nitab4.5_0000305g0190, Nitab4.5_0000319g0230, Nitab4.5_0000476g0010, Nitab4.5_0000490g0020, Nitab4.5_0000600g0050, Nitab4.5_0000607g0130, Nitab4.5_0000734g0070, Nitab4.5_0000815g0080, Nitab4.5_0000848g0220, Nitab4.5_0000940g0030, Nitab4.5_0001200g0120, Nitab4.5_0001204g0100, Nitab4.5_0001614g0200, Nitab4.5_0001641g0010, Nitab4.5…
13	BP	GO:0015696	ammonium transport	9	14638	4	329	0.2	2.9e-05	0.00331373	Nitab4.5_0000841g0070, Nitab4.5_0002600g0010, Nitab4.5_0005734g0020, Nitab4.5_0008594g0010
14	BP	GO:0072488	ammonium transmembrane transport	9	14638	4	329	0.2	2.9e-05	0.00331373	Nitab4.5_0000841g0070, Nitab4.5_0002600g0010, Nitab4.5_0005734g0020, Nitab4.5_0008594g0010
15	BP	GO:0060255	regulation of macromolecule metabolic process	1371	14638	54	329	30.81	3.1e-05	0.00332088	Nitab4.5_0000044g0100, Nitab4.5_0000200g0100, Nitab4.5_0000255g0080, Nitab4.5_0000305g0190, Nitab4.5_0000319g0230, Nitab4.5_0000476g0010, Nitab4.5_0000490g0020, Nitab4.5_0000600g0050, Nitab4.5_0000607g0130, Nitab4.5_0000734g0070, Nitab4.5_0000815g0080, Nitab4.5_0000848g0220, Nitab4.5_0000940g0030, Nitab4.5_0001200g0120, Nitab4.5_0001204g0100, Nitab4.5_0001614g0200, Nitab4.5_0001641g0010, Nitab4.5…
16	BP	GO:0006351	transcription, DNA-templated	1455	14638	56	329	32.7	4.1e-05	0.00378884	Nitab4.5_0000044g0100, Nitab4.5_0000200g0100, Nitab4.5_0000255g0080, Nitab4.5_0000305g0190, Nitab4.5_0000319g0230, Nitab4.5_0000377g0110, Nitab4.5_0000476g0010, Nitab4.5_0000490g0020, Nitab4.5_0000600g0050, Nitab4.5_0000607g0130, Nitab4.5_0000734g0070, Nitab4.5_0000815g0080, Nitab4.5_0000848g0220, Nitab4.5_0000940g0030, Nitab4.5_0001200g0120, Nitab4.5_0001204g0100, Nitab4.5_0001614g0200, Nitab4.5…
17	BP	GO:0097659	nucleic acid-templated transcription	1455	14638	56	329	32.7	4.1e-05	0.00378884	Nitab4.5_0000044g0100, Nitab4.5_0000200g0100, Nitab4.5_0000255g0080, Nitab4.5_0000305g0190, Nitab4.5_0000319g0230, Nitab4.5_0000377g0110, Nitab4.5_0000476g0010, Nitab4.5_0000490g0020, Nitab4.5_0000600g0050, Nitab4.5_0000607g0130, Nitab4.5_0000734g0070, Nitab4.5_0000815g0080, Nitab4.5_0000848g0220, Nitab4.5_0000940g0030, Nitab4.5_0001200g0120, Nitab4.5_0001204g0100, Nitab4.5_0001614g0200, Nitab4.5…
18	BP	GO:0019222	regulation of metabolic process	1386	14638	54	329	31.15	4.2e-05	0.00378884	Nitab4.5_0000044g0100, Nitab4.5_0000200g0100, Nitab4.5_0000255g0080, Nitab4.5_0000305g0190, Nitab4.5_0000319g0230, Nitab4.5_0000476g0010, Nitab4.5_0000490g0020, Nitab4.5_0000600g0050, Nitab4.5_0000607g0130, Nitab4.5_0000734g0070, Nitab4.5_0000815g0080, Nitab4.5_0000848g0220, Nitab4.5_0000940g0030, Nitab4.5_0001200g0120, Nitab4.5_0001204g0100, Nitab4.5_0001614g0200, Nitab4.5_0001641g0010, Nitab4.5…
19	BP	GO:0032774	RNA biosynthetic process	1460	14638	56	329	32.81	4.6e-05	0.0039422	Nitab4.5_0000044g0100, Nitab4.5_0000200g0100, Nitab4.5_0000255g0080, Nitab4.5_0000305g0190, Nitab4.5_0000319g0230, Nitab4.5_0000377g0110, Nitab4.5_0000476g0010, Nitab4.5_0000490g0020, Nitab4.5_0000600g0050, Nitab4.5_0000607g0130, Nitab4.5_0000734g0070, Nitab4.5_0000815g0080, Nitab4.5_0000848g0220, Nitab4.5_0000940g0030, Nitab4.5_0001200g0120, Nitab4.5_0001204g0100, Nitab4.5_0001614g0200, Nitab4.5…
20	BP	GO:0055114	oxidation-reduction process	1640	14638	61	329	36.86	4.9e-05	0.00399933	Nitab4.5_0000005g0310, Nitab4.5_0000037g0210, Nitab4.5_0000099g0090, Nitab4.5_0000107g0130, Nitab4.5_0000110g0020, Nitab4.5_0000132g0030, Nitab4.5_0000222g0140, Nitab4.5_0000403g0030, Nitab4.5_0000434g0110, Nitab4.5_0000510g0220, Nitab4.5_0000513g0100, Nitab4.5_0000540g0320, Nitab4.5_0000569g0130, Nitab4.5_0000588g0280, Nitab4.5_0000827g0040, Nitab4.5_0000919g0090, Nitab4.5_0000923g0050, Nitab4.5…
21	BP	GO:0034654	nucleobase-containing compound biosynthetic process	1659	14638	59	329	37.29	0.00023	0.0179191	Nitab4.5_0000044g0100, Nitab4.5_0000075g0010, Nitab4.5_0000200g0100, Nitab4.5_0000255g0080, Nitab4.5_0000305g0190, Nitab4.5_0000319g0230, Nitab4.5_0000377g0110, Nitab4.5_0000476g0010, Nitab4.5_0000490g0020, Nitab4.5_0000600g0050, Nitab4.5_0000607g0130, Nitab4.5_0000734g0070, Nitab4.5_0000815g0080, Nitab4.5_0000848g0220, Nitab4.5_0000940g0030, Nitab4.5_0001200g0120, Nitab4.5_0001204g0100, Nitab4.5…
22	BP	GO:0042126	nitrate metabolic process	2	14638	2	329	0.04	0.0005	0.03428	Nitab4.5_0002857g0010, Nitab4.5_0023821g0010
23	BP	GO:0042128	nitrate assimilation	2	14638	2	329	0.04	0.0005	0.03428	Nitab4.5_0002857g0010, Nitab4.5_0023821g0010
24	BP	GO:2001057	reactive nitrogen species metabolic process	2	14638	2	329	0.04	0.0005	0.03428	Nitab4.5_0002857g0010, Nitab4.5_0023821g0010
25	BP	GO:0050794	regulation of cellular process	2006	14638	65	329	45.09	0.00131	0.0863592	Nitab4.5_0000005g0310, Nitab4.5_0000044g0100, Nitab4.5_0000200g0100, Nitab4.5_0000255g0080, Nitab4.5_0000288g0100, Nitab4.5_0000305g0190, Nitab4.5_0000319g0230, Nitab4.5_0000476g0010, Nitab4.5_0000490g0020, Nitab4.5_0000600g0050, Nitab4.5_0000607g0130, Nitab4.5_0000644g0010, Nitab4.5_0000734g0070, Nitab4.5_0000815g0080, Nitab4.5_0000848g0220, Nitab4.5_0000940g0030, Nitab4.5_0001200g0120, Nitab4.5…
26	BP	GO:0019438	aromatic compound biosynthetic process	1839	14638	60	329	41.33	0.00177	0.108349	Nitab4.5_0000044g0100, Nitab4.5_0000075g0010, Nitab4.5_0000200g0100, Nitab4.5_0000255g0080, Nitab4.5_0000305g0190, Nitab4.5_0000319g0230, Nitab4.5_0000377g0110, Nitab4.5_0000476g0010, Nitab4.5_0000490g0020, Nitab4.5_0000600g0050, Nitab4.5_0000607g0130, Nitab4.5_0000734g0070, Nitab4.5_0000815g0080, Nitab4.5_0000848g0220, Nitab4.5_0000940g0030, Nitab4.5_0001200g0120, Nitab4.5_0001204g0100, Nitab4.5…
27	BP	GO:0018130	heterocycle biosynthetic process	1877	14638	61	329	42.19	0.00177	0.108349	Nitab4.5_0000044g0100, Nitab4.5_0000075g0010, Nitab4.5_0000200g0100, Nitab4.5_0000255g0080, Nitab4.5_0000305g0190, Nitab4.5_0000319g0230, Nitab4.5_0000377g0110, Nitab4.5_0000476g0010, Nitab4.5_0000490g0020, Nitab4.5_0000600g0050, Nitab4.5_0000607g0130, Nitab4.5_0000734g0070, Nitab4.5_0000815g0080, Nitab4.5_0000848g0220, Nitab4.5_0000940g0030, Nitab4.5_0001200g0120, Nitab4.5_0001204g0100, Nitab4.5…
28	BP	GO:0070588	calcium ion transmembrane transport	12	14638	3	329	0.27	0.00213	0.12589	Nitab4.5_0000028g0420, Nitab4.5_0000629g0040, Nitab4.5_0004916g0030
29	BP	GO:0071941	nitrogen cycle metabolic process	4	14638	2	329	0.09	0.00293	0.166044	Nitab4.5_0002857g0010, Nitab4.5_0023821g0010
30	BP	GO:0065007	biological regulation	2231	14638	69	329	50.14	0.00304	0.166044	Nitab4.5_0000005g0310, Nitab4.5_0000044g0100, Nitab4.5_0000200g0100, Nitab4.5_0000255g0080, Nitab4.5_0000288g0100, Nitab4.5_0000305g0190, Nitab4.5_0000319g0230, Nitab4.5_0000476g0010, Nitab4.5_0000490g0020, Nitab4.5_0000540g0320, Nitab4.5_0000600g0050, Nitab4.5_0000607g0130, Nitab4.5_0000644g0010, Nitab4.5_0000734g0070, Nitab4.5_0000815g0080, Nitab4.5_0000848g0220, Nitab4.5_0000940g0030, Nitab4.5…
31	BP	GO:0050789	regulation of biological process	2077	14638	65	329	46.68	0.0031	0.166044	Nitab4.5_0000005g0310, Nitab4.5_0000044g0100, Nitab4.5_0000200g0100, Nitab4.5_0000255g0080, Nitab4.5_0000288g0100, Nitab4.5_0000305g0190, Nitab4.5_0000319g0230, Nitab4.5_0000476g0010, Nitab4.5_0000490g0020, Nitab4.5_0000600g0050, Nitab4.5_0000607g0130, Nitab4.5_0000644g0010, Nitab4.5_0000734g0070, Nitab4.5_0000815g0080, Nitab4.5_0000848g0220, Nitab4.5_0000940g0030, Nitab4.5_0001200g0120, Nitab4.5…
32	BP	GO:1901362	organic cyclic compound biosynthetic process	1927	14638	61	329	43.31	0.00326	0.169322	Nitab4.5_0000044g0100, Nitab4.5_0000075g0010, Nitab4.5_0000200g0100, Nitab4.5_0000255g0080, Nitab4.5_0000305g0190, Nitab4.5_0000319g0230, Nitab4.5_0000377g0110, Nitab4.5_0000476g0010, Nitab4.5_0000490g0020, Nitab4.5_0000600g0050, Nitab4.5_0000607g0130, Nitab4.5_0000734g0070, Nitab4.5_0000815g0080, Nitab4.5_0000848g0220, Nitab4.5_0000940g0030, Nitab4.5_0001200g0120, Nitab4.5_0001204g0100, Nitab4.5…
33	BP	GO:0006816	calcium ion transport	18	14638	3	329	0.4	0.00715	0.360444	Nitab4.5_0000028g0420, Nitab4.5_0000629g0040, Nitab4.5_0004916g0030
34	BP	GO:0098655	cation transmembrane transport	129	14638	8	329	2.9	0.0087	0.403022	Nitab4.5_0000028g0420, Nitab4.5_0000629g0040, Nitab4.5_0000841g0070, Nitab4.5_0002600g0010, Nitab4.5_0003264g0020, Nitab4.5_0004916g0030, Nitab4.5_0005734g0020, Nitab4.5_0008594g0010
35	BP	GO:0098660	inorganic ion transmembrane transport	129	14638	8	329	2.9	0.0087	0.403022	Nitab4.5_0000028g0420, Nitab4.5_0000629g0040, Nitab4.5_0000841g0070, Nitab4.5_0002600g0010, Nitab4.5_0003264g0020, Nitab4.5_0004916g0030, Nitab4.5_0005734g0020, Nitab4.5_0008594g0010
36	BP	GO:0098662	inorganic cation transmembrane transport	129	14638	8	329	2.9	0.0087	0.403022	Nitab4.5_0000028g0420, Nitab4.5_0000629g0040, Nitab4.5_0000841g0070, Nitab4.5_0002600g0010, Nitab4.5_0003264g0020, Nitab4.5_0004916g0030, Nitab4.5_0005734g0020, Nitab4.5_0008594g0010
37	CC	GO:0000786	nucleosome	104	6659	6	95	1.48	0.0036	0.446533	Nitab4.5_0000255g0070, Nitab4.5_0002114g0180, Nitab4.5_0005016g0020, Nitab4.5_0005043g0050, Nitab4.5_0008329g0050, Nitab4.5_0009487g0010
38	CC	GO:0032993	protein-DNA complex	104	6659	6	95	1.48	0.0036	0.446533	Nitab4.5_0000255g0070, Nitab4.5_0002114g0180, Nitab4.5_0005016g0020, Nitab4.5_0005043g0050, Nitab4.5_0008329g0050, Nitab4.5_0009487g0010
39	CC	GO:0044815	DNA packaging complex	105	6659	6	95	1.5	0.0037	0.446533	Nitab4.5_0000255g0070, Nitab4.5_0002114g0180, Nitab4.5_0005016g0020, Nitab4.5_0005043g0050, Nitab4.5_0008329g0050, Nitab4.5_0009487g0010
40	CC	GO:0005618	cell wall	77	6659	5	95	1.1	0.0047	0.446533	Nitab4.5_0000004g0210, Nitab4.5_0000055g0060, Nitab4.5_0000116g0400, Nitab4.5_0002613g0030, Nitab4.5_0007958g0010
41	CC	GO:0030312	external encapsulating structure	83	6659	5	95	1.18	0.0064	0.446533	Nitab4.5_0000004g0210, Nitab4.5_0000055g0060, Nitab4.5_0000116g0400, Nitab4.5_0002613g0030, Nitab4.5_0007958g0010
42	CC	GO:0000785	chromatin	119	6659	6	95	1.7	0.0068	0.446533	Nitab4.5_0000255g0070, Nitab4.5_0002114g0180, Nitab4.5_0005016g0020, Nitab4.5_0005043g0050, Nitab4.5_0008329g0050, Nitab4.5_0009487g0010
43	MF	GO:0020037	heme binding	416	21606	32	441	8.49	1.5e-10	1.7e-07	Nitab4.5_0000037g0210, Nitab4.5_0000099g0090, Nitab4.5_0000107g0130, Nitab4.5_0000110g0020, Nitab4.5_0000403g0030, Nitab4.5_0000434g0110, Nitab4.5_0000510g0220, Nitab4.5_0000569g0130, Nitab4.5_0000919g0090, Nitab4.5_0000957g0130, Nitab4.5_0001129g0090, Nitab4.5_0001472g0060, Nitab4.5_0001476g0100, Nitab4.5_0002027g0070, Nitab4.5_0002429g0020, Nitab4.5_0002717g0030, Nitab4.5_0002757g0050, Nitab4.5…
44	MF	GO:0046906	tetrapyrrole binding	426	21606	32	441	8.7	2.7e-10	1.7e-07	Nitab4.5_0000037g0210, Nitab4.5_0000099g0090, Nitab4.5_0000107g0130, Nitab4.5_0000110g0020, Nitab4.5_0000403g0030, Nitab4.5_0000434g0110, Nitab4.5_0000510g0220, Nitab4.5_0000569g0130, Nitab4.5_0000919g0090, Nitab4.5_0000957g0130, Nitab4.5_0001129g0090, Nitab4.5_0001472g0060, Nitab4.5_0001476g0100, Nitab4.5_0002027g0070, Nitab4.5_0002429g0020, Nitab4.5_0002717g0030, Nitab4.5_0002757g0050, Nitab4.5…
45	MF	GO:0003700	DNA-binding transcription factor activity	714	21606	41	441	14.57	2.9e-09	1.22e-06	Nitab4.5_0000044g0100, Nitab4.5_0000200g0100, Nitab4.5_0000305g0190, Nitab4.5_0000476g0010, Nitab4.5_0000490g0020, Nitab4.5_0000600g0050, Nitab4.5_0000607g0130, Nitab4.5_0000734g0070, Nitab4.5_0000848g0220, Nitab4.5_0000940g0030, Nitab4.5_0001200g0120, Nitab4.5_0001614g0200, Nitab4.5_0001641g0010, Nitab4.5_0001728g0050, Nitab4.5_0001894g0060, Nitab4.5_0002334g0100, Nitab4.5_0002402g0010, Nitab4.5…
46	MF	GO:0005506	iron ion binding	459	21606	31	441	9.37	6.7e-09	2.11e-06	Nitab4.5_0000037g0210, Nitab4.5_0000107g0130, Nitab4.5_0000110g0020, Nitab4.5_0000222g0140, Nitab4.5_0000403g0030, Nitab4.5_0000434g0110, Nitab4.5_0000510g0220, Nitab4.5_0000569g0130, Nitab4.5_0000919g0090, Nitab4.5_0000957g0130, Nitab4.5_0001129g0090, Nitab4.5_0001472g0060, Nitab4.5_0001476g0100, Nitab4.5_0002027g0070, Nitab4.5_0002429g0020, Nitab4.5_0002717g0030, Nitab4.5_0002757g0050, Nitab4.5…
47	MF	GO:0140110	transcription regulator activity	744	21606	41	441	15.19	9.3e-09	2.35e-06	Nitab4.5_0000044g0100, Nitab4.5_0000200g0100, Nitab4.5_0000305g0190, Nitab4.5_0000476g0010, Nitab4.5_0000490g0020, Nitab4.5_0000600g0050, Nitab4.5_0000607g0130, Nitab4.5_0000734g0070, Nitab4.5_0000848g0220, Nitab4.5_0000940g0030, Nitab4.5_0001200g0120, Nitab4.5_0001614g0200, Nitab4.5_0001641g0010, Nitab4.5_0001728g0050, Nitab4.5_0001894g0060, Nitab4.5_0002334g0100, Nitab4.5_0002402g0010, Nitab4.5…
48	MF	GO:0052689	carboxylic ester hydrolase activity	174	21606	18	441	3.55	1.9e-08	4e-06	Nitab4.5_0000004g0210, Nitab4.5_0000055g0060, Nitab4.5_0000072g0590, Nitab4.5_0000116g0400, Nitab4.5_0000262g0190, Nitab4.5_0000376g0260, Nitab4.5_0000838g0070, Nitab4.5_0001383g0170, Nitab4.5_0001780g0010, Nitab4.5_0001780g0020, Nitab4.5_0001928g0020, Nitab4.5_0003322g0030, Nitab4.5_0003732g0010, Nitab4.5_0004449g0050, Nitab4.5_0004546g0050, Nitab4.5_0006594g0010, Nitab4.5_0008279g0060, Nitab4.5…
49	MF	GO:0004857	enzyme inhibitor activity	110	21606	14	441	2.25	5.5e-08	9.62e-06	Nitab4.5_0000004g0210, Nitab4.5_0000055g0060, Nitab4.5_0000072g0590, Nitab4.5_0000116g0400, Nitab4.5_0000262g0190, Nitab4.5_0000302g0080, Nitab4.5_0000525g0290, Nitab4.5_0000782g0030, Nitab4.5_0001383g0170, Nitab4.5_0001780g0010, Nitab4.5_0001780g0020, Nitab4.5_0002097g0100, Nitab4.5_0003732g0010, Nitab4.5_0004546g0050
50	MF	GO:0016705	oxidoreductase activity, acting on paired donors, with incorporation or reduction of molecular oxygen	478	21606	30	441	9.76	6.1e-08	9.62e-06	Nitab4.5_0000037g0210, Nitab4.5_0000107g0130, Nitab4.5_0000110g0020, Nitab4.5_0000222g0140, Nitab4.5_0000403g0030, Nitab4.5_0000434g0110, Nitab4.5_0000510g0220, Nitab4.5_0000569g0130, Nitab4.5_0000827g0040, Nitab4.5_0000919g0090, Nitab4.5_0000923g0050, Nitab4.5_0000957g0130, Nitab4.5_0001129g0090, Nitab4.5_0001472g0060, Nitab4.5_0001476g0100, Nitab4.5_0002027g0070, Nitab4.5_0002209g0240, Nitab4.5…
51	MF	GO:0030599	pectinesterase activity	59	21606	10	441	1.2	2.9e-07	4.07e-05	Nitab4.5_0000004g0210, Nitab4.5_0000055g0060, Nitab4.5_0000072g0590, Nitab4.5_0000116g0400, Nitab4.5_0000262g0190, Nitab4.5_0001383g0170, Nitab4.5_0001780g0010, Nitab4.5_0001780g0020, Nitab4.5_0003732g0010, Nitab4.5_0004546g0050
52	MF	GO:0010333	terpene synthase activity	39	21606	8	441	0.8	1e-06	0.0001262	Nitab4.5_0000881g0120, Nitab4.5_0001461g0050, Nitab4.5_0002717g0050, Nitab4.5_0002717g0070, Nitab4.5_0002733g0030, Nitab4.5_0002807g0040, Nitab4.5_0004794g0020, Nitab4.5_0015320g0010
53	MF	GO:0016838	carbon-oxygen lyase activity, acting on phosphates	45	21606	8	441	0.92	3.1e-06	0.000355655	Nitab4.5_0000881g0120, Nitab4.5_0001461g0050, Nitab4.5_0002717g0050, Nitab4.5_0002717g0070, Nitab4.5_0002733g0030, Nitab4.5_0002807g0040, Nitab4.5_0004794g0020, Nitab4.5_0015320g0010
54	MF	GO:0030234	enzyme regulator activity	174	21606	14	441	3.55	1.4e-05	0.00147233	Nitab4.5_0000004g0210, Nitab4.5_0000055g0060, Nitab4.5_0000072g0590, Nitab4.5_0000116g0400, Nitab4.5_0000262g0190, Nitab4.5_0000302g0080, Nitab4.5_0000525g0290, Nitab4.5_0000782g0030, Nitab4.5_0001383g0170, Nitab4.5_0001780g0010, Nitab4.5_0001780g0020, Nitab4.5_0002097g0100, Nitab4.5_0003732g0010, Nitab4.5_0004546g0050
55	MF	GO:0008519	ammonium transmembrane transporter activity	9	21606	4	441	0.18	2e-05	0.00194154	Nitab4.5_0000841g0070, Nitab4.5_0002600g0010, Nitab4.5_0005734g0020, Nitab4.5_0008594g0010
56	MF	GO:0016798	hydrolase activity, acting on glycosyl bonds	445	21606	23	441	9.08	4.9e-05	0.0042908	Nitab4.5_0000168g0120, Nitab4.5_0000573g0040, Nitab4.5_0000755g0140, Nitab4.5_0001170g0190, Nitab4.5_0001933g0080, Nitab4.5_0002567g0130, Nitab4.5_0002613g0030, Nitab4.5_0003234g0040, Nitab4.5_0003404g0020, Nitab4.5_0003699g0020, Nitab4.5_0003734g0030, Nitab4.5_0003779g0090, Nitab4.5_0004786g0050, Nitab4.5_0006673g0030, Nitab4.5_0007053g0010, Nitab4.5_0007223g0010, Nitab4.5_0007958g0010, Nitab4.5…
57	MF	GO:0016491	oxidoreductase activity	1983	21606	66	441	40.48	5.1e-05	0.0042908	Nitab4.5_0000005g0310, Nitab4.5_0000037g0210, Nitab4.5_0000099g0090, Nitab4.5_0000107g0130, Nitab4.5_0000110g0020, Nitab4.5_0000189g0080, Nitab4.5_0000222g0140, Nitab4.5_0000403g0030, Nitab4.5_0000434g0110, Nitab4.5_0000510g0220, Nitab4.5_0000513g0100, Nitab4.5_0000540g0320, Nitab4.5_0000569g0130, Nitab4.5_0000588g0280, Nitab4.5_0000644g0010, Nitab4.5_0000827g0040, Nitab4.5_0000919g0090, Nitab4.5…
58	MF	GO:0016788	hydrolase activity, acting on ester bonds	818	21606	34	441	16.7	7.6e-05	0.0059945	Nitab4.5_0000004g0210, Nitab4.5_0000055g0060, Nitab4.5_0000072g0590, Nitab4.5_0000116g0400, Nitab4.5_0000262g0190, Nitab4.5_0000376g0260, Nitab4.5_0000463g0070, Nitab4.5_0000838g0070, Nitab4.5_0000926g0140, Nitab4.5_0001211g0320, Nitab4.5_0001383g0170, Nitab4.5_0001780g0010, Nitab4.5_0001780g0020, Nitab4.5_0001781g0210, Nitab4.5_0001928g0020, Nitab4.5_0002172g0020, Nitab4.5_0002287g0080, Nitab4.5…
59	MF	GO:0098772	molecular function regulator	206	21606	14	441	4.2	9.2e-05	0.00682965	Nitab4.5_0000004g0210, Nitab4.5_0000055g0060, Nitab4.5_0000072g0590, Nitab4.5_0000116g0400, Nitab4.5_0000262g0190, Nitab4.5_0000302g0080, Nitab4.5_0000525g0290, Nitab4.5_0000782g0030, Nitab4.5_0001383g0170, Nitab4.5_0001780g0010, Nitab4.5_0001780g0020, Nitab4.5_0002097g0100, Nitab4.5_0003732g0010, Nitab4.5_0004546g0050
60	MF	GO:0048037	cofactor binding	1267	21606	46	441	25.86	0.00011	0.00771222	Nitab4.5_0000037g0210, Nitab4.5_0000099g0090, Nitab4.5_0000107g0130, Nitab4.5_0000110g0020, Nitab4.5_0000403g0030, Nitab4.5_0000434g0110, Nitab4.5_0000510g0220, Nitab4.5_0000513g0100, Nitab4.5_0000540g0320, Nitab4.5_0000569g0130, Nitab4.5_0000676g0010, Nitab4.5_0000919g0090, Nitab4.5_0000957g0130, Nitab4.5_0001129g0090, Nitab4.5_0001225g0250, Nitab4.5_0001472g0060, Nitab4.5_0001476g0100, Nitab4.5…
61	MF	GO:0004553	hydrolase activity, hydrolyzing O-glycosyl compounds	421	21606	21	441	8.59	0.00017	0.0112916	Nitab4.5_0000168g0120, Nitab4.5_0000573g0040, Nitab4.5_0000755g0140, Nitab4.5_0001170g0190, Nitab4.5_0001933g0080, Nitab4.5_0002567g0130, Nitab4.5_0002613g0030, Nitab4.5_0003234g0040, Nitab4.5_0003404g0020, Nitab4.5_0003699g0020, Nitab4.5_0003734g0030, Nitab4.5_0003779g0090, Nitab4.5_0007053g0010, Nitab4.5_0007223g0010, Nitab4.5_0007958g0010, Nitab4.5_0008228g0010, Nitab4.5_0009324g0030, Nitab4.5…
62	MF	GO:0003677	DNA binding	2078	21606	66	441	42.41	0.0002	0.01262	Nitab4.5_0000044g0100, Nitab4.5_0000200g0100, Nitab4.5_0000255g0070, Nitab4.5_0000255g0080, Nitab4.5_0000305g0190, Nitab4.5_0000377g0110, Nitab4.5_0000410g0050, Nitab4.5_0000476g0010, Nitab4.5_0000490g0020, Nitab4.5_0000600g0050, Nitab4.5_0000607g0130, Nitab4.5_0000613g0190, Nitab4.5_0000734g0070, Nitab4.5_0000815g0080, Nitab4.5_0000848g0220, Nitab4.5_0000940g0030, Nitab4.5_0001048g0070, Nitab4.5…
63	MF	GO:0004806	triglyceride lipase activity	61	21606	7	441	1.25	0.00024	0.0144229	Nitab4.5_0000376g0260, Nitab4.5_0000838g0070, Nitab4.5_0001928g0020, Nitab4.5_0003322g0030, Nitab4.5_0004449g0050, Nitab4.5_0006594g0010, Nitab4.5_0008279g0060
64	MF	GO:0016298	lipase activity	83	21606	8	441	1.69	0.00029	0.0166355	Nitab4.5_0000376g0260, Nitab4.5_0000838g0070, Nitab4.5_0001928g0020, Nitab4.5_0003322g0030, Nitab4.5_0004449g0050, Nitab4.5_0005463g0030, Nitab4.5_0006594g0010, Nitab4.5_0008279g0060
65	MF	GO:0043565	sequence-specific DNA binding	473	21606	22	441	9.65	0.00032	0.0175583	Nitab4.5_0000200g0100, Nitab4.5_0000305g0190, Nitab4.5_0000377g0110, Nitab4.5_0000476g0010, Nitab4.5_0000490g0020, Nitab4.5_0000607g0130, Nitab4.5_0000940g0030, Nitab4.5_0001614g0200, Nitab4.5_0002568g0030, Nitab4.5_0002680g0030, Nitab4.5_0003015g0080, Nitab4.5_0004337g0010, Nitab4.5_0005748g0010, Nitab4.5_0006628g0020, Nitab4.5_0007001g0020, Nitab4.5_0007283g0060, Nitab4.5_0007414g0020, Nitab4.5…
66	MF	GO:0003824	catalytic activity	10793	21606	256	441	220.3	0.00034	0.0178783	Nitab4.5_0000004g0210, Nitab4.5_0000005g0310, Nitab4.5_0000008g0310, Nitab4.5_0000021g0120, Nitab4.5_0000035g0400, Nitab4.5_0000037g0210, Nitab4.5_0000043g0300, Nitab4.5_0000055g0060, Nitab4.5_0000072g0590, Nitab4.5_0000075g0010, Nitab4.5_0000082g0210, Nitab4.5_0000099g0090, Nitab4.5_0000107g0130, Nitab4.5_0000110g0020, Nitab4.5_0000116g0400, Nitab4.5_0000145g0180, Nitab4.5_0000148g0070, Nitab4.5…
67	MF	GO:0043546	molybdopterin cofactor binding	2	21606	2	441	0.04	0.00042	0.0203862	Nitab4.5_0002857g0010, Nitab4.5_0023821g0010
68	MF	GO:0046857	oxidoreductase activity, acting on other nitrogenous compounds as donors, with NAD or NADP as acceptor	2	21606	2	441	0.04	0.00042	0.0203862	Nitab4.5_0002857g0010, Nitab4.5_0023821g0010
69	MF	GO:0016835	carbon-oxygen lyase activity	119	21606	9	441	2.43	0.00076	0.035523	Nitab4.5_0000881g0120, Nitab4.5_0001461g0050, Nitab4.5_0002626g0020, Nitab4.5_0002717g0050, Nitab4.5_0002717g0070, Nitab4.5_0002733g0030, Nitab4.5_0002807g0040, Nitab4.5_0004794g0020, Nitab4.5_0015320g0010
70	MF	GO:0004497	monooxygenase activity	55	21606	6	441	1.12	0.00087	0.0392121	Nitab4.5_0000110g0020, Nitab4.5_0001476g0100, Nitab4.5_0003005g0010, Nitab4.5_0003727g0010, Nitab4.5_0008239g0010, Nitab4.5_0017161g0010
71	MF	GO:0016661	oxidoreductase activity, acting on other nitrogenous compounds as donors	3	21606	2	441	0.06	0.00123	0.0534247	Nitab4.5_0002857g0010, Nitab4.5_0023821g0010
72	MF	GO:0008762	UDP-N-acetylmuramate dehydrogenase activity	40	21606	5	441	0.82	0.00127	0.0534247	Nitab4.5_0000540g0320, Nitab4.5_0001225g0250, Nitab4.5_0002005g0020, Nitab4.5_0008523g0060, Nitab4.5_0009234g0010
73	MF	GO:0005388	calcium transmembrane transporter activity, phosphorylative mechanism	12	21606	3	441	0.24	0.00162	0.0659497	Nitab4.5_0000028g0420, Nitab4.5_0000629g0040, Nitab4.5_0004916g0030
74	MF	GO:0015662	ion transmembrane transporter activity, phosphorylative mechanism	13	21606	3	441	0.27	0.00207	0.0816356	Nitab4.5_0000028g0420, Nitab4.5_0000629g0040, Nitab4.5_0004916g0030
75	MF	GO:0046983	protein dimerization activity	461	21606	19	441	9.41	0.00316	0.120846	Nitab4.5_0000255g0070, Nitab4.5_0000300g0100, Nitab4.5_0000711g0020, Nitab4.5_0001536g0060, Nitab4.5_0001595g0050, Nitab4.5_0001988g0030, Nitab4.5_0002114g0180, Nitab4.5_0002656g0050, Nitab4.5_0003248g0010, Nitab4.5_0003885g0020, Nitab4.5_0005016g0020, Nitab4.5_0005043g0050, Nitab4.5_0005166g0020, Nitab4.5_0005838g0020, Nitab4.5_0006053g0020, Nitab4.5_0006408g0030, Nitab4.5_0008329g0050, Nitab4.5…
76	MF	GO:0015085	calcium ion transmembrane transporter activity	18	21606	3	441	0.37	0.00549	0.203776	Nitab4.5_0000028g0420, Nitab4.5_0000629g0040, Nitab4.5_0004916g0030
