# Supplementary material for: Integrative Analyses of Biochemical Properties and Transcriptome Reveal the Dynamic Changes in Leaf Senescence of Tobacco (Nicotiana tabacum L.)
Source: Front Genet. 2021 Dec 22;12:790167. doi: 10.3389/fgene.2021.790167 (PMC8727547; doi:10.3389/fgene.2021.790167)
Supplement: Supplementary file 1 [file DataSheet1.ZIP › Supplemental tables and figures/Table S8.xlsx]

## Sheet: M1_vs_M3.all_DEGs.significantGO
Supplemental Table S8 GO terms enriched with DEGs (P-value< 0.01) in C2 (M1 vs. M3)
Note: BP, biological process; CC, cellular component; MF, molecular function
No.	Type	GO.ID	Term	Annotated	AnnTotal	Significant	SigTotal	Expected	pvalue	FDR	significant Genes
1	BP	GO:0006355	regulation of transcription, DNA-templated	1270	14638	106	689	59.78	2.9e-09	1.24e-06	Nitab4.5_0000040g0250, Nitab4.5_0000044g0100, Nitab4.5_0000082g0150, Nitab4.5_0000140g0220, Nitab4.5_0000149g0170, Nitab4.5_0000171g0190, Nitab4.5_0000185g0110, Nitab4.5_0000188g0190, Nitab4.5_0000200g0100, Nitab4.5_0000274g0250, Nitab4.5_0000302g0110, Nitab4.5_0000313g0020, Nitab4.5_0000319g0230, Nitab4.5_0000319g0290, Nitab4.5_0000321g0280, Nitab4.5_0000333g0020, Nitab4.5_0000340g0090, Nitab4.5…
2	BP	GO:1903506	regulation of nucleic acid-templated transcription	1270	14638	106	689	59.78	2.9e-09	1.24e-06	Nitab4.5_0000040g0250, Nitab4.5_0000044g0100, Nitab4.5_0000082g0150, Nitab4.5_0000140g0220, Nitab4.5_0000149g0170, Nitab4.5_0000171g0190, Nitab4.5_0000185g0110, Nitab4.5_0000188g0190, Nitab4.5_0000200g0100, Nitab4.5_0000274g0250, Nitab4.5_0000302g0110, Nitab4.5_0000313g0020, Nitab4.5_0000319g0230, Nitab4.5_0000319g0290, Nitab4.5_0000321g0280, Nitab4.5_0000333g0020, Nitab4.5_0000340g0090, Nitab4.5…
3	BP	GO:2001141	regulation of RNA biosynthetic process	1270	14638	106	689	59.78	2.9e-09	1.24e-06	Nitab4.5_0000040g0250, Nitab4.5_0000044g0100, Nitab4.5_0000082g0150, Nitab4.5_0000140g0220, Nitab4.5_0000149g0170, Nitab4.5_0000171g0190, Nitab4.5_0000185g0110, Nitab4.5_0000188g0190, Nitab4.5_0000200g0100, Nitab4.5_0000274g0250, Nitab4.5_0000302g0110, Nitab4.5_0000313g0020, Nitab4.5_0000319g0230, Nitab4.5_0000319g0290, Nitab4.5_0000321g0280, Nitab4.5_0000333g0020, Nitab4.5_0000340g0090, Nitab4.5…
4	BP	GO:0051252	regulation of RNA metabolic process	1273	14638	106	689	59.92	3.3e-09	1.24e-06	Nitab4.5_0000040g0250, Nitab4.5_0000044g0100, Nitab4.5_0000082g0150, Nitab4.5_0000140g0220, Nitab4.5_0000149g0170, Nitab4.5_0000171g0190, Nitab4.5_0000185g0110, Nitab4.5_0000188g0190, Nitab4.5_0000200g0100, Nitab4.5_0000274g0250, Nitab4.5_0000302g0110, Nitab4.5_0000313g0020, Nitab4.5_0000319g0230, Nitab4.5_0000319g0290, Nitab4.5_0000321g0280, Nitab4.5_0000333g0020, Nitab4.5_0000340g0090, Nitab4.5…
5	BP	GO:0019219	regulation of nucleobase-containing compound metabolic process	1282	14638	106	689	60.34	4.8e-09	1.24e-06	Nitab4.5_0000040g0250, Nitab4.5_0000044g0100, Nitab4.5_0000082g0150, Nitab4.5_0000140g0220, Nitab4.5_0000149g0170, Nitab4.5_0000171g0190, Nitab4.5_0000185g0110, Nitab4.5_0000188g0190, Nitab4.5_0000200g0100, Nitab4.5_0000274g0250, Nitab4.5_0000302g0110, Nitab4.5_0000313g0020, Nitab4.5_0000319g0230, Nitab4.5_0000319g0290, Nitab4.5_0000321g0280, Nitab4.5_0000333g0020, Nitab4.5_0000340g0090, Nitab4.5…
6	BP	GO:0009889	regulation of biosynthetic process	1289	14638	106	689	60.67	6.5e-09	1.24e-06	Nitab4.5_0000040g0250, Nitab4.5_0000044g0100, Nitab4.5_0000082g0150, Nitab4.5_0000140g0220, Nitab4.5_0000149g0170, Nitab4.5_0000171g0190, Nitab4.5_0000185g0110, Nitab4.5_0000188g0190, Nitab4.5_0000200g0100, Nitab4.5_0000274g0250, Nitab4.5_0000302g0110, Nitab4.5_0000313g0020, Nitab4.5_0000319g0230, Nitab4.5_0000319g0290, Nitab4.5_0000321g0280, Nitab4.5_0000333g0020, Nitab4.5_0000340g0090, Nitab4.5…
7	BP	GO:0010556	regulation of macromolecule biosynthetic process	1289	14638	106	689	60.67	6.5e-09	1.24e-06	Nitab4.5_0000040g0250, Nitab4.5_0000044g0100, Nitab4.5_0000082g0150, Nitab4.5_0000140g0220, Nitab4.5_0000149g0170, Nitab4.5_0000171g0190, Nitab4.5_0000185g0110, Nitab4.5_0000188g0190, Nitab4.5_0000200g0100, Nitab4.5_0000274g0250, Nitab4.5_0000302g0110, Nitab4.5_0000313g0020, Nitab4.5_0000319g0230, Nitab4.5_0000319g0290, Nitab4.5_0000321g0280, Nitab4.5_0000333g0020, Nitab4.5_0000340g0090, Nitab4.5…
8	BP	GO:0031326	regulation of cellular biosynthetic process	1289	14638	106	689	60.67	6.5e-09	1.24e-06	Nitab4.5_0000040g0250, Nitab4.5_0000044g0100, Nitab4.5_0000082g0150, Nitab4.5_0000140g0220, Nitab4.5_0000149g0170, Nitab4.5_0000171g0190, Nitab4.5_0000185g0110, Nitab4.5_0000188g0190, Nitab4.5_0000200g0100, Nitab4.5_0000274g0250, Nitab4.5_0000302g0110, Nitab4.5_0000313g0020, Nitab4.5_0000319g0230, Nitab4.5_0000319g0290, Nitab4.5_0000321g0280, Nitab4.5_0000333g0020, Nitab4.5_0000340g0090, Nitab4.5…
9	BP	GO:2000112	regulation of cellular macromolecule biosynthetic process	1289	14638	106	689	60.67	6.5e-09	1.24e-06	Nitab4.5_0000040g0250, Nitab4.5_0000044g0100, Nitab4.5_0000082g0150, Nitab4.5_0000140g0220, Nitab4.5_0000149g0170, Nitab4.5_0000171g0190, Nitab4.5_0000185g0110, Nitab4.5_0000188g0190, Nitab4.5_0000200g0100, Nitab4.5_0000274g0250, Nitab4.5_0000302g0110, Nitab4.5_0000313g0020, Nitab4.5_0000319g0230, Nitab4.5_0000319g0290, Nitab4.5_0000321g0280, Nitab4.5_0000333g0020, Nitab4.5_0000340g0090, Nitab4.5…
10	BP	GO:0010468	regulation of gene expression	1326	14638	107	689	62.41	1.5e-08	2.57e-06	Nitab4.5_0000040g0250, Nitab4.5_0000044g0100, Nitab4.5_0000082g0150, Nitab4.5_0000140g0220, Nitab4.5_0000149g0170, Nitab4.5_0000171g0190, Nitab4.5_0000185g0110, Nitab4.5_0000188g0190, Nitab4.5_0000200g0100, Nitab4.5_0000274g0250, Nitab4.5_0000302g0110, Nitab4.5_0000313g0020, Nitab4.5_0000319g0230, Nitab4.5_0000319g0290, Nitab4.5_0000321g0280, Nitab4.5_0000333g0020, Nitab4.5_0000340g0090, Nitab4.5…
11	BP	GO:0051171	regulation of nitrogen compound metabolic process	1330	14638	107	689	62.6	1.8e-08	2.57e-06	Nitab4.5_0000040g0250, Nitab4.5_0000044g0100, Nitab4.5_0000082g0150, Nitab4.5_0000140g0220, Nitab4.5_0000149g0170, Nitab4.5_0000171g0190, Nitab4.5_0000185g0110, Nitab4.5_0000188g0190, Nitab4.5_0000200g0100, Nitab4.5_0000274g0250, Nitab4.5_0000302g0110, Nitab4.5_0000313g0020, Nitab4.5_0000319g0230, Nitab4.5_0000319g0290, Nitab4.5_0000321g0280, Nitab4.5_0000333g0020, Nitab4.5_0000340g0090, Nitab4.5…
12	BP	GO:0080090	regulation of primary metabolic process	1330	14638	107	689	62.6	1.8e-08	2.57e-06	Nitab4.5_0000040g0250, Nitab4.5_0000044g0100, Nitab4.5_0000082g0150, Nitab4.5_0000140g0220, Nitab4.5_0000149g0170, Nitab4.5_0000171g0190, Nitab4.5_0000185g0110, Nitab4.5_0000188g0190, Nitab4.5_0000200g0100, Nitab4.5_0000274g0250, Nitab4.5_0000302g0110, Nitab4.5_0000313g0020, Nitab4.5_0000319g0230, Nitab4.5_0000319g0290, Nitab4.5_0000321g0280, Nitab4.5_0000333g0020, Nitab4.5_0000340g0090, Nitab4.5…
13	BP	GO:0031323	regulation of cellular metabolic process	1336	14638	107	689	62.88	2.3e-08	3.03e-06	Nitab4.5_0000040g0250, Nitab4.5_0000044g0100, Nitab4.5_0000082g0150, Nitab4.5_0000140g0220, Nitab4.5_0000149g0170, Nitab4.5_0000171g0190, Nitab4.5_0000185g0110, Nitab4.5_0000188g0190, Nitab4.5_0000200g0100, Nitab4.5_0000274g0250, Nitab4.5_0000302g0110, Nitab4.5_0000313g0020, Nitab4.5_0000319g0230, Nitab4.5_0000319g0290, Nitab4.5_0000321g0280, Nitab4.5_0000333g0020, Nitab4.5_0000340g0090, Nitab4.5…
14	BP	GO:0060255	regulation of macromolecule metabolic process	1371	14638	108	689	64.53	4.6e-08	5.63e-06	Nitab4.5_0000040g0250, Nitab4.5_0000044g0100, Nitab4.5_0000082g0150, Nitab4.5_0000140g0220, Nitab4.5_0000149g0170, Nitab4.5_0000171g0190, Nitab4.5_0000185g0110, Nitab4.5_0000188g0190, Nitab4.5_0000200g0100, Nitab4.5_0000274g0250, Nitab4.5_0000302g0110, Nitab4.5_0000313g0020, Nitab4.5_0000319g0230, Nitab4.5_0000319g0290, Nitab4.5_0000321g0280, Nitab4.5_0000333g0020, Nitab4.5_0000340g0090, Nitab4.5…
15	BP	GO:0019222	regulation of metabolic process	1386	14638	108	689	65.24	8.1e-08	9.26e-06	Nitab4.5_0000040g0250, Nitab4.5_0000044g0100, Nitab4.5_0000082g0150, Nitab4.5_0000140g0220, Nitab4.5_0000149g0170, Nitab4.5_0000171g0190, Nitab4.5_0000185g0110, Nitab4.5_0000188g0190, Nitab4.5_0000200g0100, Nitab4.5_0000274g0250, Nitab4.5_0000302g0110, Nitab4.5_0000313g0020, Nitab4.5_0000319g0230, Nitab4.5_0000319g0290, Nitab4.5_0000321g0280, Nitab4.5_0000333g0020, Nitab4.5_0000340g0090, Nitab4.5…
16	BP	GO:0055114	oxidation-reduction process	1640	14638	121	689	77.19	2.4e-07	2.57e-05	Nitab4.5_0000005g0310, Nitab4.5_0000025g0290, Nitab4.5_0000038g0180, Nitab4.5_0000068g0020, Nitab4.5_0000068g0040, Nitab4.5_0000095g0080, Nitab4.5_0000110g0020, Nitab4.5_0000123g0370, Nitab4.5_0000132g0030, Nitab4.5_0000132g0260, Nitab4.5_0000220g0160, Nitab4.5_0000222g0140, Nitab4.5_0000239g0100, Nitab4.5_0000300g0140, Nitab4.5_0000376g0090, Nitab4.5_0000402g0160, Nitab4.5_0000403g0030, Nitab4.5…
17	BP	GO:0006351	transcription, DNA-templated	1455	14638	108	689	68.49	9.1e-07	8.67e-05	Nitab4.5_0000040g0250, Nitab4.5_0000044g0100, Nitab4.5_0000082g0150, Nitab4.5_0000140g0220, Nitab4.5_0000149g0170, Nitab4.5_0000171g0190, Nitab4.5_0000185g0110, Nitab4.5_0000188g0190, Nitab4.5_0000200g0100, Nitab4.5_0000274g0250, Nitab4.5_0000302g0110, Nitab4.5_0000313g0020, Nitab4.5_0000319g0230, Nitab4.5_0000319g0290, Nitab4.5_0000321g0280, Nitab4.5_0000333g0020, Nitab4.5_0000340g0090, Nitab4.5…
18	BP	GO:0097659	nucleic acid-templated transcription	1455	14638	108	689	68.49	9.1e-07	8.67e-05	Nitab4.5_0000040g0250, Nitab4.5_0000044g0100, Nitab4.5_0000082g0150, Nitab4.5_0000140g0220, Nitab4.5_0000149g0170, Nitab4.5_0000171g0190, Nitab4.5_0000185g0110, Nitab4.5_0000188g0190, Nitab4.5_0000200g0100, Nitab4.5_0000274g0250, Nitab4.5_0000302g0110, Nitab4.5_0000313g0020, Nitab4.5_0000319g0230, Nitab4.5_0000319g0290, Nitab4.5_0000321g0280, Nitab4.5_0000333g0020, Nitab4.5_0000340g0090, Nitab4.5…
19	BP	GO:0032774	RNA biosynthetic process	1460	14638	108	689	68.72	1.1e-06	9.92e-05	Nitab4.5_0000040g0250, Nitab4.5_0000044g0100, Nitab4.5_0000082g0150, Nitab4.5_0000140g0220, Nitab4.5_0000149g0170, Nitab4.5_0000171g0190, Nitab4.5_0000185g0110, Nitab4.5_0000188g0190, Nitab4.5_0000200g0100, Nitab4.5_0000274g0250, Nitab4.5_0000302g0110, Nitab4.5_0000313g0020, Nitab4.5_0000319g0230, Nitab4.5_0000319g0290, Nitab4.5_0000321g0280, Nitab4.5_0000333g0020, Nitab4.5_0000340g0090, Nitab4.5…
20	BP	GO:0006334	nucleosome assembly	122	14638	18	689	5.74	1.6e-05	0.00124654	Nitab4.5_0000032g0030, Nitab4.5_0000032g0040, Nitab4.5_0000173g0180, Nitab4.5_0000255g0070, Nitab4.5_0000270g0260, Nitab4.5_0001163g0030, Nitab4.5_0002114g0180, Nitab4.5_0002344g0070, Nitab4.5_0003969g0050, Nitab4.5_0005016g0020, Nitab4.5_0005043g0050, Nitab4.5_0005525g0080, Nitab4.5_0005665g0010, Nitab4.5_0008221g0030, Nitab4.5_0008329g0050, Nitab4.5_0009487g0010, Nitab4.5_0009655g0010, Nitab4.5…
21	BP	GO:0031497	chromatin assembly	122	14638	18	689	5.74	1.6e-05	0.00124654	Nitab4.5_0000032g0030, Nitab4.5_0000032g0040, Nitab4.5_0000173g0180, Nitab4.5_0000255g0070, Nitab4.5_0000270g0260, Nitab4.5_0001163g0030, Nitab4.5_0002114g0180, Nitab4.5_0002344g0070, Nitab4.5_0003969g0050, Nitab4.5_0005016g0020, Nitab4.5_0005043g0050, Nitab4.5_0005525g0080, Nitab4.5_0005665g0010, Nitab4.5_0008221g0030, Nitab4.5_0008329g0050, Nitab4.5_0009487g0010, Nitab4.5_0009655g0010, Nitab4.5…
22	BP	GO:0034728	nucleosome organization	122	14638	18	689	5.74	1.6e-05	0.00124654	Nitab4.5_0000032g0030, Nitab4.5_0000032g0040, Nitab4.5_0000173g0180, Nitab4.5_0000255g0070, Nitab4.5_0000270g0260, Nitab4.5_0001163g0030, Nitab4.5_0002114g0180, Nitab4.5_0002344g0070, Nitab4.5_0003969g0050, Nitab4.5_0005016g0020, Nitab4.5_0005043g0050, Nitab4.5_0005525g0080, Nitab4.5_0005665g0010, Nitab4.5_0008221g0030, Nitab4.5_0008329g0050, Nitab4.5_0009487g0010, Nitab4.5_0009655g0010, Nitab4.5…
23	BP	GO:0006333	chromatin assembly or disassembly	125	14638	18	689	5.88	2.2e-05	0.00146914	Nitab4.5_0000032g0030, Nitab4.5_0000032g0040, Nitab4.5_0000173g0180, Nitab4.5_0000255g0070, Nitab4.5_0000270g0260, Nitab4.5_0001163g0030, Nitab4.5_0002114g0180, Nitab4.5_0002344g0070, Nitab4.5_0003969g0050, Nitab4.5_0005016g0020, Nitab4.5_0005043g0050, Nitab4.5_0005525g0080, Nitab4.5_0005665g0010, Nitab4.5_0008221g0030, Nitab4.5_0008329g0050, Nitab4.5_0009487g0010, Nitab4.5_0009655g0010, Nitab4.5…
24	BP	GO:0001101	response to acid chemical	14	14638	6	689	0.66	2.3e-05	0.00146914	Nitab4.5_0000723g0150, Nitab4.5_0000723g0160, Nitab4.5_0000915g0100, Nitab4.5_0003313g0050, Nitab4.5_0003883g0030, Nitab4.5_0010695g0040
25	BP	GO:0009415	response to water	14	14638	6	689	0.66	2.3e-05	0.00146914	Nitab4.5_0000723g0150, Nitab4.5_0000723g0160, Nitab4.5_0000915g0100, Nitab4.5_0003313g0050, Nitab4.5_0003883g0030, Nitab4.5_0010695g0040
26	BP	GO:0009772	photosynthetic electron transport in photosystem II	5	14638	4	689	0.24	2.3e-05	0.00146914	Nitab4.5_0000220g0160, Nitab4.5_0001761g0230, Nitab4.5_0003961g0020, Nitab4.5_0011952g0020
27	BP	GO:0065004	protein-DNA complex assembly	126	14638	18	689	5.93	2.4e-05	0.00146914	Nitab4.5_0000032g0030, Nitab4.5_0000032g0040, Nitab4.5_0000173g0180, Nitab4.5_0000255g0070, Nitab4.5_0000270g0260, Nitab4.5_0001163g0030, Nitab4.5_0002114g0180, Nitab4.5_0002344g0070, Nitab4.5_0003969g0050, Nitab4.5_0005016g0020, Nitab4.5_0005043g0050, Nitab4.5_0005525g0080, Nitab4.5_0005665g0010, Nitab4.5_0008221g0030, Nitab4.5_0008329g0050, Nitab4.5_0009487g0010, Nitab4.5_0009655g0010, Nitab4.5…
28	BP	GO:0071824	protein-DNA complex subunit organization	126	14638	18	689	5.93	2.4e-05	0.00146914	Nitab4.5_0000032g0030, Nitab4.5_0000032g0040, Nitab4.5_0000173g0180, Nitab4.5_0000255g0070, Nitab4.5_0000270g0260, Nitab4.5_0001163g0030, Nitab4.5_0002114g0180, Nitab4.5_0002344g0070, Nitab4.5_0003969g0050, Nitab4.5_0005016g0020, Nitab4.5_0005043g0050, Nitab4.5_0005525g0080, Nitab4.5_0005665g0010, Nitab4.5_0008221g0030, Nitab4.5_0008329g0050, Nitab4.5_0009487g0010, Nitab4.5_0009655g0010, Nitab4.5…
29	BP	GO:0006323	DNA packaging	128	14638	18	689	6.02	3e-05	0.0017731	Nitab4.5_0000032g0030, Nitab4.5_0000032g0040, Nitab4.5_0000173g0180, Nitab4.5_0000255g0070, Nitab4.5_0000270g0260, Nitab4.5_0001163g0030, Nitab4.5_0002114g0180, Nitab4.5_0002344g0070, Nitab4.5_0003969g0050, Nitab4.5_0005016g0020, Nitab4.5_0005043g0050, Nitab4.5_0005525g0080, Nitab4.5_0005665g0010, Nitab4.5_0008221g0030, Nitab4.5_0008329g0050, Nitab4.5_0009487g0010, Nitab4.5_0009655g0010, Nitab4.5…
30	BP	GO:0050794	regulation of cellular process	2006	14638	130	689	94.42	6.6e-05	0.0037708	Nitab4.5_0000002g0160, Nitab4.5_0000005g0310, Nitab4.5_0000040g0250, Nitab4.5_0000044g0100, Nitab4.5_0000082g0150, Nitab4.5_0000097g0010, Nitab4.5_0000140g0220, Nitab4.5_0000149g0170, Nitab4.5_0000171g0190, Nitab4.5_0000185g0110, Nitab4.5_0000188g0190, Nitab4.5_0000200g0100, Nitab4.5_0000274g0250, Nitab4.5_0000288g0100, Nitab4.5_0000302g0110, Nitab4.5_0000313g0020, Nitab4.5_0000319g0230, Nitab4.5…
31	BP	GO:0009767	photosynthetic electron transport chain	7	14638	4	689	0.33	0.00015	0.00829355	Nitab4.5_0000220g0160, Nitab4.5_0001761g0230, Nitab4.5_0003961g0020, Nitab4.5_0011952g0020
32	BP	GO:0034654	nucleobase-containing compound biosynthetic process	1659	14638	109	689	78.09	0.00017	0.00910562	Nitab4.5_0000040g0250, Nitab4.5_0000044g0100, Nitab4.5_0000075g0010, Nitab4.5_0000082g0150, Nitab4.5_0000140g0220, Nitab4.5_0000149g0170, Nitab4.5_0000171g0190, Nitab4.5_0000185g0110, Nitab4.5_0000188g0190, Nitab4.5_0000200g0100, Nitab4.5_0000274g0250, Nitab4.5_0000302g0110, Nitab4.5_0000313g0020, Nitab4.5_0000319g0230, Nitab4.5_0000319g0290, Nitab4.5_0000321g0280, Nitab4.5_0000333g0020, Nitab4.5…
33	BP	GO:0050789	regulation of biological process	2077	14638	131	689	97.76	0.00021	0.0109073	Nitab4.5_0000002g0160, Nitab4.5_0000005g0310, Nitab4.5_0000040g0250, Nitab4.5_0000044g0100, Nitab4.5_0000082g0150, Nitab4.5_0000097g0010, Nitab4.5_0000140g0220, Nitab4.5_0000149g0170, Nitab4.5_0000171g0190, Nitab4.5_0000185g0110, Nitab4.5_0000188g0190, Nitab4.5_0000200g0100, Nitab4.5_0000274g0250, Nitab4.5_0000288g0100, Nitab4.5_0000302g0110, Nitab4.5_0000313g0020, Nitab4.5_0000319g0230, Nitab4.5…
34	BP	GO:0071103	DNA conformation change	152	14638	18	689	7.15	0.00029	0.0146194	Nitab4.5_0000032g0030, Nitab4.5_0000032g0040, Nitab4.5_0000173g0180, Nitab4.5_0000255g0070, Nitab4.5_0000270g0260, Nitab4.5_0001163g0030, Nitab4.5_0002114g0180, Nitab4.5_0002344g0070, Nitab4.5_0003969g0050, Nitab4.5_0005016g0020, Nitab4.5_0005043g0050, Nitab4.5_0005525g0080, Nitab4.5_0005665g0010, Nitab4.5_0008221g0030, Nitab4.5_0008329g0050, Nitab4.5_0009487g0010, Nitab4.5_0009655g0010, Nitab4.5…
35	BP	GO:1901700	response to oxygen-containing compound	21	14638	6	689	0.99	0.00031	0.0151811	Nitab4.5_0000723g0150, Nitab4.5_0000723g0160, Nitab4.5_0000915g0100, Nitab4.5_0003313g0050, Nitab4.5_0003883g0030, Nitab4.5_0010695g0040
36	BP	GO:0010035	response to inorganic substance	22	14638	6	689	1.04	0.00042	0.0199967	Nitab4.5_0000723g0150, Nitab4.5_0000723g0160, Nitab4.5_0000915g0100, Nitab4.5_0003313g0050, Nitab4.5_0003883g0030, Nitab4.5_0010695g0040
37	BP	GO:0015696	ammonium transport	9	14638	4	689	0.42	0.00051	0.0230037	Nitab4.5_0000841g0070, Nitab4.5_0002600g0010, Nitab4.5_0005734g0020, Nitab4.5_0008594g0010
38	BP	GO:0072488	ammonium transmembrane transport	9	14638	4	689	0.42	0.00051	0.0230037	Nitab4.5_0000841g0070, Nitab4.5_0002600g0010, Nitab4.5_0005734g0020, Nitab4.5_0008594g0010
39	BP	GO:0065007	biological regulation	2231	14638	135	689	105.01	0.00094	0.0413118	Nitab4.5_0000002g0160, Nitab4.5_0000005g0310, Nitab4.5_0000040g0250, Nitab4.5_0000044g0100, Nitab4.5_0000082g0150, Nitab4.5_0000097g0010, Nitab4.5_0000140g0220, Nitab4.5_0000149g0170, Nitab4.5_0000171g0190, Nitab4.5_0000185g0110, Nitab4.5_0000188g0190, Nitab4.5_0000200g0100, Nitab4.5_0000274g0250, Nitab4.5_0000288g0100, Nitab4.5_0000302g0110, Nitab4.5_0000313g0020, Nitab4.5_0000319g0230, Nitab4.5…
40	BP	GO:0034622	cellular protein-containing complex assembly	243	14638	23	689	11.44	0.00116	0.049706	Nitab4.5_0000032g0030, Nitab4.5_0000032g0040, Nitab4.5_0000173g0180, Nitab4.5_0000255g0070, Nitab4.5_0000270g0260, Nitab4.5_0001163g0030, Nitab4.5_0001348g0100, Nitab4.5_0001997g0040, Nitab4.5_0002114g0180, Nitab4.5_0002344g0070, Nitab4.5_0003791g0050, Nitab4.5_0003969g0050, Nitab4.5_0004982g0020, Nitab4.5_0005016g0020, Nitab4.5_0005043g0050, Nitab4.5_0005525g0080, Nitab4.5_0005665g0010, Nitab4.5…
41	BP	GO:0009628	response to abiotic stimulus	80	14638	11	689	3.77	0.00126	0.0526741	Nitab4.5_0000082g0150, Nitab4.5_0000321g0280, Nitab4.5_0000723g0150, Nitab4.5_0000723g0160, Nitab4.5_0000915g0100, Nitab4.5_0002158g0140, Nitab4.5_0003313g0050, Nitab4.5_0003714g0010, Nitab4.5_0003883g0030, Nitab4.5_0005947g0030, Nitab4.5_0010695g0040
42	BP	GO:0019438	aromatic compound biosynthetic process	1839	14638	113	689	86.56	0.00155	0.0632548	Nitab4.5_0000040g0250, Nitab4.5_0000044g0100, Nitab4.5_0000075g0010, Nitab4.5_0000082g0150, Nitab4.5_0000140g0220, Nitab4.5_0000149g0170, Nitab4.5_0000171g0190, Nitab4.5_0000185g0110, Nitab4.5_0000188g0190, Nitab4.5_0000200g0100, Nitab4.5_0000274g0250, Nitab4.5_0000302g0110, Nitab4.5_0000313g0020, Nitab4.5_0000319g0230, Nitab4.5_0000319g0290, Nitab4.5_0000321g0280, Nitab4.5_0000333g0020, Nitab4.5…
43	BP	GO:0035434	copper ion transmembrane transport	6	14638	3	689	0.28	0.00187	0.0745391	Nitab4.5_0000102g0450, Nitab4.5_0000880g0110, Nitab4.5_0003264g0020
44	BP	GO:0018130	heterocycle biosynthetic process	1877	14638	114	689	88.35	0.0022	0.0805945	Nitab4.5_0000040g0250, Nitab4.5_0000044g0100, Nitab4.5_0000075g0010, Nitab4.5_0000082g0150, Nitab4.5_0000140g0220, Nitab4.5_0000149g0170, Nitab4.5_0000171g0190, Nitab4.5_0000185g0110, Nitab4.5_0000188g0190, Nitab4.5_0000200g0100, Nitab4.5_0000274g0250, Nitab4.5_0000302g0110, Nitab4.5_0000313g0020, Nitab4.5_0000319g0230, Nitab4.5_0000319g0290, Nitab4.5_0000321g0280, Nitab4.5_0000333g0020, Nitab4.5…
45	BP	GO:0042126	nitrate metabolic process	2	14638	2	689	0.09	0.00221	0.0805945	Nitab4.5_0002857g0010, Nitab4.5_0023821g0010
46	BP	GO:0042128	nitrate assimilation	2	14638	2	689	0.09	0.00221	0.0805945	Nitab4.5_0002857g0010, Nitab4.5_0023821g0010
47	BP	GO:2001057	reactive nitrogen species metabolic process	2	14638	2	689	0.09	0.00221	0.0805945	Nitab4.5_0002857g0010, Nitab4.5_0023821g0010
48	BP	GO:0065003	protein-containing complex assembly	257	14638	23	689	12.1	0.0024	0.0857	Nitab4.5_0000032g0030, Nitab4.5_0000032g0040, Nitab4.5_0000173g0180, Nitab4.5_0000255g0070, Nitab4.5_0000270g0260, Nitab4.5_0001163g0030, Nitab4.5_0001348g0100, Nitab4.5_0001997g0040, Nitab4.5_0002114g0180, Nitab4.5_0002344g0070, Nitab4.5_0003791g0050, Nitab4.5_0003969g0050, Nitab4.5_0004982g0020, Nitab4.5_0005016g0020, Nitab4.5_0005043g0050, Nitab4.5_0005525g0080, Nitab4.5_0005665g0010, Nitab4.5…
49	BP	GO:1901362	organic cyclic compound biosynthetic process	1927	14638	116	689	90.7	0.00271	0.0947947	Nitab4.5_0000040g0250, Nitab4.5_0000044g0100, Nitab4.5_0000075g0010, Nitab4.5_0000082g0150, Nitab4.5_0000140g0220, Nitab4.5_0000149g0170, Nitab4.5_0000171g0190, Nitab4.5_0000185g0110, Nitab4.5_0000188g0190, Nitab4.5_0000200g0100, Nitab4.5_0000274g0250, Nitab4.5_0000302g0110, Nitab4.5_0000313g0020, Nitab4.5_0000319g0230, Nitab4.5_0000319g0290, Nitab4.5_0000321g0280, Nitab4.5_0000333g0020, Nitab4.5…
50	BP	GO:0006325	chromatin organization	187	14638	18	689	8.8	0.00318	0.10901	Nitab4.5_0000032g0030, Nitab4.5_0000032g0040, Nitab4.5_0000173g0180, Nitab4.5_0000255g0070, Nitab4.5_0000270g0260, Nitab4.5_0001163g0030, Nitab4.5_0002114g0180, Nitab4.5_0002344g0070, Nitab4.5_0003969g0050, Nitab4.5_0005016g0020, Nitab4.5_0005043g0050, Nitab4.5_0005525g0080, Nitab4.5_0005665g0010, Nitab4.5_0008221g0030, Nitab4.5_0008329g0050, Nitab4.5_0009487g0010, Nitab4.5_0009655g0010, Nitab4.5…
51	BP	GO:0006468	protein phosphorylation	1552	14638	95	689	73.05	0.00422	0.141825	Nitab4.5_0000002g0160, Nitab4.5_0000008g0310, Nitab4.5_0000021g0120, Nitab4.5_0000023g0740, Nitab4.5_0000023g0760, Nitab4.5_0000024g0260, Nitab4.5_0000035g0400, Nitab4.5_0000057g0030, Nitab4.5_0000068g0310, Nitab4.5_0000208g0410, Nitab4.5_0000223g0080, Nitab4.5_0000223g0110, Nitab4.5_0000232g0330, Nitab4.5_0000258g0290, Nitab4.5_0000272g0080, Nitab4.5_0000273g0020, Nitab4.5_0000297g0290, Nitab4.5…
52	BP	GO:0015977	carbon fixation	15	14638	4	689	0.71	0.00438	0.144372	Nitab4.5_0000007g0300, Nitab4.5_0002183g0050, Nitab4.5_0002755g0110, Nitab4.5_0020415g0010
53	BP	GO:0042221	response to chemical	151	14638	15	689	7.11	0.00506	0.163638	Nitab4.5_0000302g0110, Nitab4.5_0000342g0270, Nitab4.5_0000723g0150, Nitab4.5_0000723g0160, Nitab4.5_0000915g0100, Nitab4.5_0001988g0030, Nitab4.5_0002234g0130, Nitab4.5_0003313g0050, Nitab4.5_0003721g0020, Nitab4.5_0003883g0030, Nitab4.5_0004280g0120, Nitab4.5_0004657g0030, Nitab4.5_0005061g0010, Nitab4.5_0005600g0030, Nitab4.5_0010695g0040
54	BP	GO:0009723	response to ethylene	9	14638	3	689	0.42	0.00705	0.198655	Nitab4.5_0000302g0110, Nitab4.5_0000342g0270, Nitab4.5_0003721g0020
55	BP	GO:0009755	hormone-mediated signaling pathway	9	14638	3	689	0.42	0.00705	0.198655	Nitab4.5_0000302g0110, Nitab4.5_0000342g0270, Nitab4.5_0003721g0020
56	BP	GO:0009873	ethylene-activated signaling pathway	9	14638	3	689	0.42	0.00705	0.198655	Nitab4.5_0000302g0110, Nitab4.5_0000342g0270, Nitab4.5_0003721g0020
57	BP	GO:0032870	cellular response to hormone stimulus	9	14638	3	689	0.42	0.00705	0.198655	Nitab4.5_0000302g0110, Nitab4.5_0000342g0270, Nitab4.5_0003721g0020
58	BP	GO:0071310	cellular response to organic substance	9	14638	3	689	0.42	0.00705	0.198655	Nitab4.5_0000302g0110, Nitab4.5_0000342g0270, Nitab4.5_0003721g0020
59	BP	GO:0071369	cellular response to ethylene stimulus	9	14638	3	689	0.42	0.00705	0.198655	Nitab4.5_0000302g0110, Nitab4.5_0000342g0270, Nitab4.5_0003721g0020
60	BP	GO:0071495	cellular response to endogenous stimulus	9	14638	3	689	0.42	0.00705	0.198655	Nitab4.5_0000302g0110, Nitab4.5_0000342g0270, Nitab4.5_0003721g0020
61	BP	GO:0019684	photosynthesis, light reaction	73	14638	9	689	3.44	0.00707	0.198655	Nitab4.5_0000220g0160, Nitab4.5_0000982g0200, Nitab4.5_0001761g0230, Nitab4.5_0002814g0040, Nitab4.5_0003611g0080, Nitab4.5_0003961g0020, Nitab4.5_0004269g0080, Nitab4.5_0011952g0020, Nitab4.5_0023502g0010
62	CC	GO:0000786	nucleosome	104	6659	18	210	3.28	2.8e-09	4.33e-07	Nitab4.5_0000032g0030, Nitab4.5_0000032g0040, Nitab4.5_0000173g0180, Nitab4.5_0000255g0070, Nitab4.5_0000270g0260, Nitab4.5_0001163g0030, Nitab4.5_0002114g0180, Nitab4.5_0002344g0070, Nitab4.5_0003969g0050, Nitab4.5_0005016g0020, Nitab4.5_0005043g0050, Nitab4.5_0005525g0080, Nitab4.5_0005665g0010, Nitab4.5_0008221g0030, Nitab4.5_0008329g0050, Nitab4.5_0009487g0010, Nitab4.5_0009655g0010, Nitab4.5…
63	CC	GO:0032993	protein-DNA complex	104	6659	18	210	3.28	2.8e-09	4.33e-07	Nitab4.5_0000032g0030, Nitab4.5_0000032g0040, Nitab4.5_0000173g0180, Nitab4.5_0000255g0070, Nitab4.5_0000270g0260, Nitab4.5_0001163g0030, Nitab4.5_0002114g0180, Nitab4.5_0002344g0070, Nitab4.5_0003969g0050, Nitab4.5_0005016g0020, Nitab4.5_0005043g0050, Nitab4.5_0005525g0080, Nitab4.5_0005665g0010, Nitab4.5_0008221g0030, Nitab4.5_0008329g0050, Nitab4.5_0009487g0010, Nitab4.5_0009655g0010, Nitab4.5…
64	CC	GO:0044815	DNA packaging complex	105	6659	18	210	3.31	3.3e-09	4.33e-07	Nitab4.5_0000032g0030, Nitab4.5_0000032g0040, Nitab4.5_0000173g0180, Nitab4.5_0000255g0070, Nitab4.5_0000270g0260, Nitab4.5_0001163g0030, Nitab4.5_0002114g0180, Nitab4.5_0002344g0070, Nitab4.5_0003969g0050, Nitab4.5_0005016g0020, Nitab4.5_0005043g0050, Nitab4.5_0005525g0080, Nitab4.5_0005665g0010, Nitab4.5_0008221g0030, Nitab4.5_0008329g0050, Nitab4.5_0009487g0010, Nitab4.5_0009655g0010, Nitab4.5…
65	CC	GO:0000785	chromatin	119	6659	18	210	3.75	2.6e-08	2.56e-06	Nitab4.5_0000032g0030, Nitab4.5_0000032g0040, Nitab4.5_0000173g0180, Nitab4.5_0000255g0070, Nitab4.5_0000270g0260, Nitab4.5_0001163g0030, Nitab4.5_0002114g0180, Nitab4.5_0002344g0070, Nitab4.5_0003969g0050, Nitab4.5_0005016g0020, Nitab4.5_0005043g0050, Nitab4.5_0005525g0080, Nitab4.5_0005665g0010, Nitab4.5_0008221g0030, Nitab4.5_0008329g0050, Nitab4.5_0009487g0010, Nitab4.5_0009655g0010, Nitab4.5…
66	CC	GO:0005694	chromosome	186	6659	18	210	5.87	2e-05	0.001576	Nitab4.5_0000032g0030, Nitab4.5_0000032g0040, Nitab4.5_0000173g0180, Nitab4.5_0000255g0070, Nitab4.5_0000270g0260, Nitab4.5_0001163g0030, Nitab4.5_0002114g0180, Nitab4.5_0002344g0070, Nitab4.5_0003969g0050, Nitab4.5_0005016g0020, Nitab4.5_0005043g0050, Nitab4.5_0005525g0080, Nitab4.5_0005665g0010, Nitab4.5_0008221g0030, Nitab4.5_0008329g0050, Nitab4.5_0009487g0010, Nitab4.5_0009655g0010, Nitab4.5…
67	CC	GO:0016020	membrane	2966	6659	121	210	93.54	7.5e-05	0.004925	Nitab4.5_0000006g0100, Nitab4.5_0000010g0030, Nitab4.5_0000028g0420, Nitab4.5_0000036g0520, Nitab4.5_0000053g0210, Nitab4.5_0000062g0220, Nitab4.5_0000085g0060, Nitab4.5_0000097g0010, Nitab4.5_0000100g0150, Nitab4.5_0000102g0450, Nitab4.5_0000106g0170, Nitab4.5_0000109g0540, Nitab4.5_0000132g0030, Nitab4.5_0000143g0160, Nitab4.5_0000220g0160, Nitab4.5_0000252g0160, Nitab4.5_0000263g0160, Nitab4.5…
68	CC	GO:0005618	cell wall	77	6659	9	210	2.43	0.00065	0.0365857	Nitab4.5_0000055g0060, Nitab4.5_0000116g0400, Nitab4.5_0000244g0350, Nitab4.5_0000329g0220, Nitab4.5_0000446g0040, Nitab4.5_0003016g0020, Nitab4.5_0004476g0050, Nitab4.5_0007958g0010, Nitab4.5_0013465g0010
69	CC	GO:0030312	external encapsulating structure	83	6659	9	210	2.62	0.00113	0.0556525	Nitab4.5_0000055g0060, Nitab4.5_0000116g0400, Nitab4.5_0000244g0350, Nitab4.5_0000329g0220, Nitab4.5_0000446g0040, Nitab4.5_0003016g0020, Nitab4.5_0004476g0050, Nitab4.5_0007958g0010, Nitab4.5_0013465g0010
70	CC	GO:0048046	apoplast	43	6659	6	210	1.36	0.00211	0.0923711	Nitab4.5_0000244g0350, Nitab4.5_0000329g0220, Nitab4.5_0000446g0040, Nitab4.5_0004476g0050, Nitab4.5_0007958g0010, Nitab4.5_0013465g0010
71	CC	GO:0005576	extracellular region	95	6659	9	210	3	0.00291	0.114654	Nitab4.5_0000244g0350, Nitab4.5_0000329g0220, Nitab4.5_0000446g0040, Nitab4.5_0003323g0020, Nitab4.5_0003761g0030, Nitab4.5_0003786g0020, Nitab4.5_0004476g0050, Nitab4.5_0007958g0010, Nitab4.5_0013465g0010
72	MF	GO:0046906	tetrapyrrole binding	426	21606	59	960	18.93	7.8e-15	4.16e-12	Nitab4.5_0000038g0180, Nitab4.5_0000068g0020, Nitab4.5_0000068g0040, Nitab4.5_0000110g0020, Nitab4.5_0000123g0370, Nitab4.5_0000132g0260, Nitab4.5_0000220g0160, Nitab4.5_0000376g0090, Nitab4.5_0000403g0030, Nitab4.5_0000492g0240, Nitab4.5_0000510g0220, Nitab4.5_0000532g0010, Nitab4.5_0000532g0070, Nitab4.5_0000671g0190, Nitab4.5_0000934g0220, Nitab4.5_0000957g0130, Nitab4.5_0001472g0060, Nitab4.5…
73	MF	GO:0020037	heme binding	416	21606	58	960	18.48	9.8e-15	4.16e-12	Nitab4.5_0000038g0180, Nitab4.5_0000068g0020, Nitab4.5_0000068g0040, Nitab4.5_0000110g0020, Nitab4.5_0000123g0370, Nitab4.5_0000132g0260, Nitab4.5_0000376g0090, Nitab4.5_0000403g0030, Nitab4.5_0000492g0240, Nitab4.5_0000510g0220, Nitab4.5_0000532g0010, Nitab4.5_0000532g0070, Nitab4.5_0000671g0190, Nitab4.5_0000934g0220, Nitab4.5_0000957g0130, Nitab4.5_0001472g0060, Nitab4.5_0001807g0010, Nitab4.5…
74	MF	GO:0016705	oxidoreductase activity, acting on paired donors, with incorporation or reduction of molecular oxygen	478	21606	63	960	21.24	9.9e-15	4.16e-12	Nitab4.5_0000068g0020, Nitab4.5_0000068g0040, Nitab4.5_0000110g0020, Nitab4.5_0000123g0370, Nitab4.5_0000132g0260, Nitab4.5_0000222g0140, Nitab4.5_0000403g0030, Nitab4.5_0000492g0240, Nitab4.5_0000510g0220, Nitab4.5_0000532g0010, Nitab4.5_0000532g0070, Nitab4.5_0000618g0120, Nitab4.5_0000671g0190, Nitab4.5_0000827g0040, Nitab4.5_0000923g0050, Nitab4.5_0000934g0220, Nitab4.5_0000957g0130, Nitab4.5…
75	MF	GO:0005506	iron ion binding	459	21606	58	960	20.39	7.1e-13	2.24e-10	Nitab4.5_0000068g0020, Nitab4.5_0000068g0040, Nitab4.5_0000110g0020, Nitab4.5_0000123g0370, Nitab4.5_0000132g0260, Nitab4.5_0000222g0140, Nitab4.5_0000300g0140, Nitab4.5_0000403g0030, Nitab4.5_0000492g0240, Nitab4.5_0000510g0220, Nitab4.5_0000532g0010, Nitab4.5_0000532g0070, Nitab4.5_0000618g0120, Nitab4.5_0000671g0190, Nitab4.5_0000934g0220, Nitab4.5_0000957g0130, Nitab4.5_0001472g0060, Nitab4.5…
76	MF	GO:0003700	DNA-binding transcription factor activity	714	21606	69	960	31.72	1.1e-09	2.52e-07	Nitab4.5_0000044g0100, Nitab4.5_0000082g0150, Nitab4.5_0000140g0220, Nitab4.5_0000149g0170, Nitab4.5_0000171g0190, Nitab4.5_0000185g0110, Nitab4.5_0000188g0190, Nitab4.5_0000200g0100, Nitab4.5_0000319g0290, Nitab4.5_0000321g0280, Nitab4.5_0000333g0020, Nitab4.5_0000435g0080, Nitab4.5_0000460g0100, Nitab4.5_0000470g0230, Nitab4.5_0000490g0020, Nitab4.5_0000599g0010, Nitab4.5_0000600g0050, Nitab4.5…
77	MF	GO:0003677	DNA binding	2078	21606	150	960	92.33	1.2e-09	2.52e-07	Nitab4.5_0000032g0030, Nitab4.5_0000032g0040, Nitab4.5_0000040g0250, Nitab4.5_0000044g0100, Nitab4.5_0000068g0050, Nitab4.5_0000081g0200, Nitab4.5_0000082g0150, Nitab4.5_0000109g0340, Nitab4.5_0000121g0260, Nitab4.5_0000140g0220, Nitab4.5_0000149g0170, Nitab4.5_0000171g0190, Nitab4.5_0000173g0180, Nitab4.5_0000185g0110, Nitab4.5_0000188g0190, Nitab4.5_0000200g0100, Nitab4.5_0000255g0070, Nitab4.5…
78	MF	GO:0140110	transcription regulator activity	744	21606	69	960	33.06	6.2e-09	1.12e-06	Nitab4.5_0000044g0100, Nitab4.5_0000082g0150, Nitab4.5_0000140g0220, Nitab4.5_0000149g0170, Nitab4.5_0000171g0190, Nitab4.5_0000185g0110, Nitab4.5_0000188g0190, Nitab4.5_0000200g0100, Nitab4.5_0000319g0290, Nitab4.5_0000321g0280, Nitab4.5_0000333g0020, Nitab4.5_0000435g0080, Nitab4.5_0000460g0100, Nitab4.5_0000470g0230, Nitab4.5_0000490g0020, Nitab4.5_0000599g0010, Nitab4.5_0000600g0050, Nitab4.5…
79	MF	GO:0016491	oxidoreductase activity	1983	21606	138	960	88.11	6e-08	9.47e-06	Nitab4.5_0000005g0310, Nitab4.5_0000025g0290, Nitab4.5_0000038g0180, Nitab4.5_0000068g0020, Nitab4.5_0000068g0040, Nitab4.5_0000095g0080, Nitab4.5_0000110g0020, Nitab4.5_0000123g0370, Nitab4.5_0000132g0260, Nitab4.5_0000189g0080, Nitab4.5_0000220g0160, Nitab4.5_0000222g0140, Nitab4.5_0000234g0050, Nitab4.5_0000239g0100, Nitab4.5_0000300g0140, Nitab4.5_0000376g0090, Nitab4.5_0000386g0200, Nitab4.5…
80	MF	GO:0016758	transferase activity, transferring hexosyl groups	456	21606	45	960	20.26	5.2e-07	7.29e-05	Nitab4.5_0000082g0210, Nitab4.5_0000170g0370, Nitab4.5_0000244g0350, Nitab4.5_0000329g0220, Nitab4.5_0000446g0040, Nitab4.5_0000565g0060, Nitab4.5_0000601g0100, Nitab4.5_0000628g0110, Nitab4.5_0000628g0130, Nitab4.5_0000636g0130, Nitab4.5_0000725g0100, Nitab4.5_0000770g0060, Nitab4.5_0000826g0270, Nitab4.5_0000863g0240, Nitab4.5_0001583g0150, Nitab4.5_0001704g0090, Nitab4.5_0001781g0120, Nitab4.5…
81	MF	GO:0010333	terpene synthase activity	39	21606	11	960	1.73	6.7e-07	8.46e-05	Nitab4.5_0001461g0050, Nitab4.5_0002717g0070, Nitab4.5_0002733g0030, Nitab4.5_0002807g0040, Nitab4.5_0004163g0010, Nitab4.5_0006287g0010, Nitab4.5_0006287g0020, Nitab4.5_0009590g0010, Nitab4.5_0011466g0010, Nitab4.5_0013007g0030, Nitab4.5_0015240g0010
82	MF	GO:0016838	carbon-oxygen lyase activity, acting on phosphates	45	21606	11	960	2	3.2e-06	0.000367127	Nitab4.5_0001461g0050, Nitab4.5_0002717g0070, Nitab4.5_0002733g0030, Nitab4.5_0002807g0040, Nitab4.5_0004163g0010, Nitab4.5_0006287g0010, Nitab4.5_0006287g0020, Nitab4.5_0009590g0010, Nitab4.5_0011466g0010, Nitab4.5_0013007g0030, Nitab4.5_0015240g0010
83	MF	GO:0046983	protein dimerization activity	461	21606	43	960	20.48	4e-06	0.000420667	Nitab4.5_0000032g0030, Nitab4.5_0000032g0040, Nitab4.5_0000057g0170, Nitab4.5_0000173g0180, Nitab4.5_0000208g0350, Nitab4.5_0000222g0070, Nitab4.5_0000255g0070, Nitab4.5_0000270g0260, Nitab4.5_0000300g0100, Nitab4.5_0000706g0090, Nitab4.5_0000711g0020, Nitab4.5_0001163g0030, Nitab4.5_0001434g0020, Nitab4.5_0001536g0060, Nitab4.5_0001592g0020, Nitab4.5_0001595g0050, Nitab4.5_0001988g0030, Nitab4.5…
84	MF	GO:0048037	cofactor binding	1267	21606	90	960	56.3	6.7e-06	0.000631	Nitab4.5_0000025g0290, Nitab4.5_0000038g0180, Nitab4.5_0000068g0020, Nitab4.5_0000068g0040, Nitab4.5_0000110g0020, Nitab4.5_0000123g0370, Nitab4.5_0000132g0260, Nitab4.5_0000220g0160, Nitab4.5_0000222g0300, Nitab4.5_0000239g0100, Nitab4.5_0000376g0090, Nitab4.5_0000403g0030, Nitab4.5_0000406g0050, Nitab4.5_0000439g0010, Nitab4.5_0000492g0240, Nitab4.5_0000510g0220, Nitab4.5_0000513g0100, Nitab4.5…
85	MF	GO:0004857	enzyme inhibitor activity	110	21606	17	960	4.89	7e-06	0.000631	Nitab4.5_0000023g0480, Nitab4.5_0000055g0060, Nitab4.5_0000072g0590, Nitab4.5_0000116g0400, Nitab4.5_0000262g0190, Nitab4.5_0000425g0230, Nitab4.5_0000429g0070, Nitab4.5_0000621g0120, Nitab4.5_0000782g0030, Nitab4.5_0000782g0070, Nitab4.5_0001383g0170, Nitab4.5_0001780g0010, Nitab4.5_0001780g0020, Nitab4.5_0003016g0020, Nitab4.5_0003732g0010, Nitab4.5_0004546g0050, Nitab4.5_0005255g0020
86	MF	GO:0046982	protein heterodimerization activity	123	21606	18	960	5.47	8.3e-06	0.00066255	Nitab4.5_0000032g0030, Nitab4.5_0000032g0040, Nitab4.5_0000173g0180, Nitab4.5_0000255g0070, Nitab4.5_0000270g0260, Nitab4.5_0001163g0030, Nitab4.5_0002114g0180, Nitab4.5_0002344g0070, Nitab4.5_0003969g0050, Nitab4.5_0005016g0020, Nitab4.5_0005043g0050, Nitab4.5_0005525g0080, Nitab4.5_0005665g0010, Nitab4.5_0008221g0030, Nitab4.5_0008329g0050, Nitab4.5_0009487g0010, Nitab4.5_0009655g0010, Nitab4.5…
87	MF	GO:0003682	chromatin binding	309	21606	32	960	13.73	8.4e-06	0.00066255	Nitab4.5_0000081g0200, Nitab4.5_0000109g0340, Nitab4.5_0000121g0260, Nitab4.5_0000410g0050, Nitab4.5_0000613g0190, Nitab4.5_0000621g0130, Nitab4.5_0000649g0090, Nitab4.5_0000889g0030, Nitab4.5_0000895g0070, Nitab4.5_0001048g0070, Nitab4.5_0001081g0060, Nitab4.5_0001334g0020, Nitab4.5_0001441g0080, Nitab4.5_0001465g0040, Nitab4.5_0001908g0030, Nitab4.5_0002160g0080, Nitab4.5_0002352g0080, Nitab4.5…
88	MF	GO:0030599	pectinesterase activity	59	21606	12	960	2.62	9e-06	0.000668118	Nitab4.5_0000055g0060, Nitab4.5_0000072g0590, Nitab4.5_0000116g0400, Nitab4.5_0000262g0190, Nitab4.5_0000429g0070, Nitab4.5_0000621g0120, Nitab4.5_0001383g0170, Nitab4.5_0001780g0010, Nitab4.5_0001780g0020, Nitab4.5_0003016g0020, Nitab4.5_0003732g0010, Nitab4.5_0004546g0050
89	MF	GO:0016757	transferase activity, transferring glycosyl groups	595	21606	50	960	26.44	1.3e-05	0.000911444	Nitab4.5_0000082g0210, Nitab4.5_0000170g0370, Nitab4.5_0000178g0340, Nitab4.5_0000244g0350, Nitab4.5_0000312g0360, Nitab4.5_0000329g0220, Nitab4.5_0000364g0040, Nitab4.5_0000446g0040, Nitab4.5_0000565g0060, Nitab4.5_0000601g0100, Nitab4.5_0000628g0110, Nitab4.5_0000628g0130, Nitab4.5_0000636g0130, Nitab4.5_0000725g0100, Nitab4.5_0000770g0060, Nitab4.5_0000826g0270, Nitab4.5_0000863g0240, Nitab4.5…
90	MF	GO:0045156	electron transporter, transferring electrons within the cyclic electron transport pathway of photosynthesis activity	5	21606	4	960	0.22	1.9e-05	0.001262	Nitab4.5_0000220g0160, Nitab4.5_0001761g0230, Nitab4.5_0003961g0020, Nitab4.5_0011952g0020
91	MF	GO:0016984	ribulose-bisphosphate carboxylase activity	6	21606	4	960	0.27	5.4e-05	0.0034074	Nitab4.5_0000007g0300, Nitab4.5_0002183g0050, Nitab4.5_0002755g0110, Nitab4.5_0020415g0010
92	MF	GO:0052689	carboxylic ester hydrolase activity	174	21606	20	960	7.73	9.7e-05	0.00582924	Nitab4.5_0000055g0060, Nitab4.5_0000072g0590, Nitab4.5_0000116g0400, Nitab4.5_0000262g0190, Nitab4.5_0000376g0260, Nitab4.5_0000429g0070, Nitab4.5_0000537g0160, Nitab4.5_0000621g0120, Nitab4.5_0000838g0070, Nitab4.5_0001383g0170, Nitab4.5_0001780g0010, Nitab4.5_0001780g0020, Nitab4.5_0001928g0020, Nitab4.5_0003016g0020, Nitab4.5_0003322g0030, Nitab4.5_0003732g0010, Nitab4.5_0004449g0050, Nitab4.5…
93	MF	GO:0004672	protein kinase activity	1561	21606	98	960	69.36	0.00031	0.0177827	Nitab4.5_0000002g0160, Nitab4.5_0000008g0310, Nitab4.5_0000021g0120, Nitab4.5_0000023g0740, Nitab4.5_0000023g0760, Nitab4.5_0000024g0260, Nitab4.5_0000035g0400, Nitab4.5_0000057g0030, Nitab4.5_0000068g0310, Nitab4.5_0000208g0410, Nitab4.5_0000223g0080, Nitab4.5_0000223g0110, Nitab4.5_0000232g0330, Nitab4.5_0000258g0290, Nitab4.5_0000272g0080, Nitab4.5_0000273g0020, Nitab4.5_0000297g0290, Nitab4.5…
94	MF	GO:0008519	ammonium transmembrane transporter activity	9	21606	4	960	0.4	0.00041	0.0224965	Nitab4.5_0000841g0070, Nitab4.5_0002600g0010, Nitab4.5_0005734g0020, Nitab4.5_0008594g0010
95	MF	GO:0004553	hydrolase activity, hydrolyzing O-glycosyl compounds	421	21606	34	960	18.71	0.00061	0.0320758	Nitab4.5_0000168g0120, Nitab4.5_0000185g0250, Nitab4.5_0000244g0350, Nitab4.5_0000287g0310, Nitab4.5_0000329g0220, Nitab4.5_0000446g0040, Nitab4.5_0000573g0040, Nitab4.5_0001170g0190, Nitab4.5_0001255g0020, Nitab4.5_0001393g0020, Nitab4.5_0001644g0060, Nitab4.5_0002520g0060, Nitab4.5_0002567g0130, Nitab4.5_0002918g0030, Nitab4.5_0003208g0010, Nitab4.5_0003234g0040, Nitab4.5_0003404g0020, Nitab4.5…
96	MF	GO:0016798	hydrolase activity, acting on glycosyl bonds	445	21606	35	960	19.77	0.00082	0.0413936	Nitab4.5_0000168g0120, Nitab4.5_0000185g0250, Nitab4.5_0000244g0350, Nitab4.5_0000287g0310, Nitab4.5_0000329g0220, Nitab4.5_0000446g0040, Nitab4.5_0000573g0040, Nitab4.5_0001170g0190, Nitab4.5_0001255g0020, Nitab4.5_0001393g0020, Nitab4.5_0001644g0060, Nitab4.5_0002520g0060, Nitab4.5_0002567g0130, Nitab4.5_0002918g0030, Nitab4.5_0003208g0010, Nitab4.5_0003234g0040, Nitab4.5_0003404g0020, Nitab4.5…
97	MF	GO:0000976	transcription regulatory region sequence-specific DNA binding	28	21606	6	960	1.24	0.00123	0.0554379	Nitab4.5_0000319g0290, Nitab4.5_0000460g0100, Nitab4.5_0001865g0010, Nitab4.5_0007028g0030, Nitab4.5_0007283g0060, Nitab4.5_0011605g0010
98	MF	GO:0001067	regulatory region nucleic acid binding	28	21606	6	960	1.24	0.00123	0.0554379	Nitab4.5_0000319g0290, Nitab4.5_0000460g0100, Nitab4.5_0001865g0010, Nitab4.5_0007028g0030, Nitab4.5_0007283g0060, Nitab4.5_0011605g0010
99	MF	GO:1990837	sequence-specific double-stranded DNA binding	28	21606	6	960	1.24	0.00123	0.0554379	Nitab4.5_0000319g0290, Nitab4.5_0000460g0100, Nitab4.5_0001865g0010, Nitab4.5_0007028g0030, Nitab4.5_0007283g0060, Nitab4.5_0011605g0010
100	MF	GO:0005375	copper ion transmembrane transporter activity	6	21606	3	960	0.27	0.00158	0.0687572	Nitab4.5_0000102g0450, Nitab4.5_0000880g0110, Nitab4.5_0003264g0020
101	MF	GO:0043546	molybdopterin cofactor binding	2	21606	2	960	0.09	0.00197	0.0780862	Nitab4.5_0002857g0010, Nitab4.5_0023821g0010
102	MF	GO:0046857	oxidoreductase activity, acting on other nitrogenous compounds as donors, with NAD or NADP as acceptor	2	21606	2	960	0.09	0.00197	0.0780862	Nitab4.5_0002857g0010, Nitab4.5_0023821g0010
103	MF	GO:0030234	enzyme regulator activity	174	21606	17	960	7.73	0.00198	0.0780862	Nitab4.5_0000023g0480, Nitab4.5_0000055g0060, Nitab4.5_0000072g0590, Nitab4.5_0000116g0400, Nitab4.5_0000262g0190, Nitab4.5_0000425g0230, Nitab4.5_0000429g0070, Nitab4.5_0000621g0120, Nitab4.5_0000782g0030, Nitab4.5_0000782g0070, Nitab4.5_0001383g0170, Nitab4.5_0001780g0010, Nitab4.5_0001780g0020, Nitab4.5_0003016g0020, Nitab4.5_0003732g0010, Nitab4.5_0004546g0050, Nitab4.5_0005255g0020
104	MF	GO:0045735	nutrient reservoir activity	23	21606	5	960	1.02	0.00295	0.112815	Nitab4.5_0000189g0170, Nitab4.5_0000343g0090, Nitab4.5_0001199g0090, Nitab4.5_0001783g0040, Nitab4.5_0004422g0010
105	MF	GO:0016762	xyloglucan:xyloglucosyl transferase activity	36	21606	6	960	1.6	0.00471	0.169829	Nitab4.5_0000244g0350, Nitab4.5_0000329g0220, Nitab4.5_0000446g0040, Nitab4.5_0004476g0050, Nitab4.5_0007958g0010, Nitab4.5_0013465g0010
106	MF	GO:0016854	racemase and epimerase activity	36	21606	6	960	1.6	0.00471	0.169829	Nitab4.5_0000676g0010, Nitab4.5_0000697g0180, Nitab4.5_0004010g0080, Nitab4.5_0004850g0010, Nitab4.5_0006574g0020, Nitab4.5_0007705g0010
107	MF	GO:0098772	molecular function regulator	206	21606	18	960	9.15	0.00495	0.173525	Nitab4.5_0000023g0480, Nitab4.5_0000055g0060, Nitab4.5_0000072g0590, Nitab4.5_0000116g0400, Nitab4.5_0000262g0190, Nitab4.5_0000425g0230, Nitab4.5_0000429g0070, Nitab4.5_0000621g0120, Nitab4.5_0000782g0030, Nitab4.5_0000782g0070, Nitab4.5_0001383g0170, Nitab4.5_0001780g0010, Nitab4.5_0001780g0020, Nitab4.5_0003016g0020, Nitab4.5_0003732g0010, Nitab4.5_0004149g0010, Nitab4.5_0004546g0050, Nitab4.5…
108	MF	GO:0016661	oxidoreductase activity, acting on other nitrogenous compounds as donors	3	21606	2	960	0.13	0.00574	0.195781	Nitab4.5_0002857g0010, Nitab4.5_0023821g0010
109	MF	GO:0000287	magnesium ion binding	178	21606	16	960	7.91	0.00596	0.197935	Nitab4.5_0000007g0300, Nitab4.5_0000841g0020, Nitab4.5_0001461g0050, Nitab4.5_0002183g0050, Nitab4.5_0002374g0010, Nitab4.5_0002717g0070, Nitab4.5_0002755g0110, Nitab4.5_0002807g0040, Nitab4.5_0003007g0030, Nitab4.5_0004163g0010, Nitab4.5_0006287g0010, Nitab4.5_0006287g0020, Nitab4.5_0009590g0010, Nitab4.5_0011466g0010, Nitab4.5_0015240g0010, Nitab4.5_0020415g0010
110	MF	GO:0004674	protein serine/threonine kinase activity	1165	21606	70	960	51.76	0.0063	0.203862	Nitab4.5_0000002g0160, Nitab4.5_0000023g0740, Nitab4.5_0000024g0260, Nitab4.5_0000035g0400, Nitab4.5_0000057g0030, Nitab4.5_0000208g0410, Nitab4.5_0000258g0290, Nitab4.5_0000272g0080, Nitab4.5_0000273g0020, Nitab4.5_0000297g0290, Nitab4.5_0000297g0310, Nitab4.5_0000325g0050, Nitab4.5_0000365g0130, Nitab4.5_0000427g0040, Nitab4.5_0000444g0090, Nitab4.5_0000462g0170, Nitab4.5_0000462g0180, Nitab4.5…
111	MF	GO:0016835	carbon-oxygen lyase activity	119	21606	12	960	5.29	0.0067	0.211385	Nitab4.5_0001461g0050, Nitab4.5_0002717g0070, Nitab4.5_0002733g0030, Nitab4.5_0002807g0040, Nitab4.5_0003527g0010, Nitab4.5_0004163g0010, Nitab4.5_0006287g0010, Nitab4.5_0006287g0020, Nitab4.5_0009590g0010, Nitab4.5_0011466g0010, Nitab4.5_0013007g0030, Nitab4.5_0015240g0010
112	MF	GO:0016160	amylase activity	28	21606	5	960	1.24	0.00718	0.216042	Nitab4.5_0000185g0250, Nitab4.5_0000287g0310, Nitab4.5_0001255g0020, Nitab4.5_0007348g0010, Nitab4.5_0010949g0020
113	MF	GO:0047134	protein-disulfide reductase activity	18	21606	4	960	0.8	0.00719	0.216042	Nitab4.5_0000430g0110, Nitab4.5_0000892g0180, Nitab4.5_0006110g0050, Nitab4.5_0009514g0010
114	MF	GO:0016829	lyase activity	302	21606	23	960	13.42	0.00871	0.255628	Nitab4.5_0000007g0300, Nitab4.5_0000136g0100, Nitab4.5_0000406g0050, Nitab4.5_0000677g0170, Nitab4.5_0001319g0010, Nitab4.5_0001461g0050, Nitab4.5_0002183g0050, Nitab4.5_0002208g0060, Nitab4.5_0002717g0070, Nitab4.5_0002733g0030, Nitab4.5_0002755g0110, Nitab4.5_0002807g0040, Nitab4.5_0003527g0010, Nitab4.5_0004163g0010, Nitab4.5_0006287g0010, Nitab4.5_0006287g0020, Nitab4.5_0009590g0010, Nitab4.5…
