# Supplementary material for: Integrative Analyses of Biochemical Properties and Transcriptome Reveal the Dynamic Changes in Leaf Senescence of Tobacco (Nicotiana tabacum L.)
Source: Front Genet. 2021 Dec 22;12:790167. doi: 10.3389/fgene.2021.790167 (PMC8727547; doi:10.3389/fgene.2021.790167)
Supplement: Supplementary file 1 [file DataSheet1.ZIP › Supplemental tables and figures/Table S9.xlsx]

## Sheet: M1_vs_M4.all_DEGs.significantGO
Supplemental Table S9 GO terms enriched with DEGs (P-value < 0.01) in C3 (M1 vs. M4)
Note: BP, biological process; CC, cellular component; MF, molecular function
No.	Type	GO.ID	Term	Annotated	AnnTotal	Significant	SigTotal	Expected	pvalue	FDR	significant Genes
1	BP	GO:0055114	oxidation-reduction process	1640	14638	282	1668	186.88	6.8e-14	1.17e-10	Nitab4.5_0000008g0500, Nitab4.5_0000025g0260, Nitab4.5_0000025g0290, Nitab4.5_0000027g0190, Nitab4.5_0000035g0130, Nitab4.5_0000038g0180, Nitab4.5_0000040g0310, Nitab4.5_0000062g0010, Nitab4.5_0000068g0020, Nitab4.5_0000068g0040, Nitab4.5_0000090g0310, Nitab4.5_0000095g0080, Nitab4.5_0000102g0040, Nitab4.5_0000107g0130, Nitab4.5_0000121g0090, Nitab4.5_0000123g0170, Nitab4.5_0000123g0370, Nitab4.5…
2	BP	GO:0015979	photosynthesis	181	14638	51	1668	20.62	4.5e-10	3.86e-07	Nitab4.5_0000040g0080, Nitab4.5_0000043g0320, Nitab4.5_0000073g0060, Nitab4.5_0000123g0170, Nitab4.5_0000220g0160, Nitab4.5_0000297g0150, Nitab4.5_0000382g0110, Nitab4.5_0000441g0070, Nitab4.5_0000495g0040, Nitab4.5_0000592g0320, Nitab4.5_0000592g0350, Nitab4.5_0000592g0380, Nitab4.5_0000611g0110, Nitab4.5_0000634g0080, Nitab4.5_0000982g0200, Nitab4.5_0001128g0080, Nitab4.5_0001140g0030, Nitab4.5…
3	BP	GO:0019684	photosynthesis, light reaction	73	14638	26	1668	8.32	5e-08	2.86e-05	Nitab4.5_0000220g0160, Nitab4.5_0000297g0150, Nitab4.5_0000382g0110, Nitab4.5_0000441g0070, Nitab4.5_0000495g0040, Nitab4.5_0000592g0320, Nitab4.5_0000592g0350, Nitab4.5_0000592g0380, Nitab4.5_0000982g0200, Nitab4.5_0001439g0110, Nitab4.5_0001761g0230, Nitab4.5_0002210g0070, Nitab4.5_0002210g0110, Nitab4.5_0002814g0040, Nitab4.5_0002814g0050, Nitab4.5_0003434g0050, Nitab4.5_0003611g0080, Nitab4.5…
4	BP	GO:0009767	photosynthetic electron transport chain	7	14638	7	1668	0.8	2.5e-07	0.000107125	Nitab4.5_0000220g0160, Nitab4.5_0001439g0110, Nitab4.5_0001761g0230, Nitab4.5_0003961g0020, Nitab4.5_0007859g0010, Nitab4.5_0011099g0030, Nitab4.5_0011952g0020
5	BP	GO:0006468	protein phosphorylation	1552	14638	236	1668	176.85	8.8e-07	0.000301664	Nitab4.5_0000002g0160, Nitab4.5_0000005g0370, Nitab4.5_0000008g0310, Nitab4.5_0000010g0270, Nitab4.5_0000020g0010, Nitab4.5_0000021g0120, Nitab4.5_0000023g0740, Nitab4.5_0000023g0760, Nitab4.5_0000035g0400, Nitab4.5_0000043g0290, Nitab4.5_0000049g0100, Nitab4.5_0000057g0030, Nitab4.5_0000057g0100, Nitab4.5_0000068g0010, Nitab4.5_0000068g0310, Nitab4.5_0000069g0370, Nitab4.5_0000080g0250, Nitab4.5…
6	BP	GO:0009723	response to ethylene	9	14638	7	1668	1.03	7.2e-06	0.0010284	Nitab4.5_0000302g0110, Nitab4.5_0000342g0270, Nitab4.5_0000687g0110, Nitab4.5_0000856g0210, Nitab4.5_0003721g0020, Nitab4.5_0004443g0040, Nitab4.5_0004928g0060
7	BP	GO:0009755	hormone-mediated signaling pathway	9	14638	7	1668	1.03	7.2e-06	0.0010284	Nitab4.5_0000302g0110, Nitab4.5_0000342g0270, Nitab4.5_0000687g0110, Nitab4.5_0000856g0210, Nitab4.5_0003721g0020, Nitab4.5_0004443g0040, Nitab4.5_0004928g0060
8	BP	GO:0009873	ethylene-activated signaling pathway	9	14638	7	1668	1.03	7.2e-06	0.0010284	Nitab4.5_0000302g0110, Nitab4.5_0000342g0270, Nitab4.5_0000687g0110, Nitab4.5_0000856g0210, Nitab4.5_0003721g0020, Nitab4.5_0004443g0040, Nitab4.5_0004928g0060
9	BP	GO:0032870	cellular response to hormone stimulus	9	14638	7	1668	1.03	7.2e-06	0.0010284	Nitab4.5_0000302g0110, Nitab4.5_0000342g0270, Nitab4.5_0000687g0110, Nitab4.5_0000856g0210, Nitab4.5_0003721g0020, Nitab4.5_0004443g0040, Nitab4.5_0004928g0060
10	BP	GO:0071310	cellular response to organic substance	9	14638	7	1668	1.03	7.2e-06	0.0010284	Nitab4.5_0000302g0110, Nitab4.5_0000342g0270, Nitab4.5_0000687g0110, Nitab4.5_0000856g0210, Nitab4.5_0003721g0020, Nitab4.5_0004443g0040, Nitab4.5_0004928g0060
11	BP	GO:0071369	cellular response to ethylene stimulus	9	14638	7	1668	1.03	7.2e-06	0.0010284	Nitab4.5_0000302g0110, Nitab4.5_0000342g0270, Nitab4.5_0000687g0110, Nitab4.5_0000856g0210, Nitab4.5_0003721g0020, Nitab4.5_0004443g0040, Nitab4.5_0004928g0060
12	BP	GO:0071495	cellular response to endogenous stimulus	9	14638	7	1668	1.03	7.2e-06	0.0010284	Nitab4.5_0000302g0110, Nitab4.5_0000342g0270, Nitab4.5_0000687g0110, Nitab4.5_0000856g0210, Nitab4.5_0003721g0020, Nitab4.5_0004443g0040, Nitab4.5_0004928g0060
13	BP	GO:0016310	phosphorylation	1756	14638	255	1668	200.1	1.2e-05	0.00158215	Nitab4.5_0000002g0160, Nitab4.5_0000005g0370, Nitab4.5_0000008g0310, Nitab4.5_0000010g0270, Nitab4.5_0000020g0010, Nitab4.5_0000021g0120, Nitab4.5_0000023g0740, Nitab4.5_0000023g0760, Nitab4.5_0000035g0400, Nitab4.5_0000043g0290, Nitab4.5_0000049g0100, Nitab4.5_0000057g0030, Nitab4.5_0000057g0100, Nitab4.5_0000059g0230, Nitab4.5_0000068g0010, Nitab4.5_0000068g0310, Nitab4.5_0000069g0370, Nitab4.5…
14	BP	GO:0070887	cellular response to chemical stimulus	16	14638	9	1668	1.82	1.7e-05	0.00208129	Nitab4.5_0000302g0110, Nitab4.5_0000342g0270, Nitab4.5_0000687g0110, Nitab4.5_0000855g0150, Nitab4.5_0000856g0210, Nitab4.5_0003721g0020, Nitab4.5_0004443g0040, Nitab4.5_0004448g0020, Nitab4.5_0004928g0060
15	BP	GO:0009772	photosynthetic electron transport in photosystem II	5	14638	5	1668	0.57	1.9e-05	0.00217107	Nitab4.5_0000220g0160, Nitab4.5_0001439g0110, Nitab4.5_0001761g0230, Nitab4.5_0003961g0020, Nitab4.5_0011952g0020
16	BP	GO:0009607	response to biotic stimulus	28	14638	12	1668	3.19	2.4e-05	0.00252059	Nitab4.5_0000595g0110, Nitab4.5_0001201g0020, Nitab4.5_0001504g0010, Nitab4.5_0002322g0020, Nitab4.5_0003638g0010, Nitab4.5_0006088g0020, Nitab4.5_0006321g0010, Nitab4.5_0008779g0020, Nitab4.5_0008835g0020, Nitab4.5_0009521g0010, Nitab4.5_0009872g0010, Nitab4.5_0018960g0010
17	BP	GO:0005976	polysaccharide metabolic process	138	14638	33	1668	15.73	2.5e-05	0.00252059	Nitab4.5_0000021g0570, Nitab4.5_0000027g0010, Nitab4.5_0000130g0300, Nitab4.5_0000185g0250, Nitab4.5_0000244g0350, Nitab4.5_0000308g0330, Nitab4.5_0000329g0220, Nitab4.5_0000396g0010, Nitab4.5_0000404g0110, Nitab4.5_0000446g0010, Nitab4.5_0000446g0040, Nitab4.5_0000564g0020, Nitab4.5_0000784g0030, Nitab4.5_0000926g0150, Nitab4.5_0001255g0020, Nitab4.5_0001819g0100, Nitab4.5_0002367g0020, Nitab4.5…
18	BP	GO:0051252	regulation of RNA metabolic process	1273	14638	190	1668	145.06	3.7e-05	0.003428	Nitab4.5_0000003g0900, Nitab4.5_0000014g0070, Nitab4.5_0000021g0930, Nitab4.5_0000023g0710, Nitab4.5_0000040g0250, Nitab4.5_0000044g0100, Nitab4.5_0000082g0150, Nitab4.5_0000091g0520, Nitab4.5_0000119g0430, Nitab4.5_0000140g0220, Nitab4.5_0000149g0170, Nitab4.5_0000171g0190, Nitab4.5_0000185g0110, Nitab4.5_0000188g0190, Nitab4.5_0000190g0050, Nitab4.5_0000202g0490, Nitab4.5_0000258g0130, Nitab4.5…
19	BP	GO:0006073	cellular glucan metabolic process	106	14638	27	1668	12.08	4.1e-05	0.003428	Nitab4.5_0000021g0570, Nitab4.5_0000027g0010, Nitab4.5_0000130g0300, Nitab4.5_0000244g0350, Nitab4.5_0000308g0330, Nitab4.5_0000329g0220, Nitab4.5_0000396g0010, Nitab4.5_0000404g0110, Nitab4.5_0000446g0010, Nitab4.5_0000446g0040, Nitab4.5_0000564g0020, Nitab4.5_0000926g0150, Nitab4.5_0001819g0100, Nitab4.5_0002367g0020, Nitab4.5_0002367g0030, Nitab4.5_0002980g0050, Nitab4.5_0003541g0040, Nitab4.5…
20	BP	GO:0044042	glucan metabolic process	106	14638	27	1668	12.08	4.1e-05	0.003428	Nitab4.5_0000021g0570, Nitab4.5_0000027g0010, Nitab4.5_0000130g0300, Nitab4.5_0000244g0350, Nitab4.5_0000308g0330, Nitab4.5_0000329g0220, Nitab4.5_0000396g0010, Nitab4.5_0000404g0110, Nitab4.5_0000446g0010, Nitab4.5_0000446g0040, Nitab4.5_0000564g0020, Nitab4.5_0000926g0150, Nitab4.5_0001819g0100, Nitab4.5_0002367g0020, Nitab4.5_0002367g0030, Nitab4.5_0002980g0050, Nitab4.5_0003541g0040, Nitab4.5…
21	BP	GO:0006355	regulation of transcription, DNA-templated	1270	14638	189	1668	144.72	4.6e-05	0.003428	Nitab4.5_0000003g0900, Nitab4.5_0000014g0070, Nitab4.5_0000021g0930, Nitab4.5_0000023g0710, Nitab4.5_0000040g0250, Nitab4.5_0000044g0100, Nitab4.5_0000082g0150, Nitab4.5_0000091g0520, Nitab4.5_0000119g0430, Nitab4.5_0000140g0220, Nitab4.5_0000149g0170, Nitab4.5_0000171g0190, Nitab4.5_0000185g0110, Nitab4.5_0000188g0190, Nitab4.5_0000190g0050, Nitab4.5_0000202g0490, Nitab4.5_0000258g0130, Nitab4.5…
22	BP	GO:1903506	regulation of nucleic acid-templated transcription	1270	14638	189	1668	144.72	4.6e-05	0.003428	Nitab4.5_0000003g0900, Nitab4.5_0000014g0070, Nitab4.5_0000021g0930, Nitab4.5_0000023g0710, Nitab4.5_0000040g0250, Nitab4.5_0000044g0100, Nitab4.5_0000082g0150, Nitab4.5_0000091g0520, Nitab4.5_0000119g0430, Nitab4.5_0000140g0220, Nitab4.5_0000149g0170, Nitab4.5_0000171g0190, Nitab4.5_0000185g0110, Nitab4.5_0000188g0190, Nitab4.5_0000190g0050, Nitab4.5_0000202g0490, Nitab4.5_0000258g0130, Nitab4.5…
23	BP	GO:2001141	regulation of RNA biosynthetic process	1270	14638	189	1668	144.72	4.6e-05	0.003428	Nitab4.5_0000003g0900, Nitab4.5_0000014g0070, Nitab4.5_0000021g0930, Nitab4.5_0000023g0710, Nitab4.5_0000040g0250, Nitab4.5_0000044g0100, Nitab4.5_0000082g0150, Nitab4.5_0000091g0520, Nitab4.5_0000119g0430, Nitab4.5_0000140g0220, Nitab4.5_0000149g0170, Nitab4.5_0000171g0190, Nitab4.5_0000185g0110, Nitab4.5_0000188g0190, Nitab4.5_0000190g0050, Nitab4.5_0000202g0490, Nitab4.5_0000258g0130, Nitab4.5…
24	BP	GO:0019219	regulation of nucleobase-containing compound metabolic process	1282	14638	190	1668	146.08	5.5e-05	0.00392792	Nitab4.5_0000003g0900, Nitab4.5_0000014g0070, Nitab4.5_0000021g0930, Nitab4.5_0000023g0710, Nitab4.5_0000040g0250, Nitab4.5_0000044g0100, Nitab4.5_0000082g0150, Nitab4.5_0000091g0520, Nitab4.5_0000119g0430, Nitab4.5_0000140g0220, Nitab4.5_0000149g0170, Nitab4.5_0000171g0190, Nitab4.5_0000185g0110, Nitab4.5_0000188g0190, Nitab4.5_0000190g0050, Nitab4.5_0000202g0490, Nitab4.5_0000258g0130, Nitab4.5…
25	BP	GO:0009765	photosynthesis, light harvesting	60	14638	18	1668	6.84	8e-05	0.0054848	Nitab4.5_0000297g0150, Nitab4.5_0000441g0070, Nitab4.5_0000495g0040, Nitab4.5_0000592g0320, Nitab4.5_0000592g0350, Nitab4.5_0000592g0380, Nitab4.5_0000982g0200, Nitab4.5_0002210g0070, Nitab4.5_0002210g0110, Nitab4.5_0002814g0040, Nitab4.5_0002814g0050, Nitab4.5_0003434g0050, Nitab4.5_0003611g0080, Nitab4.5_0004269g0080, Nitab4.5_0006300g0020, Nitab4.5_0008360g0020, Nitab4.5_0011941g0010, Nitab4.5…
26	BP	GO:0015977	carbon fixation	15	14638	8	1668	1.71	8.6e-05	0.00566938	Nitab4.5_0000007g0300, Nitab4.5_0000035g0130, Nitab4.5_0002183g0050, Nitab4.5_0002553g0010, Nitab4.5_0002755g0110, Nitab4.5_0004675g0020, Nitab4.5_0006084g0010, Nitab4.5_0020415g0010
27	BP	GO:0009889	regulation of biosynthetic process	1289	14638	189	1668	146.88	0.00011	0.00608194	Nitab4.5_0000003g0900, Nitab4.5_0000014g0070, Nitab4.5_0000021g0930, Nitab4.5_0000023g0710, Nitab4.5_0000040g0250, Nitab4.5_0000044g0100, Nitab4.5_0000082g0150, Nitab4.5_0000091g0520, Nitab4.5_0000119g0430, Nitab4.5_0000140g0220, Nitab4.5_0000149g0170, Nitab4.5_0000171g0190, Nitab4.5_0000185g0110, Nitab4.5_0000188g0190, Nitab4.5_0000190g0050, Nitab4.5_0000202g0490, Nitab4.5_0000258g0130, Nitab4.5…
28	BP	GO:0010556	regulation of macromolecule biosynthetic process	1289	14638	189	1668	146.88	0.00011	0.00608194	Nitab4.5_0000003g0900, Nitab4.5_0000014g0070, Nitab4.5_0000021g0930, Nitab4.5_0000023g0710, Nitab4.5_0000040g0250, Nitab4.5_0000044g0100, Nitab4.5_0000082g0150, Nitab4.5_0000091g0520, Nitab4.5_0000119g0430, Nitab4.5_0000140g0220, Nitab4.5_0000149g0170, Nitab4.5_0000171g0190, Nitab4.5_0000185g0110, Nitab4.5_0000188g0190, Nitab4.5_0000190g0050, Nitab4.5_0000202g0490, Nitab4.5_0000258g0130, Nitab4.5…
29	BP	GO:0031326	regulation of cellular biosynthetic process	1289	14638	189	1668	146.88	0.00011	0.00608194	Nitab4.5_0000003g0900, Nitab4.5_0000014g0070, Nitab4.5_0000021g0930, Nitab4.5_0000023g0710, Nitab4.5_0000040g0250, Nitab4.5_0000044g0100, Nitab4.5_0000082g0150, Nitab4.5_0000091g0520, Nitab4.5_0000119g0430, Nitab4.5_0000140g0220, Nitab4.5_0000149g0170, Nitab4.5_0000171g0190, Nitab4.5_0000185g0110, Nitab4.5_0000188g0190, Nitab4.5_0000190g0050, Nitab4.5_0000202g0490, Nitab4.5_0000258g0130, Nitab4.5…
30	BP	GO:2000112	regulation of cellular macromolecule biosynthetic process	1289	14638	189	1668	146.88	0.00011	0.00608194	Nitab4.5_0000003g0900, Nitab4.5_0000014g0070, Nitab4.5_0000021g0930, Nitab4.5_0000023g0710, Nitab4.5_0000040g0250, Nitab4.5_0000044g0100, Nitab4.5_0000082g0150, Nitab4.5_0000091g0520, Nitab4.5_0000119g0430, Nitab4.5_0000140g0220, Nitab4.5_0000149g0170, Nitab4.5_0000171g0190, Nitab4.5_0000185g0110, Nitab4.5_0000188g0190, Nitab4.5_0000190g0050, Nitab4.5_0000202g0490, Nitab4.5_0000258g0130, Nitab4.5…
31	BP	GO:0000160	phosphorelay signal transduction system	83	14638	22	1668	9.46	0.00011	0.00608194	Nitab4.5_0000302g0110, Nitab4.5_0000319g0050, Nitab4.5_0000342g0270, Nitab4.5_0000687g0110, Nitab4.5_0000856g0210, Nitab4.5_0001364g0020, Nitab4.5_0002053g0060, Nitab4.5_0002162g0080, Nitab4.5_0002208g0100, Nitab4.5_0002361g0050, Nitab4.5_0002382g0030, Nitab4.5_0003714g0010, Nitab4.5_0003721g0020, Nitab4.5_0004015g0060, Nitab4.5_0004249g0020, Nitab4.5_0004443g0040, Nitab4.5_0004928g0060, Nitab4.5…
32	BP	GO:0015994	chlorophyll metabolic process	20	14638	9	1668	2.28	0.00016	0.00857	Nitab4.5_0000123g0170, Nitab4.5_0001128g0080, Nitab4.5_0001270g0120, Nitab4.5_0001775g0050, Nitab4.5_0005195g0040, Nitab4.5_0006000g0080, Nitab4.5_0010636g0020, Nitab4.5_0011519g0010, Nitab4.5_0011519g0020
33	BP	GO:0031323	regulation of cellular metabolic process	1336	14638	192	1668	152.24	0.00028	0.0141153	Nitab4.5_0000003g0900, Nitab4.5_0000014g0070, Nitab4.5_0000021g0930, Nitab4.5_0000023g0710, Nitab4.5_0000040g0250, Nitab4.5_0000044g0100, Nitab4.5_0000082g0150, Nitab4.5_0000091g0520, Nitab4.5_0000119g0430, Nitab4.5_0000140g0220, Nitab4.5_0000149g0170, Nitab4.5_0000171g0190, Nitab4.5_0000185g0110, Nitab4.5_0000188g0190, Nitab4.5_0000190g0050, Nitab4.5_0000202g0490, Nitab4.5_0000258g0130, Nitab4.5…
34	BP	GO:0044264	cellular polysaccharide metabolic process	118	14638	27	1668	13.45	0.00028	0.0141153	Nitab4.5_0000021g0570, Nitab4.5_0000027g0010, Nitab4.5_0000130g0300, Nitab4.5_0000244g0350, Nitab4.5_0000308g0330, Nitab4.5_0000329g0220, Nitab4.5_0000396g0010, Nitab4.5_0000404g0110, Nitab4.5_0000446g0010, Nitab4.5_0000446g0040, Nitab4.5_0000564g0020, Nitab4.5_0000926g0150, Nitab4.5_0001819g0100, Nitab4.5_0002367g0020, Nitab4.5_0002367g0030, Nitab4.5_0002980g0050, Nitab4.5_0003541g0040, Nitab4.5…
35	BP	GO:0051171	regulation of nitrogen compound metabolic process	1330	14638	191	1668	151.55	0.0003	0.0142833	Nitab4.5_0000003g0900, Nitab4.5_0000014g0070, Nitab4.5_0000021g0930, Nitab4.5_0000023g0710, Nitab4.5_0000040g0250, Nitab4.5_0000044g0100, Nitab4.5_0000082g0150, Nitab4.5_0000091g0520, Nitab4.5_0000119g0430, Nitab4.5_0000140g0220, Nitab4.5_0000149g0170, Nitab4.5_0000171g0190, Nitab4.5_0000185g0110, Nitab4.5_0000188g0190, Nitab4.5_0000190g0050, Nitab4.5_0000202g0490, Nitab4.5_0000258g0130, Nitab4.5…
36	BP	GO:0080090	regulation of primary metabolic process	1330	14638	191	1668	151.55	0.0003	0.0142833	Nitab4.5_0000003g0900, Nitab4.5_0000014g0070, Nitab4.5_0000021g0930, Nitab4.5_0000023g0710, Nitab4.5_0000040g0250, Nitab4.5_0000044g0100, Nitab4.5_0000082g0150, Nitab4.5_0000091g0520, Nitab4.5_0000119g0430, Nitab4.5_0000140g0220, Nitab4.5_0000149g0170, Nitab4.5_0000171g0190, Nitab4.5_0000185g0110, Nitab4.5_0000188g0190, Nitab4.5_0000190g0050, Nitab4.5_0000202g0490, Nitab4.5_0000258g0130, Nitab4.5…
37	BP	GO:0010468	regulation of gene expression	1326	14638	190	1668	151.1	0.00036	0.0166768	Nitab4.5_0000003g0900, Nitab4.5_0000014g0070, Nitab4.5_0000021g0930, Nitab4.5_0000023g0710, Nitab4.5_0000040g0250, Nitab4.5_0000044g0100, Nitab4.5_0000082g0150, Nitab4.5_0000091g0520, Nitab4.5_0000119g0430, Nitab4.5_0000140g0220, Nitab4.5_0000149g0170, Nitab4.5_0000171g0190, Nitab4.5_0000185g0110, Nitab4.5_0000188g0190, Nitab4.5_0000190g0050, Nitab4.5_0000202g0490, Nitab4.5_0000258g0130, Nitab4.5…
38	BP	GO:0015995	chlorophyll biosynthetic process	14	14638	7	1668	1.6	0.00041	0.0184932	Nitab4.5_0000123g0170, Nitab4.5_0001128g0080, Nitab4.5_0001270g0120, Nitab4.5_0001775g0050, Nitab4.5_0005195g0040, Nitab4.5_0006000g0080, Nitab4.5_0010636g0020
39	BP	GO:0042221	response to chemical	151	14638	31	1668	17.21	0.00078	0.0331114	Nitab4.5_0000005g0460, Nitab4.5_0000031g0420, Nitab4.5_0000062g0560, Nitab4.5_0000241g0060, Nitab4.5_0000302g0110, Nitab4.5_0000342g0270, Nitab4.5_0000439g0020, Nitab4.5_0000631g0140, Nitab4.5_0000687g0110, Nitab4.5_0000723g0150, Nitab4.5_0000836g0020, Nitab4.5_0000855g0150, Nitab4.5_0000856g0210, Nitab4.5_0000915g0100, Nitab4.5_0001078g0110, Nitab4.5_0001988g0030, Nitab4.5_0002234g0130, Nitab4.5…
40	BP	GO:0008037	cell recognition	89	14638	21	1668	10.14	0.00085	0.0331114	Nitab4.5_0000043g0290, Nitab4.5_0000207g0430, Nitab4.5_0000297g0290, Nitab4.5_0000297g0310, Nitab4.5_0000362g0110, Nitab4.5_0000762g0120, Nitab4.5_0000926g0030, Nitab4.5_0001252g0020, Nitab4.5_0001380g0040, Nitab4.5_0001592g0120, Nitab4.5_0001726g0100, Nitab4.5_0001822g0090, Nitab4.5_0001984g0100, Nitab4.5_0002202g0010, Nitab4.5_0003122g0050, Nitab4.5_0003796g0060, Nitab4.5_0004360g0060, Nitab4.5…
41	BP	GO:0009856	pollination	89	14638	21	1668	10.14	0.00085	0.0331114	Nitab4.5_0000043g0290, Nitab4.5_0000207g0430, Nitab4.5_0000297g0290, Nitab4.5_0000297g0310, Nitab4.5_0000362g0110, Nitab4.5_0000762g0120, Nitab4.5_0000926g0030, Nitab4.5_0001252g0020, Nitab4.5_0001380g0040, Nitab4.5_0001592g0120, Nitab4.5_0001726g0100, Nitab4.5_0001822g0090, Nitab4.5_0001984g0100, Nitab4.5_0002202g0010, Nitab4.5_0003122g0050, Nitab4.5_0003796g0060, Nitab4.5_0004360g0060, Nitab4.5…
42	BP	GO:0009875	pollen-pistil interaction	89	14638	21	1668	10.14	0.00085	0.0331114	Nitab4.5_0000043g0290, Nitab4.5_0000207g0430, Nitab4.5_0000297g0290, Nitab4.5_0000297g0310, Nitab4.5_0000362g0110, Nitab4.5_0000762g0120, Nitab4.5_0000926g0030, Nitab4.5_0001252g0020, Nitab4.5_0001380g0040, Nitab4.5_0001592g0120, Nitab4.5_0001726g0100, Nitab4.5_0001822g0090, Nitab4.5_0001984g0100, Nitab4.5_0002202g0010, Nitab4.5_0003122g0050, Nitab4.5_0003796g0060, Nitab4.5_0004360g0060, Nitab4.5…
43	BP	GO:0044706	multi-multicellular organism process	89	14638	21	1668	10.14	0.00085	0.0331114	Nitab4.5_0000043g0290, Nitab4.5_0000207g0430, Nitab4.5_0000297g0290, Nitab4.5_0000297g0310, Nitab4.5_0000362g0110, Nitab4.5_0000762g0120, Nitab4.5_0000926g0030, Nitab4.5_0001252g0020, Nitab4.5_0001380g0040, Nitab4.5_0001592g0120, Nitab4.5_0001726g0100, Nitab4.5_0001822g0090, Nitab4.5_0001984g0100, Nitab4.5_0002202g0010, Nitab4.5_0003122g0050, Nitab4.5_0003796g0060, Nitab4.5_0004360g0060, Nitab4.5…
44	BP	GO:0048544	recognition of pollen	89	14638	21	1668	10.14	0.00085	0.0331114	Nitab4.5_0000043g0290, Nitab4.5_0000207g0430, Nitab4.5_0000297g0290, Nitab4.5_0000297g0310, Nitab4.5_0000362g0110, Nitab4.5_0000762g0120, Nitab4.5_0000926g0030, Nitab4.5_0001252g0020, Nitab4.5_0001380g0040, Nitab4.5_0001592g0120, Nitab4.5_0001726g0100, Nitab4.5_0001822g0090, Nitab4.5_0001984g0100, Nitab4.5_0002202g0010, Nitab4.5_0003122g0050, Nitab4.5_0003796g0060, Nitab4.5_0004360g0060, Nitab4.5…
45	BP	GO:0060255	regulation of macromolecule metabolic process	1371	14638	192	1668	156.23	0.00106	0.0403742	Nitab4.5_0000003g0900, Nitab4.5_0000014g0070, Nitab4.5_0000021g0930, Nitab4.5_0000023g0710, Nitab4.5_0000040g0250, Nitab4.5_0000044g0100, Nitab4.5_0000082g0150, Nitab4.5_0000091g0520, Nitab4.5_0000119g0430, Nitab4.5_0000140g0220, Nitab4.5_0000149g0170, Nitab4.5_0000171g0190, Nitab4.5_0000185g0110, Nitab4.5_0000188g0190, Nitab4.5_0000190g0050, Nitab4.5_0000202g0490, Nitab4.5_0000258g0130, Nitab4.5…
46	BP	GO:0019222	regulation of metabolic process	1386	14638	193	1668	157.93	0.00135	0.0503022	Nitab4.5_0000003g0900, Nitab4.5_0000014g0070, Nitab4.5_0000021g0930, Nitab4.5_0000023g0710, Nitab4.5_0000040g0250, Nitab4.5_0000044g0100, Nitab4.5_0000082g0150, Nitab4.5_0000091g0520, Nitab4.5_0000119g0430, Nitab4.5_0000140g0220, Nitab4.5_0000149g0170, Nitab4.5_0000171g0190, Nitab4.5_0000185g0110, Nitab4.5_0000188g0190, Nitab4.5_0000190g0050, Nitab4.5_0000202g0490, Nitab4.5_0000258g0130, Nitab4.5…
47	BP	GO:0051704	multi-organism process	98	14638	21	1668	11.17	0.00303	0.110498	Nitab4.5_0000043g0290, Nitab4.5_0000207g0430, Nitab4.5_0000297g0290, Nitab4.5_0000297g0310, Nitab4.5_0000362g0110, Nitab4.5_0000762g0120, Nitab4.5_0000926g0030, Nitab4.5_0001252g0020, Nitab4.5_0001380g0040, Nitab4.5_0001592g0120, Nitab4.5_0001726g0100, Nitab4.5_0001822g0090, Nitab4.5_0001984g0100, Nitab4.5_0002202g0010, Nitab4.5_0003122g0050, Nitab4.5_0003796g0060, Nitab4.5_0004360g0060, Nitab4.5…
48	BP	GO:0006629	lipid metabolic process	713	14638	105	1668	81.25	0.00322	0.114981	Nitab4.5_0000005g0020, Nitab4.5_0000005g0200, Nitab4.5_0000006g0380, Nitab4.5_0000011g0260, Nitab4.5_0000059g0020, Nitab4.5_0000119g0150, Nitab4.5_0000137g0250, Nitab4.5_0000140g0030, Nitab4.5_0000185g0130, Nitab4.5_0000187g0110, Nitab4.5_0000252g0100, Nitab4.5_0000256g0130, Nitab4.5_0000307g0280, Nitab4.5_0000310g0220, Nitab4.5_0000321g0200, Nitab4.5_0000349g0060, Nitab4.5_0000376g0070, Nitab4.5…
49	BP	GO:0005975	carbohydrate metabolic process	894	14638	128	1668	101.87	0.00337	0.117881	Nitab4.5_0000003g0070, Nitab4.5_0000021g0570, Nitab4.5_0000027g0010, Nitab4.5_0000032g0010, Nitab4.5_0000072g0120, Nitab4.5_0000084g0440, Nitab4.5_0000110g0640, Nitab4.5_0000130g0300, Nitab4.5_0000132g0160, Nitab4.5_0000136g0100, Nitab4.5_0000168g0120, Nitab4.5_0000170g0180, Nitab4.5_0000185g0250, Nitab4.5_0000241g0110, Nitab4.5_0000244g0350, Nitab4.5_0000247g0020, Nitab4.5_0000258g0130, Nitab4.5…
50	BP	GO:0006950	response to stress	819	14638	117	1668	93.33	0.00531	0.182027	Nitab4.5_0000038g0180, Nitab4.5_0000082g0150, Nitab4.5_0000116g0500, Nitab4.5_0000119g0390, Nitab4.5_0000145g0040, Nitab4.5_0000198g0140, Nitab4.5_0000227g0330, Nitab4.5_0000280g0230, Nitab4.5_0000280g0250, Nitab4.5_0000295g0060, Nitab4.5_0000321g0280, Nitab4.5_0000336g0020, Nitab4.5_0000337g0070, Nitab4.5_0000376g0090, Nitab4.5_0000391g0020, Nitab4.5_0000397g0010, Nitab4.5_0000407g0130, Nitab4.5…
51	BP	GO:0008152	metabolic process	11093	14638	1306	1668	1264.05	0.00555	0.186524	Nitab4.5_0000002g0160, Nitab4.5_0000003g0070, Nitab4.5_0000003g0900, Nitab4.5_0000004g0020, Nitab4.5_0000005g0020, Nitab4.5_0000005g0200, Nitab4.5_0000005g0370, Nitab4.5_0000006g0380, Nitab4.5_0000007g0300, Nitab4.5_0000008g0310, Nitab4.5_0000008g0500, Nitab4.5_0000008g0920, Nitab4.5_0000010g0270, Nitab4.5_0000011g0260, Nitab4.5_0000014g0070, Nitab4.5_0000019g0120, Nitab4.5_0000020g0010, Nitab4.5…
52	BP	GO:0006979	response to oxidative stress	97	14638	20	1668	11.05	0.00593	0.195462	Nitab4.5_0000038g0180, Nitab4.5_0000376g0090, Nitab4.5_0000407g0130, Nitab4.5_0000669g0080, Nitab4.5_0000702g0130, Nitab4.5_0000855g0150, Nitab4.5_0001137g0050, Nitab4.5_0001892g0070, Nitab4.5_0002195g0020, Nitab4.5_0002827g0020, Nitab4.5_0003436g0020, Nitab4.5_0004448g0020, Nitab4.5_0004989g0030, Nitab4.5_0005605g0020, Nitab4.5_0006051g0020, Nitab4.5_0006960g0010, Nitab4.5_0007254g0040, Nitab4.5…
53	BP	GO:0042440	pigment metabolic process	54	14638	13	1668	6.15	0.00653	0.211178	Nitab4.5_0000123g0170, Nitab4.5_0000515g0180, Nitab4.5_0001128g0080, Nitab4.5_0001270g0120, Nitab4.5_0001775g0050, Nitab4.5_0002200g0010, Nitab4.5_0002347g0020, Nitab4.5_0003456g0020, Nitab4.5_0005195g0040, Nitab4.5_0006000g0080, Nitab4.5_0010636g0020, Nitab4.5_0011519g0010, Nitab4.5_0011519g0020
54	BP	GO:0000003	reproduction	106	14638	21	1668	12.08	0.00784	0.244323	Nitab4.5_0000043g0290, Nitab4.5_0000207g0430, Nitab4.5_0000297g0290, Nitab4.5_0000297g0310, Nitab4.5_0000362g0110, Nitab4.5_0000762g0120, Nitab4.5_0000926g0030, Nitab4.5_0001252g0020, Nitab4.5_0001380g0040, Nitab4.5_0001592g0120, Nitab4.5_0001726g0100, Nitab4.5_0001822g0090, Nitab4.5_0001984g0100, Nitab4.5_0002202g0010, Nitab4.5_0003122g0050, Nitab4.5_0003796g0060, Nitab4.5_0004360g0060, Nitab4.5…
55	BP	GO:0022414	reproductive process	106	14638	21	1668	12.08	0.00784	0.244323	Nitab4.5_0000043g0290, Nitab4.5_0000207g0430, Nitab4.5_0000297g0290, Nitab4.5_0000297g0310, Nitab4.5_0000362g0110, Nitab4.5_0000762g0120, Nitab4.5_0000926g0030, Nitab4.5_0001252g0020, Nitab4.5_0001380g0040, Nitab4.5_0001592g0120, Nitab4.5_0001726g0100, Nitab4.5_0001822g0090, Nitab4.5_0001984g0100, Nitab4.5_0002202g0010, Nitab4.5_0003122g0050, Nitab4.5_0003796g0060, Nitab4.5_0004360g0060, Nitab4.5…
56	BP	GO:0050896	response to stimulus	1446	14638	193	1668	164.77	0.00873	0.267023	Nitab4.5_0000002g0160, Nitab4.5_0000005g0460, Nitab4.5_0000031g0420, Nitab4.5_0000038g0180, Nitab4.5_0000062g0560, Nitab4.5_0000082g0150, Nitab4.5_0000097g0010, Nitab4.5_0000116g0290, Nitab4.5_0000116g0500, Nitab4.5_0000119g0150, Nitab4.5_0000119g0390, Nitab4.5_0000145g0040, Nitab4.5_0000152g0050, Nitab4.5_0000198g0140, Nitab4.5_0000227g0330, Nitab4.5_0000241g0060, Nitab4.5_0000280g0230, Nitab4.5…
57	BP	GO:0046148	pigment biosynthetic process	44	14638	11	1668	5.01	0.00888	0.267023	Nitab4.5_0000123g0170, Nitab4.5_0000515g0180, Nitab4.5_0001128g0080, Nitab4.5_0001270g0120, Nitab4.5_0001775g0050, Nitab4.5_0002200g0010, Nitab4.5_0002347g0020, Nitab4.5_0003456g0020, Nitab4.5_0005195g0040, Nitab4.5_0006000g0080, Nitab4.5_0010636g0020
58	BP	GO:0006796	phosphate-containing compound metabolic process	2300	14638	296	1668	262.08	0.00912	0.269512	Nitab4.5_0000002g0160, Nitab4.5_0000005g0370, Nitab4.5_0000008g0310, Nitab4.5_0000010g0270, Nitab4.5_0000020g0010, Nitab4.5_0000021g0120, Nitab4.5_0000023g0740, Nitab4.5_0000023g0760, Nitab4.5_0000035g0400, Nitab4.5_0000043g0290, Nitab4.5_0000049g0100, Nitab4.5_0000057g0030, Nitab4.5_0000057g0100, Nitab4.5_0000059g0230, Nitab4.5_0000068g0010, Nitab4.5_0000068g0310, Nitab4.5_0000069g0370, Nitab4.5…
59	BP	GO:0006793	phosphorus metabolic process	2303	14638	296	1668	262.43	0.00976	0.28281	Nitab4.5_0000002g0160, Nitab4.5_0000005g0370, Nitab4.5_0000008g0310, Nitab4.5_0000010g0270, Nitab4.5_0000020g0010, Nitab4.5_0000021g0120, Nitab4.5_0000023g0740, Nitab4.5_0000023g0760, Nitab4.5_0000035g0400, Nitab4.5_0000043g0290, Nitab4.5_0000049g0100, Nitab4.5_0000057g0030, Nitab4.5_0000057g0100, Nitab4.5_0000059g0230, Nitab4.5_0000068g0010, Nitab4.5_0000068g0310, Nitab4.5_0000069g0370, Nitab4.5…
60	CC	GO:0016020	membrane	2966	6659	339	554	246.76	1.5e-16	5.91e-14	Nitab4.5_0000005g0460, Nitab4.5_0000006g0100, Nitab4.5_0000007g0040, Nitab4.5_0000009g0270, Nitab4.5_0000010g0030, Nitab4.5_0000015g0010, Nitab4.5_0000018g0040, Nitab4.5_0000019g0100, Nitab4.5_0000021g0570, Nitab4.5_0000028g0420, Nitab4.5_0000030g0450, Nitab4.5_0000031g0420, Nitab4.5_0000032g0340, Nitab4.5_0000036g0520, Nitab4.5_0000040g0080, Nitab4.5_0000043g0320, Nitab4.5_0000047g0180, Nitab4.5…
61	CC	GO:0005618	cell wall	77	6659	23	554	6.41	3.1e-08	4.2e-06	Nitab4.5_0000055g0060, Nitab4.5_0000116g0400, Nitab4.5_0000244g0350, Nitab4.5_0000329g0220, Nitab4.5_0000357g0140, Nitab4.5_0000396g0010, Nitab4.5_0000404g0110, Nitab4.5_0000446g0010, Nitab4.5_0000446g0040, Nitab4.5_0000566g0210, Nitab4.5_0000926g0150, Nitab4.5_0001819g0100, Nitab4.5_0003016g0020, Nitab4.5_0003093g0040, Nitab4.5_0003093g0050, Nitab4.5_0003902g0060, Nitab4.5_0003934g0060, Nitab4.5…
62	CC	GO:0030312	external encapsulating structure	83	6659	24	554	6.91	3.2e-08	4.2e-06	Nitab4.5_0000055g0060, Nitab4.5_0000116g0400, Nitab4.5_0000244g0350, Nitab4.5_0000329g0220, Nitab4.5_0000357g0140, Nitab4.5_0000382g0110, Nitab4.5_0000396g0010, Nitab4.5_0000404g0110, Nitab4.5_0000446g0010, Nitab4.5_0000446g0040, Nitab4.5_0000566g0210, Nitab4.5_0000926g0150, Nitab4.5_0001819g0100, Nitab4.5_0003016g0020, Nitab4.5_0003093g0040, Nitab4.5_0003093g0050, Nitab4.5_0003902g0060, Nitab4.5…
63	CC	GO:0005576	extracellular region	95	6659	23	554	7.9	2e-06	0.000197	Nitab4.5_0000068g0270, Nitab4.5_0000132g0150, Nitab4.5_0000142g0340, Nitab4.5_0000244g0350, Nitab4.5_0000329g0220, Nitab4.5_0000396g0010, Nitab4.5_0000404g0110, Nitab4.5_0000446g0010, Nitab4.5_0000446g0040, Nitab4.5_0000926g0150, Nitab4.5_0001819g0100, Nitab4.5_0002055g0020, Nitab4.5_0003323g0020, Nitab4.5_0003761g0030, Nitab4.5_0003934g0060, Nitab4.5_0004476g0050, Nitab4.5_0005644g0010, Nitab4.5…
64	CC	GO:0009579	thylakoid	108	6659	23	554	8.99	2e-05	0.001576	Nitab4.5_0000040g0080, Nitab4.5_0000043g0320, Nitab4.5_0000073g0060, Nitab4.5_0000220g0160, Nitab4.5_0000382g0110, Nitab4.5_0000611g0110, Nitab4.5_0000634g0080, Nitab4.5_0001219g0180, Nitab4.5_0001485g0010, Nitab4.5_0002005g0010, Nitab4.5_0002420g0030, Nitab4.5_0002477g0050, Nitab4.5_0002946g0010, Nitab4.5_0004899g0020, Nitab4.5_0006563g0030, Nitab4.5_0007859g0010, Nitab4.5_0008037g0010, Nitab4.5…
65	CC	GO:0048046	apoplast	43	6659	13	554	3.58	2.8e-05	0.00163229	Nitab4.5_0000244g0350, Nitab4.5_0000329g0220, Nitab4.5_0000396g0010, Nitab4.5_0000404g0110, Nitab4.5_0000446g0010, Nitab4.5_0000446g0040, Nitab4.5_0000926g0150, Nitab4.5_0001819g0100, Nitab4.5_0003934g0060, Nitab4.5_0004476g0050, Nitab4.5_0007701g0010, Nitab4.5_0009032g0020, Nitab4.5_0013465g0010
66	CC	GO:0009521	photosystem	103	6659	22	554	8.57	2.9e-05	0.00163229	Nitab4.5_0000040g0080, Nitab4.5_0000043g0320, Nitab4.5_0000073g0060, Nitab4.5_0000220g0160, Nitab4.5_0000382g0110, Nitab4.5_0000611g0110, Nitab4.5_0000634g0080, Nitab4.5_0001219g0180, Nitab4.5_0001485g0010, Nitab4.5_0002005g0010, Nitab4.5_0002420g0030, Nitab4.5_0002477g0050, Nitab4.5_0002946g0010, Nitab4.5_0004899g0020, Nitab4.5_0006563g0030, Nitab4.5_0007859g0010, Nitab4.5_0008037g0010, Nitab4.5…
67	CC	GO:0034357	photosynthetic membrane	106	6659	22	554	8.82	4.6e-05	0.0022655	Nitab4.5_0000040g0080, Nitab4.5_0000043g0320, Nitab4.5_0000073g0060, Nitab4.5_0000220g0160, Nitab4.5_0000382g0110, Nitab4.5_0000611g0110, Nitab4.5_0000634g0080, Nitab4.5_0001219g0180, Nitab4.5_0001485g0010, Nitab4.5_0002005g0010, Nitab4.5_0002420g0030, Nitab4.5_0002477g0050, Nitab4.5_0002946g0010, Nitab4.5_0004899g0020, Nitab4.5_0006563g0030, Nitab4.5_0007859g0010, Nitab4.5_0008037g0010, Nitab4.5…
68	CC	GO:0071944	cell periphery	179	6659	30	554	14.89	0.00015	0.00656667	Nitab4.5_0000055g0060, Nitab4.5_0000116g0400, Nitab4.5_0000244g0350, Nitab4.5_0000329g0220, Nitab4.5_0000357g0140, Nitab4.5_0000382g0110, Nitab4.5_0000396g0010, Nitab4.5_0000404g0110, Nitab4.5_0000446g0010, Nitab4.5_0000446g0040, Nitab4.5_0000566g0210, Nitab4.5_0000926g0150, Nitab4.5_0001068g0090, Nitab4.5_0001637g0050, Nitab4.5_0001819g0100, Nitab4.5_0002960g0030, Nitab4.5_0003016g0020, Nitab4.5…
69	CC	GO:0009522	photosystem I	41	6659	10	554	3.41	0.00154	0.060676	Nitab4.5_0000043g0320, Nitab4.5_0000611g0110, Nitab4.5_0001219g0180, Nitab4.5_0002005g0010, Nitab4.5_0002946g0010, Nitab4.5_0008665g0020, Nitab4.5_0011099g0030, Nitab4.5_0017347g0020, Nitab4.5_0023521g0020, Nitab4.5_0025922g0020
70	MF	GO:0046906	tetrapyrrole binding	426	21606	118	2287	45.09	2.2e-23	2.77e-20	Nitab4.5_0000025g0260, Nitab4.5_0000027g0190, Nitab4.5_0000038g0180, Nitab4.5_0000062g0010, Nitab4.5_0000068g0020, Nitab4.5_0000068g0040, Nitab4.5_0000107g0130, Nitab4.5_0000121g0090, Nitab4.5_0000123g0370, Nitab4.5_0000123g0430, Nitab4.5_0000132g0260, Nitab4.5_0000156g0120, Nitab4.5_0000220g0160, Nitab4.5_0000246g0270, Nitab4.5_0000256g0030, Nitab4.5_0000256g0050, Nitab4.5_0000376g0090, Nitab4.5…
71	MF	GO:0020037	heme binding	416	21606	114	2287	44.03	3.2e-22	2.02e-19	Nitab4.5_0000025g0260, Nitab4.5_0000027g0190, Nitab4.5_0000038g0180, Nitab4.5_0000062g0010, Nitab4.5_0000068g0020, Nitab4.5_0000068g0040, Nitab4.5_0000107g0130, Nitab4.5_0000121g0090, Nitab4.5_0000123g0370, Nitab4.5_0000123g0430, Nitab4.5_0000132g0260, Nitab4.5_0000156g0120, Nitab4.5_0000246g0270, Nitab4.5_0000256g0030, Nitab4.5_0000256g0050, Nitab4.5_0000376g0090, Nitab4.5_0000390g0050, Nitab4.5…
72	MF	GO:0005506	iron ion binding	459	21606	115	2287	48.59	4.8e-19	2.02e-16	Nitab4.5_0000025g0260, Nitab4.5_0000027g0190, Nitab4.5_0000062g0010, Nitab4.5_0000068g0020, Nitab4.5_0000068g0040, Nitab4.5_0000107g0130, Nitab4.5_0000121g0090, Nitab4.5_0000123g0370, Nitab4.5_0000123g0430, Nitab4.5_0000132g0260, Nitab4.5_0000156g0120, Nitab4.5_0000222g0140, Nitab4.5_0000246g0270, Nitab4.5_0000256g0030, Nitab4.5_0000256g0050, Nitab4.5_0000322g0180, Nitab4.5_0000390g0050, Nitab4.5…
73	MF	GO:0016491	oxidoreductase activity	1983	21606	327	2287	209.9	2.1e-17	6.62e-15	Nitab4.5_0000002g0340, Nitab4.5_0000003g0070, Nitab4.5_0000008g0500, Nitab4.5_0000025g0260, Nitab4.5_0000025g0290, Nitab4.5_0000027g0190, Nitab4.5_0000038g0180, Nitab4.5_0000040g0310, Nitab4.5_0000059g0020, Nitab4.5_0000062g0010, Nitab4.5_0000068g0020, Nitab4.5_0000068g0040, Nitab4.5_0000090g0310, Nitab4.5_0000095g0080, Nitab4.5_0000102g0040, Nitab4.5_0000107g0130, Nitab4.5_0000121g0090, Nitab4.5…
74	MF	GO:0004672	protein kinase activity	1561	21606	249	2287	165.23	9e-12	2.27e-09	Nitab4.5_0000002g0160, Nitab4.5_0000005g0370, Nitab4.5_0000008g0310, Nitab4.5_0000010g0270, Nitab4.5_0000020g0010, Nitab4.5_0000021g0120, Nitab4.5_0000023g0740, Nitab4.5_0000023g0760, Nitab4.5_0000035g0400, Nitab4.5_0000043g0290, Nitab4.5_0000049g0100, Nitab4.5_0000057g0030, Nitab4.5_0000057g0100, Nitab4.5_0000068g0010, Nitab4.5_0000068g0310, Nitab4.5_0000069g0370, Nitab4.5_0000080g0250, Nitab4.5…
75	MF	GO:0016758	transferase activity, transferring hexosyl groups	456	21606	97	2287	48.27	1.2e-11	2.52e-09	Nitab4.5_0000004g0020, Nitab4.5_0000019g0120, Nitab4.5_0000021g0570, Nitab4.5_0000037g0140, Nitab4.5_0000082g0210, Nitab4.5_0000130g0300, Nitab4.5_0000142g0270, Nitab4.5_0000170g0370, Nitab4.5_0000200g0190, Nitab4.5_0000244g0350, Nitab4.5_0000257g0180, Nitab4.5_0000300g0060, Nitab4.5_0000303g0190, Nitab4.5_0000305g0010, Nitab4.5_0000329g0220, Nitab4.5_0000396g0010, Nitab4.5_0000404g0110, Nitab4.5…
76	MF	GO:0003824	catalytic activity	10793	21606	1279	2287	1142.44	8.5e-10	1.53e-07	Nitab4.5_0000002g0160, Nitab4.5_0000002g0340, Nitab4.5_0000003g0070, Nitab4.5_0000003g0900, Nitab4.5_0000004g0020, Nitab4.5_0000005g0020, Nitab4.5_0000005g0200, Nitab4.5_0000005g0370, Nitab4.5_0000006g0380, Nitab4.5_0000006g0560, Nitab4.5_0000007g0300, Nitab4.5_0000008g0310, Nitab4.5_0000008g0500, Nitab4.5_0000008g0920, Nitab4.5_0000010g0270, Nitab4.5_0000011g0260, Nitab4.5_0000015g0160, Nitab4.5…
77	MF	GO:0016301	kinase activity	1831	21606	272	2287	193.81	1.9e-09	2.99e-07	Nitab4.5_0000002g0160, Nitab4.5_0000005g0370, Nitab4.5_0000008g0310, Nitab4.5_0000010g0270, Nitab4.5_0000020g0010, Nitab4.5_0000021g0120, Nitab4.5_0000023g0740, Nitab4.5_0000023g0760, Nitab4.5_0000027g0430, Nitab4.5_0000035g0400, Nitab4.5_0000043g0290, Nitab4.5_0000049g0100, Nitab4.5_0000057g0030, Nitab4.5_0000057g0100, Nitab4.5_0000059g0230, Nitab4.5_0000068g0010, Nitab4.5_0000068g0310, Nitab4.5…
78	MF	GO:0048037	cofactor binding	1267	21606	200	2287	134.11	2.9e-09	4.06e-07	Nitab4.5_0000003g0070, Nitab4.5_0000025g0260, Nitab4.5_0000025g0290, Nitab4.5_0000027g0190, Nitab4.5_0000038g0180, Nitab4.5_0000062g0010, Nitab4.5_0000068g0020, Nitab4.5_0000068g0040, Nitab4.5_0000102g0040, Nitab4.5_0000107g0130, Nitab4.5_0000121g0090, Nitab4.5_0000123g0370, Nitab4.5_0000123g0430, Nitab4.5_0000132g0260, Nitab4.5_0000156g0120, Nitab4.5_0000190g0080, Nitab4.5_0000220g0160, Nitab4.5…
79	MF	GO:0016773	phosphotransferase activity, alcohol group as acceptor	1819	21606	268	2287	192.54	5.6e-09	7.06e-07	Nitab4.5_0000002g0160, Nitab4.5_0000005g0370, Nitab4.5_0000008g0310, Nitab4.5_0000010g0270, Nitab4.5_0000020g0010, Nitab4.5_0000021g0120, Nitab4.5_0000023g0740, Nitab4.5_0000023g0760, Nitab4.5_0000027g0430, Nitab4.5_0000035g0400, Nitab4.5_0000043g0290, Nitab4.5_0000049g0100, Nitab4.5_0000057g0030, Nitab4.5_0000057g0100, Nitab4.5_0000068g0010, Nitab4.5_0000068g0310, Nitab4.5_0000069g0370, Nitab4.5…
80	MF	GO:0010333	terpene synthase activity	39	21606	18	2287	4.13	1.8e-08	2.06e-06	Nitab4.5_0000414g0110, Nitab4.5_0000881g0120, Nitab4.5_0001461g0050, Nitab4.5_0002418g0030, Nitab4.5_0002485g0030, Nitab4.5_0002717g0050, Nitab4.5_0002717g0070, Nitab4.5_0002733g0030, Nitab4.5_0002807g0040, Nitab4.5_0004163g0010, Nitab4.5_0006287g0020, Nitab4.5_0009590g0010, Nitab4.5_0010662g0010, Nitab4.5_0011466g0010, Nitab4.5_0013007g0030, Nitab4.5_0015240g0010, Nitab4.5_0015320g0010, Nitab4.5…
81	MF	GO:0003700	DNA-binding transcription factor activity	714	21606	123	2287	75.58	3.1e-08	3.26e-06	Nitab4.5_0000021g0930, Nitab4.5_0000023g0710, Nitab4.5_0000044g0100, Nitab4.5_0000082g0150, Nitab4.5_0000091g0520, Nitab4.5_0000119g0430, Nitab4.5_0000140g0220, Nitab4.5_0000149g0170, Nitab4.5_0000171g0190, Nitab4.5_0000185g0110, Nitab4.5_0000188g0190, Nitab4.5_0000190g0050, Nitab4.5_0000202g0490, Nitab4.5_0000258g0130, Nitab4.5_0000318g0030, Nitab4.5_0000319g0290, Nitab4.5_0000321g0280, Nitab4.5…
82	MF	GO:0030599	pectinesterase activity	59	21606	22	2287	6.25	5.8e-08	5.63e-06	Nitab4.5_0000055g0060, Nitab4.5_0000072g0590, Nitab4.5_0000072g0600, Nitab4.5_0000116g0400, Nitab4.5_0000262g0190, Nitab4.5_0000357g0140, Nitab4.5_0000429g0070, Nitab4.5_0000566g0210, Nitab4.5_0000621g0120, Nitab4.5_0001383g0170, Nitab4.5_0001780g0010, Nitab4.5_0001780g0020, Nitab4.5_0002294g0130, Nitab4.5_0003016g0020, Nitab4.5_0003093g0040, Nitab4.5_0003093g0050, Nitab4.5_0003732g0010, Nitab4.5…
83	MF	GO:0051213	dioxygenase activity	168	21606	42	2287	17.78	8.2e-08	7.39e-06	Nitab4.5_0000090g0310, Nitab4.5_0000124g0040, Nitab4.5_0000130g0140, Nitab4.5_0000222g0140, Nitab4.5_0000342g0130, Nitab4.5_0000564g0230, Nitab4.5_0000618g0120, Nitab4.5_0000622g0170, Nitab4.5_0000827g0040, Nitab4.5_0000864g0050, Nitab4.5_0000923g0050, Nitab4.5_0001059g0140, Nitab4.5_0001146g0230, Nitab4.5_0001227g0020, Nitab4.5_0001264g0170, Nitab4.5_0001371g0110, Nitab4.5_0001401g0120, Nitab4.5…
84	MF	GO:0016757	transferase activity, transferring glycosyl groups	595	21606	104	2287	62.98	1.8e-07	1.42e-05	Nitab4.5_0000004g0020, Nitab4.5_0000019g0120, Nitab4.5_0000021g0570, Nitab4.5_0000037g0140, Nitab4.5_0000082g0210, Nitab4.5_0000130g0300, Nitab4.5_0000142g0270, Nitab4.5_0000170g0370, Nitab4.5_0000178g0340, Nitab4.5_0000200g0190, Nitab4.5_0000244g0350, Nitab4.5_0000257g0180, Nitab4.5_0000300g0060, Nitab4.5_0000303g0190, Nitab4.5_0000305g0010, Nitab4.5_0000312g0360, Nitab4.5_0000329g0220, Nitab4.5…
85	MF	GO:0140110	transcription regulator activity	744	21606	124	2287	78.75	1.8e-07	1.42e-05	Nitab4.5_0000003g0900, Nitab4.5_0000021g0930, Nitab4.5_0000023g0710, Nitab4.5_0000044g0100, Nitab4.5_0000082g0150, Nitab4.5_0000091g0520, Nitab4.5_0000119g0430, Nitab4.5_0000140g0220, Nitab4.5_0000149g0170, Nitab4.5_0000171g0190, Nitab4.5_0000185g0110, Nitab4.5_0000188g0190, Nitab4.5_0000190g0050, Nitab4.5_0000202g0490, Nitab4.5_0000258g0130, Nitab4.5_0000318g0030, Nitab4.5_0000319g0290, Nitab4.5…
86	MF	GO:0016838	carbon-oxygen lyase activity, acting on phosphates	45	21606	18	2287	4.76	2.7e-07	2e-05	Nitab4.5_0000414g0110, Nitab4.5_0000881g0120, Nitab4.5_0001461g0050, Nitab4.5_0002418g0030, Nitab4.5_0002485g0030, Nitab4.5_0002717g0050, Nitab4.5_0002717g0070, Nitab4.5_0002733g0030, Nitab4.5_0002807g0040, Nitab4.5_0004163g0010, Nitab4.5_0006287g0020, Nitab4.5_0009590g0010, Nitab4.5_0010662g0010, Nitab4.5_0011466g0010, Nitab4.5_0013007g0030, Nitab4.5_0015240g0010, Nitab4.5_0015320g0010, Nitab4.5…
87	MF	GO:0016829	lyase activity	302	21606	61	2287	31.97	5.2e-07	3.64e-05	Nitab4.5_0000005g0020, Nitab4.5_0000007g0300, Nitab4.5_0000035g0130, Nitab4.5_0000101g0270, Nitab4.5_0000132g0160, Nitab4.5_0000132g0500, Nitab4.5_0000136g0100, Nitab4.5_0000414g0110, Nitab4.5_0000443g0190, Nitab4.5_0000610g0240, Nitab4.5_0000677g0170, Nitab4.5_0000692g0010, Nitab4.5_0000881g0120, Nitab4.5_0000919g0070, Nitab4.5_0000973g0020, Nitab4.5_0001130g0110, Nitab4.5_0001317g0050, Nitab4.5…
88	MF	GO:0004857	enzyme inhibitor activity	110	21606	30	2287	11.64	7.9e-07	5.24e-05	Nitab4.5_0000023g0480, Nitab4.5_0000055g0060, Nitab4.5_0000072g0590, Nitab4.5_0000072g0600, Nitab4.5_0000116g0400, Nitab4.5_0000262g0190, Nitab4.5_0000357g0140, Nitab4.5_0000429g0070, Nitab4.5_0000525g0290, Nitab4.5_0000611g0280, Nitab4.5_0000621g0120, Nitab4.5_0000782g0030, Nitab4.5_0000782g0070, Nitab4.5_0001383g0170, Nitab4.5_0001780g0010, Nitab4.5_0001780g0020, Nitab4.5_0002097g0100, Nitab4.5…
89	MF	GO:0004553	hydrolase activity, hydrolyzing O-glycosyl compounds	421	21606	77	2287	44.56	1.2e-06	7.57e-05	Nitab4.5_0000072g0120, Nitab4.5_0000084g0440, Nitab4.5_0000110g0640, Nitab4.5_0000168g0120, Nitab4.5_0000170g0180, Nitab4.5_0000185g0250, Nitab4.5_0000241g0110, Nitab4.5_0000244g0350, Nitab4.5_0000247g0020, Nitab4.5_0000258g0130, Nitab4.5_0000278g0220, Nitab4.5_0000305g0290, Nitab4.5_0000308g0030, Nitab4.5_0000329g0220, Nitab4.5_0000357g0340, Nitab4.5_0000396g0010, Nitab4.5_0000404g0110, Nitab4.5…
90	MF	GO:0016984	ribulose-bisphosphate carboxylase activity	6	21606	6	2287	0.64	1.4e-06	8.41e-05	Nitab4.5_0000007g0300, Nitab4.5_0002183g0050, Nitab4.5_0002553g0010, Nitab4.5_0002755g0110, Nitab4.5_0006084g0010, Nitab4.5_0020415g0010
91	MF	GO:0016706	2-oxoglutarate-dependent dioxygenase activity	137	21606	34	2287	14.5	1.6e-06	9.17e-05	Nitab4.5_0000124g0040, Nitab4.5_0000130g0140, Nitab4.5_0000222g0140, Nitab4.5_0000342g0130, Nitab4.5_0000618g0120, Nitab4.5_0000622g0170, Nitab4.5_0000827g0040, Nitab4.5_0000864g0050, Nitab4.5_0000923g0050, Nitab4.5_0001059g0140, Nitab4.5_0001227g0020, Nitab4.5_0001264g0170, Nitab4.5_0001371g0110, Nitab4.5_0001401g0120, Nitab4.5_0001573g0060, Nitab4.5_0001662g0030, Nitab4.5_0001727g0170, Nitab4.5…
92	MF	GO:0000155	phosphorelay sensor kinase activity	37	21606	15	2287	3.92	2.2e-06	0.0001067	Nitab4.5_0000116g0290, Nitab4.5_0000302g0110, Nitab4.5_0000342g0270, Nitab4.5_0000687g0110, Nitab4.5_0000803g0010, Nitab4.5_0000856g0210, Nitab4.5_0002361g0050, Nitab4.5_0002382g0030, Nitab4.5_0003714g0010, Nitab4.5_0003721g0020, Nitab4.5_0004015g0060, Nitab4.5_0004443g0040, Nitab4.5_0004928g0060, Nitab4.5_0005441g0020, Nitab4.5_0008717g0020
93	MF	GO:0004673	protein histidine kinase activity	37	21606	15	2287	3.92	2.2e-06	0.0001067	Nitab4.5_0000116g0290, Nitab4.5_0000302g0110, Nitab4.5_0000342g0270, Nitab4.5_0000687g0110, Nitab4.5_0000803g0010, Nitab4.5_0000856g0210, Nitab4.5_0002361g0050, Nitab4.5_0002382g0030, Nitab4.5_0003714g0010, Nitab4.5_0003721g0020, Nitab4.5_0004015g0060, Nitab4.5_0004443g0040, Nitab4.5_0004928g0060, Nitab4.5_0005441g0020, Nitab4.5_0008717g0020
94	MF	GO:0016775	phosphotransferase activity, nitrogenous group as acceptor	37	21606	15	2287	3.92	2.2e-06	0.0001067	Nitab4.5_0000116g0290, Nitab4.5_0000302g0110, Nitab4.5_0000342g0270, Nitab4.5_0000687g0110, Nitab4.5_0000803g0010, Nitab4.5_0000856g0210, Nitab4.5_0002361g0050, Nitab4.5_0002382g0030, Nitab4.5_0003714g0010, Nitab4.5_0003721g0020, Nitab4.5_0004015g0060, Nitab4.5_0004443g0040, Nitab4.5_0004928g0060, Nitab4.5_0005441g0020, Nitab4.5_0008717g0020
95	MF	GO:0140299	small molecule sensor activity	37	21606	15	2287	3.92	2.2e-06	0.0001067	Nitab4.5_0000116g0290, Nitab4.5_0000302g0110, Nitab4.5_0000342g0270, Nitab4.5_0000687g0110, Nitab4.5_0000803g0010, Nitab4.5_0000856g0210, Nitab4.5_0002361g0050, Nitab4.5_0002382g0030, Nitab4.5_0003714g0010, Nitab4.5_0003721g0020, Nitab4.5_0004015g0060, Nitab4.5_0004443g0040, Nitab4.5_0004928g0060, Nitab4.5_0005441g0020, Nitab4.5_0008717g0020
96	MF	GO:0016798	hydrolase activity, acting on glycosyl bonds	445	21606	79	2287	47.1	2.8e-06	0.00013077	Nitab4.5_0000072g0120, Nitab4.5_0000084g0440, Nitab4.5_0000110g0640, Nitab4.5_0000168g0120, Nitab4.5_0000170g0180, Nitab4.5_0000185g0250, Nitab4.5_0000241g0110, Nitab4.5_0000244g0350, Nitab4.5_0000247g0020, Nitab4.5_0000258g0130, Nitab4.5_0000278g0220, Nitab4.5_0000305g0290, Nitab4.5_0000308g0030, Nitab4.5_0000329g0220, Nitab4.5_0000357g0340, Nitab4.5_0000396g0010, Nitab4.5_0000404g0110, Nitab4.5…
97	MF	GO:0045156	electron transporter, transferring electrons within the cyclic electron transport pathway of photosynthesis activity	5	21606	5	2287	0.53	1.3e-05	0.000585464	Nitab4.5_0000220g0160, Nitab4.5_0001439g0110, Nitab4.5_0001761g0230, Nitab4.5_0003961g0020, Nitab4.5_0011952g0020
98	MF	GO:0004674	protein serine/threonine kinase activity	1165	21606	168	2287	123.32	1.7e-05	0.000739207	Nitab4.5_0000002g0160, Nitab4.5_0000005g0370, Nitab4.5_0000010g0270, Nitab4.5_0000020g0010, Nitab4.5_0000023g0740, Nitab4.5_0000035g0400, Nitab4.5_0000043g0290, Nitab4.5_0000057g0030, Nitab4.5_0000057g0100, Nitab4.5_0000069g0370, Nitab4.5_0000099g0060, Nitab4.5_0000110g0030, Nitab4.5_0000207g0430, Nitab4.5_0000208g0410, Nitab4.5_0000244g0120, Nitab4.5_0000258g0290, Nitab4.5_0000261g0270, Nitab4.5…
99	MF	GO:0052689	carboxylic ester hydrolase activity	174	21606	37	2287	18.42	2.7e-05	0.0011349	Nitab4.5_0000055g0060, Nitab4.5_0000072g0590, Nitab4.5_0000072g0600, Nitab4.5_0000116g0400, Nitab4.5_0000185g0130, Nitab4.5_0000262g0190, Nitab4.5_0000357g0140, Nitab4.5_0000376g0260, Nitab4.5_0000413g0150, Nitab4.5_0000429g0070, Nitab4.5_0000537g0160, Nitab4.5_0000566g0210, Nitab4.5_0000621g0120, Nitab4.5_0000838g0070, Nitab4.5_0001383g0170, Nitab4.5_0001780g0010, Nitab4.5_0001780g0020, Nitab4.5…
100	MF	GO:0046983	protein dimerization activity	461	21606	77	2287	48.8	3.5e-05	0.00142371	Nitab4.5_0000057g0170, Nitab4.5_0000072g0020, Nitab4.5_0000136g0340, Nitab4.5_0000158g0070, Nitab4.5_0000208g0350, Nitab4.5_0000222g0070, Nitab4.5_0000255g0070, Nitab4.5_0000270g0260, Nitab4.5_0000274g0130, Nitab4.5_0000287g0100, Nitab4.5_0000300g0100, Nitab4.5_0000307g0240, Nitab4.5_0000380g0090, Nitab4.5_0000461g0280, Nitab4.5_0000599g0020, Nitab4.5_0000706g0090, Nitab4.5_0000711g0020, Nitab4.5…
101	MF	GO:0016835	carbon-oxygen lyase activity	119	21606	28	2287	12.6	3.7e-05	0.00145803	Nitab4.5_0000132g0500, Nitab4.5_0000414g0110, Nitab4.5_0000443g0190, Nitab4.5_0000692g0010, Nitab4.5_0000881g0120, Nitab4.5_0000973g0020, Nitab4.5_0001130g0110, Nitab4.5_0001461g0050, Nitab4.5_0002093g0240, Nitab4.5_0002229g0210, Nitab4.5_0002418g0030, Nitab4.5_0002485g0030, Nitab4.5_0002626g0020, Nitab4.5_0002717g0050, Nitab4.5_0002717g0070, Nitab4.5_0002733g0030, Nitab4.5_0002807g0040, Nitab4.5…
102	MF	GO:0003682	chromatin binding	309	21606	56	2287	32.71	4.2e-05	0.00160491	Nitab4.5_0000061g0100, Nitab4.5_0000081g0200, Nitab4.5_0000109g0340, Nitab4.5_0000121g0260, Nitab4.5_0000201g0150, Nitab4.5_0000202g0460, Nitab4.5_0000410g0050, Nitab4.5_0000568g0090, Nitab4.5_0000578g0120, Nitab4.5_0000613g0190, Nitab4.5_0000621g0130, Nitab4.5_0000642g0170, Nitab4.5_0000672g0080, Nitab4.5_0000766g0070, Nitab4.5_0000895g0070, Nitab4.5_0001048g0070, Nitab4.5_0001081g0060, Nitab4.5…
103	MF	GO:0016762	xyloglucan:xyloglucosyl transferase activity	36	21606	13	2287	3.81	4.5e-05	0.00166897	Nitab4.5_0000244g0350, Nitab4.5_0000329g0220, Nitab4.5_0000396g0010, Nitab4.5_0000404g0110, Nitab4.5_0000446g0010, Nitab4.5_0000446g0040, Nitab4.5_0000926g0150, Nitab4.5_0001819g0100, Nitab4.5_0003934g0060, Nitab4.5_0004476g0050, Nitab4.5_0007701g0010, Nitab4.5_0009032g0020, Nitab4.5_0013465g0010
104	MF	GO:0016740	transferase activity	4034	21606	497	2287	427	5.2e-05	0.00187349	Nitab4.5_0000002g0160, Nitab4.5_0000003g0900, Nitab4.5_0000004g0020, Nitab4.5_0000005g0370, Nitab4.5_0000008g0310, Nitab4.5_0000008g0920, Nitab4.5_0000010g0270, Nitab4.5_0000011g0260, Nitab4.5_0000019g0120, Nitab4.5_0000020g0010, Nitab4.5_0000021g0120, Nitab4.5_0000021g0570, Nitab4.5_0000023g0740, Nitab4.5_0000023g0760, Nitab4.5_0000024g0150, Nitab4.5_0000024g0190, Nitab4.5_0000027g0430, Nitab4.5…
105	MF	GO:0016701	oxidoreductase activity, acting on single donors with incorporation of molecular oxygen	47	21606	15	2287	4.97	6.2e-05	0.00217172	Nitab4.5_0000090g0310, Nitab4.5_0000322g0180, Nitab4.5_0000564g0230, Nitab4.5_0000863g0200, Nitab4.5_0001146g0230, Nitab4.5_0001803g0050, Nitab4.5_0001996g0080, Nitab4.5_0002201g0040, Nitab4.5_0002401g0010, Nitab4.5_0003719g0050, Nitab4.5_0007252g0020, Nitab4.5_0009739g0050, Nitab4.5_0010871g0010, Nitab4.5_0017035g0010, Nitab4.5_0019692g0010
106	MF	GO:0016987	sigma factor activity	16	21606	8	2287	1.69	9.2e-05	0.00313546	Nitab4.5_0000021g0930, Nitab4.5_0000318g0030, Nitab4.5_0000645g0090, Nitab4.5_0002589g0060, Nitab4.5_0002998g0010, Nitab4.5_0004053g0100, Nitab4.5_0005545g0050, Nitab4.5_0014729g0010
107	MF	GO:0046527	glucosyltransferase activity	106	21606	24	2287	11.22	0.00024	0.00796421	Nitab4.5_0000021g0570, Nitab4.5_0000130g0300, Nitab4.5_0000244g0350, Nitab4.5_0000329g0220, Nitab4.5_0000396g0010, Nitab4.5_0000404g0110, Nitab4.5_0000446g0010, Nitab4.5_0000446g0040, Nitab4.5_0000564g0020, Nitab4.5_0000926g0150, Nitab4.5_0001489g0020, Nitab4.5_0001819g0100, Nitab4.5_0002367g0020, Nitab4.5_0002367g0030, Nitab4.5_0002980g0050, Nitab4.5_0003934g0060, Nitab4.5_0004476g0050, Nitab4.5…
108	MF	GO:0004497	monooxygenase activity	55	21606	15	2287	5.82	0.00044	0.0142267	Nitab4.5_0000123g0170, Nitab4.5_0000322g0180, Nitab4.5_0000783g0240, Nitab4.5_0000863g0200, Nitab4.5_0001270g0120, Nitab4.5_0001557g0030, Nitab4.5_0001803g0050, Nitab4.5_0001996g0080, Nitab4.5_0002401g0010, Nitab4.5_0003281g0080, Nitab4.5_0003390g0020, Nitab4.5_0003719g0050, Nitab4.5_0003727g0010, Nitab4.5_0007569g0010, Nitab4.5_0017161g0010
109	MF	GO:0000156	phosphorelay response regulator activity	62	21606	16	2287	6.56	0.00056	0.017654	Nitab4.5_0000302g0110, Nitab4.5_0000319g0050, Nitab4.5_0000342g0270, Nitab4.5_0000687g0110, Nitab4.5_0000856g0210, Nitab4.5_0001364g0020, Nitab4.5_0002053g0060, Nitab4.5_0002162g0080, Nitab4.5_0002208g0100, Nitab4.5_0003721g0020, Nitab4.5_0004249g0020, Nitab4.5_0004443g0040, Nitab4.5_0004928g0060, Nitab4.5_0006096g0020, Nitab4.5_0008001g0030, Nitab4.5_0011952g0010
110	MF	GO:0043565	sequence-specific DNA binding	473	21606	73	2287	50.07	0.00063	0.0193763	Nitab4.5_0000082g0150, Nitab4.5_0000091g0520, Nitab4.5_0000119g0430, Nitab4.5_0000149g0170, Nitab4.5_0000171g0190, Nitab4.5_0000188g0190, Nitab4.5_0000190g0050, Nitab4.5_0000202g0490, Nitab4.5_0000258g0130, Nitab4.5_0000319g0290, Nitab4.5_0000321g0280, Nitab4.5_0000351g0080, Nitab4.5_0000383g0170, Nitab4.5_0000459g0060, Nitab4.5_0000460g0100, Nitab4.5_0000461g0280, Nitab4.5_0000490g0020, Nitab4.5…
111	MF	GO:0005215	transporter activity	1060	21606	145	2287	112.2	0.00069	0.020348	Nitab4.5_0000005g0460, Nitab4.5_0000006g0100, Nitab4.5_0000007g0040, Nitab4.5_0000009g0270, Nitab4.5_0000010g0030, Nitab4.5_0000028g0420, Nitab4.5_0000031g0420, Nitab4.5_0000032g0340, Nitab4.5_0000036g0520, Nitab4.5_0000053g0210, Nitab4.5_0000062g0560, Nitab4.5_0000085g0060, Nitab4.5_0000101g0110, Nitab4.5_0000101g0120, Nitab4.5_0000102g0450, Nitab4.5_0000106g0170, Nitab4.5_0000109g0540, Nitab4.5…
112	MF	GO:0060089	molecular transducer activity	94	21606	21	2287	9.95	0.0007	0.020348	Nitab4.5_0000302g0110, Nitab4.5_0000319g0050, Nitab4.5_0000342g0270, Nitab4.5_0000687g0110, Nitab4.5_0000856g0210, Nitab4.5_0001364g0020, Nitab4.5_0001467g0110, Nitab4.5_0001691g0060, Nitab4.5_0001884g0010, Nitab4.5_0002053g0060, Nitab4.5_0002162g0080, Nitab4.5_0002208g0100, Nitab4.5_0003714g0010, Nitab4.5_0003721g0020, Nitab4.5_0004249g0020, Nitab4.5_0004443g0040, Nitab4.5_0004928g0060, Nitab4.5…
113	MF	GO:0004332	fructose-bisphosphate aldolase activity	16	21606	7	2287	1.69	0.00071	0.020348	Nitab4.5_0000132g0160, Nitab4.5_0000136g0100, Nitab4.5_0001317g0050, Nitab4.5_0006358g0030, Nitab4.5_0010630g0020, Nitab4.5_0012115g0030, Nitab4.5_0017990g0020
114	MF	GO:0016703	oxidoreductase activity, acting on single donors with incorporation of molecular oxygen, incorporation of one atom of oxygen (internal monooxygenases or internal mixed function oxidases)	12	21606	6	2287	1.27	0.00073	0.0204562	Nitab4.5_0000322g0180, Nitab4.5_0000863g0200, Nitab4.5_0001803g0050, Nitab4.5_0001996g0080, Nitab4.5_0002401g0010, Nitab4.5_0003719g0050
115	MF	GO:0016830	carbon-carbon lyase activity	121	21606	25	2287	12.81	0.00079	0.0216563	Nitab4.5_0000005g0020, Nitab4.5_0000007g0300, Nitab4.5_0000035g0130, Nitab4.5_0000132g0160, Nitab4.5_0000136g0100, Nitab4.5_0000610g0240, Nitab4.5_0000919g0070, Nitab4.5_0001317g0050, Nitab4.5_0001437g0070, Nitab4.5_0002183g0050, Nitab4.5_0002214g0100, Nitab4.5_0002553g0010, Nitab4.5_0002594g0050, Nitab4.5_0002755g0110, Nitab4.5_0003179g0100, Nitab4.5_0003380g0010, Nitab4.5_0004675g0020, Nitab4.5…
116	MF	GO:0098772	molecular function regulator	206	21606	37	2287	21.81	0.00093	0.0249517	Nitab4.5_0000023g0480, Nitab4.5_0000055g0060, Nitab4.5_0000072g0590, Nitab4.5_0000072g0600, Nitab4.5_0000116g0400, Nitab4.5_0000132g0150, Nitab4.5_0000142g0340, Nitab4.5_0000262g0190, Nitab4.5_0000357g0140, Nitab4.5_0000429g0070, Nitab4.5_0000525g0290, Nitab4.5_0000611g0280, Nitab4.5_0000621g0120, Nitab4.5_0000782g0030, Nitab4.5_0000782g0070, Nitab4.5_0001383g0170, Nitab4.5_0001780g0010, Nitab4.5…
117	MF	GO:0016772	transferase activity, transferring phosphorus-containing groups	2286	21606	286	2287	241.97	0.00107	0.0281098	Nitab4.5_0000002g0160, Nitab4.5_0000005g0370, Nitab4.5_0000008g0310, Nitab4.5_0000010g0270, Nitab4.5_0000020g0010, Nitab4.5_0000021g0120, Nitab4.5_0000023g0740, Nitab4.5_0000023g0760, Nitab4.5_0000027g0430, Nitab4.5_0000035g0400, Nitab4.5_0000043g0290, Nitab4.5_0000049g0100, Nitab4.5_0000057g0030, Nitab4.5_0000057g0100, Nitab4.5_0000059g0230, Nitab4.5_0000068g0010, Nitab4.5_0000068g0310, Nitab4.5…
118	MF	GO:0140096	catalytic activity, acting on a protein	2647	21606	324	2287	280.19	0.00202	0.0519841	Nitab4.5_0000002g0160, Nitab4.5_0000005g0200, Nitab4.5_0000005g0370, Nitab4.5_0000008g0310, Nitab4.5_0000010g0270, Nitab4.5_0000019g0100, Nitab4.5_0000020g0010, Nitab4.5_0000021g0120, Nitab4.5_0000023g0740, Nitab4.5_0000023g0760, Nitab4.5_0000035g0400, Nitab4.5_0000043g0290, Nitab4.5_0000049g0100, Nitab4.5_0000057g0030, Nitab4.5_0000057g0100, Nitab4.5_0000068g0010, Nitab4.5_0000068g0310, Nitab4.5…
119	MF	GO:0003677	DNA binding	2078	21606	259	2287	219.96	0.00228	0.0575016	Nitab4.5_0000014g0070, Nitab4.5_0000021g0930, Nitab4.5_0000023g0710, Nitab4.5_0000040g0250, Nitab4.5_0000044g0100, Nitab4.5_0000061g0020, Nitab4.5_0000061g0100, Nitab4.5_0000072g0020, Nitab4.5_0000081g0200, Nitab4.5_0000082g0150, Nitab4.5_0000091g0520, Nitab4.5_0000109g0340, Nitab4.5_0000119g0430, Nitab4.5_0000121g0260, Nitab4.5_0000140g0220, Nitab4.5_0000149g0170, Nitab4.5_0000171g0190, Nitab4.5…
120	MF	GO:0016832	aldehyde-lyase activity	19	21606	7	2287	2.01	0.00235	0.0581049	Nitab4.5_0000132g0160, Nitab4.5_0000136g0100, Nitab4.5_0001317g0050, Nitab4.5_0006358g0030, Nitab4.5_0010630g0020, Nitab4.5_0012115g0030, Nitab4.5_0017990g0020
121	MF	GO:0030234	enzyme regulator activity	174	21606	31	2287	18.42	0.00262	0.063535	Nitab4.5_0000023g0480, Nitab4.5_0000055g0060, Nitab4.5_0000072g0590, Nitab4.5_0000072g0600, Nitab4.5_0000116g0400, Nitab4.5_0000262g0190, Nitab4.5_0000357g0140, Nitab4.5_0000429g0070, Nitab4.5_0000525g0290, Nitab4.5_0000611g0280, Nitab4.5_0000621g0120, Nitab4.5_0000782g0030, Nitab4.5_0000782g0070, Nitab4.5_0001383g0170, Nitab4.5_0001780g0010, Nitab4.5_0001780g0020, Nitab4.5_0002097g0100, Nitab4.5…
122	MF	GO:0016747	transferase activity, transferring acyl groups other than amino-acyl groups	302	21606	48	2287	31.97	0.00275	0.0654292	Nitab4.5_0000003g0900, Nitab4.5_0000011g0260, Nitab4.5_0000024g0150, Nitab4.5_0000024g0190, Nitab4.5_0000027g0490, Nitab4.5_0000140g0030, Nitab4.5_0000167g0160, Nitab4.5_0000187g0110, Nitab4.5_0000218g0060, Nitab4.5_0000244g0140, Nitab4.5_0000402g0160, Nitab4.5_0000406g0070, Nitab4.5_0000442g0100, Nitab4.5_0000508g0060, Nitab4.5_0000585g0200, Nitab4.5_0000702g0070, Nitab4.5_0000737g0060, Nitab4.5…
123	MF	GO:0043167	ion binding	7241	21606	825	2287	766.46	0.0034	0.0793963	Nitab4.5_0000002g0160, Nitab4.5_0000003g0900, Nitab4.5_0000005g0370, Nitab4.5_0000006g0520, Nitab4.5_0000007g0300, Nitab4.5_0000008g0310, Nitab4.5_0000010g0270, Nitab4.5_0000015g0160, Nitab4.5_0000018g0040, Nitab4.5_0000019g0100, Nitab4.5_0000020g0010, Nitab4.5_0000021g0120, Nitab4.5_0000023g0740, Nitab4.5_0000023g0760, Nitab4.5_0000025g0260, Nitab4.5_0000025g0290, Nitab4.5_0000027g0190, Nitab4.5…
124	MF	GO:0045550	geranylgeranyl reductase activity	4	21606	3	2287	0.42	0.00436	0.0986282	Nitab4.5_0001128g0080, Nitab4.5_0001775g0050, Nitab4.5_0006000g0080
125	MF	GO:0005544	calcium-dependent phospholipid binding	16	21606	6	2287	1.69	0.00438	0.0986282	Nitab4.5_0000152g0280, Nitab4.5_0001112g0010, Nitab4.5_0001266g0060, Nitab4.5_0003925g0010, Nitab4.5_0005059g0050, Nitab4.5_0005582g0030
126	MF	GO:0004096	catalase activity	8	21606	4	2287	0.85	0.00617	0.136498	Nitab4.5_0000407g0130, Nitab4.5_0000702g0130, Nitab4.5_0006960g0010, Nitab4.5_0009821g0010
127	MF	GO:0046872	metal ion binding	3214	21606	381	2287	340.2	0.00665	0.14458	Nitab4.5_0000003g0900, Nitab4.5_0000005g0370, Nitab4.5_0000006g0520, Nitab4.5_0000007g0300, Nitab4.5_0000019g0100, Nitab4.5_0000025g0260, Nitab4.5_0000025g0290, Nitab4.5_0000027g0190, Nitab4.5_0000028g0420, Nitab4.5_0000040g0080, Nitab4.5_0000040g0270, Nitab4.5_0000041g0300, Nitab4.5_0000057g0280, Nitab4.5_0000061g0400, Nitab4.5_0000062g0010, Nitab4.5_0000062g0390, Nitab4.5_0000068g0020, Nitab4.5…
128	MF	GO:0043169	cation binding	3235	21606	383	2287	342.43	0.00703	0.150251	Nitab4.5_0000003g0900, Nitab4.5_0000005g0370, Nitab4.5_0000006g0520, Nitab4.5_0000007g0300, Nitab4.5_0000019g0100, Nitab4.5_0000025g0260, Nitab4.5_0000025g0290, Nitab4.5_0000027g0190, Nitab4.5_0000028g0420, Nitab4.5_0000040g0080, Nitab4.5_0000040g0270, Nitab4.5_0000041g0300, Nitab4.5_0000057g0280, Nitab4.5_0000061g0400, Nitab4.5_0000062g0010, Nitab4.5_0000062g0390, Nitab4.5_0000068g0020, Nitab4.5…
129	MF	GO:0008762	UDP-N-acetylmuramate dehydrogenase activity	40	21606	10	2287	4.23	0.00749	0.157415	Nitab4.5_0000341g0010, Nitab4.5_0000446g0210, Nitab4.5_0000540g0320, Nitab4.5_0001181g0050, Nitab4.5_0001219g0170, Nitab4.5_0001225g0250, Nitab4.5_0002005g0020, Nitab4.5_0002273g0010, Nitab4.5_0005779g0060, Nitab4.5_0009234g0010
130	MF	GO:0008271	secondary active sulfate transmembrane transporter activity	13	21606	5	2287	1.38	0.00821	0.169718	Nitab4.5_0000085g0060, Nitab4.5_0000214g0050, Nitab4.5_0000252g0160, Nitab4.5_0001399g0050, Nitab4.5_0004386g0020
131	MF	GO:0016702	oxidoreductase activity, acting on single donors with incorporation of molecular oxygen, incorporation of two atoms of oxygen	29	21606	8	2287	3.07	0.00872	0.177354	Nitab4.5_0000090g0310, Nitab4.5_0000564g0230, Nitab4.5_0001146g0230, Nitab4.5_0002201g0040, Nitab4.5_0007252g0020, Nitab4.5_0009739g0050, Nitab4.5_0010871g0010, Nitab4.5_0019692g0010
132	MF	GO:0004601	peroxidase activity	101	21606	19	2287	10.69	0.00913	0.182745	Nitab4.5_0000038g0180, Nitab4.5_0000376g0090, Nitab4.5_0000407g0130, Nitab4.5_0000669g0080, Nitab4.5_0000702g0130, Nitab4.5_0001137g0050, Nitab4.5_0001892g0070, Nitab4.5_0002195g0020, Nitab4.5_0002827g0020, Nitab4.5_0003436g0020, Nitab4.5_0004989g0030, Nitab4.5_0005215g0040, Nitab4.5_0005605g0020, Nitab4.5_0006051g0020, Nitab4.5_0006960g0010, Nitab4.5_0007254g0040, Nitab4.5_0009821g0010, Nitab4.5…
